# Supplementary material for: PP2ACdc55 Phosphatase Imposes Ordered Cell-Cycle Phosphorylation by Opposing Threonine Phosphorylation
Source: Mol Cell. 2017 Feb 2;65(3):393–402.e3. doi: 10.1016/j.molcel.2016.12.018 (PMC5296252; doi:10.1016/j.molcel.2016.12.018)
Supplement: Data S1. Abridged Mass Spectrometry Data Comparing Phosphosite Abundance between a Wild-Type and cdc55Δ Strain at Three Cell-Cycle Stages, G1, S and G2, Related to Figure 2 [file mmc2.xlsx]

## Sheet: All
Symbol color	Symbol type	Symbol size	Proteins	Positions within proteins	Leading proteins	Protein names	Gene names	Sequence window	Amino acid	Charge	Reverse	Contaminant	Motifs	Localization prob	PEP	Score	Score for localization	m/z	Mass error [ppm]	Position	Intensity	Intensity 1A	Intensity 1B	Intensity 1C	Intensity 2A	Intensity 2B	Intensity 2C	Ratio H/L normalized 1A	Ratio H/L normalized 1B	Ratio H/L normalized 1C	Ratio H/L normalized 2A	Ratio H/L normalized 2B	Ratio H/L normalized 2C
Color [DarkGray]	1	4	D6VTK4	331	D6VTK4	Pheromone alpha factor receptor	STE2	TDRFYPGTLSSFQTDSINNDAKSSLRSRLYD	S	2			b-Adrenergic Receptor kinase substrate motif	0.999762	6.22324e-06	144.63	129.07	1092.98	0.72953	331	7.63636	6.61722	6.51264	7.04391	6.89172	6.91775	6.94233	-0.940506	-0.954585	-0.924207	-0.271566	0.340505	0.0050406
Color [DarkGray]	1	4	D6VTK4	398	D6VTK4	Pheromone alpha factor receptor	STE2	PTSSKNTRIGPFADASYKEGEVEPVDMYTPD	S	2			Casein kinase II substrate motif;PKA kinase substrate motif;PKC kinase substrate motif	1	1.07156e-06	146.79	146.79	574.755	0.55171	398	7.56401	6.61237	6.72	6.79744	6.90895	6.75858	6.85635	-0.774133	-0.710756	-0.842491	-0.0745322	0.170182	0.0278618
Color [DarkGray]	1	4	D6VTK4	386	D6VTK4	Pheromone alpha factor receptor	STE2	DIEKNQFYQLPTPTSSKNTRIGPFADASYKE	S	2			Casein kinase I substrate motif;Casein kinase II substrate motif;MDC1 BRCT domain binding motif;Plk1 PBD domain binding motif	0.539828	5.30982e-19	220.34	220.34	835.847	0.047158	386	6.47744	6.47744	NaN	NaN	NaN	NaN	NaN	-1.11404	NaN	NaN	NaN	NaN	NaN
Color [DarkGray]	1	4	D6VTK4	366	D6VTK4	Pheromone alpha factor receptor	STE2	RKETTSDKHSERTFVSETADDIEKNQFYQLP	S	2			Casein kinase II substrate motif;G protein-coupled receptor kinase 1 substrate motif	1	1.35387e-18	220.97	216.54	717.805	0.10549	366	7.61896	6.96717	6.79528	6.76373	6.98551	6.72822	6.72008	-0.194047	-0.353413	-0.51837	0.620305	0.942909	0.974896
Color [DarkGray]	1	4	O13297	15	O13297	mRNA-capping enzyme subunit beta	CET1	_MSYTDNPPQTKRALSLDDLVNHDENEKVKL	S	2			14-3-3 domain binding motif;Calmodulin-dependent protein kinase II substrate motif;Casein kinase II substrate motif;Phosphorylase kinase substrate motif;PKA kinase substrate motif;PKC kinase substrate motif;Pyruvate dehydrogenase kinase substrate motif	1	3.09457e-54	271.82	217.35	896.393	-0.47634	15	7.85257	7.2814	7.06367	6.97725	7.11889	6.94067	6.96179	0.556601	0.59846	0.359184	0.0361869	0.208268	0.426533
Color [DarkGray]	1	4	O13516;P05755	162;162	O13516;P05755	40S ribosomal protein S9-A;40S ribosomal protein S9-B	RPS9A;RPS9B	MVRLDSEKHIDFAPTSPFGGARPGRVARRNA	S	2			CDK kinase substrate motif_minimal;CDK kinase substrate motif_minimal_pS;ERK1,2 kinase substrate motif;GSK-3, ERK1, ERK2, CDK5 substrate motif;WW domain binding motif	0.955877	7.45883e-13	145.52	137.81	776.851	0.11254	162	7.53364	6.63581	6.83926	6.84415	6.74034	6.71181	6.72473	-0.374599	-0.389054	-0.273029	-0.445617	-0.515893	-0.521163
Color [DarkGray]	1	4	O13535;Q03619;Q12088;Q12193;P0C2J0;P0C2I2;Q03855;Q04670;Q92393;Q04711;P0C2I4;P0CX59;P0CX60;P0CX65;P0CX66;P0CX67;P0CX68;P0CX69;Q03856;Q12217;Q04706;P0C2I3;P0C2I5;Q03612;Q12414;Q07793;P0C2I9;O74302;P0CX57;P0CX58;P0CX70;P0CX71;P0CX72;P0CX73;P0C2I7;Q12273;P0C2I8;Q92392;P0C2J1;Q6Q5H1;P47098;P47100;Q03434;Q12141;P0CX74;P0CX75;P0CX76;P47099;Q12085;Q12316	442;404;404;404;404;404;404;404;404;404;442;404;404;404;404;404;404;404;404;404;404;404;404;404;404;404;404;404;404;404;404;404;404;404;404;404;404;404;404;404;404;404;404;404;404;404;404;404;404;404	O13535;P0C2J0;P0C2I3;P0C2I7;P0C2J1;P47098;Q12316	Transposon Ty1-H Gag-Pol polyprotein;Capsid protein;Ty1 protease;Integrase;Reverse transcriptase/ribonuclease H;Transposon Ty1-ER2 Gag-Pol polyprotein;Capsid protein;Ty1 protease;Integrase;Reverse transcriptase/ribonuclease H;Transposon Ty1-LR1 Gag-Pol polyprotein;Capsid protein;Ty1 protease;Integrase;Reverse transcriptase/ribonuclease H;Transposon Ty1-BR Gag-Pol polyprotein;Capsid protein;Ty1 pr…	TY1B-H;TY1B-ER2;TY1B-LR1;TY1B-BR;TY1B-PR2;TY1B-DR5;TY1B-DR1;TY1B-MR2;TY1B-OR;TY1B-ML1;TY1A-H;TY1A-OR;TY1A-PR2;TY1A-DR5;TY1A-ER2;TY1A-GR3;TY1A-LR1;TY1A-MR2;TY1A-DR1;TY1A-BR;TY1A-ML1;TY1B-DR6;TY1B-LR2;TY1B-ER1;TY1B-PL;TY1B-DR4;TY1B-PR1;TY1A-DR4;TY1A-A;TY1A-PR1;TY1A-DR6;TY1A-ER1;TY1A-LR2;TY1A-PL;TY1B-LR4;TY1B-OL;TY1A-LR4;TY1A-OL;TY1B-PR3;TY1A-PR3;TY1B-JR1;TY1B-JR2;TY1B-ML2;TY1B-GR1;TY1A-JR1;TY1A-LR3…	KTNNSKSKTARAHNVSTSNNSPSTDNDSISK	S	2			Casein kinase II substrate motif	0.999345	1.26129e-94	285.13	214.67	1077.95	-0.54263	404	8.26482	7.50957	6.85747	7.4921	7.80812	7.42019	7.35818	-1.1155	-0.702139	-0.877023	0.522257	0.359746	0.303927
Color [DarkGray]	1	4	O13535;Q03619;Q12088;Q12193;P0C2J0;P0C2I2;Q03855;Q04670;Q92393;Q04711;P0C2I4;P0CX59;P0CX60;P0CX65;P0CX66;P0CX67;P0CX68;P0CX69;Q03856;Q12217;Q04706;P0C2I3;P0C2I5;Q03612;Q12414;Q07793;P0C2I9;O74302;P0CX57;P0CX58;P0CX70;P0CX71;P0CX72;P0CX73;P0C2I7;Q12273;P0C2I8;Q92392;P0C2J1;Q6Q5H1;P47098;P47100;Q03434;Q12141;P0CX74;P0CX75;P0CX76;P47099;Q12085;Q12316	444;406;406;406;406;406;406;406;406;406;444;406;406;406;406;406;406;406;406;406;406;406;406;406;406;406;406;406;406;406;406;406;406;406;406;406;406;406;406;406;406;406;406;406;406;406;406;406;406;406	O13535;P0C2J0;P0C2I3;P0C2I7;P0C2J1;P47098;Q12316	Transposon Ty1-H Gag-Pol polyprotein;Capsid protein;Ty1 protease;Integrase;Reverse transcriptase/ribonuclease H;Transposon Ty1-ER2 Gag-Pol polyprotein;Capsid protein;Ty1 protease;Integrase;Reverse transcriptase/ribonuclease H;Transposon Ty1-LR1 Gag-Pol polyprotein;Capsid protein;Ty1 protease;Integrase;Reverse transcriptase/ribonuclease H;Transposon Ty1-BR Gag-Pol polyprotein;Capsid protein;Ty1 pr…	TY1B-H;TY1B-ER2;TY1B-LR1;TY1B-BR;TY1B-PR2;TY1B-DR5;TY1B-DR1;TY1B-MR2;TY1B-OR;TY1B-ML1;TY1A-H;TY1A-OR;TY1A-PR2;TY1A-DR5;TY1A-ER2;TY1A-GR3;TY1A-LR1;TY1A-MR2;TY1A-DR1;TY1A-BR;TY1A-ML1;TY1B-DR6;TY1B-LR2;TY1B-ER1;TY1B-PL;TY1B-DR4;TY1B-PR1;TY1A-DR4;TY1A-A;TY1A-PR1;TY1A-DR6;TY1A-ER1;TY1A-LR2;TY1A-PL;TY1B-LR4;TY1B-OL;TY1A-LR4;TY1A-OL;TY1B-PR3;TY1A-PR3;TY1B-JR1;TY1B-JR2;TY1B-ML2;TY1B-GR1;TY1A-JR1;TY1A-LR3…	NNSKSKTARAHNVSTSNNSPSTDNDSISKST	S	3			Casein kinase I substrate motif;Casein kinase II substrate motif;G protein-coupled receptor kinase 1 substrate motif	0.728705	2.92959e-05	109.87	72.158	745.625	-0.42548	406	7.95578	7.39969	6.72277	7.39884	7.10264	7.3467	NaN	-0.690614	-0.41348	-1.01783	0.00216244	0.425996	NaN
Color [DarkGray]	1	4	O13535;Q03619;Q12088;Q12193;P0C2J0;P0C2I2;Q03855;Q04670;Q92393;Q04711;P0C2I4;P0CX59;P0CX60;P0CX65;P0CX66;P0CX67;P0CX68;P0CX69;Q03856;Q12217;Q04706;P0C2I3;P0C2I5;Q03612;Q12414;Q07793;P0C2I9;O74302;P0CX57;P0CX58;P0CX70;P0CX71;P0CX72;P0CX73;P0C2I7;Q12273;P0C2I8;Q92392;P0C2J1;Q6Q5H1;P47098;P47100;Q03434;Q12141;P0CX74;P0CX75;P0CX76;P47099;Q12085;Q12316	447;409;409;409;409;409;409;409;409;409;447;409;409;409;409;409;409;409;409;409;409;409;409;409;409;409;409;409;409;409;409;409;409;409;409;409;409;409;409;409;409;409;409;409;409;409;409;409;409;409	O13535;P0C2J0;P0C2I3;P0C2I7;P0C2J1;P47098;Q12316	Transposon Ty1-H Gag-Pol polyprotein;Capsid protein;Ty1 protease;Integrase;Reverse transcriptase/ribonuclease H;Transposon Ty1-ER2 Gag-Pol polyprotein;Capsid protein;Ty1 protease;Integrase;Reverse transcriptase/ribonuclease H;Transposon Ty1-LR1 Gag-Pol polyprotein;Capsid protein;Ty1 protease;Integrase;Reverse transcriptase/ribonuclease H;Transposon Ty1-BR Gag-Pol polyprotein;Capsid protein;Ty1 pr…	TY1B-H;TY1B-ER2;TY1B-LR1;TY1B-BR;TY1B-PR2;TY1B-DR5;TY1B-DR1;TY1B-MR2;TY1B-OR;TY1B-ML1;TY1A-H;TY1A-OR;TY1A-PR2;TY1A-DR5;TY1A-ER2;TY1A-GR3;TY1A-LR1;TY1A-MR2;TY1A-DR1;TY1A-BR;TY1A-ML1;TY1B-DR6;TY1B-LR2;TY1B-ER1;TY1B-PL;TY1B-DR4;TY1B-PR1;TY1A-DR4;TY1A-A;TY1A-PR1;TY1A-DR6;TY1A-ER1;TY1A-LR2;TY1A-PL;TY1B-LR4;TY1B-OL;TY1A-LR4;TY1A-OL;TY1B-PR3;TY1A-PR3;TY1B-JR1;TY1B-JR2;TY1B-ML2;TY1B-GR1;TY1A-JR1;TY1A-LR3…	KSKTARAHNVSTSNNSPSTDNDSISKSTTEP	S	3			Casein kinase I substrate motif;Casein kinase II substrate motif;CDK kinase substrate motif_minimal;CDK kinase substrate motif_minimal_pS;ERK1,2 kinase substrate motif;GSK-3, ERK1, ERK2, CDK5 substrate motif;WW domain binding motif	0.999918	1.27322e-95	294.07	140.59	718.969	-0.44699	409	8.83087	8.53315	7.97406	7.95609	8.04151	7.34512	7.28729	-0.238442	0.0776532	-0.404019	-0.205746	-0.426412	0.118759
Color [DarkGray]	1	4	O13535;Q03619;Q12088;Q12193;P0C2J0;P0C2I2;Q03855;Q04670;Q92393;Q04711;P0C2I4;P0CX59;P0CX60;P0CX65;P0CX66;P0CX67;P0CX68;P0CX69;Q03856;Q12217;Q04706;P0C2I3;P0C2I5;Q03612;Q12414;Q07793;P0C2I9;O74302;P0CX57;P0CX58;P0CX70;P0CX71;P0CX72;P0CX73;P0C2I7;Q12273;P0C2I8;Q92392;P0C2J1;Q6Q5H1;P47098;P47100;Q03434;Q12141;P0CX74;P0CX75;P0CX76;P47099;Q12085;Q12316	449;411;411;411;411;411;411;411;411;411;449;411;411;411;411;411;411;411;411;411;411;411;411;411;411;411;411;411;411;411;411;411;411;411;411;411;411;411;411;411;411;411;411;411;411;411;411;411;411;411	O13535;P0C2J0;P0C2I3;P0C2I7;P0C2J1;P47098;Q12316	Transposon Ty1-H Gag-Pol polyprotein;Capsid protein;Ty1 protease;Integrase;Reverse transcriptase/ribonuclease H;Transposon Ty1-ER2 Gag-Pol polyprotein;Capsid protein;Ty1 protease;Integrase;Reverse transcriptase/ribonuclease H;Transposon Ty1-LR1 Gag-Pol polyprotein;Capsid protein;Ty1 protease;Integrase;Reverse transcriptase/ribonuclease H;Transposon Ty1-BR Gag-Pol polyprotein;Capsid protein;Ty1 pr…	TY1B-H;TY1B-ER2;TY1B-LR1;TY1B-BR;TY1B-PR2;TY1B-DR5;TY1B-DR1;TY1B-MR2;TY1B-OR;TY1B-ML1;TY1A-H;TY1A-OR;TY1A-PR2;TY1A-DR5;TY1A-ER2;TY1A-GR3;TY1A-LR1;TY1A-MR2;TY1A-DR1;TY1A-BR;TY1A-ML1;TY1B-DR6;TY1B-LR2;TY1B-ER1;TY1B-PL;TY1B-DR4;TY1B-PR1;TY1A-DR4;TY1A-A;TY1A-PR1;TY1A-DR6;TY1A-ER1;TY1A-LR2;TY1A-PL;TY1B-LR4;TY1B-OL;TY1A-LR4;TY1A-OL;TY1B-PR3;TY1A-PR3;TY1B-JR1;TY1B-JR2;TY1B-ML2;TY1B-GR1;TY1A-JR1;TY1A-LR3…	KTARAHNVSTSNNSPSTDNDSISKSTTEPIQ	S	3			DNA dependent Protein kinase substrate motif	0.958912	7.52915e-79	266.18	121.01	718.969	-0.20443	411	8.84707	8.50783	7.21016	7.88079	8.24788	6.53198	8.03587	-0.306109	-0.0563562	-0.54017	-0.569843	-0.204532	-0.139585
Color [DarkGray]	1	4	O13535;Q03619;Q12088;Q12193;P0C2J0;P0C2I2;Q03855;Q04670;Q92393;Q04711;P0C2I4;P0CX59;P0CX60;P0CX65;P0CX66;P0CX67;P0CX68;P0CX69;Q03856;Q12217;Q04706;P0C2I3;P0C2I5;Q03612;Q12414;Q07793;P0C2I9;O74302;P0CX57;P0CX58;P0CX70;P0CX71;P0CX72;P0CX73;P0C2I7;Q12273;P0C2I8;Q92392;P0C2J1;Q6Q5H1;P47098;P47100;Q03434;Q12141;P0CX74;P0CX75;P0CX76;P47099;Q12085;Q12316	454;416;416;416;416;416;416;416;416;416;454;416;416;416;416;416;416;416;416;416;416;416;416;416;416;416;416;416;416;416;416;416;416;416;416;416;416;416;416;416;416;416;416;416;416;416;416;416;416;416	O13535;P0C2J0;P0C2I3;P0C2I7;P0C2J1;P47098;Q12316	Transposon Ty1-H Gag-Pol polyprotein;Capsid protein;Ty1 protease;Integrase;Reverse transcriptase/ribonuclease H;Transposon Ty1-ER2 Gag-Pol polyprotein;Capsid protein;Ty1 protease;Integrase;Reverse transcriptase/ribonuclease H;Transposon Ty1-LR1 Gag-Pol polyprotein;Capsid protein;Ty1 protease;Integrase;Reverse transcriptase/ribonuclease H;Transposon Ty1-BR Gag-Pol polyprotein;Capsid protein;Ty1 pr…	TY1B-H;TY1B-ER2;TY1B-LR1;TY1B-BR;TY1B-PR2;TY1B-DR5;TY1B-DR1;TY1B-MR2;TY1B-OR;TY1B-ML1;TY1A-H;TY1A-OR;TY1A-PR2;TY1A-DR5;TY1A-ER2;TY1A-GR3;TY1A-LR1;TY1A-MR2;TY1A-DR1;TY1A-BR;TY1A-ML1;TY1B-DR6;TY1B-LR2;TY1B-ER1;TY1B-PL;TY1B-DR4;TY1B-PR1;TY1A-DR4;TY1A-A;TY1A-PR1;TY1A-DR6;TY1A-ER1;TY1A-LR2;TY1A-PL;TY1B-LR4;TY1B-OL;TY1A-LR4;TY1A-OL;TY1B-PR3;TY1A-PR3;TY1B-JR1;TY1B-JR2;TY1B-ML2;TY1B-GR1;TY1A-JR1;TY1A-LR3…	HNVSTSNNSPSTDNDSISKSTTEPIQLNNKH	S	2			b-Adrenergic Receptor kinase substrate motif;Casein kinase I substrate motif;Casein kinase II substrate motif;G protein-coupled receptor kinase 1 substrate motif;GSK3 kinase substrate motif	0.941404	7.49087e-65	253.77	253.77	1077.95	0.218	416	8.02518	NaN	NaN	7.13707	7.59309	7.72488	NaN	NaN	NaN	-0.0387027	-0.297555	-0.0901424	NaN
Color [DarkGray]	1	4	O13535;Q03619;Q12088;Q12193;P0C2J0;P0C2I2;Q03855;Q04670;Q92393;Q04711;P0C2I3;P0C2I5;Q03612;Q12414;Q07793;P0C2I9;P0C2I7;Q12273;O13527;P47098;P47100;Q03434;Q12141;Q04214;Q12490;Q12112;Q12316;Q99231	998;960;960;960;961;960;960;960;960;960;960;960;960;960;960;960;960;960;401;960;960;960;960;960;960;960;960;960	O13535;P0C2J0;P0C2I3;P0C2I7;P47098;Q04214;Q12112;Q12316;Q99231	Transposon Ty1-H Gag-Pol polyprotein;Capsid protein;Ty1 protease;Integrase;Reverse transcriptase/ribonuclease H;Transposon Ty1-ER2 Gag-Pol polyprotein;Capsid protein;Ty1 protease;Integrase;Reverse transcriptase/ribonuclease H;Transposon Ty1-LR1 Gag-Pol polyprotein;Capsid protein;Ty1 protease;Integrase;Reverse transcriptase/ribonuclease H;Transposon Ty1-BR Gag-Pol polyprotein;Capsid protein;Ty1 pr…	TY1B-H;TY1B-ER2;TY1B-LR1;TY1B-BR;TY1B-PR2;TY1B-DR5;TY1B-DR1;TY1B-MR2;TY1B-OR;TY1B-ML1;TY1B-DR6;TY1B-LR2;TY1B-ER1;TY1B-PL;TY1B-DR4;TY1B-PR1;TY1B-LR4;TY1B-OL;TY1B-A;TY1B-JR1;TY1B-JR2;TY1B-ML2;TY1B-GR1;TY1B-MR1;TY1B-BL;TY1B-NL1;TY1B-GR3;TY1B-DR3	ELHPEQLRNVLSKAVSPTDSTPPSTHTEDSK;ELHPEQPRNVLSKAVSPTDSTPPSTHTEDSK;ELYPEQPRNVLSKAVSPTDSTPPSTHTEDSK	S	2			Calmodulin-dependent protein kinase II substrate motif;Calmodulin-dependent protein kinase II substrate motif;Calmodulin-dependent protein kinase II substrate motif;Casein kinase I substrate motif;Casein kinase I substrate motif;Casein kinase I substrate motif;Casein kinase II substrate motif;Casein kinase II substrate motif;Casein kinase II substrate motif;CDK kinase substrate motif_minimal;CDK …	0.999885	2.57968e-60	228.3	222.6	968.912	0.82469	960	9.15564	8.63512	7.88317	8.04317	8.83363	7.73971	7.87984	-0.431015	-0.267722	-0.741807	-0.440322	-0.586341	-0.773566
Color [DarkGray]	1	4	O13535;Q03619;Q12088;Q12193;P0C2J0;P0C2I2;Q03855;Q04670;Q92393;Q04711;P0C2I3;P0C2I5;Q03612;Q12414;Q07793;P0C2I9;P0C2I7;Q12273;O13527;P0C2J1;P47098;P47100;Q03434;Q12141;Q04214;Q12490;Q12316;Q99231	1031;993;993;993;994;993;993;993;993;993;993;993;993;993;993;993;993;993;434;993;993;993;993;993;993;993;993;993	O13535;P0C2J0;P0C2I3;P0C2I7;P0C2J1;P47098;Q04214;Q12316;Q99231	Transposon Ty1-H Gag-Pol polyprotein;Capsid protein;Ty1 protease;Integrase;Reverse transcriptase/ribonuclease H;Transposon Ty1-ER2 Gag-Pol polyprotein;Capsid protein;Ty1 protease;Integrase;Reverse transcriptase/ribonuclease H;Transposon Ty1-LR1 Gag-Pol polyprotein;Capsid protein;Ty1 protease;Integrase;Reverse transcriptase/ribonuclease H;Transposon Ty1-BR Gag-Pol polyprotein;Capsid protein;Ty1 pr…	TY1B-H;TY1B-ER2;TY1B-LR1;TY1B-BR;TY1B-PR2;TY1B-DR5;TY1B-DR1;TY1B-MR2;TY1B-OR;TY1B-ML1;TY1B-DR6;TY1B-LR2;TY1B-ER1;TY1B-PL;TY1B-DR4;TY1B-PR1;TY1B-LR4;TY1B-OL;TY1B-A;TY1B-PR3;TY1B-JR1;TY1B-JR2;TY1B-ML2;TY1B-GR1;TY1B-MR1;TY1B-BL;TY1B-GR3;TY1B-DR3	SEINLRAPREVDPNISESNILPSKKRSSTPQ;SKTNIRAPREVDPNISESNILPSKKRSSTPQ	S	2			Casein kinase II substrate motif;Casein kinase II substrate motif;G protein-coupled receptor kinase 1 substrate motif;G protein-coupled receptor kinase 1 substrate motif	0.973311	1.95417e-07	169.67	142.94	861.403	0.50484	993	7.46835	6.78854	NaN	6.2546	7.21603	NaN	6.70009	-1.08427	NaN	-0.903117	-0.047577	NaN	-0.401578
Color [DarkGray]	1	4	O13535;Q03619;Q12088;Q12193;P0C2J0;P0C2I2;Q03855;Q04670;Q92393;Q04711;P0C2I3;P0C2I5;Q03612;Q12414;Q07793;P0C2I9;P0C2I7;Q12273;O13527;P0C2J1;P47098;P47100;Q03434;Q12141;Q04214;Q12490;Q12316;Q99231	1033;995;995;995;996;995;995;995;995;995;995;995;995;995;995;995;995;995;436;995;995;995;995;995;995;995;995;995	O13535;P0C2J0;P0C2I3;P0C2I7;P0C2J1;P47098;Q04214;Q12316;Q99231	Transposon Ty1-H Gag-Pol polyprotein;Capsid protein;Ty1 protease;Integrase;Reverse transcriptase/ribonuclease H;Transposon Ty1-ER2 Gag-Pol polyprotein;Capsid protein;Ty1 protease;Integrase;Reverse transcriptase/ribonuclease H;Transposon Ty1-LR1 Gag-Pol polyprotein;Capsid protein;Ty1 protease;Integrase;Reverse transcriptase/ribonuclease H;Transposon Ty1-BR Gag-Pol polyprotein;Capsid protein;Ty1 pr…	TY1B-H;TY1B-ER2;TY1B-LR1;TY1B-BR;TY1B-PR2;TY1B-DR5;TY1B-DR1;TY1B-MR2;TY1B-OR;TY1B-ML1;TY1B-DR6;TY1B-LR2;TY1B-ER1;TY1B-PL;TY1B-DR4;TY1B-PR1;TY1B-LR4;TY1B-OL;TY1B-A;TY1B-PR3;TY1B-JR1;TY1B-JR2;TY1B-ML2;TY1B-GR1;TY1B-MR1;TY1B-BL;TY1B-GR3;TY1B-DR3	INLRAPREVDPNISESNILPSKKRSSTPQIS;TNIRAPREVDPNISESNILPSKKRSSTPQIS	S	2			b-Adrenergic Receptor kinase substrate motif;b-Adrenergic Receptor kinase substrate motif;G protein-coupled receptor kinase 1 substrate motif;G protein-coupled receptor kinase 1 substrate motif	0.859294	7.92304e-06	152.94	99.273	861.403	-0.98767	995	7.53314	7.26031	NaN	6.2546	7.14993	NaN	NaN	0.462785	NaN	-0.903117	-0.0348105	NaN	NaN
Color [DarkGray]	1	4	O13535;Q03619;Q12088;Q12193;P0C2J0;P0C2I2;Q03855;Q04670;Q92393;Q04711;P0C2I4;P0CX59;P0CX60;P0CX65;P0CX66;P0CX67;P0CX68;P0CX69;Q03856;Q12217;Q04706;Q12112;Q12391;Q12316;Q99231;Q12441	36;36;36;36;36;36;36;36;36;36;36;36;36;36;36;36;36;36;36;36;36;36;36;36;36;36	O13535;P0C2J0;Q12112;Q12316;Q99231	Transposon Ty1-H Gag-Pol polyprotein;Capsid protein;Ty1 protease;Integrase;Reverse transcriptase/ribonuclease H;Transposon Ty1-ER2 Gag-Pol polyprotein;Capsid protein;Ty1 protease;Integrase;Reverse transcriptase/ribonuclease H;Transposon Ty1-LR1 Gag-Pol polyprotein;Capsid protein;Ty1 protease;Integrase;Reverse transcriptase/ribonuclease H;Transposon Ty1-BR Gag-Pol polyprotein;Capsid protein;Ty1 pr…	TY1B-H;TY1B-ER2;TY1B-LR1;TY1B-BR;TY1B-PR2;TY1B-DR5;TY1B-DR1;TY1B-MR2;TY1B-OR;TY1B-ML1;TY1A-H;TY1A-OR;TY1A-PR2;TY1A-DR5;TY1A-ER2;TY1A-GR3;TY1A-LR1;TY1A-MR2;TY1A-DR1;TY1A-BR;TY1A-ML1;TY1B-NL1;TY1A-NL1;TY1B-GR3;TY1B-DR3;TY1A-DR3	VTSKEVHTNQDPLDVSASKIQEYDKASTKAN	S	2			Casein kinase II substrate motif	0.99979	1.01965e-06	148.85	124.63	860.383	-1.1354	NaN	7.94052	6.89491	7.00659	7.16779	7.56023	6.7648	7.09117	0.488824	0.767316	0.0271541	1.08563	1.27524	0.921893
Color [DarkGray]	1	4	O13535;Q03619;Q12088;Q12193;P0C2J0;P0C2I2;Q03855;Q04670;Q92393;Q04711;P0C2I4;P0CX59;P0CX60;P0CX65;P0CX66;P0CX67;P0CX68;P0CX69;Q03856;Q12217;Q04706;Q12112;Q12391;Q12316;Q99231;Q12441	38;38;38;38;38;38;38;38;38;38;38;38;38;38;38;38;38;38;38;38;38;38;38;38;38;38	O13535;P0C2J0;Q12112;Q12316;Q99231	Transposon Ty1-H Gag-Pol polyprotein;Capsid protein;Ty1 protease;Integrase;Reverse transcriptase/ribonuclease H;Transposon Ty1-ER2 Gag-Pol polyprotein;Capsid protein;Ty1 protease;Integrase;Reverse transcriptase/ribonuclease H;Transposon Ty1-LR1 Gag-Pol polyprotein;Capsid protein;Ty1 protease;Integrase;Reverse transcriptase/ribonuclease H;Transposon Ty1-BR Gag-Pol polyprotein;Capsid protein;Ty1 pr…	TY1B-H;TY1B-ER2;TY1B-LR1;TY1B-BR;TY1B-PR2;TY1B-DR5;TY1B-DR1;TY1B-MR2;TY1B-OR;TY1B-ML1;TY1A-H;TY1A-OR;TY1A-PR2;TY1A-DR5;TY1A-ER2;TY1A-GR3;TY1A-LR1;TY1A-MR2;TY1A-DR1;TY1A-BR;TY1A-ML1;TY1B-NL1;TY1A-NL1;TY1B-GR3;TY1B-DR3;TY1A-DR3	SKEVHTNQDPLDVSASKIQEYDKASTKANSQ	S	3				0.995495	1.01965e-06	151.39	136.26	573.924	-0.36757	NaN	8.15573	7.52502	7.20445	7.19335	7.74098	6.80499	7.21898	-1.00182	-0.445264	-0.992517	0.701859	0.333424	0.360758
Color [DarkGray]	1	4	O13535;Q03619;Q12088;Q12193;Q04214;Q12490;Q12112;Q12316	1091;1053;1053;1053;1053;1053;1053;1053	O13535;Q04214;Q12112;Q12316	Transposon Ty1-H Gag-Pol polyprotein;Capsid protein;Ty1 protease;Integrase;Reverse transcriptase/ribonuclease H;Transposon Ty1-ER2 Gag-Pol polyprotein;Capsid protein;Ty1 protease;Integrase;Reverse transcriptase/ribonuclease H;Transposon Ty1-LR1 Gag-Pol polyprotein;Capsid protein;Ty1 protease;Integrase;Reverse transcriptase/ribonuclease H;Transposon Ty1-BR Gag-Pol polyprotein;Capsid protein;Ty1 pr…	TY1B-H;TY1B-ER2;TY1B-LR1;TY1B-BR;TY1B-MR1;TY1B-BL;TY1B-NL1;TY1B-GR3	ESSHASKSKDFRHSDSYSDNETNHTNVPISS;ESSHTSKSKDFRHSDSYSDNETNHTNVPISS;ESSYASKSKDFRHSDSYSDNETNHTNVPISS	S	3			b-Adrenergic Receptor kinase substrate motif;b-Adrenergic Receptor kinase substrate motif;b-Adrenergic Receptor kinase substrate motif;Casein kinase II substrate motif;Casein kinase II substrate motif;Casein kinase II substrate motif;Pyruvate dehydrogenase kinase substrate motif;Pyruvate dehydrogenase kinase substrate motif;Pyruvate dehydrogenase kinase substrate motif	0.650565	0.000641171	70.994	69.704	952.728	-0.32531	1053	6.84777	NaN	NaN	6.84777	NaN	NaN	NaN	NaN	NaN	-0.553998	NaN	NaN	NaN
Color [DarkGray]	1	4	O13535;Q03619;Q12088;Q12193;Q04214;Q12490;Q12112;Q12316	1093;1055;1055;1055;1055;1055;1055;1055	O13535;Q04214;Q12112;Q12316	Transposon Ty1-H Gag-Pol polyprotein;Capsid protein;Ty1 protease;Integrase;Reverse transcriptase/ribonuclease H;Transposon Ty1-ER2 Gag-Pol polyprotein;Capsid protein;Ty1 protease;Integrase;Reverse transcriptase/ribonuclease H;Transposon Ty1-LR1 Gag-Pol polyprotein;Capsid protein;Ty1 protease;Integrase;Reverse transcriptase/ribonuclease H;Transposon Ty1-BR Gag-Pol polyprotein;Capsid protein;Ty1 pr…	TY1B-H;TY1B-ER2;TY1B-LR1;TY1B-BR;TY1B-MR1;TY1B-BL;TY1B-NL1;TY1B-GR3	SHASKSKDFRHSDSYSDNETNHTNVPISSTG;SHTSKSKDFRHSDSYSDNETNHTNVPISSTG;SYASKSKDFRHSDSYSDNETNHTNVPISSTG	S	3			Casein kinase I substrate motif;Casein kinase I substrate motif;Casein kinase I substrate motif;Casein kinase II substrate motif;Casein kinase II substrate motif;Casein kinase II substrate motif;G protein-coupled receptor kinase 1 substrate motif;G protein-coupled receptor kinase 1 substrate motif;G protein-coupled receptor kinase 1 substrate motif;MAPKAPK2 kinase substrate motif;MAPKAPK2 kinase …	0.672563	0.000650246	80.844	68.93	952.728	0.44197	1055	7.05069	NaN	6.64072	6.83666	NaN	NaN	NaN	NaN	-0.655103	-0.257666	NaN	NaN	NaN
Color [DarkGray]	1	4	O13535;Q03619;Q12088;Q12193;P0C2J0;P0C2I2;Q03855;Q04670;Q92393;Q04711;P0C2I4;P0CX59;P0CX60;P0CX65;P0CX66;P0CX67;P0CX68;P0CX69;Q03856;Q12217;Q04706;Q12112;Q12391;Q12316;Q99231;Q12441	47;47;47;47;47;47;47;47;47;47;47;47;47;47;47;47;47;47;47;47;47;47;47;47;47;47	O13535;P0C2J0;Q12112;Q12316;Q99231	Transposon Ty1-H Gag-Pol polyprotein;Capsid protein;Ty1 protease;Integrase;Reverse transcriptase/ribonuclease H;Transposon Ty1-ER2 Gag-Pol polyprotein;Capsid protein;Ty1 protease;Integrase;Reverse transcriptase/ribonuclease H;Transposon Ty1-LR1 Gag-Pol polyprotein;Capsid protein;Ty1 protease;Integrase;Reverse transcriptase/ribonuclease H;Transposon Ty1-BR Gag-Pol polyprotein;Capsid protein;Ty1 pr…	TY1B-H;TY1B-ER2;TY1B-LR1;TY1B-BR;TY1B-PR2;TY1B-DR5;TY1B-DR1;TY1B-MR2;TY1B-OR;TY1B-ML1;TY1A-H;TY1A-OR;TY1A-PR2;TY1A-DR5;TY1A-ER2;TY1A-GR3;TY1A-LR1;TY1A-MR2;TY1A-DR1;TY1A-BR;TY1A-ML1;TY1B-NL1;TY1A-NL1;TY1B-GR3;TY1B-DR3;TY1A-DR3	PLDVSASKIQEYDKASTKANSQQTTTPASSA	S	2			Casein kinase I substrate motif;PKA kinase substrate motif;PKC kinase substrate motif	0.910175	0.00123326	116.63	116.63	631.787	-0.40555	47	6.90657	6.31486	6.10456	NaN	6.18355	6.41858	5.76323	0.498047	0.643117	NaN	-0.0938482	-0.0852977	-0.56593
Color [DarkGray]	1	4	O13535;Q03619;Q12088;Q12193;P0C2J0;P0C2I2;Q03855;Q04670;Q92393;P0C2I4;P0CX59;P0CX60;P0CX65;P0CX66;P0CX67;P0CX68;P0CX69;Q03856;Q12217;Q12316;Q99231;Q12441	13;13;13;13;13;13;13;13;13;13;13;13;13;13;13;13;13;13;13;13;13;13	O13535;P0C2J0;Q12316;Q99231	Transposon Ty1-H Gag-Pol polyprotein;Capsid protein;Ty1 protease;Integrase;Reverse transcriptase/ribonuclease H;Transposon Ty1-ER2 Gag-Pol polyprotein;Capsid protein;Ty1 protease;Integrase;Reverse transcriptase/ribonuclease H;Transposon Ty1-LR1 Gag-Pol polyprotein;Capsid protein;Ty1 protease;Integrase;Reverse transcriptase/ribonuclease H;Transposon Ty1-BR Gag-Pol polyprotein;Capsid protein;Ty1 pr…	TY1B-H;TY1B-ER2;TY1B-LR1;TY1B-BR;TY1B-PR2;TY1B-DR5;TY1B-DR1;TY1B-MR2;TY1B-OR;TY1A-H;TY1A-OR;TY1A-PR2;TY1A-DR5;TY1A-ER2;TY1A-GR3;TY1A-LR1;TY1A-MR2;TY1A-DR1;TY1A-BR;TY1B-GR3;TY1B-DR3;TY1A-DR3	___MESQQLSNYPHISHGSACASVTSKEVHT	S	3			Casein kinase I substrate motif;Casein kinase II substrate motif;G protein-coupled receptor kinase 1 substrate motif	0.881711	3.79617e-19	161.8	95.622	941.05	-0.60446	13	7.50967	7.29455	NaN	6.72018	6.86808	NaN	NaN	0.471239	NaN	-0.314607	-0.117506	NaN	NaN
Color [DarkGray]	1	4	O13535;Q03619;Q12088;Q12193;P0C2J0;P0C2I2;Q03855;Q04670;Q92393;P0C2I4;P0CX59;P0CX60;P0CX65;P0CX66;P0CX67;P0CX68;P0CX69;Q03856;Q12217;Q12316;Q99231;Q12441	16;16;16;16;16;16;16;16;16;16;16;16;16;16;16;16;16;16;16;16;16;16	O13535;P0C2J0;Q12316;Q99231	Transposon Ty1-H Gag-Pol polyprotein;Capsid protein;Ty1 protease;Integrase;Reverse transcriptase/ribonuclease H;Transposon Ty1-ER2 Gag-Pol polyprotein;Capsid protein;Ty1 protease;Integrase;Reverse transcriptase/ribonuclease H;Transposon Ty1-LR1 Gag-Pol polyprotein;Capsid protein;Ty1 protease;Integrase;Reverse transcriptase/ribonuclease H;Transposon Ty1-BR Gag-Pol polyprotein;Capsid protein;Ty1 pr…	TY1B-H;TY1B-ER2;TY1B-LR1;TY1B-BR;TY1B-PR2;TY1B-DR5;TY1B-DR1;TY1B-MR2;TY1B-OR;TY1A-H;TY1A-OR;TY1A-PR2;TY1A-DR5;TY1A-ER2;TY1A-GR3;TY1A-LR1;TY1A-MR2;TY1A-DR1;TY1A-BR;TY1B-GR3;TY1B-DR3;TY1A-DR3	MESQQLSNYPHISHGSACASVTSKEVHTNQD	S	3			Casein kinase I substrate motif;G protein-coupled receptor kinase 1 substrate motif;GSK3 kinase substrate motif	0.815553	3.79617e-19	161.8	80.752	941.05	0.0916	16	7.61432	7.0465	6.63275	6.62259	6.92871	6.74109	6.87696	0.332507	-0.188808	-1.20806	0.018919	0.0427844	0.0226164
Color [DarkGray]	1	4	O13535;Q03619;Q12088;Q12193;P0C2J0;P0C2I2;Q03855;Q04670;Q92393;P0C2I4;P0CX59;P0CX60;P0CX65;P0CX66;P0CX67;P0CX68;P0CX69;Q03856;Q12217;Q12316;Q99231;Q12441	20;20;20;20;20;20;20;20;20;20;20;20;20;20;20;20;20;20;20;20;20;20	O13535;P0C2J0;Q12316;Q99231	Transposon Ty1-H Gag-Pol polyprotein;Capsid protein;Ty1 protease;Integrase;Reverse transcriptase/ribonuclease H;Transposon Ty1-ER2 Gag-Pol polyprotein;Capsid protein;Ty1 protease;Integrase;Reverse transcriptase/ribonuclease H;Transposon Ty1-LR1 Gag-Pol polyprotein;Capsid protein;Ty1 protease;Integrase;Reverse transcriptase/ribonuclease H;Transposon Ty1-BR Gag-Pol polyprotein;Capsid protein;Ty1 pr…	TY1B-H;TY1B-ER2;TY1B-LR1;TY1B-BR;TY1B-PR2;TY1B-DR5;TY1B-DR1;TY1B-MR2;TY1B-OR;TY1A-H;TY1A-OR;TY1A-PR2;TY1A-DR5;TY1A-ER2;TY1A-GR3;TY1A-LR1;TY1A-MR2;TY1A-DR1;TY1A-BR;TY1B-GR3;TY1B-DR3;TY1A-DR3	QLSNYPHISHGSACASVTSKEVHTNQDPLDV	S	3			Casein kinase I substrate motif;Casein kinase II substrate motif;MAPKAPK2 kinase substrate motif	0.949193	7.56855e-19	156.67	79.69	946.382	0.16482	20	7.8063	7.12024	7.1186	6.96472	7.07122	6.88843	6.95191	0.176833	0.238787	-0.468252	0.149259	0.0901759	-0.029588
Color [DarkGray]	1	4	O13535;Q03619;Q12088;Q12193;P0C2J0;P0C2I2;Q03855;Q04670;Q92393;P0C2I4;P0CX59;P0CX60;P0CX65;P0CX66;P0CX67;P0CX68;P0CX69;Q03856;Q12217;Q12316;Q99231;Q12441	23;23;23;23;23;23;23;23;23;23;23;23;23;23;23;23;23;23;23;23;23;23	O13535;P0C2J0;Q12316;Q99231	Transposon Ty1-H Gag-Pol polyprotein;Capsid protein;Ty1 protease;Integrase;Reverse transcriptase/ribonuclease H;Transposon Ty1-ER2 Gag-Pol polyprotein;Capsid protein;Ty1 protease;Integrase;Reverse transcriptase/ribonuclease H;Transposon Ty1-LR1 Gag-Pol polyprotein;Capsid protein;Ty1 protease;Integrase;Reverse transcriptase/ribonuclease H;Transposon Ty1-BR Gag-Pol polyprotein;Capsid protein;Ty1 pr…	TY1B-H;TY1B-ER2;TY1B-LR1;TY1B-BR;TY1B-PR2;TY1B-DR5;TY1B-DR1;TY1B-MR2;TY1B-OR;TY1A-H;TY1A-OR;TY1A-PR2;TY1A-DR5;TY1A-ER2;TY1A-GR3;TY1A-LR1;TY1A-MR2;TY1A-DR1;TY1A-BR;TY1B-GR3;TY1B-DR3;TY1A-DR3	NYPHISHGSACASVTSKEVHTNQDPLDVSAS	S	3			Casein kinase II substrate motif	0.658493	5.8532e-06	100.41	80.98	941.05	-0.6338	23	7.32236	7.12024	6.40714	6.72132	NaN	NaN	NaN	0.176833	-0.13065	-0.266229	NaN	NaN	NaN
Color [DarkGray]	1	4	O13535;Q03619;Q12088;Q12193;P0C2J0;P0C2I2;Q03855;Q04670;Q92393;Q04711;P0C2I3;P0C2I5;Q03612;Q12414;Q07793;P0C2I9;P0C2I7;Q12273;O13527;P0C2J1;P47098;P47100;Q03434;Q12141;Q04214;Q12490;Q12112;Q12316;Q99231	1219;1181;1181;1182;1182;1181;1181;1181;1181;1181;1181;1181;1181;1181;1181;1181;1181;1181;622;1181;1181;1181;1181;1181;1181;1181;1181;1181;1181	O13535;P0C2J0;P0C2I3;P0C2I7;P0C2J1;P47098;Q04214;Q12112;Q12316;Q99231	Transposon Ty1-H Gag-Pol polyprotein;Capsid protein;Ty1 protease;Integrase;Reverse transcriptase/ribonuclease H;Transposon Ty1-ER2 Gag-Pol polyprotein;Capsid protein;Ty1 protease;Integrase;Reverse transcriptase/ribonuclease H;Transposon Ty1-LR1 Gag-Pol polyprotein;Capsid protein;Ty1 protease;Integrase;Reverse transcriptase/ribonuclease H;Transposon Ty1-BR Gag-Pol polyprotein;Capsid protein;Ty1 pr…	TY1B-H;TY1B-ER2;TY1B-LR1;TY1B-BR;TY1B-PR2;TY1B-DR5;TY1B-DR1;TY1B-MR2;TY1B-OR;TY1B-ML1;TY1B-DR6;TY1B-LR2;TY1B-ER1;TY1B-PL;TY1B-DR4;TY1B-PR1;TY1B-LR4;TY1B-OL;TY1B-A;TY1B-PR3;TY1B-JR1;TY1B-JR2;TY1B-ML2;TY1B-GR1;TY1B-MR1;TY1B-BL;TY1B-NL1;TY1B-GR3;TY1B-DR3	IGDSNAYTTINSKKRSLEDNETEIKVSRDTW	S	2			Casein kinase II substrate motif;MAPKAPK2 kinase substrate motif;Phosphorylase kinase substrate motif;PKA kinase substrate motif;PKC kinase substrate motif;Pyruvate dehydrogenase kinase substrate motif	1	1.17652e-07	182.02	171.81	707.317	0.4738	1181	7.72731	7.37061	6.96037	6.999	6.70306	5.94742	6.68648	0.175684	0.321005	0.207643	0.542109	0.0361869	0.274411
Color [DarkGray]	1	4	O13535;Q03619;Q12088;Q12193;P0C2J0;P0C2I2;Q03855;Q04670;Q92393;Q04711;P0C2I4;P0CX59;P0CX60;P0CX65;P0CX66;P0CX67;P0CX68;P0CX69;Q03856;Q12217;Q04706;P0C2I3;P0C2I5;Q03612;Q12414;Q07793;P0C2I9;O74302;P0CX57;P0CX58;P0CX70;P0CX71;P0CX72;P0CX73;P0C2I7;Q12273;P0C2I8;Q92392;P0C2J1;Q6Q5H1;P47098;P47100;Q03434;Q12141;P0CX74;P0CX75;P0CX76;P47099;Q12085;Q12316;Q99231;Q12441	458;420;420;420;420;420;420;420;420;420;458;420;420;420;420;420;420;420;420;420;420;420;420;420;420;420;420;420;420;420;420;420;420;420;420;420;420;420;420;420;420;420;420;420;420;420;420;420;420;420;420;420	O13535;P0C2J0;P0C2I3;P0C2I7;P0C2J1;P47098;Q12316;Q99231	Transposon Ty1-H Gag-Pol polyprotein;Capsid protein;Ty1 protease;Integrase;Reverse transcriptase/ribonuclease H;Transposon Ty1-ER2 Gag-Pol polyprotein;Capsid protein;Ty1 protease;Integrase;Reverse transcriptase/ribonuclease H;Transposon Ty1-LR1 Gag-Pol polyprotein;Capsid protein;Ty1 protease;Integrase;Reverse transcriptase/ribonuclease H;Transposon Ty1-BR Gag-Pol polyprotein;Capsid protein;Ty1 pr…	TY1B-H;TY1B-ER2;TY1B-LR1;TY1B-BR;TY1B-PR2;TY1B-DR5;TY1B-DR1;TY1B-MR2;TY1B-OR;TY1B-ML1;TY1A-H;TY1A-OR;TY1A-PR2;TY1A-DR5;TY1A-ER2;TY1A-GR3;TY1A-LR1;TY1A-MR2;TY1A-DR1;TY1A-BR;TY1A-ML1;TY1B-DR6;TY1B-LR2;TY1B-ER1;TY1B-PL;TY1B-DR4;TY1B-PR1;TY1A-DR4;TY1A-A;TY1A-PR1;TY1A-DR6;TY1A-ER1;TY1A-LR2;TY1A-PL;TY1B-LR4;TY1B-OL;TY1A-LR4;TY1A-OL;TY1B-PR3;TY1A-PR3;TY1B-JR1;TY1B-JR2;TY1B-ML2;TY1B-GR1;TY1A-JR1;TY1A-LR3…	TSINSPSTDNDSISKSTTEPIQLNNKHDLHL;TSNNSPSTDNDSISKSTTEPIQLNNKHDLHL	S	2			Casein kinase II substrate motif;Casein kinase II substrate motif;G protein-coupled receptor kinase 1 substrate motif;G protein-coupled receptor kinase 1 substrate motif;MAPKAPK2 kinase substrate motif;MAPKAPK2 kinase substrate motif	0.929005	3.42625e-09	190.85	190.85	662.811	0.18718	420	6.93217	6.76422	5.90829	5.82381	5.81383	5.78954	NaN	-0.459854	-0.462197	-0.676042	-0.342634	-0.403924	NaN
Color [DarkGray]	1	4	O13563	132	O13563	26S proteasome regulatory subunit RPN13	RPN13	KDKEIYNKMIGVLNNSSESDEEESNDEKQKA	S	3			Casein kinase I substrate motif;Casein kinase II substrate motif	0.496492	9.29367e-05	101.92	101.92	854.69	-0.58957	132	7.00945	NaN	NaN	6.75813	6.6523	NaN	NaN	NaN	NaN	0.000144286	0.475915	NaN	NaN
Color [DarkGray]	1	4	O13563	133	O13563	26S proteasome regulatory subunit RPN13	RPN13	DKEIYNKMIGVLNNSSESDEEESNDEKQKAQ	S	3			Casein kinase II substrate motif;G protein-coupled receptor kinase 1 substrate motif;MDC1 BRCT domain binding motif;Plk1 PBD domain binding motif;Pyruvate dehydrogenase kinase substrate motif	0.654652	9.29367e-05	101.92	78.272	854.69	-0.53719	133	7.09722	NaN	6.35963	6.75813	6.6523	NaN	NaN	NaN	-0.097718	0.000144286	0.475915	NaN	NaN
Color [DarkGray]	1	4	O13563	135	O13563	26S proteasome regulatory subunit RPN13	RPN13	EIYNKMIGVLNNSSESDEEESNDEKQKAQDV	S	2			b-Adrenergic Receptor kinase substrate motif;BARD1 BRCT domain binding motif;Casein kinase II substrate motif	0.999999	8.14003e-79	268.06	243.72	1161.45	-0.23181	135	9.24306	8.77212	8.47217	8.32282	8.34747	8.26309	8.39028	-0.0453272	-0.0689675	-0.116598	0.319618	0.307312	0.343692
Color [DarkGray]	1	4	O13563	140	O13563	26S proteasome regulatory subunit RPN13	RPN13	MIGVLNNSSESDEEESNDEKQKAQDVDVSMQ	S	2			b-Adrenergic Receptor kinase substrate motif;Casein kinase I substrate motif;Casein kinase II substrate motif	1	7.40518e-65	255.21	208.83	1193.44	0.36872	140	8.3667	7.80546	7.45997	7.24095	7.86656	7.29508	7.46581	0.0661237	-0.0662612	-0.0999583	0.276794	0.300885	0.444879
Color [DarkGray]	1	4	O13577	104	O13577	Damage-regulated import facilitator 1	DIF1	TANSLPPMLINQRTMSTEASSLEKWDVAEPA	S	2			14-3-3 domain binding motif;Calmodulin-dependent protein kinase II substrate motif;Casein kinase II substrate motif;G protein-coupled receptor kinase 1 substrate motif;GSK3 kinase substrate motif;MAPKAPK2 kinase substrate motif;PKA kinase substrate motif;PKC kinase substrate motif	0.999112	7.06074e-06	143.98	119.25	632.262	0.23648	104	7.46549	6.24554	6.87908	6.81473	NaN	6.73293	6.89998	0.41738	0.281669	0.0082	NaN	0.205142	0.338795
Color [DarkGray]	1	4	O13585	814	O13585	Dilute domain-containing protein YPR089W	YPR089W/YPR090W	IHDVNFKQRQNEPQISRTNSGTSDFTGDEDK	S	2			Casein kinase II substrate motif;G protein-coupled receptor kinase 1 substrate motif;GSK3 kinase substrate motif	1	0.0127247	78.342	76.332	526.232	0.08488	814	7.14863	6.59159	6.10789	6.21614	6.62619	6.18529	6.17281	-0.280895	-1.58788	-1.06353	0.0825663	-0.00678214	-0.209412
Color [DarkGray]	1	4	O14467	143	O14467	Multiprotein-bridging factor 1	MBF1	LERALGVKLRGNNIGSPLGAPKKK_______	S	2			CDK kinase substrate motif_minimal;CDK kinase substrate motif_minimal_pS;ERK1,2 kinase substrate motif;G protein-coupled receptor kinase 1 substrate motif;GSK-3, ERK1, ERK2, CDK5 substrate motif;WW domain binding motif	1	3.42914e-12	180.06	31.348	602.79	-0.39927	143	9.26947	8.69454	8.49307	8.50702	8.39131	8.3407	8.42633	-1.91191	-2.87155	-3.03233	1.87287	2.5361	2.65327
Color [DarkGray]	1	4	O14468	20	O14468	Uncharacterized protein YOR304C-A	YOR304C-A	KLEASEEPQAPLANTSETNSIKGDTENIVTV	S	2			Casein kinase I substrate motif;Casein kinase II substrate motif;G protein-coupled receptor kinase 1 substrate motif;GSK3 kinase substrate motif	0.914266	1.03768e-51	241.71	201.29	1195.01	0.11629	20	8.188	7.26145	7.58078	7.46836	7.23124	7.3597	7.45478	-0.261846	-0.458624	-0.598086	-0.357844	-0.308001	-0.573574
Color [DarkGray]	1	4	O14468	24	O14468	Uncharacterized protein YOR304C-A	YOR304C-A	SEEPQAPLANTSETNSIKGDTENIVTVFDLA	S	2			Casein kinase I substrate motif;MAPKAPK2 kinase substrate motif;PKA kinase substrate motif;PKC kinase substrate motif	0.999715	1.03768e-51	241.71	225.2	1155.03	-0.059841	24	8.37025	7.61821	7.69145	7.61342	7.43252	7.52793	7.62372	-0.279441	-0.153463	-0.664883	-0.493885	-0.536901	-0.392857
Color [DarkGray]	1	4	O43137	9	O43137	Uncharacterized protein YBR085C-A	YBR085C-A	_______MSSALYKQSTNFTHSTGSFLQSAP	S	3			G protein-coupled receptor kinase 1 substrate motif;PKA kinase substrate motif;PKC kinase substrate motif	0.571973	1.14648e-05	82.904	47.537	1188.87	-1.1951	9	7.73386	NaN	NaN	NaN	NaN	NaN	7.73386	NaN	NaN	NaN	NaN	NaN	0.980757
Color [DarkGray]	1	4	O43137	18	O43137	Uncharacterized protein YBR085C-A	YBR085C-A	SALYKQSTNFTHSTGSFLQSAPVELTTVSGY	S	3			G protein-coupled receptor kinase 1 substrate motif;GSK3 kinase substrate motif	0.745903	0.000489742	68.234	47.795	1188.87	-0.18328	18	7.97086	NaN	NaN	7.78469	7.51322	NaN	NaN	NaN	NaN	-1.92226	0.0592169	NaN	NaN
Color [DarkGray]	1	4	P00330;P00331	316;316	P00330	Alcohol dehydrogenase 1;Alcohol dehydrogenase 2	ADH1;ADH2	DTREALDFFARGLVKSPIKVVGLSTLPEIYE	S	2			Cdc2 kinase substrate motif;CDK kinase substrate motif;CDK kinase substrate motif_minimal;CDK kinase substrate motif_minimal_pS;CDK1,2,4,6 kinase substrate motif;ERK1,2 kinase substrate motif;Growth associated histone HI kinase substrate motif;GSK-3, ERK1, ERK2, CDK5 substrate motif;WW domain binding motif	1	9.99531e-06	180.19	38.567	461.262	0.14793	316	7.83396	7.294	6.87146	7.03209	7.20276	6.87199	6.84176	0.320427	0.340733	0.362105	-0.309967	-0.228807	-0.267166
Color [DarkGray]	1	4	P00330;P00331	2;2	P00330	Alcohol dehydrogenase 1;Alcohol dehydrogenase 2	ADH1;ADH2	______________MSIPETQKGVIFYESHG	S	1			Casein kinase II substrate motif;G protein-coupled receptor kinase 1 substrate motif	0.999731	0.00762915	91.069	91.069	924.407	0.35	2	7.42165	6.54388	6.72146	6.66487	7.00937	6.24065	6.02453	0.238909	0.217107	0.306962	-0.196013	0.0370308	0.0385766
Color [DarkGray]	1	4	P00330;P00331	288;288	P00330	Alcohol dehydrogenase 1;Alcohol dehydrogenase 2	ADH1;ADH2	AGAKCCSDVFNQVVKSISIVGSYVGNRADTR	S	2			Casein kinase II substrate motif	0.990421	6.40846e-13	192.65	121.45	666.321	0.8648	288	6.60901	NaN	NaN	NaN	6.50787	5.92657	NaN	NaN	NaN	NaN	-0.139077	0.0592169	NaN
Color [DarkGray]	1	4	P00330;P00331	290;290	P00330	Alcohol dehydrogenase 1;Alcohol dehydrogenase 2	ADH1;ADH2	AKCCSDVFNQVVKSISIVGSYVGNRADTREA	S	2			Calmodulin-dependent protein kinase II substrate motif;Chk1 kinase substrate motif;G protein-coupled receptor kinase 1 substrate motif;GSK3 kinase substrate motif;Phosphorylase kinase substrate motif;PKA kinase substrate motif;PKC kinase substrate motif	0.838316	6.40846e-13	95.854	95.854	666.321	0.63427	290	6.11707	6.11707	NaN	NaN	NaN	NaN	NaN	0.600365	NaN	NaN	NaN	NaN	NaN
Color [DarkGray]	1	4	P00358;P00359	149;149	P00358;P00359	Glyceraldehyde-3-phosphate dehydrogenase 2;Glyceraldehyde-3-phosphate dehydrogenase 3	TDH2;TDH3	NEEKYTSDLKIVSNASCTTNCLAPLAKVIND	S	2			Casein kinase I substrate motif;Casein kinase II substrate motif	0.998522	2.86952e-24	210.43	159.67	950.439	-0.46621	149	7.78234	7.02235	7.04731	6.82828	6.99018	6.97821	7.10998	0.0854246	0.0468402	-0.036807	-0.490395	-0.315235	-0.264045
Color [DarkGray]	1	4	P00358;P00359	201;201	P00358;P00359	Glyceraldehyde-3-phosphate dehydrogenase 2;Glyceraldehyde-3-phosphate dehydrogenase 3	TDH2;TDH3	VDGPSHKDWRGGRTASGNIIPSSTGAAKAVG	S	1			14-3-3 domain binding motif;Calmodulin-dependent protein kinase II substrate motif;PKA kinase substrate motif;PKC kinase substrate motif	0.992446	5.11617e-16	210.12	105.14	1454.69	0.27793	201	9.20022	8.05873	8.50811	8.27128	8.47161	8.48677	8.55546	0.470199	0.368601	0.38416	-0.665706	-0.700732	-0.713119
Color [DarkGray]	1	4	P00358;P00359	208;208	P00358;P00359	Glyceraldehyde-3-phosphate dehydrogenase 2;Glyceraldehyde-3-phosphate dehydrogenase 3	TDH2;TDH3	DWRGGRTASGNIIPSSTGAAKAVGKVLPELQ	S	2			G protein-coupled receptor kinase 1 substrate motif;MDC1 BRCT domain binding motif;Plk1 PBD domain binding motif	0.783869	3.89298e-06	160.48	113.86	727.848	0.51265	208	6.8902	NaN	NaN	NaN	6.60523	6.57249	NaN	NaN	NaN	NaN	-0.0102506	-0.384038	NaN
Color [DarkGray]	1	4	P00358;P00359	124;124	P00358;P00359	Glyceraldehyde-3-phosphate dehydrogenase 2;Glyceraldehyde-3-phosphate dehydrogenase 3	TDH2;TDH3	HIDAGAKKVVITAPSSTAPMFVMGVNEEKYT	S	2			MDC1 BRCT domain binding motif;Plk1 PBD domain binding motif	0.673592	8.11066e-06	127.96	127.96	1160.04	0.59483	124	6.10479	NaN	NaN	6.10123	4.01666	NaN	NaN	NaN	NaN	0.017922	NaN	NaN	NaN
Color [DarkGray]	1	4	P00445	24	P00445	Superoxide dismutase [Cu-Zn]	SOD1	KGDAGVSGVVKFEQASESEPTTVSYEIAGNS	S	2			Casein kinase I substrate motif;Casein kinase II substrate motif;G protein-coupled receptor kinase 1 substrate motif	0.959364	3.09995e-19	161.2	161.2	1397.1	0.21525	24	7.58637	6.78078	7.05812	6.65847	6.46906	6.55326	7.00165	-0.674153	-0.776849	-0.726568	-0.064329	0.266397	0.316146
Color [DarkGray]	1	4	P00445	26	P00445	Superoxide dismutase [Cu-Zn]	SOD1	DAGVSGVVKFEQASESEPTTVSYEIAGNSPN	S	2			b-Adrenergic Receptor kinase substrate motif;Casein kinase I substrate motif;Casein kinase II substrate motif;G protein-coupled receptor kinase 1 substrate motif	0.972846	1.51145e-19	164.35	151.12	1397.1	0.26625	26	7.33929	6.72787	6.74776	6.64502	6.42277	6.58435	NaN	-0.51095	-0.644104	-0.485842	0.320543	0.0422241	NaN
Color [DarkGray]	1	4	P00445	39	P00445	Superoxide dismutase [Cu-Zn]	SOD1	SESEPTTVSYEIAGNSPNAERGFHIHEFGDA	S	2			CDK kinase substrate motif_minimal;CDK kinase substrate motif_minimal_pS;ERK1,2 kinase substrate motif;GSK-3, ERK1, ERK2, CDK5 substrate motif;WW domain binding motif	1	3.96805e-33	198.81	182.91	1397.1	-0.098006	39	9.42098	8.73159	8.80636	8.6955	8.21333	8.57327	8.62646	-1.05541	-1.11848	-1.17446	-0.282772	-0.189039	-0.128393
Color [DarkGray]	1	4	P00549	9	P00549	Pyruvate kinase 1	CDC19	_______MSRLERLTSLNVVAGSDLRRTSII	S	3			14-3-3 domain binding motif;Calmodulin-dependent protein kinase I substrate motif;Calmodulin-dependent protein kinase II alpha substrate motif;Calmodulin-dependent protein kinase II substrate motif;Calmodulin-dependent protein kinase IV substrate motif;Chk1 kinase substrate motif;Phosphorylase kinase substrate motif;PKA kinase substrate motif;PKC kinase substrate motif	1	6.37316e-06	171.78	34.395	528.887	-0.60833	9	7.92196	7.2467	6.96824	7.03226	7.44364	6.97216	6.93887	0.206643	0.373843	0.131985	0.304861	0.445197	0.313362
Color [DarkGray]	1	4	P00549	16	P00549	Pyruvate kinase 1	CDC19	MSRLERLTSLNVVAGSDLRRTSIIGTIGPKT	S	3				1	0.000882864	117.3	34.395	528.887	-0.60833	16	6.88633	6.62237	NaN	NaN	6.5092	5.44045	NaN	0.173127	NaN	NaN	0.162468	1.12492	NaN
Color [DarkGray]	1	4	P00549;P52489	22;24	P00549;P52489	Pyruvate kinase 1;Pyruvate kinase 2	CDC19;PYK2	LANLKIGTPQQLRRTSIIGTIGPKTNSCEAI;LTSLNVVAGSDLRRTSIIGTIGPKTNNPETL	S	2			14-3-3 domain binding motif;14-3-3 domain binding motif;Aurora-A kinase substrate motif;Aurora-A kinase substrate motif;Calmodulin-dependent protein kinase II substrate motif;Calmodulin-dependent protein kinase II substrate motif;Casein kinase I substrate motif;Casein kinase I substrate motif;G protein-coupled receptor kinase 1 substrate motif;G protein-coupled receptor kinase 1 substrate motif;M…	0.994604	1.13893e-05	143.05	106.3	611.831	0.094947	22	7.71675	7.03447	6.86013	6.82528	7.16283	6.81172	6.79926	0.0363276	0.290071	0.222681	-0.314733	0.0582473	-0.0491584
Color [DarkGray]	1	4	P00560	388	P00560	Phosphoglycerate kinase	PGK1	DTATVAKKYGVTDKISHVSTGGGASLELLEG	S	3			Casein kinase I substrate motif;Casein kinase II substrate motif;G protein-coupled receptor kinase 1 substrate motif;PKA kinase substrate motif;PKC kinase substrate motif	0.733668	1.57102e-05	141.55	141.55	612.303	0.13204	388	7.04356	NaN	NaN	6.76051	NaN	NaN	6.72374	NaN	NaN	0.378734	NaN	NaN	0.147697
Color [DarkGray]	1	4	P00560	391	P00560	Phosphoglycerate kinase	PGK1	TVAKKYGVTDKISHVSTGGGASLELLEGKEL	S	2				0.574652	6.8965e-14	183.24	168.81	917.951	-0.22001	391	6.58383	6.35305	NaN	NaN	NaN	6.19893	NaN	0.416407	NaN	NaN	NaN	0.285698	NaN
Color [DarkGray]	1	4	P00560	8	P00560	Phosphoglycerate kinase	PGK1	________MSLSSKLSVQDLDLKDKRVFIRV	S	2			AMP-activated protein kinase substrate motif;Casein kinase II substrate motif;MAPKAPK2 kinase substrate motif;PKA kinase substrate motif;PKC kinase substrate motif;Pyruvate dehydrogenase kinase substrate motif	1	0.000103521	129.37	106.32	555.776	-0.30319	8	7.62466	6.94497	6.89534	6.76745	6.86789	6.81422	6.75728	0.691087	0.729966	0.608809	-0.349658	-0.32563	-0.367639
Color [DarkGray]	1	4	P00817	266	P00817	Inorganic pyrophosphatase	IPP1	TPTYSKAASDAIPPASPKADAPIDKSIDKWF	S	1			CDK kinase substrate motif_minimal;CDK kinase substrate motif_minimal_pS;ERK1,2 kinase substrate motif;Growth associated histone HI kinase substrate motif;GSK-3, ERK1, ERK2, CDK5 substrate motif;PKA kinase substrate motif;PKC kinase substrate motif;WW domain binding motif	1	2.56472e-16	178.71	118.76	1204.56	0.54709	266	9.0898	8.46979	8.34696	8.30149	8.22709	8.21323	8.25563	-1.06655	-1.11557	-1.01651	-0.81084	-0.933711	-0.820234
Color [DarkGray]	1	4	P00924;P00925	188;188	P00924;P00925	Enolase 1;Enolase 2	ENO1;ENO2	APTGAKTFAEALRIGSEVYHNLKSLTKKRYG;APTGAKTFAEAMRIGSEVYHNLKSLTKKRYG	S	2			14-3-3 domain binding motif;14-3-3 domain binding motif;Calmodulin-dependent protein kinase II substrate motif;Calmodulin-dependent protein kinase II substrate motif;Casein kinase II substrate motif;Casein kinase II substrate motif;G protein-coupled receptor kinase 1 substrate motif;G protein-coupled receptor kinase 1 substrate motif;PKA kinase substrate motif;PKA kinase substrate motif;PKC kinas…	1	6.5179e-07	148.62	128.68	620.292	0.5588	188	7.87118	7.1174	7.17047	7.12195	6.7973	7.11949	7.13805	0.635429	0.507313	0.496002	-0.379301	-0.155341	-0.13174
Color [DarkGray]	1	4	P00924;P00925	37;37	P00924;P00925	Enolase 1;Enolase 2	ENO1;ENO2	VELTTEKGVFRSIVPSGASTGVHEALEMRDE;VELTTEKGVFRSIVPSGASTGVHEALEMRDG	S	3			Casein kinase I substrate motif;Casein kinase I substrate motif;Casein kinase II substrate motif;Casein kinase II substrate motif;DNA dependent Protein kinase substrate motif;DNA dependent Protein kinase substrate motif;G protein-coupled receptor kinase 1 substrate motif;G protein-coupled receptor kinase 1 substrate motif;MAPKAPK2 kinase substrate motif;MAPKAPK2 kinase substrate motif	0.959464	9.00651e-23	64.52	52.569	646.299	0.79785	37	7.58298	6.93642	6.78177	6.65498	6.90676	6.87419	6.54678	0.146525	0.173511	0.171207	-0.639602	-0.40463	-0.47337
Color [DarkGray]	1	4	P00924;P00925	40;40	P00924;P00925	Enolase 1;Enolase 2	ENO1;ENO2	TTEKGVFRSIVPSGASTGVHEALEMRDEDKS;TTEKGVFRSIVPSGASTGVHEALEMRDGDKS	S	3				0.861107	9.00651e-23	72.797	62.377	646.299	-0.16385	40	7.67522	7.02743	6.96301	7.00126	6.86621	6.44292	6.86648	0.301119	0.178109	0.266877	-0.71267	-0.760993	-0.599615
Color [DarkGray]	1	4	P00937	2	P00937	Anthranilate synthase component 2;Glutamine amidotransferase;Indole-3-glycerol phosphate synthase	TRP3	______________MSVHAATNPINKHVVLI	S	2			G protein-coupled receptor kinase 1 substrate motif	1	7.55417e-11	160.18	141.38	637.3	0.39623	2	8.32789	7.5885	7.52778	7.69534	7.50577	7.45149	7.48234	-1.92774	-2.17775	-1.75302	-0.236265	-0.663945	-0.925549
Color [DarkGray]	1	4	P00942	71	P00942	Triosephosphate isomerase	TPI1	KPQVTVGAQNAYLKASGAFTGENSVDQIKDV	S	2			G protein-coupled receptor kinase 1 substrate motif;PKA kinase substrate motif;PKC kinase substrate motif	0.999999	2.19196e-05	145.88	145.88	802.354	0.028514	71	7.36777	6.54506	6.66648	6.55107	6.64685	6.59524	6.5112	0.204642	0.167358	0.430928	-0.468771	-0.193255	-0.263889
Color [DarkGray]	1	4	P00942	100	P00942	Triosephosphate isomerase	TPI1	DVGAKWVILGHSERRSYFHEDDKFIADKTKF	S	2			Casein kinase I substrate motif;MAPKAPK2 kinase substrate motif;PKA kinase substrate motif;PKC kinase substrate motif	0.998571	0.00505927	96.342	96.342	560.703	-0.21969	100	7.36706	6.84781	6.67504	6.67297	6.4323	6.1554	6.42527	0.350497	0.146004	0.160791	-0.0658836	0.0590784	-0.019609
Color [DarkGray]	1	4	P00950	12	P00950	Phosphoglycerate mutase 1	GPM1	____MPKLVLVRHGQSEWNEKNLFTGWVDVK	S	2			G protein-coupled receptor kinase 1 substrate motif	1	6.09468e-07	151.55	134.98	597.732	0.42919	12	7.53647	6.78028	6.91597	6.62473	6.40963	6.83902	6.8087	0.877194	0.735955	0.736648	0.461948	0.474774	0.348006
Color [DarkGray]	1	4	P00950	116	P00950	Phosphoglycerate mutase 1	GPM1	TLKKFGEEKFNTYRRSFDVPPPPIDASSPFS	S	2			G protein-coupled receptor kinase 1 substrate motif;PKA kinase substrate motif;PKC kinase substrate motif	1	7.55836e-33	219.87	213.93	998.459	0.21326	116	9.58335	8.82765	8.89705	8.81474	8.65473	8.78234	8.81939	-1.04546	-1.2715	-1.32749	-1.09573	-1.01042	-1.01415
Color [DarkGray]	1	4	P00950	127	P00950	Phosphoglycerate mutase 1	GPM1	TYRRSFDVPPPPIDASSPFSQKGDERYKYVD	S	2			G protein-coupled receptor kinase 1 substrate motif;GSK3 kinase substrate motif	0.799962	1.99515e-18	198.35	84.859	998.459	0.95266	127	7.62083	NaN	NaN	NaN	7.62083	NaN	NaN	NaN	NaN	NaN	-0.804728	NaN	NaN
Color [DarkGray]	1	4	P00950	128	P00950	Phosphoglycerate mutase 1	GPM1	YRRSFDVPPPPIDASSPFSQKGDERYKYVDP	S	2			Casein kinase I substrate motif;Casein kinase II substrate motif;CDK kinase substrate motif_minimal;CDK kinase substrate motif_minimal_pS;ERK1,2 kinase substrate motif;GSK-3, ERK1, ERK2, CDK5 substrate motif;MDC1 BRCT domain binding motif;Plk1 PBD domain binding motif;WW domain binding motif	0.863601	1.73688e-42	233.31	233.31	998.459	1.3927	128	8.80285	8.41182	8.14693	8.37425	NaN	NaN	NaN	-2.20783	-2.249	-2.66768	NaN	NaN	NaN
Color [DarkGray]	1	4	P01119	199	P01119	Ras-like protein 1	RAS1	QLDNTNEIRDSELTSSATADREKKNNGSYVL	S	2			Casein kinase II substrate motif;MDC1 BRCT domain binding motif;Plk1 PBD domain binding motif	0.907368	4.32637e-05	152.88	63.29	706.753	0.30447	199	7.2605	6.38735	6.52152	6.46608	6.36167	6.49294	6.6149	-0.035594	-0.165143	-0.143373	0.536152	0.503247	0.368154
Color [DarkGray]	1	4	P01120	225	P01120	Ras-like protein 2	RAS2	HRKMSNAANGKNVNSSTTVVNARNASIESKT	S	2			Casein kinase II substrate motif;MDC1 BRCT domain binding motif;Plk1 PBD domain binding motif	0.742032	5.91808e-09	46.964	46.964	671.312	-0.43238	225	7.25928	6.48002	6.62794	6.47535	6.62782	6.37627	6.11076	-0.266837	-0.806796	-0.935945	0.961253	0.82603	0.945158
Color [DarkGray]	1	4	P02400	100	P02400	60S acidic ribosomal protein P2-beta	RPP2B	GDAAEEEKEEEAKEESDDDMGFGLFD_____	S	2			b-Adrenergic Receptor kinase substrate motif;Casein kinase II substrate motif;PKA kinase substrate motif;PKC kinase substrate motif;Pyruvate dehydrogenase kinase substrate motif	1	6.93225e-176	368.97	82.925	786.758	-3.5974	100	11.0002	10.3604	10.3079	10.1741	10.0894	10.1731	10.1668	0.279055	0.188528	0.251689	0.015783	0.0496307	0.00158601
Color [DarkGray]	1	4	P02400	72	P02400	60S acidic ribosomal protein P2-beta	RPP2B	AEGQKKFATVPTGGASSAAAGAAGAAAGGDA	S	3			G protein-coupled receptor kinase 1 substrate motif	0.666284	1.06374e-32	163.14	36.347	1077.14	0.6171	72	6.5142	NaN	6.15473	NaN	NaN	6.26468	NaN	NaN	-0.251607	NaN	NaN	-0.327439	NaN
Color [DarkGray]	1	4	P02400	73	P02400	60S acidic ribosomal protein P2-beta	RPP2B	EGQKKFATVPTGGASSAAAGAAGAAAGGDAA	S	2			MDC1 BRCT domain binding motif;Plk1 PBD domain binding motif	0.964132	7.2938e-41	174.49	174.49	1322.08	-0.080049	73	7.19778	6.69867	NaN	6.35828	NaN	6.26468	6.82281	-0.25739	NaN	-0.501749	NaN	-0.327439	-0.614205
Color [DarkGray]	1	4	P02400	51	P02400	60S acidic ribosomal protein P2-beta	RPP2B	EARINELLSSLEGKGSLEEIIAEGQKKFATV	S	2			AMP-activated protein kinase substrate motif;Casein kinase II substrate motif;PKA kinase substrate motif;PKC kinase substrate motif	1	1.12173e-08	190.24	104.95	677.319	-0.23789	51	7.42633	6.79486	6.75806	6.75839	6.47771	6.36631	6.56387	-0.190931	-0.296261	-0.118962	0.51167	0.550014	0.489748
Color [DarkGray]	1	4	P02407;P14127	89;89	P02407	40S ribosomal protein S17-A;40S ribosomal protein S17-B	RPS17A;RPS17B	QEEERERKDQYVPEVSALDLSRSNGVLNVDN	S	2			Casein kinase II substrate motif;Pyruvate dehydrogenase kinase substrate motif	0.992605	0.000801402	113.54	113.54	836.385	0.24706	89	7.32834	NaN	6.46988	6.41226	6.95204	6.55463	6.5083	NaN	0.269273	0.171719	-1.34909	-1.49366	-1.03878
Color [DarkGray]	1	4	P04050	1293	P04050	DNA-directed RNA polymerase II subunit RPB1	RPO21	NIERVVMMKYDRKVPSPTGEYVKEPEWVLET	S	2			Casein kinase II substrate motif;CDK kinase substrate motif_minimal;CDK kinase substrate motif_minimal_pS;DNA dependent Protein kinase substrate motif;ERK1,2 kinase substrate motif;GSK-3, ERK1, ERK2, CDK5 substrate motif;PKA kinase substrate motif;PKC kinase substrate motif;WW domain binding motif	0.954321	0.000101329	119.96	103.76	642.815	-0.015028	1293	7.10356	6.66232	NaN	NaN	6.90838	NaN	NaN	-0.777937	NaN	NaN	-0.187494	NaN	NaN
Color [DarkGray]	1	4	P04147	405	P04147	Polyadenylate-binding protein, cytoplasmic and nuclear	PAB1	KPLYVAIAQRKDVRRSQLAQQIQARNQMRYQ	S	2			ATM kinase substrate motif;DNA dependent Protein kinase substrate motif;PKA kinase substrate motif;PKC kinase substrate motif	1	1.58759e-24	168.89	99.522	611.801	-0.052169	405	7.70008	7.06859	6.8472	6.89994	6.80679	6.93459	6.92581	0.0666747	0.579373	0.81492	0.305795	-0.755673	-0.684851
Color [DarkGray]	1	4	P04449;P24000	86;86	P04449;P24000	60S ribosomal protein L24-A;60S ribosomal protein L24-B	RPL24A;RPL24B	RSRKTVKAQRPITGASLDLIKERRSLKPEVR	S	3				1	1.05883e-12	183.96	131.45	521.615	-0.31285	86	7.98214	7.04407	7.14183	7.07383	7.32932	7.28101	7.27289	0.196859	0.113834	0.173511	-0.135111	-0.131629	-0.0603221
Color [DarkGray]	1	4	P04449;P24000	95;95	P04449;P24000	60S ribosomal protein L24-A;60S ribosomal protein L24-B	RPL24A;RPL24B	RPITGASLDLIKERRSLKPEVRKANREEKLK	S	2			Casein kinase I substrate motif;PKA kinase substrate motif;PKC kinase substrate motif	1	1.62249e-19	97.071	95.793	454.734	-0.27761	95	8.33949	7.53926	7.54642	7.54536	7.70138	7.60796	7.35759	-0.0543923	-0.247474	-0.0970389	0.40305	0.434241	0.480472
Color [DarkGray]	1	4	P04449	7	P04449	60S ribosomal protein L24-A	RPL24A	_________MKVEIDSFSGAKIYPGRGTLFV	S	2			b-Adrenergic Receptor kinase substrate motif;Casein kinase I substrate motif;Casein kinase II substrate motif;G protein-coupled receptor kinase 1 substrate motif	0.974568	0.00203183	101.6	100.55	566.75	0.41978	7	7.13469	5.87849	6.37805	6.27869	6.58862	6.16101	6.51391	0.687777	0.498659	0.602552	-0.317894	-0.13462	-0.203518
Color [DarkGray]	1	4	P04786	14	P04786	DNA topoisomerase 1	TOP1	__MTIADASKVNHELSSDDDDDVPLSQTLKK	S	2			Casein kinase II substrate motif;Pyruvate dehydrogenase kinase substrate motif	1	3.11492e-15	182.24	182.24	1193.99	-0.15462	14	7.47381	6.85335	5.95122	NaN	7.14261	5.93398	6.84499	-0.327946	-0.666416	NaN	0.262433	0.388796	0.35095
Color [DarkGray]	1	4	P04786	15	P04786	DNA topoisomerase 1	TOP1	_MTIADASKVNHELSSDDDDDVPLSQTLKKR	S	2			Casein kinase I substrate motif;Casein kinase II substrate motif;MDC1 BRCT domain binding motif;Plk1 PBD domain binding motif;Pyruvate dehydrogenase kinase substrate motif	1	3.11492e-15	182.24	182.24	1193.99	-0.15462	15	7.47381	6.85335	5.95122	NaN	7.14261	5.93398	6.84499	-0.327946	-0.666416	NaN	0.262433	0.388796	0.35095
Color [DarkGray]	1	4	P04786	76	P04786	DNA topoisomerase 1	TOP1	TKKIKTEPVQSSSLPSPPAKKSATSKPKKIK	S	2			CDK kinase substrate motif_minimal;CDK kinase substrate motif_minimal_pS;DNA dependent Protein kinase substrate motif;ERK1,2 kinase substrate motif;GSK-3, ERK1, ERK2, CDK5 substrate motif;MAPKAPK2 kinase substrate motif;WW domain binding motif	0.999485	0.00306049	110.74	104.76	802.882	0.057871	76	6.59103	NaN	NaN	NaN	6.59103	NaN	NaN	NaN	NaN	NaN	0.258097	NaN	NaN
Color [DarkGray]	1	4	P04786	49	P04786	DNA topoisomerase 1	TOP1	SMNSASLQDEAEPYDSDEAISKISKKKTKKI	S	2			b-Adrenergic Receptor kinase substrate motif;Casein kinase II substrate motif	0.988081	5.33837e-11	126.75	110.33	1327.05	1.7393	49	7.43017	6.78425	5.99498	6.5429	7.01343	6.45703	6.50293	-0.619847	-0.658515	-0.854179	0.219215	0.991535	0.253384
Color [DarkGray]	1	4	P04786	54	P04786	DNA topoisomerase 1	TOP1	SLQDEAEPYDSDEAISKISKKKTKKIKTEPV	S	2			Casein kinase I substrate motif;Casein kinase II substrate motif	0.788109	8.9987e-11	120.83	69.052	1327.05	0.37903	54	6.73239	6.3532	NaN	6.14588	NaN	6.24189	NaN	-0.554634	NaN	-0.660019	NaN	-0.409834	NaN
Color [DarkGray]	1	4	P04802	301	P04802	Aspartate--tRNA ligase, cytoplasmic	DPS1	VFEVTYFKGKAYLAQSPQFNKQQLIVADFER	S	2			CDK kinase substrate motif_minimal;CDK kinase substrate motif_minimal_pS;ERK1,2 kinase substrate motif;GSK-3, ERK1, ERK2, CDK5 substrate motif;WW domain binding motif	1	2.91947e-08	182.89	182.89	673.811	-0.043319	301	7.17181	6.49643	6.06603	6.35096	6.91954	NaN	NaN	-0.190717	-0.376751	-0.179466	-0.355848	NaN	NaN
Color [DarkGray]	1	4	P04802	2	P04802	Aspartate--tRNA ligase, cytoplasmic	DPS1	______________MSQDENIVKAVEESAEP	S	1			ATM kinase substrate motif;Casein kinase II substrate motif;DNA dependent Protein kinase substrate motif	1	0.00201596	107.21	65.719	1054.45	0.98004	2	7.19016	6.07675	6.52688	6.61378	6.74555	6.10058	NaN	-0.17909	0.231678	-0.200067	1.20257	1.04991	NaN
Color [DarkGray]	1	4	P04807;P04806	15;15	P04807	Hexokinase-2;Hexokinase-1	HXK2;HXK1	_MVHLGPKKPQARKGSMADVPKELMQQIENF	S	2			14-3-3 domain binding motif;Calmodulin-dependent protein kinase II substrate motif;Casein kinase II substrate motif;PKA kinase substrate motif;PKC epsilon kinase substrate motif;PKC kinase substrate motif;Pyruvate dehydrogenase kinase substrate motif	1	8.09013e-07	153.75	57.019	506.73	-0.89033	15	9.95252	9.16829	9.22922	9.17047	9.22264	9.18096	9.05254	-0.704818	-0.46901	-0.587186	0.544386	0.425352	0.425245
Color [DarkGray]	1	4	P04807	293	P04807	Hexokinase-2	HXK2	VVLPRTKYDITIDEESPRPGQQTFEKMSSGY	S	3			b-Adrenergic Receptor kinase substrate motif;Casein kinase I substrate motif;CDK kinase substrate motif_minimal;CDK kinase substrate motif_minimal_pS;ERK1,2 kinase substrate motif;Growth associated histone HI kinase substrate motif;GSK-3, ERK1, ERK2, CDK5 substrate motif;PKA kinase substrate motif;PKC kinase substrate motif;WW domain binding motif	0.998903	0.000927356	109.79	92.575	778.349	0.13817	293	7.54207	7.00535	6.76167	6.76235	6.70055	6.50977	6.69017	-0.928182	-0.885127	-0.96432	-0.300662	-0.222128	-0.267913
Color [DarkGray]	1	4	P04817	38	P04817	Arginine permease	CAN1	LFHDVEASQTHHRRGSIPLKDEKSKELYPLR	S	2			14-3-3 domain binding motif;Aurora-A kinase substrate motif;Calmodulin-dependent protein kinase II substrate motif;PAK2 kinase substrate motif;Phosphorylase kinase substrate motif;PKA kinase substrate motif;PKC epsilon kinase substrate motif;PKC kinase substrate motif	1	2.54002e-08	136.3	76.357	611.813	-0.024462	38	8.28425	7.79029	7.56601	7.56225	7.28679	7.13059	7.3901	0.122606	-0.0800269	0.219958	-0.309091	-0.564222	-0.61626
Color [DarkGray]	1	4	P04819	75	P04819	DNA ligase 1	CDC9	KKSSKHMLEDRMDNVSGEEEYATKKLKQTAV	S	2			Casein kinase I substrate motif;Casein kinase II substrate motif	0.999999	3.20602e-06	138.66	114.99	776.797	-0.86182	75	7.07802	NaN	NaN	NaN	7.07802	NaN	NaN	NaN	NaN	NaN	-0.992173	NaN	NaN
Color [DarkGray]	1	4	P04819	58	P04819	DNA ligase 1	CDC9	RFFTSMKNKPTEGTPSPKKSSKHMLEDRMDN	S	2			Casein kinase I substrate motif;Cdc2 kinase substrate motif;CDK kinase substrate motif;CDK kinase substrate motif_minimal;CDK kinase substrate motif_minimal_pS;CDK1,2,4,6 kinase substrate motif;DNA dependent Protein kinase substrate motif;ERK1,2 kinase substrate motif;G protein-coupled receptor kinase 1 substrate motif;Growth associated histone HI kinase substrate motif;GSK3 kinase substrate moti…	0.999969	4.74275e-07	177.81	149.69	618.287	1.3018	58	7.30369	NaN	6.58592	6.46069	6.36021	6.78185	6.70218	NaN	-0.992058	-0.811472	0.577344	0.24306	-0.436901
Color [DarkGray]	1	4	P05318	96	P05318	60S acidic ribosomal protein P1-alpha	RPP1A	GEAEAEKEEEEAKEESDDDMGFGLFD_____	S	2			b-Adrenergic Receptor kinase substrate motif;Casein kinase II substrate motif;PKA kinase substrate motif;PKC kinase substrate motif;Pyruvate dehydrogenase kinase substrate motif	1	9.72352e-89	285.55	82.925	786.758	-3.5974	96	10.7443	10.0561	10.0114	9.93453	9.87946	9.91071	9.97919	0.376513	0.336512	0.286881	0.0102069	-0.0215407	-0.013975
Color [DarkGray]	1	4	P05319	96	P05319	60S acidic ribosomal protein P2-alpha	RPP2A	DAAAEEEKEEEAAEESDDDMGFGLFD_____	S	2			b-Adrenergic Receptor kinase substrate motif;Casein kinase II substrate motif;Pyruvate dehydrogenase kinase substrate motif	1	1.4079e-113	314.29	104.94	1051.36	0.15398	96	10.369	9.62991	9.66374	9.39905	9.47919	9.63012	9.67456	-0.439441	-0.612108	-0.617189	-0.716695	-0.621466	-0.695653
Color [DarkGray]	1	4	P05319	71	P05319	60S acidic ribosomal protein P2-alpha	RPP2A	EGNEKLAAVPAAGPASAGGAAAASGDAAAEE	S	2			G protein-coupled receptor kinase 1 substrate motif	1	2.51911e-32	176.9	168.69	1231.07	0.10632	71	8.43433	7.67029	7.88018	7.71631	7.40076	7.5182	7.5909	-0.843992	-0.92366	-0.881189	-0.0635448	-0.0667447	-0.0274397
Color [DarkGray]	1	4	P05319	49	P05319	60S acidic ribosomal protein P2-alpha	RPP2A	EDEKVSSVLSALEGKSVDELITEGNEKLAAV	S	2			Casein kinase I substrate motif;Casein kinase II substrate motif	1	2.23706e-09	197.47	163.8	707.311	0.1718	49	8.082	7.38018	7.3824	7.31342	7.1577	7.23144	7.31532	-0.259979	-0.283193	-0.205014	0.673376	0.638954	0.675184
Color [DarkGray]	1	4	P05319	40	P05319	60S acidic ribosomal protein P2-alpha	RPP2A	ILESVGIEIEDEKVSSVLSALEGKSVDELIT	S	2			Casein kinase I substrate motif;Casein kinase II substrate motif;G protein-coupled receptor kinase 1 substrate motif;MDC1 BRCT domain binding motif;Phosphorylase kinase substrate motif;PKA kinase substrate motif;PKC kinase substrate motif;Plk1 PBD domain binding motif	0.547144	0.000421247	34.05	34.05	585.294	-0.13829	40	6.82604	6.82604	NaN	NaN	NaN	NaN	NaN	-0.330991	NaN	NaN	NaN	NaN	NaN
Color [DarkGray]	1	4	P05319	43	P05319	60S acidic ribosomal protein P2-alpha	RPP2A	SVGIEIEDEKVSSVLSALEGKSVDELITEGN	S	2			Casein kinase II substrate motif;MAPKAPK2 kinase substrate motif	0.999996	3.69958e-09	163.99	163.99	585.294	0.17344	43	8.00043	7.22536	7.32601	7.31879	7.18957	7.05212	7.1623	0.0180643	-0.00460953	-0.0483376	0.402831	0.374288	0.385597
Color [DarkGray]	1	4	P05453	571	P05453	Eukaryotic peptide chain release factor GTP-binding subunit	SUP35	KGVEEEDISPGFVLTSPKNPIKSVTKFVAQI	S	2			CDK kinase substrate motif_minimal;CDK kinase substrate motif_minimal_pS;ERK1,2 kinase substrate motif;G protein-coupled receptor kinase 1 substrate motif;Growth associated histone HI kinase substrate motif;GSK-3, ERK1, ERK2, CDK5 substrate motif;PKA kinase substrate motif;PKC kinase substrate motif;WW domain binding motif	0.999013	1.13516e-24	213.34	146.78	942.437	0.23645	571	7.53815	6.90127	6.62475	6.69719	7.05131	6.59158	6.34382	-0.887607	-0.608452	-0.762387	-0.0493674	-0.149105	-0.0537932
Color [DarkGray]	1	4	P05737;Q12213	11;11	P05737	60S ribosomal protein L7-A;60S ribosomal protein L7-B	RPL7A;RPL7B	_____MAAEKILTPESQLKKSKAQQKTAEQV	S	2			ATM kinase substrate motif;b-Adrenergic Receptor kinase substrate motif;DNA dependent Protein kinase substrate motif	1	1.07657e-09	152.4	75.088	658.817	0.60182	11	7.5677	6.86356	6.54309	6.25609	6.85871	6.85478	6.999	-0.0409718	-0.372879	-0.431773	-0.093602	-0.239668	-0.421824
Color [DarkGray]	1	4	P05740;P46990	65;65	P05740	60S ribosomal protein L17-A;60S ribosomal protein L17-B	RPL17A;RPL17B	QVLDHQRAIPFRRFNSSIGRTAQGKEFGVTK	S	2			14-3-3 domain binding motif;Calmodulin-dependent protein kinase II substrate motif;Calmodulin-dependent protein kinase IV substrate motif;PKA kinase substrate motif;PKC kinase substrate motif;ZIP kinase substrate motif	0.99977	1.07698e-07	154.15	120.99	430.687	-0.33147	65	7.73355	6.68596	6.7161	6.99135	7.14408	7.0329	6.98078	-0.0385693	0.0144981	0.0192037	0.392537	0.377512	0.346645
Color [DarkGray]	1	4	P05740;P46990	66;66	P05740	60S ribosomal protein L17-A;60S ribosomal protein L17-B	RPL17A;RPL17B	VLDHQRAIPFRRFNSSIGRTAQGKEFGVTKA	S	2			G protein-coupled receptor kinase 1 substrate motif;MDC1 BRCT domain binding motif;Plk1 PBD domain binding motif	0.9961	2.57554e-39	116.52	103.55	430.687	-0.32634	66	7.31433	6.13252	6.60494	6.52652	6.71276	6.62096	6.40451	-0.0358011	0.53655	0.390448	-0.164076	-0.283878	-0.0996181
Color [DarkGray]	1	4	P05750	221	P05750	40S ribosomal protein S3	RPS3	VTIIEPKEEEPILAPSVKDYRPAEETEAQAE	S	2			Casein kinase II substrate motif;DNA dependent Protein kinase substrate motif;PKA kinase substrate motif;PKC kinase substrate motif;Pyruvate dehydrogenase kinase substrate motif	1	5.87156e-13	203.32	188.13	646.313	-0.0949	221	9.26198	8.41666	8.45157	8.38801	8.60739	8.52502	8.47689	0.247563	0.157949	0.149519	-0.632204	-0.659996	-0.566848
Color [DarkGray]	1	4	P05755	184	P05755	40S ribosomal protein S9-B	RPS9B	PGRVARRNAARKAEASGEAAEEAEDEE____	S	2			Casein kinase II substrate motif;G protein-coupled receptor kinase 1 substrate motif;PKA kinase substrate motif	1	2.05415e-35	236.96	227.06	872.825	0.20338	184	7.84281	7.06655	6.99104	6.92292	7.18997	7.13739	7.02526	0.0517201	0.037593	-0.035594	0.383607	0.196733	0.256769
Color [DarkGray]	1	4	P05986	15	P05986	cAMP-dependent protein kinase type 3	TPK3	_MYVDPMNNNEIRKLSITAKTETTPDNVGQD	S	2			14-3-3 domain binding motif;Calmodulin-dependent protein kinase II substrate motif;Casein kinase II substrate motif;Phosphorylase kinase substrate motif;PKA kinase substrate motif;PKC epsilon kinase substrate motif;PKC kinase substrate motif	0.999855	0.00778759	121.6	117.52	420.733	-1.6665	15	8.24105	7.58535	7.28731	7.49441	7.55404	7.44945	7.32527	0.0618453	0.297485	-0.0465932	0.47633	0.880725	0.696261
Color [DarkGray]	1	4	P06101	484	P06101	Hsp90 co-chaperone Cdc37	CDC37	DQYEQDHEDATMENLSLNDRDGGGDNHEEVK	S	3			Casein kinase I substrate motif;Casein kinase II substrate motif;Pyruvate dehydrogenase kinase substrate motif	1	3.73335e-08	150.68	103.1	834.995	-0.44846	484	7.71056	7.09583	7.19893	6.9396	6.66288	6.9452	5.98014	0.0050406	0.0233263	0.1121	0.289834	0.343692	0.480368
Color [DarkGray]	1	4	P06101	14	P06101	Hsp90 co-chaperone Cdc37	CDC37	__MAIDYSKWDKIELSDDSDVEVHPNVDKKS	S	3			Casein kinase I substrate motif;Casein kinase II substrate motif;PKA kinase substrate motif	1	1.08457e-53	258.34	94.003	834.015	0.71127	14	9.30754	8.71613	8.65127	8.56957	8.20142	8.33933	8.49617	-0.0894669	0.791356	0.351402	-0.103782	0.25689	-0.119307
Color [DarkGray]	1	4	P06101	17	P06101	Hsp90 co-chaperone Cdc37	CDC37	AIDYSKWDKIELSDDSDVEVHPNVDKKSFIK	S	3			b-Adrenergic Receptor kinase substrate motif;Casein kinase II substrate motif	1	1.08457e-53	258.34	94.003	834.015	0.71127	17	9.31601	8.72164	8.66502	8.58132	8.20301	8.34616	8.50265	0.662661	1.36368	0.788769	-0.224722	-0.0700727	0.164529
Color [DarkGray]	1	4	P06102	450	P06102	General negative regulator of transcription subunit 3	NOT3	AAATTTSSNANSRIGSALNTPKLSTSSLSLQ	S	2			14-3-3 domain binding motif;Calmodulin-dependent protein kinase II substrate motif;G protein-coupled receptor kinase 1 substrate motif;MAPKAPK2 kinase substrate motif;PKA kinase substrate motif;PKC kinase substrate motif	1	4.43398e-05	138.89	92.939	530.727	0.15868	450	8.05454	7.18744	7.2039	7.23462	7.50706	7.18404	7.24082	0.620962	0.774755	0.681584	-0.690474	-0.776652	-0.677218
Color [DarkGray]	1	4	P06102	565	P06102	General negative regulator of transcription subunit 3	NOT3	KLQVPTFGVFDDDFESDRDSETEPEEEEQPS	S	3			b-Adrenergic Receptor kinase substrate motif;Casein kinase I substrate motif;Casein kinase II substrate motif;G protein-coupled receptor kinase 1 substrate motif;GSK3 kinase substrate motif;PKA kinase substrate motif;PKC kinase substrate motif;Pyruvate dehydrogenase kinase substrate motif	0.806288	0.00840782	57.156	57.156	1320.54	0.28007	565	6.97995	NaN	NaN	NaN	6.81775	6.47365	NaN	NaN	NaN	NaN	-0.790135	-0.572051	NaN
Color [DarkGray]	1	4	P06102	569	P06102	General negative regulator of transcription subunit 3	NOT3	PTFGVFDDDFESDRDSETEPEEEEQPSTPKY	S	3			b-Adrenergic Receptor kinase substrate motif;Casein kinase I substrate motif;Casein kinase II substrate motif;G protein-coupled receptor kinase 1 substrate motif;MAPKAPK2 kinase substrate motif;PKA kinase substrate motif;PKC kinase substrate motif	0.749397	0.00844181	57.097	57.097	1320.54	-0.021708	569	6.797	NaN	NaN	NaN	6.797	NaN	NaN	NaN	NaN	NaN	-0.697734	NaN	NaN
Color [DarkGray]	1	4	P06102	322	P06102	General negative regulator of transcription subunit 3	NOT3	SPVIPVADASKETERSPSSSPIHNATKPEEA	S	3			Casein kinase I substrate motif;Casein kinase II substrate motif;CDK kinase substrate motif_minimal;CDK kinase substrate motif_minimal_pS;ERK1,2 kinase substrate motif;G protein-coupled receptor kinase 1 substrate motif;Growth associated histone HI kinase substrate motif;GSK3 kinase substrate motif;GSK-3, ERK1, ERK2, CDK5 substrate motif;WW domain binding motif	0.983435	0.00485155	101.48	58.671	680.301	0.083834	322	7.74084	6.85624	7.05725	6.96396	7.1543	6.54718	6.97652	-0.0293672	0.136979	0.0593554	-0.723587	-0.88462	-0.790809
Color [DarkGray]	1	4	P06102	325	P06102	General negative regulator of transcription subunit 3	NOT3	IPVADASKETERSPSSSPIHNATKPEEAVKT	S	3			MDC1 BRCT domain binding motif;Plk1 PBD domain binding motif	0.693019	0.00485155	101.48	47.808	680.301	-0.31815	325	7.38213	NaN	6.87357	6.96396	6.8709	NaN	NaN	NaN	0.124725	0.0593554	-0.790958	NaN	NaN
Color [DarkGray]	1	4	P06102	347	P06102	General negative regulator of transcription subunit 3	NOT3	TKPEEAVKTSIKSPRSSADNLLPSLQKSPSS	S	2			Casein kinase II substrate motif;PKA kinase substrate motif;Pyruvate dehydrogenase kinase substrate motif	0.796845	0.00105568	112.24	112.24	676.827	0.20232	347	6.90004	6.08647	6.13446	6.18616	6.45644	5.98457	NaN	-0.142879	-0.122099	-0.397581	0.143132	0.227125	NaN
Color [DarkGray]	1	4	P06102	348	P06102	General negative regulator of transcription subunit 3	NOT3	KPEEAVKTSIKSPRSSADNLLPSLQKSPSSA	S	2			MAPKAPK2 kinase substrate motif;MDC1 BRCT domain binding motif;PKA kinase substrate motif;PKC kinase substrate motif;Plk1 PBD domain binding motif	0.788183	0.00230018	98.943	86.214	676.827	0.098812	348	6.92056	6.08647	6.13446	5.90474	6.59956	5.98457	NaN	-0.142879	-0.122099	-0.251659	0.10742	0.227125	NaN
Color [DarkGray]	1	4	P06102	442	P06102	General negative regulator of transcription subunit 3	NOT3	TSTKTPTTAAATTTSSNANSRIGSALNTPKL	S	2			G protein-coupled receptor kinase 1 substrate motif;GSK3 kinase substrate motif;MDC1 BRCT domain binding motif;Plk1 PBD domain binding motif	0.869698	7.12218e-24	205.02	205.02	906.364	0.27259	442	7.13348	6.27024	5.9051	6.35419	6.49751	6.43823	6.44465	-0.18554	-0.228486	-0.322415	0.472176	0.316262	0.259664
Color [DarkGray]	1	4	P06102	446	P06102	General negative regulator of transcription subunit 3	NOT3	TPTTAAATTTSSNANSRIGSALNTPKLSTSS	S	2			G protein-coupled receptor kinase 1 substrate motif;GSK3 kinase substrate motif;MAPKAPK2 kinase substrate motif	0.997549	7.12218e-24	207.17	205.02	906.364	0.27259	446	7.27404	6.27024	5.9051	6.52063	6.76067	6.62991	6.44465	-0.18554	-0.228486	-0.282123	0.538339	0.248413	0.259664
Color [DarkGray]	1	4	P06103	61	P06103	Eukaryotic translation initiation factor 3 subunit B	PRT1	EDIKLEDIPVDDIDFSDLEEQYKVTEEFNFD	S	2			Casein kinase II substrate motif	1	6.89304e-26	204.04	204.04	1182.01	0.65712	61	8.81779	7.97831	7.93729	8.12454	8.38344	7.80043	7.57404	0.037593	0.0339339	-0.14401	0.0226164	0.197614	0.133169
Color [DarkGray]	1	4	P06105	1112	P06105	Protein SCP160	SCP160	TMRLTYEPIDLSSILSDGEEKEVTKDTSNDS	S	2			Casein kinase II substrate motif;MAPKAPK2 kinase substrate motif	1	2.788e-133	339.22	283.75	1044.98	0.47272	1112	9.58496	8.93585	8.67152	8.91959	9.09269	8.22732	8.4408	0.242694	0.131063	0.150949	0.12499	0.0271541	0.0050406
Color [DarkGray]	1	4	P06105	85	P06105	Protein SCP160	SCP160	VKVSWGPNMKPAVSNSPSPSPSAPSLTTGLG	S	2			Casein kinase I substrate motif;Casein kinase II substrate motif;CDK kinase substrate motif_minimal;CDK kinase substrate motif_minimal_pS;ERK1,2 kinase substrate motif;G protein-coupled receptor kinase 1 substrate motif;GSK3 kinase substrate motif;GSK-3, ERK1, ERK2, CDK5 substrate motif;WW domain binding motif	0.999974	2.10422e-71	256.89	183.24	1102.04	0.17734	85	7.56128	7.05181	6.69847	6.69699	7.06509	6.5514	NaN	-1.74251	-2.63487	-2.84415	0.856468	2.09346	NaN
Color [DarkGray]	1	4	P06105	89	P06105	Protein SCP160	SCP160	WGPNMKPAVSNSPSPSPSAPSLTTGLGAKRM	S	2			Casein kinase II substrate motif;CDK kinase substrate motif_minimal;CDK kinase substrate motif_minimal_pS;DNA dependent Protein kinase substrate motif;ERK1,2 kinase substrate motif;G protein-coupled receptor kinase 1 substrate motif;GSK-3, ERK1, ERK2, CDK5 substrate motif;MAPKAPK2 kinase substrate motif;WW domain binding motif	0.991736	1.74907e-18	168.26	141.23	1142.02	-0.046549	89	6.97177	6.6465	NaN	NaN	6.69369	NaN	NaN	-0.701553	NaN	NaN	0.47633	NaN	NaN
Color [DarkGray]	1	4	P06168	355	P06168	Ketol-acid reductoisomerase, mitochondrial	ILV5	QDLYESTKNGTETKRSLEFNSQPDYREKLEK	S	2			Casein kinase II substrate motif;PKA kinase substrate motif;PKC kinase substrate motif	1	1.66439e-14	173.25	173.25	718.298	0.08953	355	6.44968	6.05511	NaN	5.61329	5.97536	5.51288	NaN	0.796016	NaN	0.0941009	-1.52733	-0.382908	NaN
Color [DarkGray]	1	4	P06169	223	P06169	Pyruvate decarboxylase isozyme 1	PDC1	VKDAKNPVILADACCSRHDVKAETKKLIDLT	S	2			Casein kinase II substrate motif;Pyruvate dehydrogenase kinase substrate motif	1	1.88029e-10	157.91	51.03	728.31	-0.78651	223	7.17418	6.5434	6.44674	6.27333	6.69044	6.09142	5.79869	-0.206612	0.167358	-0.205896	0.234746	0.444879	-0.0937251
Color [DarkGray]	1	4	P06242	163	P06242	Serine/threonine-protein kinase KIN28	KIN28	FGLARAIPAPHEILTSNVVTRWYRAPELLFG	S	3			G protein-coupled receptor kinase 1 substrate motif	0.91097	0.00320498	95.205	95.205	599.98	-0.06112	163	6.96203	NaN	NaN	NaN	6.79317	NaN	6.47007	NaN	NaN	NaN	-0.00270033	NaN	0.0515809
Color [DarkGray]	1	4	P06367;P39516	11;12	P06367;P39516	40S ribosomal protein S14-A;40S ribosomal protein S14-B	RPS14A;RPS14B	_____MSNVVQARDNSQVFGVARIYASFNDT;____MANDLVQARDNSQVFGVARIYASFNDT	S	2			14-3-3 domain binding motif;14-3-3 domain binding motif;ATM kinase substrate motif;ATM kinase substrate motif;Calmodulin-dependent protein kinase II substrate motif;Calmodulin-dependent protein kinase II substrate motif;DNA dependent Protein kinase substrate motif;DNA dependent Protein kinase substrate motif;PKA kinase substrate motif;PKA kinase substrate motif;PKC kinase substrate motif;PKC kina…	1	1.02404e-26	235.21	61.435	586.758	-0.10767	12	7.91713	7.10507	7.21685	7.1181	7.16474	7.17447	7.0308	0.324465	0.210513	0.28889	-0.0556513	-0.08516	0.0825663
Color [DarkGray]	1	4	P06367	2	P06367	40S ribosomal protein S14-A	RPS14A	______________MSNVVQARDNSQVFGVA	S	1				1	0.00650833	100.02	97.635	895.403	0.3352	2	7.57361	6.61488	7.17117	6.99569	NaN	6.93507	NaN	0.285816	0.194591	0.181802	NaN	-0.0402892	NaN
Color [DarkGray]	1	4	P06634	535	P06634	ATP-dependent RNA helicase DED1	DED1	EANQEVPSFLKDAMMSAPGSRSNSRRGGFGR	S	2			G protein-coupled receptor kinase 1 substrate motif;GSK3 kinase substrate motif	1	2.9334e-17	158.11	104.41	599.687	0.56768	535	8.05423	7.56161	6.8312	6.94662	7.67243	6.95745	6.70982	0.189414	0.127501	-0.0859713	-0.106778	-0.106793	0.032242
Color [DarkGray]	1	4	P06634	539	P06634	ATP-dependent RNA helicase DED1	DED1	EVPSFLKDAMMSAPGSRSNSRRGGFGRNNNR	S	2			Casein kinase II substrate motif;G protein-coupled receptor kinase 1 substrate motif;GSK3 kinase substrate motif;MAPKAPK2 kinase substrate motif	1	6.05424e-13	182.1	104.41	599.687	0.56768	539	8.4567	7.99165	7.47741	7.38778	7.94762	7.42454	7.26635	0.244765	0.116498	-0.140698	-0.0245165	0.0706641	0.208892
Color [DarkGray]	1	4	P06700	23	P06700	NAD-dependent histone deacetylase SIR2	SIR2	YAVSKTSENKVSNTVSPTQDKDAIRKQPDDI	S	2			Casein kinase II substrate motif;CDK kinase substrate motif_minimal;CDK kinase substrate motif_minimal_pS;ERK1,2 kinase substrate motif;GSK-3, ERK1, ERK2, CDK5 substrate motif;MAPKAPK2 kinase substrate motif;WW domain binding motif	0.811934	6.27453e-17	201.06	169.3	628.282	0.32388	23	7.0445	6.66148	5.97947	6.29418	6.41409	NaN	5.98897	0.118227	0.173255	-0.0950651	0.509848	NaN	0.41446
Color [DarkGray]	1	4	P06738	19	P06738	Glycogen phosphorylase	GPH1	ASTSTTNDMITEEPTSPHQIPRLTRRLTGFL	S	3			Casein kinase I substrate motif;CDK kinase substrate motif_minimal;CDK kinase substrate motif_minimal_pS;ERK1,2 kinase substrate motif;GSK-3, ERK1, ERK2, CDK5 substrate motif;WW domain binding motif	0.983531	2.0448e-15	156.47	81.055	901.737	1.0985	19	7.18412	6.97898	NaN	6.21622	6.61351	NaN	NaN	-2.03451	NaN	-2.27139	1.81799	NaN	NaN
Color [DarkGray]	1	4	P06774	31	P06774	Transcriptional activator HAP2	HAP2	DLQSDTAAATSTAAASRSPSLQEKPIEMPLD	S	3			Casein kinase I substrate motif;Casein kinase II substrate motif;G protein-coupled receptor kinase 1 substrate motif;GSK3 kinase substrate motif	1	1.52162e-16	137.11	136.3	814.371	-0.41841	31	7.64203	7.00052	6.80896	6.90257	6.69885	6.76825	6.9319	-0.243028	-0.628341	-0.427828	0.286053	0.331247	0.494159
Color [DarkGray]	1	4	P06774	33	P06774	Transcriptional activator HAP2	HAP2	QSDTAAATSTAAASRSPSLQEKPIEMPLDMG	S	3			Casein kinase II substrate motif;CDK kinase substrate motif_minimal;CDK kinase substrate motif_minimal_pS;ERK1,2 kinase substrate motif;Growth associated histone HI kinase substrate motif;GSK-3, ERK1, ERK2, CDK5 substrate motif;WW domain binding motif	0.986041	7.30449e-53	253.95	83.213	660.645	-0.2166	33	8.05545	7.31105	7.30475	7.27811	6.98808	7.18839	7.46015	-0.681377	-0.671301	-0.805888	-0.230178	-0.350431	-0.294721
Color [DarkGray]	1	4	P06778	302	P06778	DNA repair and recombination protein RAD52	RAD52	SNVLTTEKDPVVAKQSPTASSNPEAEQITFV	S	2			Casein kinase I substrate motif;Casein kinase II substrate motif;CDK kinase substrate motif_minimal;CDK kinase substrate motif_minimal_pS;ERK1,2 kinase substrate motif;G protein-coupled receptor kinase 1 substrate motif;GSK3 kinase substrate motif;GSK-3, ERK1, ERK2, CDK5 substrate motif;PKA kinase substrate motif;PKC kinase substrate motif;WW domain binding motif	0.831652	2.99914e-06	129.9	89.507	1093.5	0.3523	302	6.40095	6.40095	NaN	NaN	NaN	NaN	NaN	-0.328091	NaN	NaN	NaN	NaN	NaN
Color [DarkGray]	1	4	P06778	306	P06778	DNA repair and recombination protein RAD52	RAD52	TTEKDPVVAKQSPTASSNPEAEQITFVTAKA	S	2			MAPKAPK2 kinase substrate motif	0.689735	5.50125e-06	123.55	123.55	1093.5	0.33577	306	6.60703	6.2751	NaN	NaN	6.33484	NaN	NaN	-0.520376	NaN	NaN	-0.439637	NaN	NaN
Color [DarkGray]	1	4	P06779	85	P06779	DNA repair protein RAD7	RAD7	SRVVEDEEIDEIGTGSGTETERAQVSYDARM	S	2			Casein kinase II substrate motif;G protein-coupled receptor kinase 1 substrate motif	0.967216	6.40159e-07	139.04	139.04	1122.97	-0.78826	85	6.73844	6.05015	NaN	NaN	6.63881	NaN	NaN	-0.128093	NaN	NaN	0.964731	NaN	NaN
Color [DarkGray]	1	4	P06782	411	P06782	Carbon catabolite-derepressing protein kinase	SNF1	MKANKSVSDELDTFLSQSPPTFQQQSKSHQK	S	2			ATM kinase substrate motif;Casein kinase II substrate motif;DNA dependent Protein kinase substrate motif;G protein-coupled receptor kinase 1 substrate motif	0.84021	8.23249e-14	163.72	163.72	1275.08	-1.0342	411	7.25242	NaN	NaN	7.25242	NaN	NaN	NaN	NaN	NaN	-0.696751	NaN	NaN	NaN
Color [DarkGray]	1	4	P06782	413	P06782	Carbon catabolite-derepressing protein kinase	SNF1	ANKSVSDELDTFLSQSPPTFQQQSKSHQKSQ	S	2			Casein kinase I substrate motif;Casein kinase II substrate motif;CDK kinase substrate motif_minimal;CDK kinase substrate motif_minimal_pS;ERK1,2 kinase substrate motif;GSK-3, ERK1, ERK2, CDK5 substrate motif;WW domain binding motif	0.999725	1.52696e-25	193.96	193.96	1275.08	-0.94356	413	8.14653	NaN	7.34551	7.18932	7.82154	7.45932	6.86966	NaN	-0.685315	-0.636773	0.309991	-0.0869516	0.016639
Color [DarkGray]	1	4	P06782	211	P06782	Carbon catabolite-derepressing protein kinase	SNF1	FGLSNIMTDGNFLKTSCGSPNYAAPEVISGK	S	2			Casein kinase I substrate motif;Casein kinase II substrate motif;G protein-coupled receptor kinase 1 substrate motif;PKA kinase substrate motif;PKC kinase substrate motif	0.499943	6.29166e-11	172.3	112.44	909.392	0.19623	211	6.32149	NaN	NaN	NaN	6.32149	NaN	NaN	NaN	NaN	NaN	0.704341	NaN	NaN
Color [DarkGray]	1	4	P06786	1370	P06786	DNA topoisomerase 2	TOP2	ESDLEILDSYTDREDSNKDEDDAIPQRSRRQ	S	2			14-3-3 domain binding motif;b-Adrenergic Receptor kinase substrate motif;Calmodulin-dependent protein kinase II substrate motif;Casein kinase II substrate motif;PKA kinase substrate motif;PKC epsilon kinase substrate motif;PKC kinase substrate motif;Pyruvate dehydrogenase kinase substrate motif	1	4.28936e-18	156.08	61.212	856.344	-0.20393	1370	7.91131	7.20512	6.91272	7.12821	7.31572	6.97723	7.13675	0.129085	0.109829	0.032242	0.466758	0.161952	0.0783365
Color [DarkGray]	1	4	P06787	82	P06787	Calmodulin	CMD1	SEFLALMSRQLKSNDSEQELLEAFKVFDKNG	S	2			AMP-activated protein kinase substrate motif;b-Adrenergic Receptor kinase substrate motif;Casein kinase II substrate motif;G protein-coupled receptor kinase 1 substrate motif;PKA kinase substrate motif	0.999999	7.65913e-77	298.93	298.93	795.34	0.14205	82	8.0136	7.00212	7.3726	7.35096	7.19075	7.25399	7.1352	-0.0647364	-0.110433	-0.190783	0.259182	0.407516	0.413377
Color [DarkGray]	1	4	P06843	173	P06843	Protein SPT2	SPT2	NKPGFKSSKRPQKKASPGATLRGVSSGGNSI	S	2			Casein kinase I substrate motif;CDK kinase substrate motif_minimal;CDK kinase substrate motif_minimal_pS;ERK1,2 kinase substrate motif;G protein-coupled receptor kinase 1 substrate motif;GSK-3, ERK1, ERK2, CDK5 substrate motif;PKA kinase substrate motif;PKC kinase substrate motif;WW domain binding motif	1	4.38256e-06	136.96	136.5	490.75	0.14947	173	7.96867	7.33728	7.27189	7.13745	7.17117	7.18079	6.94836	-0.691266	-1.02289	-1.08697	0.572211	0.71352	0.759156
Color [DarkGray]	1	4	P07149	1121	P07149	Fatty acid synthase subunit beta;3-hydroxypalmitoyl-[acyl-carrier-protein] dehydratase;Enoyl-[acyl-carrier-protein] reductase [NADH];[Acyl-carrier-protein] acetyltransferase;[Acyl-carrier-protein] malonyltransferase;S-acyl fatty acid synthase thioesterase	FAS1	ESPVDVQSQVDSSSVSEDSAVFKATSSTDEE	S	2			Casein kinase I substrate motif;Casein kinase II substrate motif;G protein-coupled receptor kinase 1 substrate motif;MAPKAPK2 kinase substrate motif	0.412729	0.000212569	72.389	72.389	1720.28	0.92524	1121	6.51457	NaN	NaN	NaN	6.51457	NaN	NaN	NaN	NaN	NaN	-0.231227	NaN	NaN
Color [DarkGray]	1	4	P07170	140	P07170	Adenylate kinase 1	ADK1	ELLVARITGRLIHPASGRSYHKIFNPPKEDM	S	2			Casein kinase I substrate motif;Casein kinase II substrate motif;PKA kinase substrate motif;PKC kinase substrate motif	1	0.00702716	100.88	82.417	465.731	0.65114	140	7.38108	6.7594	6.78706	6.71116	6.32717	6.33975	6.43529	1.43685	1.89565	1.73236	-1.79626	-1.82051	-1.57231
Color [DarkGray]	1	4	P07248	325	P07248	Regulatory protein ADR1	ADR1	YKLPESANNYTYSSGSPTRAYVGANTNSKNA	S	2			Casein kinase II substrate motif;Cdc2 kinase substrate motif;CDK kinase substrate motif;CDK kinase substrate motif_minimal;CDK kinase substrate motif_minimal_pS;CDK1,2,4,6 kinase substrate motif;ERK1,2 kinase substrate motif;G protein-coupled receptor kinase 1 substrate motif;GSK-3, ERK1, ERK2, CDK5 substrate motif;WW domain binding motif	0.985271	3.02175e-32	222.39	222.39	962.41	-0.51985	325	7.22058	6.72593	NaN	6.69642	6.65987	5.92491	5.9619	0.301354	NaN	-0.0781981	-0.175257	0.433921	-0.395246
Color [DarkGray]	1	4	P07249	34	P07249	Arginine metabolism regulation protein I	ARG80	GDVETNEPTKPIRRLSTPSPEQDQEGDFDEE	S	3			14-3-3 domain binding motif;Calmodulin-dependent protein kinase II substrate motif;Casein kinase I substrate motif;Casein kinase II substrate motif;G protein-coupled receptor kinase 1 substrate motif;PAK2 kinase substrate motif;PKA kinase substrate motif;PKC epsilon kinase substrate motif;PKC kinase substrate motif	0.960065	1.38791e-20	168.35	134.86	916.354	-0.56048	34	7.51487	6.87574	6.74984	6.68683	6.58046	6.57819	6.85352	0.511164	0.427606	0.487178	-1.38662	-1.0336	-1.30233
Color [DarkGray]	1	4	P07250	97	P07250	Inositol polyphosphate multikinase	ARG82	SGDAALLKIDERLSDSTDNLDSIPVKSEKSK	S	2			b-Adrenergic Receptor kinase substrate motif	0.962425	0.000952028	120.9	120.9	792.364	2.3466	97	6.34545	NaN	5.96591	NaN	NaN	6.11089	NaN	NaN	-0.00358229	NaN	NaN	1.95334	NaN
Color [DarkGray]	1	4	P07259	1857	P07259	Protein URA2;Glutamine-dependent carbamoyl-phosphate synthase;Aspartate carbamoyltransferase	URA2	TASAELQSTSAKRRFSITEEAIADNLDAAED	S	3			14-3-3 domain binding motif;Aurora-A kinase substrate motif;Calmodulin-dependent protein kinase II substrate motif;Casein kinase II substrate motif;PAK2 kinase substrate motif;Phosphorylase kinase substrate motif;Pim1 kinase substrate sequence;PKA kinase substrate motif;PKC epsilon kinase substrate motif;PKC kinase substrate motif	0.990934	2.43111e-10	117.23	89.356	1065.17	-1.2563	1857	9.30617	8.37051	8.35162	8.54683	8.74037	8.58596	8.44196	-4.9529	-0.234075	-0.621244	-0.162848	0.107286	-0.509697
Color [DarkGray]	1	4	P07260	15	P07260	Eukaryotic translation initiation factor 4E	CDC33	_MSVEEVSKKFEENVSVDDTTATPKTVLSDS	S	2			Casein kinase I substrate motif;Casein kinase II substrate motif;G protein-coupled receptor kinase 1 substrate motif;Pyruvate dehydrogenase kinase substrate motif	1	8.46894e-106	326.09	288.98	930.917	0.18595	15	8.6349	7.93461	7.97444	7.83138	7.61837	7.77331	7.91607	0.108223	0.0247452	-0.0316806	-0.00847902	-0.168771	-0.149153
Color [DarkGray]	1	4	P07260	28	P07260	Eukaryotic translation initiation factor 4E	CDC33	NVSVDDTTATPKTVLSDSAHFDVKHPLNTKW	S	2			Casein kinase II substrate motif;PKA kinase substrate motif	0.9983	3.74651e-07	138.73	124.2	699.819	0.024116	28	8.30036	7.59486	7.78703	7.50014	6.80514	7.2259	7.64606	-0.327873	-0.358399	-0.393103	1.12664	0.72334	0.575796
Color [DarkGray]	1	4	P07260	30	P07260	Eukaryotic translation initiation factor 4E	CDC33	SVDDTTATPKTVLSDSAHFDVKHPLNTKWTL	S	2			b-Adrenergic Receptor kinase substrate motif	0.999627	3.95833e-05	147.07	124.2	699.819	0.32008	30	7.78208	7.27688	7.19429	7.05365	6.75725	6.5347	6.74251	-0.959739	-0.775589	-1.02474	1.37111	1.05735	0.966726
Color [DarkGray]	1	4	P07264	488	P07264	3-isopropylmalate dehydratase	LEU1	FVDIREFEYKDQDQSSPKVEVTSEDEKELES	S	2			Casein kinase I substrate motif;CDK kinase substrate motif_minimal;CDK kinase substrate motif_minimal_pS;ERK1,2 kinase substrate motif;Growth associated histone HI kinase substrate motif;GSK-3, ERK1, ERK2, CDK5 substrate motif;MDC1 BRCT domain binding motif;PKA kinase substrate motif;PKC kinase substrate motif;Plk1 PBD domain binding motif;WW domain binding motif	0.989176	4.50683e-42	228.73	156	840.843	0.18876	488	7.58584	6.86738	NaN	6.62512	7.37535	6.10391	6.28861	2.19144	NaN	1.83919	-2.15412	-0.762877	-1.8646
Color [DarkGray]	1	4	P07264	495	P07264	3-isopropylmalate dehydratase	LEU1	EYKDQDQSSPKVEVTSEDEKELESAAYDHAE	S	2			BARD1 BRCT domain binding motif;Casein kinase I substrate motif;Casein kinase II substrate motif;G protein-coupled receptor kinase 1 substrate motif	0.999264	1.50948e-22	221.55	169.58	558.229	-0.26549	495	8.86354	8.17542	8.06614	8.04642	8.38475	7.84349	7.60849	2.54154	2.63308	2.37981	-1.96168	-1.8137	-2.11566
Color [DarkGray]	1	4	P07264	503	P07264	3-isopropylmalate dehydratase	LEU1	SPKVEVTSEDEKELESAAYDHAEPVQPEDAP	S	4			b-Adrenergic Receptor kinase substrate motif;Casein kinase I substrate motif;Casein kinase II substrate motif;PKA kinase substrate motif	0.614639	8.82978e-05	77.062	67.353	1048.47	0.33944	503	6.73725	NaN	NaN	NaN	6.73725	NaN	NaN	NaN	NaN	NaN	-2.50816	NaN	NaN
Color [DarkGray]	1	4	P07269	316	P07269	Regulatory protein PHO2	PHO2	KNNSNTNNDDDNDDNSNEDNDNSSEDKRNAK	S	3			Casein kinase I substrate motif;Casein kinase II substrate motif;Pyruvate dehydrogenase kinase substrate motif	0.998805	0.00865383	67.11	67.11	1051.03	0.10823	316	5.12522	NaN	NaN	NaN	5.12522	NaN	NaN	NaN	NaN	NaN	0.274888	NaN	NaN
Color [DarkGray]	1	4	P07270	114	P07270	Phosphate system positive regulatory protein PHO4	PHO4	HSPATTATIKPRLLYSPLIHTQSAVPVTISP	S	3			CDK kinase substrate motif_minimal;CDK kinase substrate motif_minimal_pS;ERK1,2 kinase substrate motif;GSK-3, ERK1, ERK2, CDK5 substrate motif;WW domain binding motif	0.860323	4.50093e-13	116.1	71.916	1185.93	0.58189	114	8.29959	8.06431	NaN	NaN	NaN	7.72385	7.48334	-0.537738	NaN	NaN	NaN	-0.556245	-0.45182
Color [DarkGray]	1	4	P07270	128	P07270	Phosphate system positive regulatory protein PHO4	PHO4	YSPLIHTQSAVPVTISPNLVATATSTTSANK	S	3			CDK kinase substrate motif_minimal;CDK kinase substrate motif_minimal_pS;ERK1,2 kinase substrate motif;GSK-3, ERK1, ERK2, CDK5 substrate motif;WW domain binding motif	0.993046	2.22898e-13	116.1	99.319	1185.93	0.20869	128	8.67502	8.06431	8.00492	7.72531	7.88618	7.55343	7.95537	-0.537738	-0.881933	-0.726043	-0.621622	-1.49046	-0.482573
Color [DarkGray]	1	4	P07270	242	P07270	Phosphate system positive regulatory protein PHO4	PHO4	APHGSSHSRSLSKRRSSGALVDDDKRESHKH	S	2			AMP-activated protein kinase substrate motif;Calmodulin-dependent protein kinase II substrate motif;Chk1 kinase substrate motif;MAPKAPK2 kinase substrate motif;PAK2 kinase substrate motif;PKA kinase substrate motif;PKC kinase substrate motif	0.9421	4.72541e-54	223.22	208.27	621.772	-0.54776	242	8.27632	7.68279	7.62996	7.54243	7.28549	7.49607	7.10072	0.450169	0.737341	0.724912	-0.250818	-0.244685	-0.377388
Color [DarkGray]	1	4	P07270	243	P07270	Phosphate system positive regulatory protein PHO4	PHO4	PHGSSHSRSLSKRRSSGALVDDDKRESHKHA	S	2			14-3-3 domain binding motif;Calmodulin-dependent protein kinase II substrate motif;MDC1 BRCT domain binding motif;PAK2 kinase substrate motif;Pim1 kinase substrate sequence;PKA kinase substrate motif;PKC epsilon kinase substrate motif;PKC kinase substrate motif;Plk1 PBD domain binding motif	0.999279	4.72541e-54	154.36	152.32	699.822	0.41568	243	8.18969	7.52564	7.45858	7.6152	7.06893	7.46325	7.01999	0.154454	-1.29106	0.736908	-0.718379	-1.04427	-0.89266
Color [DarkGray]	1	4	P07270	204	P07270	Phosphate system positive regulatory protein PHO4	PHO4	QYPKVILPSNSTRRVSPVTAKTSSSAEGVVV	S	2			14-3-3 domain binding motif;Calmodulin-dependent protein kinase II substrate motif;Casein kinase I substrate motif;Casein kinase II substrate motif;CDK kinase substrate motif_minimal;CDK kinase substrate motif_minimal_pS;ERK1,2 kinase substrate motif;G protein-coupled receptor kinase 1 substrate motif;GSK-3, ERK1, ERK2, CDK5 substrate motif;PAK2 kinase substrate motif;PKA kinase substrate motif;P…	0.999999	7.8393e-40	157.78	157.78	469.247	-0.076157	204	7.92455	7.19526	7.20766	6.94695	7.21793	7.1914	7.05457	0.526169	0.382501	0.467593	-0.418948	-0.452491	-0.404706
Color [DarkGray]	1	4	P07270	151	P07270	Phosphate system positive regulatory protein PHO4	PHO4	TSTTSANKVTKNKSNSSPYLNKRRGKPGPDS	S	2			Akt kinase substrate motif;Casein kinase II substrate motif;PKA kinase substrate motif;PKC kinase substrate motif	0.920408	6.51139e-05	134.3	134.3	545.234	-0.1378	151	6.50866	NaN	6.50866	NaN	NaN	NaN	NaN	NaN	-0.10231	NaN	NaN	NaN	NaN
Color [DarkGray]	1	4	P07270	152	P07270	Phosphate system positive regulatory protein PHO4	PHO4	STTSANKVTKNKSNSSPYLNKRRGKPGPDSA	S	2			CDK kinase substrate motif_minimal;CDK kinase substrate motif_minimal_pS;ERK1,2 kinase substrate motif;GSK-3, ERK1, ERK2, CDK5 substrate motif;MDC1 BRCT domain binding motif;PKA kinase substrate motif;Plk1 PBD domain binding motif;WW domain binding motif	0.999939	5.06527e-15	190.53	172.17	545.234	-0.097926	152	7.59851	6.78798	6.52428	6.96959	6.85234	6.96293	6.65981	0.15069	0.0281448	-0.0424716	-0.674729	-0.467194	-0.402703
Color [DarkGray]	1	4	P07278	130	P07278	cAMP-dependent protein kinase regulatory subunit	BCY1	HQQAQEEQQHTREKTSTPPLPMHFNAQRRTS	S	3			Casein kinase I substrate motif;PKA kinase substrate motif;PKC kinase substrate motif	0.882394	7.45286e-37	88.282	53.995	671.96	0.63341	130	8.49748	8.01267	7.7676	7.50679	7.66552	7.62278	7.51206	-1.64674	-0.767388	-0.0286459	1.39149	1.48615	1.56677
Color [DarkGray]	1	4	P07278	68	P07278	cAMP-dependent protein kinase regulatory subunit	BCY1	EFKAKNIVLFPEPEESFSRPQSAQSQSRSRS	S	3			b-Adrenergic Receptor kinase substrate motif;Casein kinase II substrate motif;G protein-coupled receptor kinase 1 substrate motif	0.973482	0.000739832	86.8	42.118	931.748	0.18154	68	7.37803	7.09667	NaN	6.42597	6.94056	NaN	NaN	-1.50132	NaN	-0.889957	0.906814	NaN	NaN
Color [DarkGray]	1	4	P07278	74	P07278	cAMP-dependent protein kinase regulatory subunit	BCY1	IVLFPEPEESFSRPQSAQSQSRSRSSVMFKS	S	3			14-3-3 domain binding motif;Calmodulin-dependent protein kinase II substrate motif;Calmodulin-dependent protein kinase IV substrate motif;Casein kinase I substrate motif;Casein kinase II substrate motif;MAPKAPK2 kinase substrate motif;PKA kinase substrate motif;PKC kinase substrate motif	0.626384	1.24926e-06	86.8	67.449	905.092	-0.10127	74	7.27413	7.09667	6.50587	NaN	6.49146	NaN	NaN	-1.50132	-0.76594	NaN	-0.813702	NaN	NaN
Color [DarkGray]	1	4	P07278	145	P07278	cAMP-dependent protein kinase regulatory subunit	BCY1	STPPLPMHFNAQRRTSVSGETLQPNNFDDWT	S	3			14-3-3 domain binding motif;Aurora-A kinase substrate motif;Calmodulin-dependent protein kinase II substrate motif;Casein kinase II substrate motif;PAK2 kinase substrate motif;Phosphorylase kinase substrate motif;PKA kinase substrate motif;PKC epsilon kinase substrate motif;PKC kinase substrate motif	0.973311	2.66067e-37	199.92	184	929.74	0.42045	145	8.23183	7.70969	7.6703	7.38434	7.45722	7.29212	NaN	-0.826284	-0.954781	-0.98205	0.373063	0.45586	NaN
Color [DarkGray]	1	4	P07278	147	P07278	cAMP-dependent protein kinase regulatory subunit	BCY1	PPLPMHFNAQRRTSVSGETLQPNNFDDWTPD	S	4			Casein kinase I substrate motif;Casein kinase II substrate motif	0.984394	2.38175e-09	132.74	132.74	697.557	-0.21894	147	7.20178	7.06729	NaN	NaN	6.62717	NaN	NaN	-0.466736	NaN	NaN	0.214747	NaN	NaN
Color [DarkGray]	1	4	P07278	89	P07278	cAMP-dependent protein kinase regulatory subunit	BCY1	SAQSQSRSRSSVMFKSPFVNEDPHSNVFKSG	S	2			CDK kinase substrate motif_minimal;CDK kinase substrate motif_minimal_pS;ERK1,2 kinase substrate motif;Growth associated histone HI kinase substrate motif;GSK-3, ERK1, ERK2, CDK5 substrate motif;WW domain binding motif	1	5.3166e-22	224.55	183.23	848.872	0.52283	89	7.95713	7.54522	7.05281	6.95843	7.27903	6.79986	6.99155	-0.685199	-1.31366	-1.20779	0.0588013	0.615793	0.584481
Color [DarkGray]	1	4	P07278	83	P07278	cAMP-dependent protein kinase regulatory subunit	BCY1	SFSRPQSAQSQSRSRSSVMFKSPFVNEDPHS	S	2			14-3-3 domain binding motif;Calmodulin-dependent protein kinase II substrate motif;MAPKAPK2 kinase substrate motif;PKA kinase substrate motif;PKC kinase substrate motif	0.994033	0.00128108	141.08	115.29	519.228	0.68127	83	8.40924	7.59793	7.65684	7.82287	7.70651	7.50493	7.3468	0.18612	0.14965	-0.011617	0.394953	0.644318	0.701239
Color [DarkGray]	1	4	P07278	84	P07278	cAMP-dependent protein kinase regulatory subunit	BCY1	FSRPQSAQSQSRSRSSVMFKSPFVNEDPHSN	S	2			MDC1 BRCT domain binding motif;PKA kinase substrate motif;PKC kinase substrate motif;Plk1 PBD domain binding motif	0.98312	0.0039392	121.6	88.596	519.228	-0.34279	84	7.78195	7.31996	6.73824	7.21466	6.44973	6.82457	6.91785	-0.19347	-1.60674	-0.228588	0.683113	0.584385	0.634129
Color [DarkGray]	1	4	P07280;P07281	117;117	P07280	40S ribosomal protein S19-A;40S ribosomal protein S19-B	RPS19A;RPS19B	RKVLQALEKIGIVEISPKGGRRISENGQRDL	S	2			CDK kinase substrate motif_minimal;CDK kinase substrate motif_minimal_pS;ERK1,2 kinase substrate motif;Growth associated histone HI kinase substrate motif;GSK-3, ERK1, ERK2, CDK5 substrate motif;PKA kinase substrate motif;PKC kinase substrate motif;WW domain binding motif	1	1.50703e-05	147.24	118.87	518.278	-0.36003	117	7.39954	6.64285	6.63966	6.56144	6.55124	6.60743	6.70638	-0.210513	-0.0998036	-0.112007	-0.162783	-0.138759	-0.039948
Color [DarkGray]	1	4	P07283	240	P07283	Phosphomannomutase	SEC53	YEIFVDERTIGHSVQSPDDTVKILTELFNL_	S	2			Casein kinase I substrate motif;Casein kinase II substrate motif;CDK kinase substrate motif_minimal;CDK kinase substrate motif_minimal_pS;ERK1,2 kinase substrate motif;G protein-coupled receptor kinase 1 substrate motif;GSK-3, ERK1, ERK2, CDK5 substrate motif;Pyruvate dehydrogenase kinase substrate motif;WW domain binding motif	1	7.77043e-22	221.47	211.06	782.356	0.0077354	240	7.62074	6.95261	6.81853	6.84337	6.96294	6.64264	6.75289	0.0184917	0.0485151	-0.0512646	-0.328489	-0.303187	-0.299578
Color [DarkGray]	1	4	P07866	689	P07866	Guanine nucleotide exchange factor LTE1	LTE1	TKKSRKVRNIVNNTDSPTLKTKTGFLNLREF	S	2			b-Adrenergic Receptor kinase substrate motif;Casein kinase II substrate motif;CDK kinase substrate motif_minimal;CDK kinase substrate motif_minimal_pS;ERK1,2 kinase substrate motif;GSK-3, ERK1, ERK2, CDK5 substrate motif;WW domain binding motif	0.955569	1.29934e-12	202.16	146.16	698.329	0.61318	689	7.19767	6.65938	NaN	6.10981	6.79107	NaN	6.57174	-0.470709	NaN	-1.01692	1.21002	NaN	0.891264
Color [DarkGray]	1	4	P08018	248	P08018	MAP kinase kinase PBS2	PBS2	KMPTKTAQQPQQFAPSPSNKKHIETLSNSKV	S	2			Casein kinase II substrate motif;CDK kinase substrate motif_minimal;CDK kinase substrate motif_minimal_pS;DNA dependent Protein kinase substrate motif;ERK1,2 kinase substrate motif;GSK-3, ERK1, ERK2, CDK5 substrate motif;WW domain binding motif	0.992085	6.1684e-44	263.08	263.08	854.888	0.28325	248	7.84075	7.26198	6.31781	6.25025	7.58195	6.64168	6.66211	-0.966997	0.329526	-1.83403	0.0384361	0.978488	0.552279
Color [DarkGray]	1	4	P08018	250	P08018	MAP kinase kinase PBS2	PBS2	PTKTAQQPQQFAPSPSNKKHIETLSNSKVVE	S	3			DNA dependent Protein kinase substrate motif;PKA kinase substrate motif;PKC kinase substrate motif	0.993112	3.53762e-41	214.81	101.2	612.96	-0.035342	250	8.04766	7.83999	6.84328	7.21275	7.19426	6.14799	6.3189	2.76207	2.37987	-1.27844	-0.0524909	0.893983	1.18136
Color [DarkGray]	1	4	P08018	38	P08018	MAP kinase kinase PBS2	PBS2	EQTGSDNGSAVKRTSSTSSHYNNINADLHAR	S	3			14-3-3 domain binding motif;Calmodulin-dependent protein kinase II substrate motif;Calmodulin-dependent protein kinase IV substrate motif;Casein kinase I substrate motif;Casein kinase II substrate motif;Chk1 kinase substrate motif;MDC1 BRCT domain binding motif;PKA kinase substrate motif;PKC kinase substrate motif;Plk1 PBD domain binding motif	0.78308	1.75095e-14	120.77	111.64	689.968	-0.57979	38	7.77365	6.39536	7.05496	7.15299	7.27736	6.53719	6.95137	-0.429032	-0.339546	-0.545887	0.745022	1.72605	0.992986
Color [DarkGray]	1	4	P08153	522	P08153	Transcriptional factor SWI5	SWI5	QFGTHIKEINTYTTNSPSKITRKLTTLPRGS	S	2			Casein kinase II substrate motif;Cdc2 kinase substrate motif;CDK kinase substrate motif;CDK kinase substrate motif_minimal;CDK kinase substrate motif_minimal_pS;CDK1,2,4,6 kinase substrate motif;ERK1,2 kinase substrate motif;GSK-3, ERK1, ERK2, CDK5 substrate motif;WW domain binding motif	0.981686	2.68559e-05	159.13	93.839	717.811	0.41333	522	7.2242	NaN	NaN	6.66795	NaN	6.51021	6.94764	NaN	NaN	0.452279	NaN	0.0457225	-0.0821482
Color [DarkGray]	1	4	P08456	46	P08456	CDP-diacylglycerol--serine O-phosphatidyltransferase	CHO1	GYASDEVGGTLSRRASSIFSINTTPLAPPNA	S	2			14-3-3 domain binding motif;Calmodulin-dependent protein kinase II substrate motif;Calmodulin-dependent protein kinase IV substrate motif;Casein kinase I substrate motif;Chk1 kinase substrate motif;G protein-coupled receptor kinase 1 substrate motif;GSK3 kinase substrate motif;MAPKAPK2 kinase substrate motif;PAK2 kinase substrate motif;PKA kinase substrate motif;PKC epsilon kinase substrate motif…	0.701506	8.27636e-14	162.26	91.541	1223.57	0.33289	46	7.9509	7.27971	6.85539	7.18324	7.57075	7.02661	NaN	-0.362047	-0.0445384	-0.17358	-0.422501	-0.357585	NaN
Color [DarkGray]	1	4	P08456	47	P08456	CDP-diacylglycerol--serine O-phosphatidyltransferase	CHO1	YASDEVGGTLSRRASSIFSINTTPLAPPNAT	S	2			14-3-3 domain binding motif;Calmodulin-dependent protein kinase II substrate motif;Casein kinase I substrate motif;Casein kinase II substrate motif;MDC1 BRCT domain binding motif;Phosphorylase kinase substrate motif;PKA kinase substrate motif;PKC kinase substrate motif;Plk1 PBD domain binding motif;ZIP kinase substrate motif	0.747899	8.27636e-14	162.26	91.541	1223.57	0.33289	47	7.60834	6.91355	6.06187	6.80289	7.26102	6.62899	6.37787	-0.362028	-0.0549317	-0.180446	-0.342488	-0.229078	-0.238221
Color [DarkGray]	1	4	P08456	50	P08456	CDP-diacylglycerol--serine O-phosphatidyltransferase	CHO1	DEVGGTLSRRASSIFSINTTPLAPPNATDIQ	S	3			Casein kinase I substrate motif;Casein kinase II substrate motif;G protein-coupled receptor kinase 1 substrate motif;MAPKAPK2 kinase substrate motif	0.715386	2.45183e-06	110.38	87.208	841.427	-0.067656	50	7.30081	NaN	NaN	NaN	6.82478	7.12418	NaN	NaN	NaN	NaN	-0.3485	-0.423178	NaN
Color [DarkGray]	1	4	P08456	34	P08456	CDP-diacylglycerol--serine O-phosphatidyltransferase	CHO1	DVIVNEHRDENDGYASDEVGGTLSRRASSIF	S	2			Casein kinase II substrate motif	1	2.35791e-132	337.69	293.04	972.848	-0.16353	34	8.64167	8.10133	7.31779	7.59027	8.22261	7.62573	7.63352	-0.13378	0.198745	-0.535248	0.201634	0.0402613	0.721416
Color [DarkGray]	1	4	P08456	42	P08456	CDP-diacylglycerol--serine O-phosphatidyltransferase	CHO1	DENDGYASDEVGGTLSRRASSIFSINTTPLA	S	2			G protein-coupled receptor kinase 1 substrate motif;GSK3 kinase substrate motif;PKA kinase substrate motif;PKC kinase substrate motif	0.999885	2.35791e-132	337.69	273.56	972.848	-0.32901	42	8.20132	7.40628	7.26614	7.30539	7.7816	7.37199	7.03326	0.348572	0.422879	0.423739	-0.260895	-0.273971	-0.140158
Color [DarkGray]	1	4	P08456	4	P08456	CDP-diacylglycerol--serine O-phosphatidyltransferase	CHO1	____________MVESDEDFAPQEFPHTDTD	S	3			b-Adrenergic Receptor kinase substrate motif;Casein kinase II substrate motif;Pyruvate dehydrogenase kinase substrate motif	1	5.48019e-30	173.86	142.2	1002.76	-0.28715	4	9.36046	8.81222	8.39468	8.42805	8.78826	8.35367	8.45992	-0.298442	-0.233719	-0.367695	-0.122146	-0.28914	-0.539394
Color [DarkGray]	1	4	P08678	28	P08678	Adenylate cyclase	CYR1	GPQRQEEQEQQIEQSSPTEANDRSIHDEVPK	S	2			Casein kinase I substrate motif;Casein kinase II substrate motif;CDK kinase substrate motif_minimal;CDK kinase substrate motif_minimal_pS;ERK1,2 kinase substrate motif;G protein-coupled receptor kinase 1 substrate motif;GSK-3, ERK1, ERK2, CDK5 substrate motif;MDC1 BRCT domain binding motif;Plk1 PBD domain binding motif;WW domain binding motif	0.967156	1.88118e-11	166.21	138.09	1163.48	0.34193	28	7.42385	6.99144	6.48517	6.57456	6.92058	NaN	6.20208	0.686523	1.56891	1.3883	0.599984	NaN	0.718438
Color [DarkGray]	1	4	P08678	60	P08678	Adenylate cyclase	CYR1	KKRHEQNSGHKSRRNSAYSYYSPRSLSMTKS	S	2			14-3-3 domain binding motif;Calmodulin-dependent protein kinase II substrate motif;Casein kinase I substrate motif;Casein kinase II substrate motif;MAPKAPK1 kinase substrate motif;MAPKAPK2 kinase substrate motif;PAK2 kinase substrate motif;PKA kinase substrate motif;PKC epsilon kinase substrate motif;PKC kinase substrate motif	1	6.26837e-26	234.85	220.97	722.306	-0.49022	60	7.38571	6.77603	6.46512	6.63533	6.79553	6.38577	6.38428	0.0699771	0.453649	0.551787	-0.103163	-0.516698	-0.464266
Color [DarkGray]	1	4	P09032	294	P09032	Translation initiation factor eIF-2B subunit gamma	GCD1	FCSFELCQLLKLGPQSMSRQASFKDPFTGNQ	S	2			Casein kinase II substrate motif	0.942061	0.000751416	125.74	125.74	478.207	0.30495	294	7.4367	6.75381	6.52767	6.90575	6.75081	6.2927	6.42252	0.0186342	0.0863761	0.024887	0.274769	-0.00114018	-0.152644
Color [DarkGray]	1	4	P09032	296	P09032	Translation initiation factor eIF-2B subunit gamma	GCD1	SFELCQLLKLGPQSMSRQASFKDPFTGNQQQ	S	2			Casein kinase I substrate motif;G protein-coupled receptor kinase 1 substrate motif;GSK3 kinase substrate motif	0.999283	1.78847e-09	114.89	96.171	486.204	-0.19746	296	7.61788	6.95759	NaN	6.76525	7.17554	6.7813	6.74551	-0.160363	NaN	-0.0333038	0.214373	0.0827026	-0.209945
Color [DarkGray]	1	4	P09064	112	P09064	Eukaryotic translation initiation factor 2 subunit beta	SUI3	EKELAKAGLDNVDAESKEGTPSANSSIQQEV	S	2			b-Adrenergic Receptor kinase substrate motif;Casein kinase I substrate motif;Casein kinase II substrate motif;G protein-coupled receptor kinase 1 substrate motif	1	7.90393e-19	222.45	44.511	599.753	0.11378	112	8.86839	8.07987	8.05843	8.07515	8.23709	8.06648	7.98191	-0.974149	-1.08149	-1.2467	1.60923	1.60445	1.66944
Color [DarkGray]	1	4	P09064	118	P09064	Eukaryotic translation initiation factor 2 subunit beta	SUI3	AGLDNVDAESKEGTPSANSSIQQEVGLPYSE	S	3			Casein kinase I substrate motif;Casein kinase II substrate motif;DNA dependent Protein kinase substrate motif;G protein-coupled receptor kinase 1 substrate motif;GSK3 kinase substrate motif	0.520498	8.95724e-24	171.63	59.792	1274.58	-0.76452	118	7.68788	NaN	NaN	NaN	7.09785	NaN	7.55885	NaN	NaN	NaN	1.43883	NaN	0.123534
Color [DarkGray]	1	4	P09064	40	P09064	Eukaryotic translation initiation factor 2 subunit beta	SUI3	IPDDFDAAVNGKENGSGDDLFAGLKKKKKKS	S	2			Casein kinase I substrate motif;Casein kinase II substrate motif;PKA kinase substrate motif;Pyruvate dehydrogenase kinase substrate motif	1	0.000198292	139.34	90.754	701.798	0.065082	40	8.17797	7.30692	7.33041	7.45808	7.55002	7.40533	7.2867	-0.480961	-0.593137	-0.739444	1.08726	1.05061	0.998701
Color [DarkGray]	1	4	P09232	58	P09232	Cerevisin	PRB1	RPRKVEFTKDDDEEPSDSEDKEHGKFHKKGR	S	2			Casein kinase I substrate motif;Casein kinase II substrate motif;DNA dependent Protein kinase substrate motif	0.999875	2.79824e-13	194.94	194.94	956.342	0.41969	58	8.54747	8.03475	7.75633	7.71197	7.78066	7.66837	7.46084	-0.557985	-0.590919	-0.532616	-0.792057	-0.429382	-0.477
Color [DarkGray]	1	4	P09232	60	P09232	Cerevisin	PRB1	RKVEFTKDDDEEPSDSEDKEHGKFHKKGRKG	S	3			b-Adrenergic Receptor kinase substrate motif;G protein-coupled receptor kinase 1 substrate motif	0.5	0.000480516	36.638	36.638	637.897	-1.2367	60	7.68084	6.70287	NaN	NaN	7.34213	7.16982	6.78824	-0.497812	NaN	NaN	-0.742289	-0.398265	-0.523152
Color [DarkGray]	1	4	P09436	2	P09436	Isoleucine--tRNA ligase, cytoplasmic	ILS1	______________MSESNAHFSFPKEEEKV	S	2			Casein kinase II substrate motif;G protein-coupled receptor kinase 1 substrate motif	0.999872	2.65771e-06	154.72	120.84	686.782	1.1939	2	6.69318	5.99947	NaN	NaN	6.59494	NaN	NaN	-0.528386	NaN	NaN	0.15782	NaN	NaN
Color [DarkGray]	1	4	P09938	15	P09938	Ribonucleoside-diphosphate reductase small chain 1	RNR2	_MPKETPSKAAADALSDLEIKDSKSNLNKEL	S	2			Casein kinase I substrate motif;Casein kinase II substrate motif	1	3.51627e-13	211.7	145.88	813.885	0.6409	15	8.62338	7.97969	7.73432	7.67586	8.04313	7.68789	7.80532	-0.332444	-0.409968	-0.479573	0.801241	0.735262	0.577634
Color [DarkGray]	1	4	P0C0V8;Q3E754	84;84	P0C0V8	40S ribosomal protein S21-A;40S ribosomal protein S21-B	RPS21A;RPS21B	LNRLAQNDGLLKNVWSYSR____________	S	2			Casein kinase II substrate motif;PKA kinase substrate motif	0.999739	0.00136669	112.36	77.318	496.205	-0.094392	84	7.71288	7.01439	7.01753	6.62847	6.98976	6.91682	6.93469	-0.0821024	0.129481	-0.135475	0.365692	0.362105	0.464459
Color [DarkGray]	1	4	P0C0V8;Q3E754	61;61	P0C0V8	40S ribosomal protein S21-A;40S ribosomal protein S21-B	RPS21A;RPS21B	IPGEYVTYALSGYVRSRGESDDSLNRLAQND	S	2			Casein kinase II substrate motif;G protein-coupled receptor kinase 1 substrate motif;GSK3 kinase substrate motif	0.996324	2.84769e-24	183.81	176.4	658.267	0.42909	61	7.30157	NaN	NaN	6.61767	6.68398	6.7889	6.68997	NaN	NaN	-0.273343	0.176706	0.181548	0.385928
Color [DarkGray]	1	4	P0C0V8;Q3E754	65;65	P0C0V8	40S ribosomal protein S21-A;40S ribosomal protein S21-B	RPS21A;RPS21B	YVTYALSGYVRSRGESDDSLNRLAQNDGLLK	S	2			14-3-3 domain binding motif;Akt kinase substrate motif;b-Adrenergic Receptor kinase substrate motif;Calmodulin-dependent protein kinase II substrate motif;Casein kinase I substrate motif;Casein kinase II substrate motif;MAPKAPK1 kinase substrate motif;MAPKAPK2 kinase substrate motif;PKA kinase substrate motif;PKC kinase substrate motif	0.999563	8.63421e-32	179.79	111.64	658.267	0.065987	65	7.65707	7.28693	7.03125	6.88571	6.36267	6.42519	6.42175	0.0278618	0.166458	-0.247697	0.0619835	0.273814	0.40621
Color [DarkGray]	1	4	P0C2H6;P0C2H7	105;105	P0C2H6	60S ribosomal protein L27-A;60S ribosomal protein L27-B	RPL27A;RPL27B	EAFKSVVSTETFEQPSQREEAKKVVKKAFEE	S	2			ATM kinase substrate motif;Casein kinase I substrate motif;Casein kinase II substrate motif;DNA dependent Protein kinase substrate motif;PKA kinase substrate motif;PKC kinase substrate motif	1	3.34271e-31	174.59	174.59	837.872	-0.52274	105	6.89975	NaN	NaN	NaN	6.48002	6.58143	6.04309	NaN	NaN	NaN	-0.0867831	0.227002	-0.757501
Color [DarkGray]	1	4	P0C2J0;P0C2I2;Q03855;Q04670;Q92393;Q04711;P0C2I3;P0C2I5;Q03612;Q12414;Q07793;P0C2I9;P0C2I7;Q12273;O13527;P47098;P47100;Q03434;Q12141;Q99231	1056;1055;1055;1055;1055;1055;1055;1055;1055;1055;1055;1055;1055;1055;496;1055;1055;1055;1055;1055	P0C2J0;P0C2I3;P0C2I7;P47098;Q99231	Transposon Ty1-PR2 Gag-Pol polyprotein;Capsid protein;Ty1 protease;Integrase;Reverse transcriptase/ribonuclease H;Transposon Ty1-DR5 Gag-Pol polyprotein;Capsid protein;Ty1 protease;Integrase;Reverse transcriptase/ribonuclease H;Transposon Ty1-DR1 Gag-Pol polyprotein;Capsid protein;Ty1 protease;Integrase;Reverse transcriptase/ribonuclease H;Transposon Ty1-MR2 Gag-Pol polyprotein;Capsid protein;Ty1…	TY1B-PR2;TY1B-DR5;TY1B-DR1;TY1B-MR2;TY1B-OR;TY1B-ML1;TY1B-DR6;TY1B-LR2;TY1B-ER1;TY1B-PL;TY1B-DR4;TY1B-PR1;TY1B-LR4;TY1B-OL;TY1B-A;TY1B-JR1;TY1B-JR2;TY1B-ML2;TY1B-GR1;TY1B-DR3	SHASKSKDFRHSDSYSENETNHTNVPISSTG;SYASKSKDFRHSDSYSENETNHTNVPISSTG	S	3			Casein kinase I substrate motif;Casein kinase I substrate motif;Casein kinase II substrate motif;Casein kinase II substrate motif;G protein-coupled receptor kinase 1 substrate motif;G protein-coupled receptor kinase 1 substrate motif;MAPKAPK2 kinase substrate motif;MAPKAPK2 kinase substrate motif	0.720282	1.63525e-05	100.85	81.48	957.4	-0.4053	1055	7.41581	NaN	NaN	7.28233	NaN	6.83841	NaN	NaN	NaN	-0.383774	NaN	0.156526	NaN
Color [DarkGray]	1	4	P0C2J0;P0C2I2;Q03855;Q04670;Q92393;Q04711;P0C2I3;P0C2I5;Q03612;Q12414;Q07793;P0C2I9;P0C2I7;Q12273;O13527;P0C2J1;P47098;P47100;Q03434;Q12141;Q12316	1005;1004;1004;1004;1004;1004;1004;1004;1004;1004;1004;1004;1004;1004;445;1004;1004;1004;1004;1004;1004	P0C2J0;P0C2I3;P0C2I7;P0C2J1;P47098;Q12316	Transposon Ty1-PR2 Gag-Pol polyprotein;Capsid protein;Ty1 protease;Integrase;Reverse transcriptase/ribonuclease H;Transposon Ty1-DR5 Gag-Pol polyprotein;Capsid protein;Ty1 protease;Integrase;Reverse transcriptase/ribonuclease H;Transposon Ty1-DR1 Gag-Pol polyprotein;Capsid protein;Ty1 protease;Integrase;Reverse transcriptase/ribonuclease H;Transposon Ty1-MR2 Gag-Pol polyprotein;Capsid protein;Ty1…	TY1B-PR2;TY1B-DR5;TY1B-DR1;TY1B-MR2;TY1B-OR;TY1B-ML1;TY1B-DR6;TY1B-LR2;TY1B-ER1;TY1B-PL;TY1B-DR4;TY1B-PR1;TY1B-LR4;TY1B-OL;TY1B-A;TY1B-PR3;TY1B-JR1;TY1B-JR2;TY1B-ML2;TY1B-GR1;TY1B-GR3	DPNISESNILPSKKRSSTPQISNIESTGSGG	S	2			Casein kinase II substrate motif;MAPKAPK2 kinase substrate motif;PKA kinase substrate motif;PKC kinase substrate motif	0.935759	2.01304e-35	215.62	35.546	1197.44	-0.4152	1004	8.02169	7.22136	7.26188	7.27492	6.66619	6.91053	7.5865	-0.125054	0.647913	0.0942361	0.70558	0.200253	-0.181788
Color [DarkGray]	1	4	P0C2J0;P0C2I2;Q03855;Q04670;Q92393;Q04711;P0C2I3;P0C2I5;Q03612;Q12414;Q07793;P0C2I9;P0C2I7;Q12273;O13527;P0C2J1;P47098;P47100;Q03434;Q12141;Q12316	1006;1005;1005;1005;1005;1005;1005;1005;1005;1005;1005;1005;1005;1005;446;1005;1005;1005;1005;1005;1005	P0C2J0;P0C2I3;P0C2I7;P0C2J1;P47098;Q12316	Transposon Ty1-PR2 Gag-Pol polyprotein;Capsid protein;Ty1 protease;Integrase;Reverse transcriptase/ribonuclease H;Transposon Ty1-DR5 Gag-Pol polyprotein;Capsid protein;Ty1 protease;Integrase;Reverse transcriptase/ribonuclease H;Transposon Ty1-DR1 Gag-Pol polyprotein;Capsid protein;Ty1 protease;Integrase;Reverse transcriptase/ribonuclease H;Transposon Ty1-MR2 Gag-Pol polyprotein;Capsid protein;Ty1…	TY1B-PR2;TY1B-DR5;TY1B-DR1;TY1B-MR2;TY1B-OR;TY1B-ML1;TY1B-DR6;TY1B-LR2;TY1B-ER1;TY1B-PL;TY1B-DR4;TY1B-PR1;TY1B-LR4;TY1B-OL;TY1B-A;TY1B-PR3;TY1B-JR1;TY1B-JR2;TY1B-ML2;TY1B-GR1;TY1B-GR3	PNISESNILPSKKRSSTPQISNIESTGSGGM	S	3			MDC1 BRCT domain binding motif;PAK2 kinase substrate motif;Pim1 kinase substrate sequence;PKA kinase substrate motif;PKC kinase substrate motif;Plk1 PBD domain binding motif	0.996558	6.76391e-39	222.46	124.63	745.315	-1.0424	1005	8.55915	7.91056	7.57221	8.01515	7.81539	7.38751	7.70161	0.00403388	0.217231	-0.0421299	0.0238941	-0.181362	-0.135031
Color [DarkGray]	1	4	P0C2J0;P0C2I2;Q03855;Q04670;Q92393;Q04711;P0C2I3;P0C2I5;Q03612;Q12414;Q07793;P0C2I9;P0C2I7;Q12273;O13527;P0C2J1;P47098;P47100;Q03434;Q12141;Q99231	1094;1093;1093;1093;1093;1093;1093;1093;1093;1093;1093;1093;1093;1093;534;1093;1093;1093;1093;1093;1093	P0C2J0;P0C2I3;P0C2I7;P0C2J1;P47098;Q99231	Transposon Ty1-PR2 Gag-Pol polyprotein;Capsid protein;Ty1 protease;Integrase;Reverse transcriptase/ribonuclease H;Transposon Ty1-DR5 Gag-Pol polyprotein;Capsid protein;Ty1 protease;Integrase;Reverse transcriptase/ribonuclease H;Transposon Ty1-DR1 Gag-Pol polyprotein;Capsid protein;Ty1 protease;Integrase;Reverse transcriptase/ribonuclease H;Transposon Ty1-MR2 Gag-Pol polyprotein;Capsid protein;Ty1…	TY1B-PR2;TY1B-DR5;TY1B-DR1;TY1B-MR2;TY1B-OR;TY1B-ML1;TY1B-DR6;TY1B-LR2;TY1B-ER1;TY1B-PL;TY1B-DR4;TY1B-PR1;TY1B-LR4;TY1B-OL;TY1B-A;TY1B-PR3;TY1B-JR1;TY1B-JR2;TY1B-ML2;TY1B-GR1;TY1B-DR3	PQISDQETEKRIIHRSPSIDASPPENNSSHN	S	3			Casein kinase II substrate motif;CDK kinase substrate motif_minimal;CDK kinase substrate motif_minimal_pS;ERK1,2 kinase substrate motif;Growth associated histone HI kinase substrate motif;GSK-3, ERK1, ERK2, CDK5 substrate motif;WW domain binding motif	0.842229	1.71218e-14	168.05	134.86	761.693	0.037728	1093	7.93187	7.71272	7.0812	6.44521	NaN	NaN	7.27944	-1.36097	-0.866226	-1.35163	NaN	NaN	-0.868674
Color [DarkGray]	1	4	P0C2J0;P0C2I2;Q03855;Q04670;Q92393;Q04711;P0C2I3;P0C2I5;Q03612;Q12414;Q07793;P0C2I9;P0C2I7;Q12273;O13527;P0C2J1;P47098;P47100;Q03434;Q12141;Q99231	1096;1095;1095;1095;1095;1095;1095;1095;1095;1095;1095;1095;1095;1095;536;1095;1095;1095;1095;1095;1095	P0C2J0;P0C2I3;P0C2I7;P0C2J1;P47098;Q99231	Transposon Ty1-PR2 Gag-Pol polyprotein;Capsid protein;Ty1 protease;Integrase;Reverse transcriptase/ribonuclease H;Transposon Ty1-DR5 Gag-Pol polyprotein;Capsid protein;Ty1 protease;Integrase;Reverse transcriptase/ribonuclease H;Transposon Ty1-DR1 Gag-Pol polyprotein;Capsid protein;Ty1 protease;Integrase;Reverse transcriptase/ribonuclease H;Transposon Ty1-MR2 Gag-Pol polyprotein;Capsid protein;Ty1…	TY1B-PR2;TY1B-DR5;TY1B-DR1;TY1B-MR2;TY1B-OR;TY1B-ML1;TY1B-DR6;TY1B-LR2;TY1B-ER1;TY1B-PL;TY1B-DR4;TY1B-PR1;TY1B-LR4;TY1B-OL;TY1B-A;TY1B-PR3;TY1B-JR1;TY1B-JR2;TY1B-ML2;TY1B-GR1;TY1B-DR3	ISDQETEKRIIHRSPSIDASPPENNSSHNIV	S	2			14-3-3 domain binding motif;Calmodulin-dependent protein kinase II alpha substrate motif;Calmodulin-dependent protein kinase II substrate motif;Calmodulin-dependent protein kinase IV substrate motif;Chk1 kinase substrate motif;DNA dependent Protein kinase substrate motif;G protein-coupled receptor kinase 1 substrate motif;GSK3 kinase substrate motif;Phosphorylase kinase substrate motif;PKA kinase…	0.893748	4.39254e-21	188.44	188.44	1142.04	-0.016427	1095	8.557	7.7729	7.34114	7.77454	8.05824	7.57734	7.8308	-1.23101	-0.971912	-1.17403	-0.816698	-0.710543	-0.898726
Color [DarkGray]	1	4	P0C2J0;P0C2I2;Q03855;Q04670;Q92393;Q04711;P0C2I3;P0C2I5;Q03612;Q12414;Q07793;P0C2I9;P0C2I7;Q12273;O13527;P0C2J1;P47098;P47100;Q03434;Q12141;Q99231	1082;1081;1081;1081;1081;1081;1081;1081;1081;1081;1081;1081;1081;1081;522;1081;1081;1081;1081;1081;1081	P0C2J0;P0C2I3;P0C2I7;P0C2J1;P47098;Q99231	Transposon Ty1-PR2 Gag-Pol polyprotein;Capsid protein;Ty1 protease;Integrase;Reverse transcriptase/ribonuclease H;Transposon Ty1-DR5 Gag-Pol polyprotein;Capsid protein;Ty1 protease;Integrase;Reverse transcriptase/ribonuclease H;Transposon Ty1-DR1 Gag-Pol polyprotein;Capsid protein;Ty1 protease;Integrase;Reverse transcriptase/ribonuclease H;Transposon Ty1-MR2 Gag-Pol polyprotein;Capsid protein;Ty1…	TY1B-PR2;TY1B-DR5;TY1B-DR1;TY1B-MR2;TY1B-OR;TY1B-ML1;TY1B-DR6;TY1B-LR2;TY1B-ER1;TY1B-PL;TY1B-DR4;TY1B-PR1;TY1B-LR4;TY1B-OL;TY1B-A;TY1B-PR3;TY1B-JR1;TY1B-JR2;TY1B-ML2;TY1B-GR1;TY1B-DR3	ISSTGGTNNKTVPQISDQETEKRIIHRSPSI	S	2			Casein kinase II substrate motif;G protein-coupled receptor kinase 1 substrate motif	0.999899	1.83096e-79	146.16	146.16	805.875	0.048162	1081	8.2885	7.69931	7.32352	7.52516	7.56083	7.37892	7.46829	-0.0733326	0.062398	-0.0919403	0.310457	0.15043	-0.16482
Color [DarkGray]	1	4	P0C2I3;P0C2I5;Q03612;Q12414;Q07793;P0C2I9;O74302;P0CX57;P0CX58;P0CX70;P0CX71;P0CX72;P0CX73;Q03964;Q04214;Q04215;Q12112;Q12391	7;7;7;7;7;7;7;7;7;7;7;7;7;7;7;7;7;7	P0C2I3;Q03964;Q04214;Q12112	Transposon Ty1-DR6 Gag-Pol polyprotein;Capsid protein;Ty1 protease;Integrase;Reverse transcriptase/ribonuclease H;Transposon Ty1-LR2 Gag-Pol polyprotein;Capsid protein;Ty1 protease;Integrase;Reverse transcriptase/ribonuclease H;Transposon Ty1-ER1 Gag-Pol polyprotein;Capsid protein;Ty1 protease;Integrase;Reverse transcriptase/ribonuclease H;Transposon Ty1-PL Gag-Pol polyprotein;Capsid protein;Ty1 …	TY1B-DR6;TY1B-LR2;TY1B-ER1;TY1B-PL;TY1B-DR4;TY1B-PR1;TY1A-DR4;TY1A-A;TY1A-PR1;TY1A-DR6;TY1A-ER1;TY1A-LR2;TY1A-PL;TY1A-DR2;TY1B-MR1;TY1A-MR1;TY1B-NL1;TY1A-NL1	_________MESQQLSQHSPISHGSACASVT	S	3			ATM kinase substrate motif;Casein kinase I substrate motif;Casein kinase II substrate motif;DNA dependent Protein kinase substrate motif;G protein-coupled receptor kinase 1 substrate motif;MAPKAPK2 kinase substrate motif	0.977389	9.05559e-19	154.14	107.47	899.054	-0.57148	7	9.14934	8.5873	7.33017	8.51599	8.44604	7.97554	8.47787	-0.326281	-0.579922	-0.550782	0.60739	0.393746	0.418352
Color [DarkGray]	1	4	P0C2I3;P0C2I5;Q03612;Q12414;Q07793;P0C2I9;O74302;P0CX57;P0CX58;P0CX70;P0CX71;P0CX72;P0CX73;Q03964;Q04214;Q04215;Q12112;Q12391	10;10;10;10;10;10;10;10;10;10;10;10;10;10;10;10;10;10	P0C2I3;Q03964;Q04214;Q12112	Transposon Ty1-DR6 Gag-Pol polyprotein;Capsid protein;Ty1 protease;Integrase;Reverse transcriptase/ribonuclease H;Transposon Ty1-LR2 Gag-Pol polyprotein;Capsid protein;Ty1 protease;Integrase;Reverse transcriptase/ribonuclease H;Transposon Ty1-ER1 Gag-Pol polyprotein;Capsid protein;Ty1 protease;Integrase;Reverse transcriptase/ribonuclease H;Transposon Ty1-PL Gag-Pol polyprotein;Capsid protein;Ty1 …	TY1B-DR6;TY1B-LR2;TY1B-ER1;TY1B-PL;TY1B-DR4;TY1B-PR1;TY1A-DR4;TY1A-A;TY1A-PR1;TY1A-DR6;TY1A-ER1;TY1A-LR2;TY1A-PL;TY1A-DR2;TY1B-MR1;TY1A-MR1;TY1B-NL1;TY1A-NL1	______MESQQLSQHSPISHGSACASVTSKE	S	2			Casein kinase I substrate motif;Casein kinase II substrate motif;CDK kinase substrate motif_minimal;CDK kinase substrate motif_minimal_pS;ERK1,2 kinase substrate motif;GSK-3, ERK1, ERK2, CDK5 substrate motif;WW domain binding motif	0.997645	2.38185e-24	173.43	119.35	1348.08	-0.19442	10	9.47563	9.04072	8.60081	8.5888	8.8089	7.94933	8.56995	-0.439481	-0.381949	-0.45036	0.642471	0.339137	0.38228
Color [DarkGray]	1	4	P0C2I3;P0C2I5;Q03612;Q12414;Q07793;P0C2I9;O74302;P0CX57;P0CX58;P0CX70;P0CX71;P0CX72;P0CX73;Q03964;Q04214;Q04215;Q12112;Q12391	13;13;13;13;13;13;13;13;13;13;13;13;13;13;13;13;13;13	P0C2I3;Q03964;Q04214;Q12112	Transposon Ty1-DR6 Gag-Pol polyprotein;Capsid protein;Ty1 protease;Integrase;Reverse transcriptase/ribonuclease H;Transposon Ty1-LR2 Gag-Pol polyprotein;Capsid protein;Ty1 protease;Integrase;Reverse transcriptase/ribonuclease H;Transposon Ty1-ER1 Gag-Pol polyprotein;Capsid protein;Ty1 protease;Integrase;Reverse transcriptase/ribonuclease H;Transposon Ty1-PL Gag-Pol polyprotein;Capsid protein;Ty1 …	TY1B-DR6;TY1B-LR2;TY1B-ER1;TY1B-PL;TY1B-DR4;TY1B-PR1;TY1A-DR4;TY1A-A;TY1A-PR1;TY1A-DR6;TY1A-ER1;TY1A-LR2;TY1A-PL;TY1A-DR2;TY1B-MR1;TY1A-MR1;TY1B-NL1;TY1A-NL1	___MESQQLSQHSPISHGSACASVTSKEVHT;___MESQQLSQHSPISHGSACASVTSKEVQT	S	3			Casein kinase I substrate motif;Casein kinase I substrate motif;Casein kinase II substrate motif;Casein kinase II substrate motif;G protein-coupled receptor kinase 1 substrate motif;G protein-coupled receptor kinase 1 substrate motif	0.996248	2.20895e-24	174.15	93.278	920.378	-0.63751	13	8.16794	7.55666	7.21005	6.97734	7.52762	7.37535	7.44776	-0.269669	-0.6092	-0.274669	0.447632	0.436162	0.389897
Color [DarkGray]	1	4	P0C2I3;P0C2I5;Q03612;Q12414;Q07793;P0C2I9;O74302;P0CX57;P0CX58;P0CX70;P0CX71;P0CX72;P0CX73;Q03964;Q04214;Q04215;Q12112;Q12391	16;16;16;16;16;16;16;16;16;16;16;16;16;16;16;16;16;16	P0C2I3;Q03964;Q04214;Q12112	Transposon Ty1-DR6 Gag-Pol polyprotein;Capsid protein;Ty1 protease;Integrase;Reverse transcriptase/ribonuclease H;Transposon Ty1-LR2 Gag-Pol polyprotein;Capsid protein;Ty1 protease;Integrase;Reverse transcriptase/ribonuclease H;Transposon Ty1-ER1 Gag-Pol polyprotein;Capsid protein;Ty1 protease;Integrase;Reverse transcriptase/ribonuclease H;Transposon Ty1-PL Gag-Pol polyprotein;Capsid protein;Ty1 …	TY1B-DR6;TY1B-LR2;TY1B-ER1;TY1B-PL;TY1B-DR4;TY1B-PR1;TY1A-DR4;TY1A-A;TY1A-PR1;TY1A-DR6;TY1A-ER1;TY1A-LR2;TY1A-PL;TY1A-DR2;TY1B-MR1;TY1A-MR1;TY1B-NL1;TY1A-NL1	MESQQLSQHSPISHGSACASVTSKEVHTNQD;MESQQLSQHSPISHGSACASVTSKEVQTTQD	S	3			Casein kinase I substrate motif;Casein kinase I substrate motif;G protein-coupled receptor kinase 1 substrate motif;G protein-coupled receptor kinase 1 substrate motif;GSK3 kinase substrate motif;GSK3 kinase substrate motif	0.988807	4.77396e-08	115.7	79.071	920.378	-0.069715	16	8.18977	7.75419	7.38993	7.37223	7.56422	6.52821	6.99463	-0.16869	-0.287624	-0.928018	0.49375	0.388796	0.196481
Color [DarkGray]	1	4	P0C2I3;P0C2I5;Q03612;Q12414;Q07793;P0C2I9;O74302;P0CX57;P0CX58;P0CX70;P0CX71;P0CX72;P0CX73;Q03964;Q04214;Q04215;Q12112;Q12391	20;20;20;20;20;20;20;20;20;20;20;20;20;20;20;20;20;20	P0C2I3;Q03964;Q04214;Q12112	Transposon Ty1-DR6 Gag-Pol polyprotein;Capsid protein;Ty1 protease;Integrase;Reverse transcriptase/ribonuclease H;Transposon Ty1-LR2 Gag-Pol polyprotein;Capsid protein;Ty1 protease;Integrase;Reverse transcriptase/ribonuclease H;Transposon Ty1-ER1 Gag-Pol polyprotein;Capsid protein;Ty1 protease;Integrase;Reverse transcriptase/ribonuclease H;Transposon Ty1-PL Gag-Pol polyprotein;Capsid protein;Ty1 …	TY1B-DR6;TY1B-LR2;TY1B-ER1;TY1B-PL;TY1B-DR4;TY1B-PR1;TY1A-DR4;TY1A-A;TY1A-PR1;TY1A-DR6;TY1A-ER1;TY1A-LR2;TY1A-PL;TY1A-DR2;TY1B-MR1;TY1A-MR1;TY1B-NL1;TY1A-NL1	QLSQHSPISHGSACASVTSKEVHTNQDPLDV;QLSQHSPISHGSACASVTSKEVQTTQDPLDI	S	3			Casein kinase I substrate motif;Casein kinase I substrate motif;Casein kinase II substrate motif;Casein kinase II substrate motif;MAPKAPK2 kinase substrate motif;MAPKAPK2 kinase substrate motif	0.903681	1.35197e-07	106.86	52.92	925.71	-0.41727	20	8.09367	7.45597	7.35166	7.15561	7.50345	7.08235	7.16876	0.0875986	-0.280878	-0.427285	0.1145	0.327917	0.196481
Color [DarkGray]	1	4	P0C2I3;P0C2I5;Q03612;Q12414;Q07793;P0C2I9;O74302;P0CX57;P0CX58;P0CX70;P0CX71;P0CX72;P0CX73;P0C2I7;Q12273;P0C2I8;Q92392;P0C2J1;Q6Q5H1	36;36;36;36;36;36;36;36;36;36;36;36;36;36;36;36;36;36;36	P0C2I3;P0C2I7;P0C2J1	Transposon Ty1-DR6 Gag-Pol polyprotein;Capsid protein;Ty1 protease;Integrase;Reverse transcriptase/ribonuclease H;Transposon Ty1-LR2 Gag-Pol polyprotein;Capsid protein;Ty1 protease;Integrase;Reverse transcriptase/ribonuclease H;Transposon Ty1-ER1 Gag-Pol polyprotein;Capsid protein;Ty1 protease;Integrase;Reverse transcriptase/ribonuclease H;Transposon Ty1-PL Gag-Pol polyprotein;Capsid protein;Ty1 …	TY1B-DR6;TY1B-LR2;TY1B-ER1;TY1B-PL;TY1B-DR4;TY1B-PR1;TY1A-DR4;TY1A-A;TY1A-PR1;TY1A-DR6;TY1A-ER1;TY1A-LR2;TY1A-PL;TY1B-LR4;TY1B-OL;TY1A-LR4;TY1A-OL;TY1B-PR3;TY1A-PR3	VTSKEVHTNQDPLDVSASKTEECEKASTKAN	S	2			Casein kinase II substrate motif;G protein-coupled receptor kinase 1 substrate motif	0.99979	1.01965e-06	148.85	124.63	860.383	-1.1354	36	7.96773	6.99589	7.00659	7.16779	7.60108	6.7648	7.09117	0.488824	0.767316	0.0271541	1.08563	1.27524	0.921893
Color [DarkGray]	1	4	P0C2I3;P0C2I5;Q03612;Q12414;Q07793;P0C2I9;O74302;P0CX57;P0CX58;P0CX70;P0CX71;P0CX72;P0CX73;P0C2I7;Q12273;P0C2I8;Q92392;P0C2J1;Q6Q5H1	38;38;38;38;38;38;38;38;38;38;38;38;38;38;38;38;38;38;38	P0C2I3;P0C2I7;P0C2J1	Transposon Ty1-DR6 Gag-Pol polyprotein;Capsid protein;Ty1 protease;Integrase;Reverse transcriptase/ribonuclease H;Transposon Ty1-LR2 Gag-Pol polyprotein;Capsid protein;Ty1 protease;Integrase;Reverse transcriptase/ribonuclease H;Transposon Ty1-ER1 Gag-Pol polyprotein;Capsid protein;Ty1 protease;Integrase;Reverse transcriptase/ribonuclease H;Transposon Ty1-PL Gag-Pol polyprotein;Capsid protein;Ty1 …	TY1B-DR6;TY1B-LR2;TY1B-ER1;TY1B-PL;TY1B-DR4;TY1B-PR1;TY1A-DR4;TY1A-A;TY1A-PR1;TY1A-DR6;TY1A-ER1;TY1A-LR2;TY1A-PL;TY1B-LR4;TY1B-OL;TY1A-LR4;TY1A-OL;TY1B-PR3;TY1A-PR3	SKEVHTNQDPLDVSASKTEECEKASTKANSQ	S	3			Casein kinase II substrate motif	0.995495	1.01965e-06	151.39	136.26	573.924	-0.36757	38	8.16137	7.52502	7.20445	7.19335	7.75543	6.80499	7.21898	-1.00182	-0.445264	-0.992517	0.313246	0.333424	0.360758
Color [DarkGray]	1	4	P0C2J1	960	P0C2J1	Transposon Ty1-PR3 Gag-Pol polyprotein;Capsid protein;Ty1 protease;Integrase;Reverse transcriptase/ribonuclease H	TY1B-PR3	ELHPEQPRNVLSKAVSPTDSTPPSTHTEDSK	S	2			Calmodulin-dependent protein kinase II substrate motif;Casein kinase I substrate motif;Casein kinase II substrate motif;CDK kinase substrate motif_minimal;CDK kinase substrate motif_minimal_pS;Chk1 kinase substrate motif;ERK1,2 kinase substrate motif;G protein-coupled receptor kinase 1 substrate motif;GSK3 kinase substrate motif;GSK-3, ERK1, ERK2, CDK5 substrate motif;MAPKAPK2 kinase substrate mo…	0.999885	1.93966e-33	228.3	222.6	968.912	0.82469	960	8.99343	8.40681	7.64614	7.68826	8.7377	7.66504	7.64237	-0.910502	-1.05403	-1.06736	-0.465181	-0.546098	-0.702445
Color [DarkGray]	1	4	P0C2J1	964	P0C2J1	Transposon Ty1-PR3 Gag-Pol polyprotein;Capsid protein;Ty1 protease;Integrase;Reverse transcriptase/ribonuclease H	TY1B-PR3	EQPRNVLSKAVSPTDSTPPSTHTEDSKPISE	S	3			b-Adrenergic Receptor kinase substrate motif;G protein-coupled receptor kinase 1 substrate motif;GSK3 kinase substrate motif;MAPKAPK2 kinase substrate motif	0.581076	8.86948e-19	97.57	62.611	980.441	-0.19556	964	6.61556	6.61556	NaN	NaN	NaN	NaN	NaN	-1.14423	NaN	NaN	NaN	NaN	NaN
Color [DarkGray]	1	4	P0C2J1;Q6Q5H1	10;10	P0C2J1	Transposon Ty1-PR3 Gag-Pol polyprotein;Capsid protein;Ty1 protease;Integrase;Reverse transcriptase/ribonuclease H;Transposon Ty1-PR3 Gag polyprotein;Capsid protein;Gag-p4	TY1B-PR3;TY1A-PR3	______MESQQLSNYSPISHGSACASVTSKE	S	2			Casein kinase I substrate motif;Casein kinase II substrate motif;CDK kinase substrate motif_minimal;CDK kinase substrate motif_minimal_pS;ERK1,2 kinase substrate motif;GSK-3, ERK1, ERK2, CDK5 substrate motif;WW domain binding motif	0.999941	3.18522e-32	196.55	184.6	1346.07	0.010277	10	8.20585	7.63103	7.17733	7.40802	7.48084	7.31798	7.41832	-0.488552	-0.774182	-0.967702	-0.0375028	0.871607	-0.0135818
Color [DarkGray]	1	4	P0C2J2;P25384;P0CX63;P0CX64;Q12337;P0C2J5;Q07791;Q12472;P0C2J3;Q03494;Q12501;Q03483;Q12113;Q12439;P0C2J4;P0C2J6;P0CX61;P0CX62;P25383;Q12293;Q12392;Q99303	36;36;36;36;36;36;36;36;36;36;36;36;36;36;36;36;36;36;36;36;36;36	P0C2J2;P25384;Q07791;Q12113;Q12439	Transposon Ty2-GR1 Gag polyprotein;Capsid protein;Gag-p4;Transposon Ty2-C Gag-Pol polyprotein;Capsid protein;Ty2 protease;Integrase;Reverse transcriptase/ribonuclease H;Transposon Ty2-F Gag-Pol polyprotein;Capsid protein;Ty2 protease;Integrase;Reverse transcriptase/ribonuclease H;Transposon Ty2-GR2 Gag-Pol polyprotein;Capsid protein;Ty2 protease;Integrase;Reverse transcriptase/ribonuclease H;Tran…	TY2A-GR1;TY2B-C;TY2B-F;TY2B-GR2;TY2B-GR1;TY2B-LR2;TY2B-DR3;TY2B-DR1;TY2B-LR1;TY2B-DR2;TY2B-OR2;TY2A-DR2;TY2B-OR1;TY2A-OR1;TY2A-LR1;TY2A-LR2;TY2A-F;TY2A-GR2;TY2A-C;TY2A-OR2;TY2A-DR1;TY2A-DR3	VTSKEVPSNQDPLAVSASNLPEFDRDSTKVN	S	2			Casein kinase II substrate motif	0.989487	1.45758e-05	122.84	108.49	1183.04	0.34356	36	8.10374	7.71304	7.09788	7.08113	7.61509	6.62018	6.72912	0.509949	0.108223	0.108625	0.109561	0.862432	-1.35886
Color [DarkGray]	1	4	P0C2J2;P25384;P0CX63;P0CX64;Q12337;P0C2J5;Q07791;Q12472;P0C2J3;Q03494;Q12501;Q03483;Q12113;Q12439;P0C2J4;P0C2J6;P0CX61;P0CX62;P25383;Q12293;Q12392;Q99303	47;47;47;47;47;47;47;47;47;47;47;47;47;47;47;47;47;47;47;47;47;47	P0C2J2;P25384;Q07791;Q12113;Q12439	Transposon Ty2-GR1 Gag polyprotein;Capsid protein;Gag-p4;Transposon Ty2-C Gag-Pol polyprotein;Capsid protein;Ty2 protease;Integrase;Reverse transcriptase/ribonuclease H;Transposon Ty2-F Gag-Pol polyprotein;Capsid protein;Ty2 protease;Integrase;Reverse transcriptase/ribonuclease H;Transposon Ty2-GR2 Gag-Pol polyprotein;Capsid protein;Ty2 protease;Integrase;Reverse transcriptase/ribonuclease H;Tran…	TY2A-GR1;TY2B-C;TY2B-F;TY2B-GR2;TY2B-GR1;TY2B-LR2;TY2B-DR3;TY2B-DR1;TY2B-LR1;TY2B-DR2;TY2B-OR2;TY2A-DR2;TY2B-OR1;TY2A-OR1;TY2A-LR1;TY2A-LR2;TY2A-F;TY2A-GR2;TY2A-C;TY2A-OR2;TY2A-DR1;TY2A-DR3	PLAVSASNLPEFDRDSTKVNSQQETTPGTSA	S	3			b-Adrenergic Receptor kinase substrate motif;Casein kinase I substrate motif;PKA kinase substrate motif;PKC kinase substrate motif	0.817099	4.69382e-07	107.41	64.87	932.762	0.22788	47	7.80994	7.32333	7.04712	6.7548	7.11294	6.97725	6.62432	0.0746424	-0.0064778	-0.0311498	-0.286005	-0.660931	-0.652312
Color [DarkGray]	1	4	P0C2J2	424	P0C2J2	Transposon Ty2-GR1 Gag polyprotein;Capsid protein;Gag-p4	TY2A-GR1	NNDHINESTVSSQYLSDDDELSLRPATERI_	S	4			Casein kinase II substrate motif;MAPKAPK2 kinase substrate motif;Pyruvate dehydrogenase kinase substrate motif	0.997363	1.78403e-11	117.4	75.404	871.893	0.99943	424	8.02629	7.43881	7.26893	7.17635	7.27836	7.13191	7.1023	-0.148529	0.174662	-0.0423825	-0.852355	-0.844484	-0.775243
Color [DarkGray]	1	4	P0CE41	133	P0CE41	Heme-responsive zinc finger transcription factor HAP1	HAP1	RERVKSLEKTLSKVHSSPSSNSLKSYNTPES	S	2			Calmodulin-dependent protein kinase II substrate motif;Casein kinase I substrate motif;Casein kinase II substrate motif;Chk1 kinase substrate motif;G protein-coupled receptor kinase 1 substrate motif;GSK3 kinase substrate motif;MAPKAPK2 kinase substrate motif;PKA kinase substrate motif;PKC kinase substrate motif	0.621579	8.3087e-06	140.39	140.39	611.777	-0.66085	133	6.30608	NaN	NaN	NaN	NaN	6.06703	5.93275	NaN	NaN	NaN	NaN	-0.623332	2.35837
Color [DarkGray]	1	4	P0CE41	134	P0CE41	Heme-responsive zinc finger transcription factor HAP1	HAP1	ERVKSLEKTLSKVHSSPSSNSLKSYNTPESS	S	2			Casein kinase I substrate motif;Casein kinase II substrate motif;CDK kinase substrate motif_minimal;CDK kinase substrate motif_minimal_pS;ERK1,2 kinase substrate motif;GSK-3, ERK1, ERK2, CDK5 substrate motif;MDC1 BRCT domain binding motif;PKA kinase substrate motif;Plk1 PBD domain binding motif;WW domain binding motif	0.94738	2.74697e-05	130.56	130.56	611.777	0.28219	134	6.85497	6.30092	6.11598	6.09944	5.23111	5.49126	6.32591	-0.0648118	-2.25477	-2.13056	-0.319208	-0.0254707	-1.0233
Color [DarkGray]	1	4	P0CX29;P0CX30	40;40	P0CX29	40S ribosomal protein S23-A;40S ribosomal protein S23-B	RPS23A;RPS23B	AENNYKKRLLGTAFKSSPFGGSSHAKGIVLE	S	2				0.927035	2.12529e-08	126.83	112.43	571.237	0.32848	40	8.10295	7.50375	6.97455	7.19435	7.37898	7.14532	7.50342	1.53132	-0.123371	0.00273846	-0.126407	-0.316151	-0.463907
Color [DarkGray]	1	4	P0CX29;P0CX30	41;41	P0CX29	40S ribosomal protein S23-A;40S ribosomal protein S23-B	RPS23A;RPS23B	ENNYKKRLLGTAFKSSPFGGSSHAKGIVLEK	S	2			CDK kinase substrate motif_minimal;CDK kinase substrate motif_minimal_pS;ERK1,2 kinase substrate motif;GSK-3, ERK1, ERK2, CDK5 substrate motif;MDC1 BRCT domain binding motif;PKA kinase substrate motif;PKC kinase substrate motif;Plk1 PBD domain binding motif;WW domain binding motif	0.958824	2.12529e-08	127.71	127.71	571.237	-0.37703	41	7.92596	7.24932	NaN	7.19058	7.30901	7.09258	7.26278	-0.222835	NaN	0.0703893	-0.34716	-0.535436	-0.384527
Color [DarkGray]	1	4	P0CX35;P0CX36	247;247	P0CX35	40S ribosomal protein S4-A;40S ribosomal protein S4-B	RPS4A;RPS4B	GKPYISLPKGKGIKLSIAEERDRRRAQQGL_	S	2			Casein kinase II substrate motif;PKA kinase substrate motif;PKC kinase substrate motif	1	0.00591272	116.52	116.52	449.208	-0.053639	247	7.03479	5.82424	6.30057	6.37614	6.4777	6.44523	NaN	0.393306	0.416515	0.588421	-0.39479	-0.410121	NaN
Color [DarkGray]	1	4	P0CX51;P0CX52	15;15	P0CX51	40S ribosomal protein S16-A;40S ribosomal protein S16-B	RPS16A;RPS16B	_MSAVPSVQTFGKKKSATAVAHVKAGKGLIK	S	2			Calmodulin-dependent protein kinase II substrate motif;Casein kinase II substrate motif;PKA kinase substrate motif;PKC kinase substrate motif	0.998901	0.000698624	133.81	133.81	482.237	0.44826	15	6.83612	NaN	NaN	NaN	6.60016	6.45852	NaN	NaN	NaN	NaN	-0.00887091	-0.0992936	NaN
Color [DarkGray]	1	4	P0CX53;P0CX54	38;38	P0CX53	60S ribosomal protein L12-A;60S ribosomal protein L12-B	RPL12A;RPL12B	GASAALAPKIGPLGLSPKKVGEDIAKATKEF	S	2			Cdc2 kinase substrate motif;CDK kinase substrate motif;CDK kinase substrate motif_minimal;CDK kinase substrate motif_minimal_pS;CDK1,2,4,6 kinase substrate motif;ERK1,2 kinase substrate motif;Growth associated histone HI kinase substrate motif;GSK-3, ERK1, ERK2, CDK5 substrate motif;PKA kinase substrate motif;PKC kinase substrate motif;WW domain binding motif	1	7.17624e-11	172.17	59.84	481.26	-0.36992	38	8.22331	6.60791	7.37473	7.49456	6.53337	7.63483	7.79029	-0.780141	0.170053	0.173383	-0.954082	-0.746446	-0.857364
Color [DarkGray]	1	4	P10080	289	P10080	Single-stranded nucleic acid-binding protein	SBP1	IRPENDEEEIEQETGSEEKQE__________	S	3			Casein kinase I substrate motif;Casein kinase II substrate motif;G protein-coupled receptor kinase 1 substrate motif	0.998927	5.31332e-09	110.62	98.151	1056.48	-0.085438	289	8.29495	7.34215	7.77105	7.52294	7.49396	7.37186	7.44932	-0.180463	-0.35801	-0.171206	0.365469	0.154454	0.166073
Color [DarkGray]	1	4	P10081	2	P10081	ATP-dependent RNA helicase eIF4A	TIF1	______________MSEGITDIEESQIQTNY	S	2			G protein-coupled receptor kinase 1 substrate motif	0.999915	9.87825e-55	259.45	259.45	1096.47	-0.31787	2	8.64236	7.65113	7.82607	7.8938	8.10469	7.89243	7.63823	-0.00613	-0.0440475	-0.481606	0.126709	0.481299	0.399773
Color [DarkGray]	1	4	P10591;P10592	545;545	P10591;P10592	Heat shock protein SSA1;Heat shock protein SSA2	SSA1;SSA2	SQRIASKNQLESIAYSLKNTISEAGDKLEQA	S	2			Casein kinase I substrate motif;G protein-coupled receptor kinase 1 substrate motif;MAPKAPK2 kinase substrate motif;PKA kinase substrate motif;PKC kinase substrate motif	0.999998	4.14606e-06	152.88	152.88	673.324	0.63584	545	7.01699	6.19351	6.31811	6.16107	6.43857	6.29177	5.782	0.324811	0.678252	0.297015	0.0764222	0.291132	0.372841
Color [DarkGray]	1	4	P10622	96	P10622	60S acidic ribosomal protein P1-beta	RPP1B	DAAAEEEKEEEAAEESDDDMGFGLFD_____	S	2			b-Adrenergic Receptor kinase substrate motif;Casein kinase II substrate motif;Pyruvate dehydrogenase kinase substrate motif	1	1.4079e-113	314.29	104.94	1051.36	0.15398	96	9.70834	8.74581	8.89615	8.96682	8.77511	9.01812	9.07918	-0.518639	-0.845521	-0.685385	-0.645819	-0.317373	-0.387034
Color [DarkGray]	1	4	P10622	73	P10622	60S acidic ribosomal protein P1-beta	RPP1B	SGFHNAGPVAGAGAASGAAAAGGDAAAEEEK	S	3			G protein-coupled receptor kinase 1 substrate motif	0.9987	0.000118135	69.625	66.677	1035.47	0.1653	73	7.22318	NaN	6.84616	6.44248	NaN	6.46937	6.60032	NaN	-0.169599	-0.0792646	NaN	-0.196624	-0.197368
Color [DarkGray]	1	4	P10664;P49626	282;282	P10664	60S ribosomal protein L4-A;60S ribosomal protein L4-B	RPL4A;RPL4B	VASSKVGYTLPSHIISTSDVTRIINSSEIQS	S	2			Casein kinase II substrate motif;MAPKAPK2 kinase substrate motif;Pyruvate dehydrogenase kinase substrate motif	0.989359	8.85182e-06	145.52	112.44	963.472	-1.0813	282	7.03238	NaN	5.99224	6.24583	6.5986	6.46498	6.05865	NaN	0.0963968	-0.246413	0.0127832	-0.222549	-0.0627008
Color [DarkGray]	1	4	P10869	332	P10869	Aspartokinase	HOM3	NGTIIYPDNVAKKGESTPPHPPENLSSSFYE	S	2			b-Adrenergic Receptor kinase substrate motif;PKA kinase substrate motif;PKC kinase substrate motif	0.999524	6.04025e-08	150.64	42.661	1275.97	0.14713	332	8.50147	7.84391	7.57095	7.67189	7.97011	7.52834	7.55838	1.63124	-0.999135	-0.00897258	-0.0182642	0.0803848	-0.193453
Color [DarkGray]	1	4	P10869	342	P10869	Aspartokinase	HOM3	AKKGESTPPHPPENLSSSFYEKRKRGATAIT	S	2			Casein kinase I substrate motif;Casein kinase II substrate motif	0.981043	7.10101e-05	114.15	42.661	1275.97	0.14713	342	7.65283	7.03961	6.91882	6.77811	6.96734	6.6703	6.76002	-1.72328	-1.64539	-2.11917	1.43446	1.61551	0.934328
Color [DarkGray]	1	4	P10869	344	P10869	Aspartokinase	HOM3	KGESTPPHPPENLSSSFYEKRKRGATAITTK	S	3			Casein kinase II substrate motif;MDC1 BRCT domain binding motif;Plk1 PBD domain binding motif	0.899326	0.000180065	103.36	103.36	797.67	0.38745	344	7.25392	6.17926	6.10782	6.80479	6.69195	6.05786	6.43289	-2.48511	-2.11135	-1.78851	1.41868	1.12525	1.39764
Color [DarkGray]	1	4	P10961	545	P10961	Heat shock factor protein	HSF1	IRPYKQRYLLKNRANSSTSSENPSLTPFDIE	S	2			14-3-3 domain binding motif;Calmodulin-dependent protein kinase II substrate motif;Casein kinase I substrate motif;Casein kinase II substrate motif;G protein-coupled receptor kinase 1 substrate motif;GSK3 kinase substrate motif;MAPKAPK1 kinase substrate motif;PKA kinase substrate motif;PKC kinase substrate motif	0.686771	4.06148e-21	171.3	165.48	1281.54	-0.22981	545	7.28461	6.99842	NaN	NaN	NaN	NaN	6.9682	-0.203851	NaN	NaN	NaN	NaN	-1.17893
Color [DarkGray]	1	4	P10961	548	P10961	Heat shock factor protein	HSF1	YKQRYLLKNRANSSTSSENPSLTPFDIESNN	S	2			Casein kinase II substrate motif;G protein-coupled receptor kinase 1 substrate motif	0.65291	3.90971e-15	161.51	161.51	1281.54	1.6517	548	7.48697	NaN	NaN	7.09454	6.67591	7.13078	NaN	NaN	NaN	-0.636549	-1.49977	-1.57798	NaN
Color [DarkGray]	1	4	P10961	655	P10961	Heat shock factor protein	HSF1	QDARLQNLENMVHILSPGYPNKSFNNKTSST	S	3			Casein kinase II substrate motif;CDK kinase substrate motif_minimal;CDK kinase substrate motif_minimal_pS;ERK1,2 kinase substrate motif;G protein-coupled receptor kinase 1 substrate motif;GSK-3, ERK1, ERK2, CDK5 substrate motif;WW domain binding motif	0.999672	4.14284e-06	148.85	148.85	716.35	0.14598	655	8.09958	7.51805	7.31626	7.21415	7.15372	7.25336	7.37201	-0.428993	-0.764469	-0.519838	-0.202107	-0.188891	-0.225548
Color [DarkGray]	1	4	P10961	471	P10961	Heat shock factor protein	HSF1	RNSFTNATTNARNNMSPNNDDNSIDTASTNT	S	2			CDK kinase substrate motif_minimal;CDK kinase substrate motif_minimal_pS;ERK1,2 kinase substrate motif;GSK-3, ERK1, ERK2, CDK5 substrate motif;WW domain binding motif	1	1.43189e-58	247	177.49	1238.49	-0.3968	471	7.43088	6.91837	6.65	6.29208	6.48176	6.65172	6.67586	-0.340112	-0.754456	-0.573703	-0.0596302	-0.223458	-0.0661252
Color [DarkGray]	1	4	P10961	450	P10961	Heat shock factor protein	HSF1	NRDNTGTIDELKSNDSFINDDRNSFTNATTN	S	2			b-Adrenergic Receptor kinase substrate motif;PKA kinase substrate motif	0.999931	0.000879034	108.71	108.71	631.738	1.5416	450	6.54057	NaN	NaN	NaN	NaN	5.59834	6.48789	NaN	NaN	NaN	NaN	0.139469	-0.16647
Color [DarkGray]	1	4	P10961	72	P10961	Heat shock factor protein	HSF1	IEDIINPSLDPQSAASPVPSSSFFHDSRKPS	S	3			Casein kinase I substrate motif;CDK kinase substrate motif_minimal;CDK kinase substrate motif_minimal_pS;ERK1,2 kinase substrate motif;G protein-coupled receptor kinase 1 substrate motif;GSK3 kinase substrate motif;GSK-3, ERK1, ERK2, CDK5 substrate motif;WW domain binding motif	0.693722	8.48698e-08	83.633	59.818	1339.27	0.69178	72	7.49954	7.14789	7.00208	NaN	NaN	6.87413	NaN	-1.32634	-1.47049	NaN	NaN	-0.0572265	NaN
Color [DarkGray]	1	4	P10962	241	P10962	Protein MAK16	MAK16	GEYVDVDDLEKWLADSDREASSASESESDSE	S	2			b-Adrenergic Receptor kinase substrate motif;Casein kinase II substrate motif;G protein-coupled receptor kinase 1 substrate motif;PKA kinase substrate motif;PKC kinase substrate motif	1	0.000250192	108.43	67.897	471.689	-0.16743	241	7.35426	6.3167	6.57748	NaN	6.85868	6.61055	6.73664	0.553852	0.347326	NaN	-0.0158263	0.0244615	0.0117819
Color [DarkGray]	1	4	P10964	1636	P10964	DNA-directed RNA polymerase I subunit RPA190	RPA190	FLTKAVLDNEREQLDSPSARIVVGKLNNVGT	S	2			b-Adrenergic Receptor kinase substrate motif;Casein kinase II substrate motif;CDK kinase substrate motif_minimal;CDK kinase substrate motif_minimal_pS;ERK1,2 kinase substrate motif;GSK-3, ERK1, ERK2, CDK5 substrate motif;WW domain binding motif	0.974274	0.00943179	81.625	81.625	541.729	-0.17652	1636	6.53602	6.08767	NaN	NaN	6.34479	NaN	NaN	-0.363772	NaN	NaN	-0.0151263	NaN	NaN
Color [DarkGray]	1	4	P11075	807	P11075	Protein transport protein SEC7	SEC7	SNDDFKPTYEDEESRSLSSQNIDADDPTQFE	S	2			Casein kinase I substrate motif;Casein kinase II substrate motif	0.894851	6.25298e-49	247.02	247.02	1101.48	0.29197	807	7.40584	6.39651	6.14854	6.73712	6.97123	6.58912	6.45621	-0.588812	-1.1263	-0.332353	0.190425	0.368377	0.183582
Color [DarkGray]	1	4	P11075	1226	P11075	Protein transport protein SEC7	SEC7	QARVANPRVSYESSRSNNTSFFDVWGKKATP	S	2			Casein kinase I substrate motif;Casein kinase II substrate motif;G protein-coupled receptor kinase 1 substrate motif;GSK3 kinase substrate motif	0.999999	8.47692e-28	216.71	216.71	741.308	-0.20108	1226	6.83495	NaN	NaN	NaN	6.83495	NaN	NaN	NaN	NaN	NaN	0.70726	NaN	NaN
Color [DarkGray]	1	4	P11075	780	P11075	Protein transport protein SEC7	SEC7	VLLNTTSSARQESRSSLSNDVRSSIMTSNDD	S	2			Casein kinase II substrate motif;MDC1 BRCT domain binding motif;PKA kinase substrate motif;PKC kinase substrate motif;Plk1 PBD domain binding motif	0.950492	0.00402732	100.69	81.017	479.205	-0.057612	780	6.31714	NaN	NaN	NaN	6.31714	NaN	NaN	NaN	NaN	NaN	0.583615	NaN	NaN
Color [DarkGray]	1	4	P11075	772	P11075	Protein transport protein SEC7	SEC7	PNTHTANKVLLNTTSSARQESRSSLSNDVRS	S	2			MDC1 BRCT domain binding motif;PKA kinase substrate motif;PKC kinase substrate motif;Plk1 PBD domain binding motif	0.948599	7.06125e-05	123.79	123.79	571.284	-0.34491	772	8.84034	7.97524	7.98941	8.19634	7.91573	7.70625	8.32216	0.00662125	0.0854246	0.0237521	0.374622	0.0626743	-0.0431255
Color [DarkGray]	1	4	P11433	729	P11433	Cell division control protein 24	CDC24	HDSMASFSSSHMKRVSDVLPKRRTTSSSFES	S	2			G protein-coupled receptor kinase 1 substrate motif;PAK2 kinase substrate motif;PKA kinase substrate motif;PKC kinase substrate motif	1	0.00520767	103.43	55.401	497.26	0.084517	729	7.30829	6.66103	6.37599	6.42393	6.765	6.43936	6.33298	-0.187034	-0.108068	-0.0591492	0.321235	0.339936	-0.0737576
Color [DarkGray]	1	4	P11484;P40150	579;579	P11484;P40150	Heat shock protein SSB1;Heat shock protein SSB2	SSB1;SSB2	SKLKRGSKSKIEAALSDALAALQIEDPSADE	S	2			G protein-coupled receptor kinase 1 substrate motif	0.985293	1.87527e-10	42.172	42.172	1246.1	-0.0344	579	7.57686	NaN	NaN	7.14129	7.37842	NaN	NaN	NaN	NaN	0.362105	0.0784732	NaN	NaN
Color [DarkGray]	1	4	P11484;P40150	591;591	P11484;P40150	Heat shock protein SSB1;Heat shock protein SSB2	SSB1;SSB2	AALSDALAALQIEDPSADELRKAEVGLKRVV	S	2			Casein kinase I substrate motif;Casein kinase II substrate motif;DNA dependent Protein kinase substrate motif	1	8.14913e-26	193.17	157.82	1246.1	1.9372	591	8.40173	7.24534	7.7997	7.78459	7.58301	7.36427	7.69225	0.430928	0.253142	0.24817	-0.252432	-0.281492	-0.0242377
Color [DarkGray]	1	4	P11484;P40150	548;548	P11484;P40150	Heat shock protein SSB1;Heat shock protein SSB2	SSB1;SSB2	DEAFAKKHEARQRLESYVASIEQTVTDPVLS	S	2			14-3-3 domain binding motif;Akt kinase substrate motif;b-Adrenergic Receptor kinase substrate motif;Calmodulin-dependent protein kinase II substrate motif;Casein kinase I substrate motif;G protein-coupled receptor kinase 1 substrate motif;GSK3 kinase substrate motif;MAPKAPK1 kinase substrate motif;PKA kinase substrate motif;PKC kinase substrate motif	0.999991	1.48499e-07	148.53	145.25	1123.55	0.21455	548	8.26347	7.76102	7.51702	7.14965	7.67647	7.29844	7.05645	0.237686	0.456911	0.28238	-0.108052	-0.291221	-0.402626
Color [DarkGray]	1	4	P11484;P40150	515;515	P11484;P40150	Heat shock protein SSB1;Heat shock protein SSB2	SSB1;SSB2	GKSSNITISNAVGRLSSEEIEKMVNQAEEFK	S	2			Casein kinase II substrate motif;PKA kinase substrate motif;PKC kinase substrate motif	0.997771	0.00103602	120.06	80.706	507.723	0.24268	515	7.94038	7.23842	7.16679	7.15369	7.25049	7.10561	7.0159	0.718	0.575022	0.415326	0.00288247	0.102994	0.141564
Color [DarkGray]	1	4	P11484;P40150	516;516	P11484;P40150	Heat shock protein SSB1;Heat shock protein SSB2	SSB1;SSB2	KSSNITISNAVGRLSSEEIEKMVNQAEEFKA	S	2			14-3-3 domain binding motif;Calmodulin-dependent protein kinase II substrate motif;Calmodulin-dependent protein kinase IV substrate motif;Casein kinase II substrate motif;Chk1 kinase substrate motif;G protein-coupled receptor kinase 1 substrate motif;MDC1 BRCT domain binding motif;PKA kinase substrate motif;PKC kinase substrate motif;Plk1 PBD domain binding motif	0.999867	0.00237041	110.39	97.456	507.723	0.24365	516	7.77696	7.24606	6.8706	6.92236	6.98926	6.98186	6.85006	0.500292	0.246104	0.0567222	0.291604	0.133958	0.0701145
Color [DarkGray]	1	4	P11484;P40150	122;122	P11484;P40150	Heat shock protein SSB1;Heat shock protein SSB2	SSB1;SSB2	VQYLEETKTFSPQEISAMVLTKMKEIAEAKI	S	2				0.729717	0.00912398	86.288	86.288	824.389	-0.67765	122	6.47847	NaN	NaN	NaN	6.47847	NaN	NaN	NaN	NaN	NaN	-0.283878	NaN	NaN
Color [DarkGray]	1	4	P11491	123	P11491	Repressible alkaline phosphatase;Soluble alkaline phosphatase	PHO8	IGSSRTRSSDSLVTDSAAGATAFACALKSYN	S	2			b-Adrenergic Receptor kinase substrate motif;G protein-coupled receptor kinase 1 substrate motif	0.999997	6.57295e-176	344.32	296.17	1061.97	0.34589	123	8.53352	7.56028	7.73753	7.75218	7.86872	7.7922	7.76511	-0.28766	-0.435397	-0.403542	0.589763	0.659377	0.781486
Color [DarkGray]	1	4	P11709	110	P11709	Nuclear fusion protein BIK1	BIK1	SIPKNRSIVRLTNQFSPMDDPKSPTPMRSFR	S	2			Casein kinase II substrate motif;CDK kinase substrate motif_minimal;CDK kinase substrate motif_minimal_pS;ERK1,2 kinase substrate motif;GSK-3, ERK1, ERK2, CDK5 substrate motif;Pyruvate dehydrogenase kinase substrate motif;WW domain binding motif	0.999999	0.000339893	119.39	119.39	736.81	0.97561	110	7.76259	7.22948	6.56135	6.42029	7.37945	6.73785	6.7181	0.016639	-1.27397	-1.19479	-0.647513	-0.0488748	-0.422965
Color [DarkGray]	1	4	P11710	102	P11710	Nuclear fusion protein FUS1	FUS1	LLILLCYFYLKRNSVSISNPPMSATIPREEE	S	2			Casein kinase II substrate motif;G protein-coupled receptor kinase 1 substrate motif	0.991223	3.61244e-06	137.73	137.73	875.913	0.14375	102	6.09632	NaN	NaN	NaN	6.09632	NaN	NaN	NaN	NaN	NaN	0.113167	NaN	NaN
Color [DarkGray]	1	4	P11710	427	P11710	Nuclear fusion protein FUS1	FUS1	LQHLSRSKPLPLTPNSKYNGEASVQLGKTYT	S	2				0.793412	0.000106048	131.82	131.82	631.331	0.11132	427	6.64865	6.64865	NaN	NaN	NaN	NaN	NaN	-1.04692	NaN	NaN	NaN	NaN	NaN
Color [DarkGray]	1	4	P11710	256	P11710	Nuclear fusion protein FUS1	FUS1	SKKTALKTSEKWSYESPLSRWFLRGSTYFKD	S	2			b-Adrenergic Receptor kinase substrate motif;Casein kinase I substrate motif;Casein kinase II substrate motif;CDK kinase substrate motif_minimal;CDK kinase substrate motif_minimal_pS;ERK1,2 kinase substrate motif;GSK-3, ERK1, ERK2, CDK5 substrate motif;WW domain binding motif	0.999975	5.92903e-07	151.98	138.63	602.755	0.20344	256	7.41051	7.13405	5.72591	NaN	7.06393	NaN	NaN	-2.06383	-1.30804	NaN	1.88842	NaN	NaN
Color [DarkGray]	1	4	P11710	160	P11710	Nuclear fusion protein FUS1	FUS1	IEKYNDTQWTSGDNMSSKIQYKISKPIIPQH	S	2			Casein kinase I substrate motif;PKA kinase substrate motif;PKC kinase substrate motif	0.976502	6.54432e-31	233.49	191.78	907.34	-0.51282	160	7.12186	6.84313	NaN	NaN	6.79731	NaN	NaN	-0.69115	NaN	NaN	1.21661	NaN	NaN
Color [DarkGray]	1	4	P11710	161	P11710	Nuclear fusion protein FUS1	FUS1	EKYNDTQWTSGDNMSSKIQYKISKPIIPQHI	S	2			MDC1 BRCT domain binding motif;Plk1 PBD domain binding motif	0.805875	3.41515e-22	215.62	215.62	915.338	-0.40345	161	6.82459	6.49936	NaN	NaN	6.54649	NaN	NaN	-0.694088	NaN	NaN	1.05506	NaN	NaN
Color [DarkGray]	1	4	P11746	2	P11746	Pheromone receptor transcription factor	MCM1	______________MSDIEEGTPTNNGQQKE	S	2			Casein kinase II substrate motif	1	1.79365e-31	239.55	173.37	870.36	0.30586	2	7.78294	6.98137	7.05892	6.945	6.89049	6.97304	7.1352	0.095722	0.024036	0.182947	-0.371422	-0.237541	-0.308752
Color [DarkGray]	1	4	P11792	288	P11792	Serine/threonine-protein kinase SCH9	SCH9	SIKEHLKKKPLYTHRSSSQLDQLNSCSSVTD	S	2			AMP-activated protein kinase substrate motif;Casein kinase II substrate motif	0.844016	1.16575e-54	229.97	199.04	1060.45	-0.32056	288	6.58011	6.25382	NaN	NaN	6.30294	NaN	NaN	-0.418504	NaN	NaN	-0.252759	NaN	NaN
Color [DarkGray]	1	4	P11972	587	P11972	Protein SST2	SST2	LGEPPEVSLKPSKNLSNENCSFKKQGFKHQL	S	2			Casein kinase II substrate motif;MAPKAPK2 kinase substrate motif;PKA kinase substrate motif;PKC kinase substrate motif	1	1.06494e-09	178.15	178.15	646.752	-0.41798	587	7.71162	7.13612	6.70299	6.78572	7.30274	6.60313	6.40758	0.0621218	-0.407631	-0.641244	0.462576	0.582171	0.169412
Color [DarkGray]	1	4	P11978	1133	P11978	Regulatory protein SIR4	SIR4	LQITKKPLMVKNVKPSSPPDVKSLVQLSTME	S	2			DNA dependent Protein kinase substrate motif;PKA kinase substrate motif;PKC kinase substrate motif	0.5	0.000252616	121.13	107.69	624.305	0.14553	1133	6.65199	NaN	5.77101	5.96176	6.42388	5.51522	NaN	NaN	-0.287114	-0.553701	-0.702985	-0.71705	NaN
Color [DarkGray]	1	4	P11978	1134	P11978	Regulatory protein SIR4	SIR4	QITKKPLMVKNVKPSSPPDVKSLVQLSTMET	S	2			AMP-activated protein kinase substrate motif;Casein kinase II substrate motif;CDK kinase substrate motif_minimal;CDK kinase substrate motif_minimal_pS;ERK1,2 kinase substrate motif;GSK-3, ERK1, ERK2, CDK5 substrate motif;HMGCoA Reductase kinase substrate motif;MDC1 BRCT domain binding motif;PKA kinase substrate motif;PKC kinase substrate motif;Plk1 PBD domain binding motif;Pyruvate dehydrogenase …	0.5	0.000252616	121.13	107.69	624.305	0.14553	1134	6.65199	NaN	5.77101	5.96176	6.42388	5.51522	NaN	NaN	-0.287114	-0.553701	-0.702985	-0.71705	NaN
Color [DarkGray]	1	4	P11978	932	P11978	Regulatory protein SIR4	SIR4	QNSSSAKPSQIPTVSSPLGFEETKLSTTPTK	S	2			CDK kinase substrate motif_minimal;CDK kinase substrate motif_minimal_pS;ERK1,2 kinase substrate motif;GSK-3, ERK1, ERK2, CDK5 substrate motif;MDC1 BRCT domain binding motif;Plk1 PBD domain binding motif;WW domain binding motif	0.994339	1.25653e-11	178.32	178.32	948.953	-0.094024	932	6.44434	NaN	NaN	NaN	6.44434	NaN	NaN	NaN	NaN	NaN	-0.442007	NaN	NaN
Color [DarkGray]	1	4	P12683	551	P12683	3-hydroxy-3-methylglutaryl-coenzyme A reductase 1	HMG1	TEVTKKSFTAPVQKASTPVLTNKTVISGSKV	S	2			PKA kinase substrate motif;PKC kinase substrate motif	0.552712	0.00381049	44.203	44.203	505.75	0.48595	551	6.44713	NaN	NaN	NaN	6.44713	NaN	NaN	NaN	NaN	NaN	1.83568	NaN	NaN
Color [DarkGray]	1	4	P12688	651	P12688	Serine/threonine-protein kinase YPK1	YPK1	FTREKPIDSVVDEYLSESVQKQFGGWTYVGN	S	2			Casein kinase I substrate motif;Casein kinase II substrate motif;G protein-coupled receptor kinase 1 substrate motif	0.866336	4.10625e-25	214.44	214.44	1073	0.32648	651	6.24457	NaN	NaN	6.24457	NaN	NaN	NaN	NaN	NaN	-0.21496	NaN	NaN	NaN
Color [DarkGray]	1	4	P12688	653	P12688	Serine/threonine-protein kinase YPK1	YPK1	REKPIDSVVDEYLSESVQKQFGGWTYVGNEQ	S	3			b-Adrenergic Receptor kinase substrate motif	0.999967	6.57728e-42	234.39	195.53	715.671	0.1712	653	7.93577	7.23912	6.96777	7.01064	7.42398	7.01326	7.09771	-0.474372	-0.276083	-0.272315	0.418136	0.0518593	-0.285126
Color [DarkGray]	1	4	P12688	71	P12688	Serine/threonine-protein kinase YPK1	YPK1	GTINPSNSSVVPVRVSYDASSSTSTVRDSNG	S	2			G protein-coupled receptor kinase 1 substrate motif;GSK3 kinase substrate motif;PKA kinase substrate motif;PKC kinase substrate motif	0.999997	8.09402e-06	130.21	106.6	720.306	0.098642	71	7.81228	7.07379	7.02502	7.13415	7.06685	6.9072	6.95912	-0.623109	-0.504857	-0.70663	0.649478	0.949423	0.939151
Color [DarkGray]	1	4	P12754	130	P12754	Translation initiation factor eIF-2B subunit delta	GCD2	TEERRATILALTSAVSSPKTSRITAAGLMVP	S	2			G protein-coupled receptor kinase 1 substrate motif	0.54562	0.00474485	88.427	88.427	719.881	0.062257	130	6.06206	NaN	NaN	NaN	6.06206	NaN	NaN	NaN	NaN	NaN	2.57923	NaN	NaN
Color [DarkGray]	1	4	P12754	131	P12754	Translation initiation factor eIF-2B subunit delta	GCD2	EERRATILALTSAVSSPKTSRITAAGLMVPV	S	2			Casein kinase I substrate motif;Casein kinase II substrate motif;CDK kinase substrate motif_minimal;CDK kinase substrate motif_minimal_pS;ERK1,2 kinase substrate motif;G protein-coupled receptor kinase 1 substrate motif;Growth associated histone HI kinase substrate motif;GSK3 kinase substrate motif;GSK-3, ERK1, ERK2, CDK5 substrate motif;MAPKAPK2 kinase substrate motif;MDC1 BRCT domain binding mo…	0.995547	4.22975e-06	140.46	140.46	719.881	0.21574	131	6.02853	NaN	NaN	NaN	6.02853	NaN	NaN	NaN	NaN	NaN	1.63835	NaN	NaN
Color [DarkGray]	1	4	P12962	154	P12962	Cap-associated protein CAF20	CAF20	ADKPILGFNAFAALESEDEDDEA________	S	2			b-Adrenergic Receptor kinase substrate motif;BARD1 BRCT domain binding motif;Casein kinase II substrate motif;G protein-coupled receptor kinase 1 substrate motif	1	0.000771413	76.744	58.938	1437.63	-1.1363	154	8.73603	7.68389	NaN	8.19824	7.93009	8.03671	8.15969	0.548042	NaN	-0.6964	-0.291186	-0.497588	-0.348133
Color [DarkGray]	1	4	P12962	91	P12962	Cap-associated protein CAF20	CAF20	TDSDGWCTFEAKKKGSGEDDEEETETTPTST	S	3			Casein kinase II substrate motif;Pim1 kinase substrate sequence;PKA kinase substrate motif;PKC kinase substrate motif;Pyruvate dehydrogenase kinase substrate motif	0.999992	1.32211e-31	153.12	153.12	1108.48	0.19749	91	9.36949	8.49337	8.85909	8.77666	8.2292	8.5542	8.2588	-0.243438	-0.616105	-0.244172	-0.115832	-0.397258	-0.129071
Color [DarkGray]	1	4	P12962	78	P12962	Cap-associated protein CAF20	CAF20	GRPKIKHNKPKVTTDSDGWCTFEAKKKGSGE	S	2			b-Adrenergic Receptor kinase substrate motif	0.999928	0.000135271	138.66	137.44	848.832	0.8601	78	7.60172	7.02522	6.94263	6.54334	6.76782	6.80998	6.68113	-0.360935	-0.600752	-0.850558	1.16298	1.19528	1.25586
Color [DarkGray]	1	4	P13185	677	P13185	Serine/threonine protein kinase KIN1	KIN1	NSINKPVQKTHSRAVSDFVPGFAKPSYDSNY	S	2			14-3-3 domain binding motif;Calmodulin-dependent protein kinase II substrate motif;G protein-coupled receptor kinase 1 substrate motif;MAPKAPK2 kinase substrate motif;PKA kinase substrate motif;PKC kinase substrate motif	1	1.48483e-06	164.64	124.3	609.284	0.22799	677	8.11488	7.36348	7.0865	7.28119	7.64817	7.18971	7.20175	-0.985502	-0.698014	-0.941642	0.951662	0.917088	0.64321
Color [DarkGray]	1	4	P13185	612	P13185	Serine/threonine protein kinase KIN1	KIN1	RKSSDNQRREMEYALSPTPQGNDYQQFRVPS	S	2			Casein kinase II substrate motif;CDK kinase substrate motif_minimal;CDK kinase substrate motif_minimal_pS;ERK1,2 kinase substrate motif;GSK-3, ERK1, ERK2, CDK5 substrate motif;WW domain binding motif	0.99998	6.05437e-47	232.29	180.44	1185.49	-0.32304	612	7.90242	7.39728	6.59835	6.8287	7.38943	6.80929	7.12212	-1.2947	-0.970413	-1.42388	0.7589	0.840685	0.622181
Color [DarkGray]	1	4	P13185	764	P13185	Serine/threonine protein kinase KIN1	KIN1	KGSGREAYAAQKFEGSDDDENHPLPPLNVAK	S	3			Casein kinase II substrate motif;PKA kinase substrate motif;Pyruvate dehydrogenase kinase substrate motif	1	9.8795e-05	118.19	91.64	725.319	0.1237	764	8.08408	7.50047	7.1839	7.21197	7.50376	7.08357	7.1498	-1.16624	-1.22277	-1.38538	0.331476	0.297837	-0.00285938
Color [DarkGray]	1	4	P13185	593	P13185	Serine/threonine protein kinase KIN1	KIN1	VLIPPRLAMPEQAHTSPTSRKSSDNQRREME	S	3			Casein kinase I substrate motif;Casein kinase II substrate motif;CDK kinase substrate motif_minimal;CDK kinase substrate motif_minimal_pS;ERK1,2 kinase substrate motif;GSK-3, ERK1, ERK2, CDK5 substrate motif;WW domain binding motif	0.945753	9.77109e-13	172.91	55.755	535.908	0.49715	593	7.9538	7.0917	7.10735	6.99463	7.43409	7.26212	6.97413	-1.17114	-1.29651	-1.50992	0.772477	0.876802	0.997328
Color [DarkGray]	1	4	P13185	973	P13185	Serine/threonine protein kinase KIN1	KIN1	HESIRRQGSNKYSPSSPLTTNSIHQRKTSIT	S	3			Casein kinase I substrate motif;Casein kinase II substrate motif;CDK kinase substrate motif_minimal;CDK kinase substrate motif_minimal_pS;ERK1,2 kinase substrate motif;G protein-coupled receptor kinase 1 substrate motif;GSK-3, ERK1, ERK2, CDK5 substrate motif;MDC1 BRCT domain binding motif;Plk1 PBD domain binding motif;WW domain binding motif	0.983946	6.39222e-38	123.4	99.941	589.94	0.83621	973	7.42838	NaN	6.71161	6.901	7.07346	6.04501	5.8768	NaN	-1.49143	-1.76921	1.38802	0.743903	0.95732
Color [DarkGray]	1	4	P13186	22	P13186	Serine/threonine-protein kinase KIN2	KIN2	ADYLVNPNFRTSKGGSLSPTPEAFNDTRVAA	S	2			Casein kinase II substrate motif;G protein-coupled receptor kinase 1 substrate motif;MAPKAPK2 kinase substrate motif;Phosphorylase kinase substrate motif;PKA kinase substrate motif;PKC kinase substrate motif	0.524157	5.88022e-08	61.87	61.87	814.851	0.80711	22	6.10274	NaN	6.10274	NaN	NaN	NaN	NaN	NaN	-1.28381	NaN	NaN	NaN	NaN
Color [DarkGray]	1	4	P13186	24	P13186	Serine/threonine-protein kinase KIN2	KIN2	YLVNPNFRTSKGGSLSPTPEAFNDTRVAAPA	S	2			Casein kinase II substrate motif;CDK kinase substrate motif_minimal;CDK kinase substrate motif_minimal_pS;ERK1,2 kinase substrate motif;GSK-3, ERK1, ERK2, CDK5 substrate motif;WW domain binding motif	0.995333	2.05655e-11	197.14	149.52	814.851	1.0067	24	7.38005	6.60571	6.06882	6.43854	7.00255	6.4794	6.47211	-1.08951	-0.903873	-1.28504	-0.270173	-0.193189	-0.0620531
Color [DarkGray]	1	4	P13186	663	P13186	Serine/threonine-protein kinase KIN2	KIN2	EHQEKNTIGGIFRRISQSGQSQHPTRQQEPL	S	2			14-3-3 domain binding motif;ATM kinase substrate motif;Calmodulin-dependent protein kinase II substrate motif;Calmodulin-dependent protein kinase IV substrate motif;Casein kinase II substrate motif;Chk1 kinase substrate motif;DNA dependent Protein kinase substrate motif;PAK2 kinase substrate motif;PKA kinase substrate motif;PKC epsilon kinase substrate motif;PKC kinase substrate motif	0.999973	1.28943e-79	224.55	173.51	781.365	0.59421	663	8.11614	7.65365	7.34064	7.43827	7.29664	6.79307	7.01115	-0.405241	-0.213487	-0.596951	0.311503	0.388024	0.343919
Color [DarkGray]	1	4	P13186	609	P13186	Serine/threonine-protein kinase KIN2	KIN2	VMVPPKLTIPEQAHTSPTSRKSSDIHTELNG	S	2			Casein kinase I substrate motif;Casein kinase II substrate motif;CDK kinase substrate motif_minimal;CDK kinase substrate motif_minimal_pS;ERK1,2 kinase substrate motif;GSK-3, ERK1, ERK2, CDK5 substrate motif;WW domain binding motif	0.939904	3.07614e-08	133.25	133.25	809.385	0.3934	609	7.09068	NaN	NaN	NaN	7.09068	NaN	NaN	NaN	NaN	NaN	1.69711	NaN	NaN
Color [DarkGray]	1	4	P13186	643	P13186	Serine/threonine-protein kinase KIN2	KIN2	STPVPVSGEYQQRSASPVVGEHQEKNTIGGI	S	2			14-3-3 domain binding motif;Calmodulin-dependent protein kinase II substrate motif;CDK kinase substrate motif_minimal;CDK kinase substrate motif_minimal_pS;ERK1,2 kinase substrate motif;GSK-3, ERK1, ERK2, CDK5 substrate motif;PKA kinase substrate motif;PKC kinase substrate motif;WW domain binding motif	0.999913	1.97521e-18	216.27	216.27	674.301	0.33744	643	8.31626	7.73306	7.11381	7.38675	7.84577	7.35029	7.36526	-0.365704	-0.603643	-0.936442	0.442864	0.788101	0.916553
Color [DarkGray]	1	4	P13186	706	P13186	Serine/threonine-protein kinase KIN2	KIN2	NEISIKVPKSHSRTISDYIPSARRYPSYVPN	S	2			14-3-3 domain binding motif;Calmodulin-dependent protein kinase II substrate motif;G protein-coupled receptor kinase 1 substrate motif;MAPKAPK2 kinase substrate motif;PKA kinase substrate motif;PKC kinase substrate motif	0.999987	8.50635e-09	162.22	162.22	601.776	0.24859	706	7.13159	6.48505	6.03431	6.40379	6.69062	5.96301	6.01878	-0.635786	-0.444459	-0.31147	0.579952	0.213503	0.100036
Color [DarkGray]	1	4	P13186	549	P13186	Serine/threonine-protein kinase KIN2	KIN2	QQQVALGTKVALNNNSPDIMTKMRSPQKEVV	S	2			CDK kinase substrate motif_minimal;CDK kinase substrate motif_minimal_pS;ERK1,2 kinase substrate motif;GSK-3, ERK1, ERK2, CDK5 substrate motif;WW domain binding motif	1	1.03391e-08	193.47	161.24	748.844	-0.29412	549	7.40968	NaN	6.34064	6.64866	6.56061	6.89581	6.87726	NaN	-0.467873	-0.719614	1.48367	0.704075	0.615981
Color [DarkGray]	1	4	P13259	346	P13259	Choline-phosphate cytidylyltransferase	PCT1	NFLDDPFTRKLIREASPATEFANEFTGENST	S	2			14-3-3 domain binding motif;Calmodulin-dependent protein kinase II substrate motif;Calmodulin-dependent protein kinase IV substrate motif;Casein kinase I substrate motif;Casein kinase II substrate motif;CDK kinase substrate motif_minimal;CDK kinase substrate motif_minimal_pS;Chk1 kinase substrate motif;ERK1,2 kinase substrate motif;GSK-3, ERK1, ERK2, CDK5 substrate motif;PKA kinase substrate moti…	0.999999	5.76541e-51	231.29	192.11	1090.95	-0.13899	346	7.83055	6.98556	7.02239	6.99378	7.22809	7.08059	6.93889	-0.398513	-0.603665	-0.671095	0.300417	0.258941	0.262072
Color [DarkGray]	1	4	P13259	16	P13259	Choline-phosphate cytidylyltransferase	PCT1	MANPTTGKSSIRAKLSNSSLSNLFKKNKNKR	S	2			AMP-activated protein kinase substrate motif;Casein kinase I substrate motif;Casein kinase II substrate motif;PKA kinase substrate motif;PKC kinase substrate motif	0.997701	0.00861807	83.729	83.729	645.31	0.34532	16	7.26102	6.29844	6.44322	6.47506	6.70712	6.38888	6.46962	0.481196	-0.11868	0.0905825	-0.329124	-0.315881	-0.496264
Color [DarkGray]	1	4	P13382	31	P13382	DNA polymerase alpha catalytic subunit A	POL1	AARNGTSIDDYEGDESDGDRIYDEIDEKEYR	S	2			b-Adrenergic Receptor kinase substrate motif;Casein kinase II substrate motif;Pyruvate dehydrogenase kinase substrate motif	0.999999	0.00201032	99.957	99.957	962.839	0.66714	31	6.99621	NaN	6.13004	6.39213	6.34359	5.94285	6.47924	NaN	0.0143553	-0.213922	0.592923	0.516721	0.465504
Color [DarkGray]	1	4	P13382	240	P13382	DNA polymerase alpha catalytic subunit A	POL1	RYANDVQDLLDDVENSPVVATKRQNVLQDTL	S	2			CDK kinase substrate motif_minimal;CDK kinase substrate motif_minimal_pS;ERK1,2 kinase substrate motif;G protein-coupled receptor kinase 1 substrate motif;GSK-3, ERK1, ERK2, CDK5 substrate motif;WW domain binding motif	0.999651	2.8478e-57	229.56	158.74	1193.05	1.7251	240	8.25142	7.5303	6.79732	7.55069	7.40475	6.78322	7.85267	-1.65877	-1.63594	-1.71071	2.52947	2.54834	1.78031
Color [DarkGray]	1	4	P13382	214	P13382	DNA polymerase alpha catalytic subunit A	POL1	KIDPDSSTDKYLEIESSPLKLQSRKLRYAND	S	2			b-Adrenergic Receptor kinase substrate motif;Casein kinase I substrate motif	0.92044	9.76943e-07	147.2	147.2	629.802	0.46398	214	6.01216	NaN	NaN	6.01216	NaN	NaN	NaN	NaN	NaN	-0.97534	NaN	NaN	NaN
Color [DarkGray]	1	4	P13382	215	P13382	DNA polymerase alpha catalytic subunit A	POL1	IDPDSSTDKYLEIESSPLKLQSRKLRYANDV	S	2			Cdc2 kinase substrate motif;CDK kinase substrate motif;CDK kinase substrate motif_minimal;CDK kinase substrate motif_minimal_pS;CDK1,2,4,6 kinase substrate motif;ERK1,2 kinase substrate motif;Growth associated histone HI kinase substrate motif;GSK-3, ERK1, ERK2, CDK5 substrate motif;MDC1 BRCT domain binding motif;Plk1 PBD domain binding motif;WW domain binding motif	0.816395	1.73974e-08	153.74	153.74	629.802	0.34301	215	7.12959	NaN	6.52214	6.35486	NaN	6.45711	6.70072	NaN	-0.227067	-0.902659	NaN	0.784001	1.1001
Color [DarkGray]	1	4	P13483	230	P13483	Oligo(A)/oligo(T)-binding protein	DAT1	LSTSTAASNQPRTQPSPAAHITKNSDSTEKN	S	3			CDK kinase substrate motif_minimal;CDK kinase substrate motif_minimal_pS;DNA dependent Protein kinase substrate motif;ERK1,2 kinase substrate motif;GSK-3, ERK1, ERK2, CDK5 substrate motif;WW domain binding motif	0.999864	0.000428896	113.25	79.201	410.867	0.16138	230	8.19725	7.91171	7.16044	7.13101	7.51439	6.89703	6.8642	-0.245403	-0.3893	-0.0721945	-0.742217	-0.421283	-0.673002
Color [DarkGray]	1	4	P13517	268	P13517	F-actin-capping protein subunit beta	CAP2	TRDIFHQTKNAAIASSAEEANKDAQAEVIRG	S	2			Casein kinase II substrate motif;G protein-coupled receptor kinase 1 substrate motif;MDC1 BRCT domain binding motif;Plk1 PBD domain binding motif	0.964659	0.000472615	127.83	127.83	678.296	-0.56161	268	7.18763	6.85481	6.09255	NaN	6.62737	6.24197	6.00954	-0.264582	-0.0684229	NaN	0.608431	0.738379	0.406972
Color [DarkGray]	1	4	P13574	635	P13574	Protein STE12	STE12	YQKQYKINLETKARPSAGDEDSAHPDKNKEI	S	3			Casein kinase II substrate motif;DNA dependent Protein kinase substrate motif;PKA kinase substrate motif;PKC kinase substrate motif;Pyruvate dehydrogenase kinase substrate motif	1	0.000136339	141.18	141.18	544.893	0.79727	635	7.03866	6.75299	6.6523	5.43104	5.70628	NaN	NaN	-1.00289	-0.653491	0.0097772	1.09309	NaN	NaN
Color [DarkGray]	1	4	P13574	641	P13574	Protein STE12	STE12	INLETKARPSAGDEDSAHPDKNKEISMPTPD	S	3			b-Adrenergic Receptor kinase substrate motif;Casein kinase I substrate motif	0.999996	0.0122941	106.75	101.53	544.893	-0.12975	641	6.56004	6.50534	NaN	NaN	5.63318	NaN	NaN	-0.854857	NaN	NaN	0.200379	NaN	NaN
Color [DarkGray]	1	4	P13574	400	P13574	Protein STE12	STE12	NRDFYSSNNNKEKLVSPSDPTSYMKYDEPVM	S	2			Casein kinase II substrate motif;CDK kinase substrate motif_minimal;CDK kinase substrate motif_minimal_pS;ERK1,2 kinase substrate motif;G protein-coupled receptor kinase 1 substrate motif;GSK-3, ERK1, ERK2, CDK5 substrate motif;PKA kinase substrate motif;PKC kinase substrate motif;Pyruvate dehydrogenase kinase substrate motif;WW domain binding motif	1	2.16556e-12	200.19	200.19	710.807	0.079123	400	7.85235	7.14839	6.93936	7.05457	7.3458	6.83702	6.90455	-0.641964	-0.756355	-0.810941	-0.185212	-0.0322411	-0.0831718
Color [DarkGray]	1	4	P13587;Q01896	1065;1065	P13587	Sodium transport ATPase 1;Sodium transport ATPase 2	ENA1;ENA2	YFKTQRAHNPENDLESNNKRDPFEAYSTSTT	S	2			b-Adrenergic Receptor kinase substrate motif;Casein kinase I substrate motif	1	9.63805e-09	191.44	191.44	781.318	0.72336	1065	7.03663	6.0834	6.02065	6.21362	6.78939	5.91721	NaN	0.105946	-0.175745	0.191689	-0.177931	-0.201759	NaN
Color [DarkGray]	1	4	P13663	318	P13663	Aspartate-semialdehyde dehydrogenase	HOM2	EQPDRPQPRLDRNRDSGYGVSVGRIREDPLL	S	2			b-Adrenergic Receptor kinase substrate motif;PKA kinase substrate motif;PKC kinase substrate motif	1	4.54386e-113	193.77	193.77	673.796	-0.59182	318	8.10486	7.48739	7.13111	7.27524	7.53642	7.22469	7.11574	0.368489	0.466236	0.275961	0.065848	0.153935	0.0681893
Color [DarkGray]	1	4	P14126	38	P14126	60S ribosomal protein L3	RPL3	ASIRARVKAFPKDDRSKPVALTSFLGYKAGM	S	2			Casein kinase I substrate motif;G protein-coupled receptor kinase 1 substrate motif;PKA kinase substrate motif	1	0.00720241	104.2	104.2	745.886	-0.013825	38	6.7168	NaN	NaN	NaN	6.7168	NaN	NaN	NaN	NaN	NaN	-0.259495	NaN	NaN
Color [DarkGray]	1	4	P14164	720	P14164	ARS-binding factor 1	ABF1	DVAGLIGKADDEEDLSDENIQPELRGQ____	S	2			Casein kinase I substrate motif;Casein kinase II substrate motif	1	3.51452e-81	290.88	44.807	1034.42	0.40443	720	8.98353	8.29343	8.1412	8.0083	8.29075	8.25833	8.17412	0.0467006	-0.0511749	-0.169988	-0.0663066	0.122871	0.111432
Color [DarkGray]	1	4	P14164	618	P14164	ARS-binding factor 1	ABF1	SSRNVVDENLINDMDSEDAHKSKRQHLSDIT	S	3			b-Adrenergic Receptor kinase substrate motif;Casein kinase I substrate motif;G protein-coupled receptor kinase 1 substrate motif	1	0.00443344	86.548	76.118	713.296	-0.29099	618	7.84389	7.26019	7.0209	6.91426	7.10687	6.96934	7.03306	-0.00874027	-0.3102	-0.194741	0.288299	0.516116	0.342782
Color [DarkGray]	1	4	P14242	393	P14242	DNA mismatch repair protein PMS1	PMS1	RLKTEVFDDRSTTHESDNENYHTARSESNQS	S	3			b-Adrenergic Receptor kinase substrate motif;Casein kinase II substrate motif	0.999403	0.000160877	126.19	126.19	614.574	-0.2288	393	6.9306	6.68033	NaN	6.41101	6.0633	NaN	NaN	0.131589	NaN	-0.50363	0.755913	NaN	NaN
Color [DarkGray]	1	4	P14540	313	P14540	Fructose-bisphosphate aldolase	FBA1	TGIRDYVLNKKDYIMSPVGNPEGPEKPNKKF	S	3			CDK kinase substrate motif_minimal;CDK kinase substrate motif_minimal_pS;ERK1,2 kinase substrate motif;GSK-3, ERK1, ERK2, CDK5 substrate motif;WW domain binding motif	1	7.83715e-67	268.43	141.31	732.673	-0.52623	313	9.80322	9.28711	8.91457	8.98668	9.18199	8.68452	8.79539	-1.51499	-1.43514	-1.72132	-0.427712	-0.299418	-0.46335
Color [DarkGray]	1	4	P14540	42	P14540	Fructose-bisphosphate aldolase	FBA1	KEHKFAIPAINVTSSSTAVAALEAARDSKSP	S	2			G protein-coupled receptor kinase 1 substrate motif;MDC1 BRCT domain binding motif;Plk1 PBD domain binding motif	0.705065	7.87672e-34	200.63	154.14	1120.57	0.30851	42	7.57051	7.3035	6.66826	NaN	6.7994	NaN	6.78699	0.325386	0.668119	NaN	-0.432163	NaN	0.0825663
Color [DarkGray]	1	4	P14540	83	P14540	Fructose-bisphosphate aldolase	FBA1	AYFAGKGISNEGQNASIKGAIAAAHYIRSIA	S	2			G protein-coupled receptor kinase 1 substrate motif;PKA kinase substrate motif;PKC kinase substrate motif	1	5.58693e-09	194.77	107.34	649.293	0.16905	83	7.73276	7.13424	6.83354	6.83155	7.17158	6.79005	6.76424	0.538141	0.537246	0.363564	-0.014485	-0.115035	-0.00559408
Color [DarkGray]	1	4	P14682	282	P14682	Ubiquitin-conjugating enzyme E2-34 kDa	CDC34	DSVMDRKQPHKAEDESEDVEDVERVSKKI__	S	2			b-Adrenergic Receptor kinase substrate motif;Casein kinase I substrate motif;G protein-coupled receptor kinase 1 substrate motif	1	1.27687e-11	147.92	40.493	801.296	0.22017	282	7.64482	6.89275	6.86852	6.75468	6.5947	6.91806	7.04301	0.463413	0.427392	0.484808	-0.362065	-0.635652	-0.576282
Color [DarkGray]	1	4	P14682	263	P14682	Ubiquitin-conjugating enzyme E2-34 kDa	CDC34	DERIEFEDDDDDDDDSIDNDSVMDRKQPHKA	S	2			b-Adrenergic Receptor kinase substrate motif;Casein kinase I substrate motif	1	4.47675e-34	206.94	206.94	1335.46	-0.72162	263	8.55622	7.84485	7.85392	7.6785	7.68631	7.67234	7.87646	0.329066	0.227002	0.257252	-0.0814917	-0.0181327	0.165172
Color [DarkGray]	1	4	P14724	18	P14724	Anaphase-promoting complex subunit CDC26	CDC26	RRAPTTLQLSHDDVTSLIDDLNEQKLKQQLN	S	3			Casein kinase I substrate motif;Casein kinase II substrate motif;Pyruvate dehydrogenase kinase substrate motif	0.975044	1.49715e-18	168.27	168.27	878.416	0.62731	18	8.01932	7.24077	7.13293	7.31643	6.53443	7.39791	7.38771	-0.257459	-0.465142	-0.442183	-0.436725	0.2949	0.423524
Color [DarkGray]	1	4	P14772	895	P14772	Bile pigment transporter 1	BPT1	DNGNESDVQTEHRSESEVDEPLQLKVTESET	S	2			14-3-3 domain binding motif;b-Adrenergic Receptor kinase substrate motif;Calmodulin-dependent protein kinase II substrate motif;Casein kinase II substrate motif;G protein-coupled receptor kinase 1 substrate motif;PKA kinase substrate motif;PKC kinase substrate motif;Pyruvate dehydrogenase kinase substrate motif	0.991638	3.82872e-06	171.81	171.81	727.327	-0.065572	895	6.69801	NaN	NaN	NaN	6.65926	5.62923	NaN	NaN	NaN	NaN	0.387252	0.296311	NaN
Color [DarkGray]	1	4	P14772	645	P14772	Bile pigment transporter 1	BPT1	LTSSQSGDNLRTDEESIIGSSQIALKNIDHF	S	2			b-Adrenergic Receptor kinase substrate motif;Casein kinase I substrate motif;G protein-coupled receptor kinase 1 substrate motif;GSK3 kinase substrate motif	0.99981	1.12416e-06	165.66	162.77	835.898	-0.42927	645	6.79366	NaN	NaN	5.87354	6.69372	5.72496	NaN	NaN	NaN	-0.182246	0.703367	0.225892	NaN
Color [DarkGray]	1	4	P14772	908	P14772	Bile pigment transporter 1	BPT1	SESEVDEPLQLKVTESETEDEVVTESELELI	S	2			b-Adrenergic Receptor kinase substrate motif;Casein kinase II substrate motif;G protein-coupled receptor kinase 1 substrate motif;PKA kinase substrate motif	0.676347	0.00101042	86.987	86.987	1180.04	-0.357	908	6.92358	6.37889	NaN	NaN	6.63614	6.22196	NaN	0.0278618	NaN	NaN	1.46106	1.89021	NaN
Color [DarkGray]	1	4	P14832	145	P14832	Peptidyl-prolyl cis-trans isomerase	CPR1	VVDGYDIVKKVESLGSPSGATKARIVVAKSG	S	2			Casein kinase II substrate motif;CDK kinase substrate motif_minimal;CDK kinase substrate motif_minimal_pS;ERK1,2 kinase substrate motif;G protein-coupled receptor kinase 1 substrate motif;GSK-3, ERK1, ERK2, CDK5 substrate motif;WW domain binding motif	0.999542	3.22543e-09	196.67	188.12	606.779	0.11178	145	8.55128	8.02906	7.77063	7.64627	7.79739	7.60499	7.63035	-0.544582	-0.397638	-0.533096	0.246712	0.340733	0.345964
Color [DarkGray]	1	4	P14832	147	P14832	Peptidyl-prolyl cis-trans isomerase	CPR1	DGYDIVKKVESLGSPSGATKARIVVAKSGEL	S	2			Casein kinase I substrate motif;Casein kinase II substrate motif;DNA dependent Protein kinase substrate motif	0.984554	6.43229e-09	195.89	195.89	670.827	0.10048	147	7.04214	6.51228	6.00535	6.10772	6.21733	6.15728	6.37765	-0.392648	-0.0954041	-0.60154	0.283448	-0.204981	0.596935
Color [DarkGray]	1	4	P14907	729	P14907	Nucleoporin NSP1	NSP1	FETKTEALLSDVVSTSSGAAANNNDQKRQQA	S	2			G protein-coupled receptor kinase 1 substrate motif	0.647887	8.92715e-05	89.462	73.072	1186.53	0.027166	729	6.3129	NaN	NaN	6.3129	NaN	NaN	NaN	NaN	NaN	0.355693	NaN	NaN	NaN
Color [DarkGray]	1	4	P14922	815	P14922	General transcriptional corepressor CYC8	CYC8	PPQEASPAEEATKAASVSPSTKPLNTEPESS	S	3			Casein kinase II substrate motif;G protein-coupled receptor kinase 1 substrate motif;GSK3 kinase substrate motif;Phosphorylase kinase substrate motif;PKA kinase substrate motif;PKC kinase substrate motif	0.991985	8.56743e-08	98.84	77.984	1127.51	0.58198	815	7.72767	7.21336	6.88388	6.9158	6.91006	6.68164	6.91626	-0.7791	-0.510416	-0.813474	0.31429	0.331935	0.211511
Color [DarkGray]	1	4	P14922	817	P14922	General transcriptional corepressor CYC8	CYC8	QEASPAEEATKAASVSPSTKPLNTEPESSSV	S	3			Casein kinase I substrate motif;Casein kinase II substrate motif;CDK kinase substrate motif_minimal;CDK kinase substrate motif_minimal_pS;ERK1,2 kinase substrate motif;GSK-3, ERK1, ERK2, CDK5 substrate motif;WW domain binding motif	0.987105	8.56743e-08	98.84	88.573	1127.51	0.33306	817	7.62063	6.88429	6.88388	6.72032	6.91006	6.68164	6.91626	-0.7791	-0.472469	-0.782447	0.31429	0.331935	0.0962619
Color [DarkGray]	1	4	P14922	866	P14922	General transcriptional corepressor CYC8	CYC8	AETIELSTATVPAEASPVEDEVRQHSKEENG	S	2			Casein kinase II substrate motif;CDK kinase substrate motif_minimal;CDK kinase substrate motif_minimal_pS;ERK1,2 kinase substrate motif;GSK-3, ERK1, ERK2, CDK5 substrate motif;WW domain binding motif	1	1.21811e-09	115.74	115.74	1555.71	0.034496	866	7.05404	7.05404	NaN	NaN	NaN	NaN	NaN	-0.176805	NaN	NaN	NaN	NaN	NaN
Color [DarkGray]	1	4	P14922	805	P14922	General transcriptional corepressor CYC8	CYC8	SIPSVIGAQEPPQEASPAEEATKAASVSPST	S	2			Casein kinase II substrate motif;CDK kinase substrate motif_minimal;CDK kinase substrate motif_minimal_pS;ERK1,2 kinase substrate motif;GSK-3, ERK1, ERK2, CDK5 substrate motif;WW domain binding motif	0.99227	2.07439e-11	139.52	139.52	1301.11	0.92579	805	6.6345	6.6345	NaN	NaN	NaN	NaN	NaN	2.05859	NaN	NaN	NaN	NaN	NaN
Color [DarkGray]	1	4	P14922	943	P14922	General transcriptional corepressor CYC8	CYC8	EEAKMREEEQTSQEKSPQENTLPRENVVRQV	S	2			Casein kinase II substrate motif;CDK kinase substrate motif_minimal;CDK kinase substrate motif_minimal_pS;ERK1,2 kinase substrate motif;Growth associated histone HI kinase substrate motif;GSK-3, ERK1, ERK2, CDK5 substrate motif;MAPKAPK2 kinase substrate motif;WW domain binding motif	1	6.48237e-45	167.2	167.2	561.253	-0.13691	943	8.03214	7.67525	6.91671	7.25278	7.2216	6.80712	7.04579	-0.933959	-0.653242	-0.574283	0.052555	0.290307	0.0777899
Color [DarkGray]	1	4	P14922	741	P14922	General transcriptional corepressor CYC8	CYC8	GITNAEPQVKKQKLNSPNSNINKLVNTATSI	S	2			Casein kinase I substrate motif;Casein kinase II substrate motif;CDK kinase substrate motif_minimal;CDK kinase substrate motif_minimal_pS;ERK1,2 kinase substrate motif;GSK-3, ERK1, ERK2, CDK5 substrate motif;PKA kinase substrate motif;PKC kinase substrate motif;WW domain binding motif	1	1.63914e-19	215.34	192.65	590.772	-0.052376	741	8.39331	7.76993	7.6144	7.58848	7.69013	7.43557	7.50924	-0.131613	-0.0141353	-0.212751	0.361432	0.384603	0.212009
Color [DarkGray]	1	4	P14922	768	P14922	General transcriptional corepressor CYC8	CYC8	ATSIEENAKSEVSNQSPAVVESNTNNTSQEE	S	3			CDK kinase substrate motif_minimal;CDK kinase substrate motif_minimal_pS;ERK1,2 kinase substrate motif;GSK-3, ERK1, ERK2, CDK5 substrate motif;WW domain binding motif	0.996638	1.77083e-08	116.43	116.43	961.44	-0.60937	768	7.266	7.03193	NaN	6.31846	6.69018	NaN	5.84863	-1.00546	NaN	-0.801757	1.16389	NaN	0.0543624
Color [DarkGray]	1	4	P15274	58	P15274	AMP deaminase	AMD1	GVVVDDETPPLEQQDSHESLAADSRNANFSY	S	3			b-Adrenergic Receptor kinase substrate motif;Casein kinase I substrate motif;Casein kinase II substrate motif	0.993701	2.06491e-05	80.355	80.355	1156.49	-0.074365	58	7.00557	6.49344	NaN	NaN	6.84596	NaN	NaN	-0.400073	NaN	NaN	0.334454	NaN	NaN
Color [DarkGray]	1	4	P15274	61	P15274	AMP deaminase	AMD1	VDDETPPLEQQDSHESLAADSRNANFSYHEN	S	3			b-Adrenergic Receptor kinase substrate motif	0.996042	2.06491e-05	80.355	80.355	1156.49	-0.074365	61	7.09604	6.73728	NaN	NaN	6.84596	NaN	NaN	-0.400073	NaN	NaN	0.334454	NaN	NaN
Color [DarkGray]	1	4	P15274	19	P15274	AMP deaminase	AMD1	QATQRLNDLSLEPAPSHDEQDGSGLVIDIDQ	S	3			Casein kinase II substrate motif;DNA dependent Protein kinase substrate motif	0.997935	1.67959e-09	107.98	107.98	1005.13	1.0489	19	7.43348	6.88136	NaN	NaN	7.29052	NaN	NaN	-0.707901	NaN	NaN	-0.137394	NaN	NaN
Color [DarkGray]	1	4	P15274	138	P15274	AMP deaminase	AMD1	ADHASQNSGGKPRTLSASAQHILPETLKSFA	S	3			14-3-3 domain binding motif;Akt kinase substrate motif;Calmodulin-dependent protein kinase II substrate motif;Casein kinase II substrate motif;MAPKAPK1 kinase substrate motif;PKA kinase substrate motif;PKC kinase substrate motif	0.999535	4.17129e-16	211.06	124.68	563.625	-0.075311	138	8.13037	7.54604	7.10988	7.21775	7.58189	7.09068	7.30003	-0.0841197	0.0381553	0.0698396	0.0567222	0.00575919	-0.444989
Color [DarkGray]	1	4	P15454	149	P15454	Guanylate kinase	GUK1	EGRGTETEESINKRLSAAQAELAYAETGAHD	S	3			Calmodulin-dependent protein kinase II substrate motif;Chk1 kinase substrate motif;G protein-coupled receptor kinase 1 substrate motif;PAK2 kinase substrate motif;PKA kinase substrate motif;PKC kinase substrate motif	1	3.53797e-54	228.46	185.34	694.66	-0.14875	149	8.76437	8.11291	8.00389	7.83741	8.22443	7.85326	7.6326	0.217975	0.158854	0.28629	-0.0747145	0.252173	0.161823
Color [DarkGray]	1	4	P15891	223	P15891	Actin-binding protein	ABP1	LKERDFDQAPLKPNQSSYKPIGKIDLQKVIA	S	3			G protein-coupled receptor kinase 1 substrate motif;PKA kinase substrate motif	0.98505	1.12619e-10	172.82	172.82	738.359	-0.071176	223	7.5547	6.95239	6.9035	6.4609	6.678	6.89831	6.52251	-0.832539	-0.684109	-0.817816	-0.379639	-0.301888	-0.358805
Color [DarkGray]	1	4	P15891	291	P15891	Actin-binding protein	ABP1	RDSEFNSFLGTTKPPSMTESSLKNDDDKVIK	S	3			Casein kinase II substrate motif;DNA dependent Protein kinase substrate motif;G protein-coupled receptor kinase 1 substrate motif;GSK3 kinase substrate motif;PKA kinase substrate motif;PKC kinase substrate motif	0.981861	1.22304e-08	133.93	133.93	833.705	-0.18373	291	7.1049	NaN	6.46133	6.41254	6.64098	6.05331	6.24242	NaN	-0.625022	-0.872446	0.0583859	0.33308	0.0116388
Color [DarkGray]	1	4	P15891	296	P15891	Actin-binding protein	ABP1	NSFLGTTKPPSMTESSLKNDDDKVIKGFRNE	S	3			MDC1 BRCT domain binding motif;PKA kinase substrate motif;PKC kinase substrate motif;Plk1 PBD domain binding motif	0.955728	2.30328e-05	108.56	87.85	833.705	-0.68716	296	6.70583	NaN	NaN	6.41898	NaN	6.39016	NaN	NaN	NaN	-0.897839	NaN	-0.381931	NaN
Color [DarkGray]	1	4	P15891	475	P15891	Actin-binding protein	ABP1	APVQKEEPEQEEIAPSLPSRNSIPAPKQEEA	S	2			Casein kinase I substrate motif;Casein kinase II substrate motif;DNA dependent Protein kinase substrate motif	0.998011	4.88664e-06	115.57	115.57	895.896	0.094976	475	7.80918	7.38973	7.02772	7.03092	7.02407	6.9	NaN	-0.466576	-0.8925	-0.862628	-0.890198	-0.76136	NaN
Color [DarkGray]	1	4	P15891	481	P15891	Actin-binding protein	ABP1	EPEQEEIAPSLPSRNSIPAPKQEEAPEQAPE	S	2			G protein-coupled receptor kinase 1 substrate motif;PKA kinase substrate motif;PKC kinase substrate motif	1	4.34605e-10	148.15	34.078	403.694	-0.033418	481	7.90705	7.05442	7.26136	6.81279	7.2584	7.10975	7.13481	-0.495471	-0.578198	-0.54433	-0.442869	-0.32724	-0.419391
Color [DarkGray]	1	4	P15891	365	P15891	Actin-binding protein	ABP1	PDVKDLKSKFEGLAASEKEEEEMENKFAPPP	S	2			Casein kinase II substrate motif;G protein-coupled receptor kinase 1 substrate motif;PKA kinase substrate motif;PKC kinase substrate motif	1	3.66647e-23	200.29	171.06	1025.42	0.0039641	365	8.22999	7.61659	7.57787	7.56251	7.23626	7.19515	7.32646	0.0126402	-0.00691261	-0.00466741	0.456911	0.528071	0.524766
Color [DarkGray]	1	4	P15891	183	P15891	Actin-binding protein	ABP1	KSPAPVSKKEPVKTPSPAPAAKISSRVNDNN	S	3			CDK kinase substrate motif_minimal;CDK kinase substrate motif_minimal_pS;DNA dependent Protein kinase substrate motif;ERK1,2 kinase substrate motif;G protein-coupled receptor kinase 1 substrate motif;GSK-3, ERK1, ERK2, CDK5 substrate motif;PKA kinase substrate motif;PKC kinase substrate motif;WW domain binding motif	1	2.52333e-20	220.64	31.215	527.588	-0.33804	183	8.76055	8.06108	8.07893	8.01624	7.83043	7.87703	7.97458	-1.53412	-1.92248	-1.78822	-0.0201941	0.740884	0.788435
Color [DarkGray]	1	4	P15891	313	P15891	Actin-binding protein	ABP1	KNDDDKVIKGFRNEKSPAQLWAERKAKQNSG	S	3			AMP-activated protein kinase substrate motif;CDK kinase substrate motif_minimal;CDK kinase substrate motif_minimal_pS;ERK1,2 kinase substrate motif;Growth associated histone HI kinase substrate motif;GSK-3, ERK1, ERK2, CDK5 substrate motif;WW domain binding motif	1	0.000352312	140.27	93.909	503.568	-0.036482	313	7.43513	6.80098	6.72389	6.46935	6.58124	6.62714	6.66451	-0.896093	-1.28153	-1.4568	0.51167	0.66948	0.899098
Color [DarkGray]	1	4	P15891	167	P15891	Actin-binding protein	ABP1	QGKASTPPVKKSFTPSKSPAPVSKKEPVKTP	S	3			Casein kinase II substrate motif;DNA dependent Protein kinase substrate motif;G protein-coupled receptor kinase 1 substrate motif;MAPKAPK2 kinase substrate motif	0.897218	1.43773e-17	94.023	88.338	471.566	0.075721	167	7.60304	6.84826	7.39375	NaN	6.91795	NaN	NaN	-4.03599	-2.02169	NaN	0.594644	NaN	NaN
Color [DarkGray]	1	4	P15891	169	P15891	Actin-binding protein	ABP1	KASTPPVKKSFTPSKSPAPVSKKEPVKTPSP	S	2			CDK kinase substrate motif_minimal;CDK kinase substrate motif_minimal_pS;ERK1,2 kinase substrate motif;Growth associated histone HI kinase substrate motif;GSK-3, ERK1, ERK2, CDK5 substrate motif;WW domain binding motif	0.999999	1.92911e-37	260.24	248.2	706.845	-0.38429	169	8.88667	8.08991	8.16967	8.25251	7.75912	8.06837	8.16492	-1.70976	-2.00596	-2.20523	0.57124	1.17824	1.20746
Color [DarkGray]	1	4	P15891	514	P15891	Actin-binding protein	ABP1	IEEEAEEAAPQLPSRSSAAPPPPPRRATPEK	S	2			G protein-coupled receptor kinase 1 substrate motif	0.5	4.91475e-13	78.653	67.153	528.747	0.88259	514	7.46688	6.87171	6.62579	6.83223	6.59378	6.62033	6.43802	-1.6202	-1.77547	-1.98633	0.0316775	0.0271541	0.0172092
Color [DarkGray]	1	4	P15891	515	P15891	Actin-binding protein	ABP1	EEEAEEAAPQLPSRSSAAPPPPPRRATPEKK	S	2			G protein-coupled receptor kinase 1 substrate motif;MDC1 BRCT domain binding motif;PKA kinase substrate motif;PKC kinase substrate motif;Plk1 PBD domain binding motif	0.965665	4.91475e-13	78.653	64.64	528.747	0.42612	515	7.51618	6.87171	6.81399	6.83223	6.59378	6.62033	6.59909	-1.6202	-1.81619	-1.98633	0.0316775	0.0271541	0.154842
Color [DarkGray]	1	4	P15938	108	P15938	Pre-mRNA-splicing factor ATP-dependent RNA helicase PRP16	PRP16	FKIQLDLDDNEDELDSPVQKKPAPTRTLFKR	S	2			b-Adrenergic Receptor kinase substrate motif;Casein kinase I substrate motif;CDK kinase substrate motif_minimal;CDK kinase substrate motif_minimal_pS;ERK1,2 kinase substrate motif;GSK-3, ERK1, ERK2, CDK5 substrate motif;WW domain binding motif	1	2.58671e-31	197.28	129.27	1083.48	-0.39343	108	6.72963	6.43004	NaN	6.16209	6.08693	NaN	NaN	-1.29021	NaN	-1.24161	1.54597	NaN	NaN
Color [DarkGray]	1	4	P15992	208	P15992	Heat shock protein 26	HSP26	PQKDGKNHVKKIEVSSQESWGN_________	S	2			ATM kinase substrate motif;Casein kinase I substrate motif;Casein kinase II substrate motif;DNA dependent Protein kinase substrate motif;MDC1 BRCT domain binding motif;Plk1 PBD domain binding motif	0.908748	7.01966e-11	165.86	79.022	722.311	-0.58132	208	6.78352	6.28133	6.3171	NaN	5.73486	NaN	6.1889	-2.3538	-2.85757	NaN	0.986739	NaN	1.26963
Color [DarkGray]	1	4	P16140	503	P16140	V-type proton ATPase subunit B	VMA2	ARDDADEDEEDPDTRSSGKKKDASQEESLI_	S	3			Casein kinase I substrate motif	0.627565	8.4343e-22	108.28	104.23	729.949	0.16633	503	6.96065	6.75047	6.5446	NaN	NaN	NaN	NaN	-0.68221	-0.958252	NaN	NaN	NaN	NaN
Color [DarkGray]	1	4	P16140	504	P16140	V-type proton ATPase subunit B	VMA2	RDDADEDEEDPDTRSSGKKKDASQEESLI__	S	3			MDC1 BRCT domain binding motif;PKA kinase substrate motif;PKC kinase substrate motif;Plk1 PBD domain binding motif	0.561264	8.4343e-22	107.56	30.597	729.949	0.27194	504	6.67067	NaN	NaN	NaN	NaN	6.50499	6.17199	NaN	NaN	NaN	NaN	-0.380559	-0.533368
Color [DarkGray]	1	4	P16140	4	P16140	V-type proton ATPase subunit B	VMA2	____________MVLSDKELFAINKKAVEQG	S	2			Casein kinase II substrate motif;PKA kinase substrate motif;PKC kinase substrate motif	1	5.45082e-08	188.59	188.59	728.876	-0.30542	4	8.17952	7.47097	7.36284	7.3959	7.41868	7.33078	7.41542	0.145221	0.211012	0.148348	0.327457	0.275842	0.235114
Color [DarkGray]	1	4	P16387	313	P16387	Pyruvate dehydrogenase E1 component subunit alpha, mitochondrial	PDA1	GPLVLEYETYRYGGHSMSDPGTTYRTRDEIQ	S	2			Casein kinase II substrate motif;G protein-coupled receptor kinase 1 substrate motif;Pyruvate dehydrogenase kinase substrate motif	0.999926	1.20318e-21	186.77	186.42	804.811	0.44169	313	9.25792	8.61779	8.28158	8.46577	8.77056	8.17548	8.23887	-0.29752	-0.0656269	-0.162751	0.504773	0.619836	0.586981
Color [DarkGray]	1	4	P16387	315	P16387	Pyruvate dehydrogenase E1 component subunit alpha, mitochondrial	PDA1	LVLEYETYRYGGHSMSDPGTTYRTRDEIQHM	S	3			G protein-coupled receptor kinase 1 substrate motif	0.993891	1.54386e-18	141.46	141.46	542.208	0.014203	315	8.84561	8.13599	8.17359	8.01724	8.19714	7.9091	7.85911	-0.14307	0.0590784	-0.109032	0.482229	0.573665	0.57056
Color [DarkGray]	1	4	P16451	320	P16451	Pyruvate dehydrogenase complex protein X component, mitochondrial	PDX1	NSKYFDPIFEDLVTLSPREPRFKFSYDLMQI	S	2			Casein kinase II substrate motif;CDK kinase substrate motif_minimal;CDK kinase substrate motif_minimal_pS;ERK1,2 kinase substrate motif;G protein-coupled receptor kinase 1 substrate motif;Growth associated histone HI kinase substrate motif;GSK-3, ERK1, ERK2, CDK5 substrate motif;PKA kinase substrate motif;PKC kinase substrate motif;WW domain binding motif	0.999957	1.94484e-135	256.84	169.43	946.448	-0.24915	320	7.63809	NaN	NaN	7.30888	7.36352	NaN	NaN	NaN	NaN	0.278223	-2.04662	NaN	NaN
Color [DarkGray]	1	4	P16521	642	P16521	Elongation factor 3A	YEF3	EFVKKCPAAKAYEELSNTDLEFKFPEPGYLE	S	2			Casein kinase I substrate motif;Casein kinase II substrate motif;Pyruvate dehydrogenase kinase substrate motif	0.99725	2.97807e-19	216.72	193.64	819.85	-0.050002	642	7.32793	6.6273	6.42491	6.60631	6.7669	6.43479	6.24819	-0.243831	-0.019609	-0.22781	0.821629	1.09849	0.589284
Color [DarkGray]	1	4	P16521	1039	P16521	Elongation factor 3A	YEF3	KERMKKKKELGDAYVSSDEEF__________	S	2			Casein kinase II substrate motif	1	8.84318e-27	230.05	224.86	938.868	0.11895	1039	8.67213	8.06239	7.56263	7.62763	8.23378	7.77215	7.65457	0.146264	0.225892	0.0802483	0.506196	0.573568	0.372061
Color [DarkGray]	1	4	P16521	1040	P16521	Elongation factor 3A	YEF3	ERMKKKKELGDAYVSSDEEF___________	S	2			BARD1 BRCT domain binding motif;Casein kinase II substrate motif;MDC1 BRCT domain binding motif;Plk1 PBD domain binding motif	1	8.84318e-27	230.05	224.86	938.868	0.11895	1040	8.69276	8.08261	7.60416	7.66549	8.24566	7.7863	7.68369	0.397365	0.160275	0.130535	0.122209	0.380397	0.102994
Color [DarkGray]	1	4	P16521;P53978	1015;1015	P16521	Elongation factor 3A;Elongation factor 3B	YEF3;HEF3	AMGNKIAGGKKKKKLSSAELRKKKKERMKKK	S	2			Casein kinase II substrate motif;Pim1 kinase substrate sequence;PKA kinase substrate motif;PKC kinase substrate motif	0.998958	7.04398e-06	177.44	177.44	492.25	0.25655	1015	7.65594	6.88789	6.64604	6.94923	7.1865	6.68618	6.60384	-0.0652646	-0.167588	-0.0939714	0.737254	0.949049	0.683113
Color [DarkGray]	1	4	P16521;P53978	1016;1016	P16521	Elongation factor 3A;Elongation factor 3B	YEF3;HEF3	MGNKIAGGKKKKKLSSAELRKKKKERMKKKK	S	2			Casein kinase II substrate motif;MDC1 BRCT domain binding motif;PKA kinase substrate motif;PKC kinase substrate motif;Plk1 PBD domain binding motif	0.999895	0.0118649	155.84	155.84	428.202	0.071372	1016	6.31716	NaN	NaN	NaN	6.31716	NaN	NaN	NaN	NaN	NaN	1.42412	NaN	NaN
Color [DarkGray]	1	4	P16547	19	P16547	Mitochondrial outer membrane protein OM45	OM45	RIIVGSAALAAAITASIMVREQKAKGQRREG	S	2				0.997551	0.00167774	74.3	74.3	1262.11	2.1705	19	7.64982	NaN	NaN	NaN	7.64982	NaN	NaN	NaN	NaN	NaN	0.720016	NaN	NaN
Color [DarkGray]	1	4	P16622	102	P16622	Ferrochelatase, mitochondrial	HEM15	RTPKIEKQYREIGGGSPIRKWSEYQATEVCK	S	2			Cdc2 kinase substrate motif;CDK kinase substrate motif;CDK kinase substrate motif_minimal;CDK kinase substrate motif_minimal_pS;CDK1,2,4,6 kinase substrate motif;ERK1,2 kinase substrate motif;GSK-3, ERK1, ERK2, CDK5 substrate motif;WW domain binding motif	1	0.0124612	84.718	41.684	547.274	0.59408	102	7.16358	6.54063	6.41966	6.22334	6.51354	6.36388	6.08902	0.851599	0.654161	0.784588	-1.00517	-0.946027	-1.22472
Color [DarkGray]	1	4	P16649	439	P16649	General transcriptional corepressor TUP1	TUP1	AAELAKDVENLNTSSSPSSDLYIRSVCFSPD	S	2			Casein kinase I substrate motif;Casein kinase II substrate motif;CDK kinase substrate motif_minimal;CDK kinase substrate motif_minimal_pS;ERK1,2 kinase substrate motif;GSK-3, ERK1, ERK2, CDK5 substrate motif;MDC1 BRCT domain binding motif;Plk1 PBD domain binding motif;WW domain binding motif	0.955998	1.69042e-43	245.82	237.14	1038.96	0.28289	439	7.46888	6.93842	6.76495	NaN	7.0141	6.6635	NaN	-0.416308	-0.297272	NaN	0.421156	0.596649	NaN
Color [DarkGray]	1	4	P16649	441	P16649	General transcriptional corepressor TUP1	TUP1	ELAKDVENLNTSSSPSSDLYIRSVCFSPDGK	S	2			DNA dependent Protein kinase substrate motif;MAPKAPK2 kinase substrate motif	0.92705	3.98305e-43	243.99	243.99	1038.96	-0.26308	441	7.0479	NaN	6.77473	6.71709	NaN	NaN	NaN	NaN	-0.326787	-0.389867	NaN	NaN	NaN
Color [DarkGray]	1	4	P16649	442	P16649	General transcriptional corepressor TUP1	TUP1	LAKDVENLNTSSSPSSDLYIRSVCFSPDGKF	S	2			Casein kinase II substrate motif;MAPKAPK2 kinase substrate motif;MDC1 BRCT domain binding motif;Plk1 PBD domain binding motif	0.974757	1.28081e-42	236.95	236.95	1038.96	-0.19979	442	7.2552	NaN	NaN	NaN	6.99337	6.62487	6.59475	NaN	NaN	NaN	0.507922	0.703101	0.613343
Color [DarkGray]	1	4	P16861	188	P16861	6-phosphofructokinase subunit alpha	PFK1	AFLEATSEDEIISRASSDASDLLRQTLGSSQ	S	2			G protein-coupled receptor kinase 1 substrate motif;GSK3 kinase substrate motif;PKA kinase substrate motif;PKC kinase substrate motif	0.998656	2.32987e-06	134.99	134.99	557.742	0.11746	188	7.59638	6.90441	6.63876	6.78782	7.16486	6.32938	6.62492	0.487075	0.488104	0.246347	0.201007	0.358621	0.0768327
Color [DarkGray]	1	4	P16861	189	P16861	6-phosphofructokinase subunit alpha	PFK1	FLEATSEDEIISRASSDASDLLRQTLGSSQK	S	2			14-3-3 domain binding motif;Calmodulin-dependent protein kinase II substrate motif;Calmodulin-dependent protein kinase IV substrate motif;Casein kinase I substrate motif;Casein kinase II substrate motif;Chk1 kinase substrate motif;MAPKAPK2 kinase substrate motif;MDC1 BRCT domain binding motif;PKA kinase substrate motif;PKC kinase substrate motif;Plk1 PBD domain binding motif	0.99956	1.0605e-08	160.22	145.09	557.742	-0.097225	189	7.55313	6.98745	6.47053	6.63674	7.03707	6.71492	6.42447	0.391218	0.20201	0.182184	0.196733	0.0807941	-0.047234
Color [DarkGray]	1	4	P16861	179	P16861	6-phosphofructokinase subunit alpha	PFK1	TDSAPTSKDAFLEATSEDEIISRASSDASDL	S	2			BARD1 BRCT domain binding motif;Casein kinase I substrate motif;Casein kinase II substrate motif;G protein-coupled receptor kinase 1 substrate motif	0.999658	3.90249e-54	269.92	269.92	888.39	-0.04432	179	8.26179	7.66602	7.35671	7.42661	7.70784	7.23528	7.27207	0.697329	0.547746	0.380064	-0.0294702	0.254957	0.014641
Color [DarkGray]	1	4	P16861	185	P16861	6-phosphofructokinase subunit alpha	PFK1	SKDAFLEATSEDEIISRASSDASDLLRQTLG	S	2			Casein kinase I substrate motif;Casein kinase II substrate motif;G protein-coupled receptor kinase 1 substrate motif;GSK3 kinase substrate motif	1	4.5282e-68	288.82	240.61	888.39	0.20883	185	7.75208	7.06867	6.83837	6.85408	7.24366	6.88517	6.74434	0.492007	0.496207	0.383276	0.262193	0.251446	-0.183458
Color [DarkGray]	1	4	P16862	160	P16862	6-phosphofructokinase subunit beta	PFK2	NAVSTKPTPPPAPEASAESGLSSKVHSYTDL	S	2			Casein kinase I substrate motif;Casein kinase II substrate motif	0.837858	5.9711e-06	147.7	147.7	901.914	-0.23087	160	7.28402	7.07882	6.66297	6.42162	NaN	NaN	NaN	-1.8969	-1.88209	-1.99648	NaN	NaN	NaN
Color [DarkGray]	1	4	P16862	163	P16862	6-phosphofructokinase subunit beta	PFK2	STKPTPPPAPEASAESGLSSKVHSYTDLAYR	S	2			b-Adrenergic Receptor kinase substrate motif;Casein kinase I substrate motif;Casein kinase II substrate motif;G protein-coupled receptor kinase 1 substrate motif;GSK3 kinase substrate motif	0.977234	8.39076e-31	186.84	157.75	1202.08	1.6182	163	8.31961	7.43513	7.33766	7.60262	7.91297	7.20132	7.34165	-1.88625	-1.72944	-2.18771	0.892663	0.985719	0.987103
Color [DarkGray]	1	4	P16862	166	P16862	6-phosphofructokinase subunit beta	PFK2	PTPPPAPEASAESGLSSKVHSYTDLAYRMKT	S	3			PKA kinase substrate motif;PKC kinase substrate motif	0.723555	4.35408e-41	214.3	137.12	801.719	0.26034	166	7.8492	6.51029	6.09251	6.60259	7.79367	NaN	NaN	-2.14554	-1.14181	-1.9767	0.192699	NaN	NaN
Color [DarkGray]	1	4	P16862	167	P16862	6-phosphofructokinase subunit beta	PFK2	TPPPAPEASAESGLSSKVHSYTDLAYRMKTT	S	2			G protein-coupled receptor kinase 1 substrate motif;GSK3 kinase substrate motif;MAPKAPK2 kinase substrate motif;MDC1 BRCT domain binding motif;Plk1 PBD domain binding motif	0.965322	4.35408e-41	214.3	184.62	901.914	0.15999	167	8.4322	7.92195	7.53448	7.65657	7.84105	7.38435	7.13994	-1.02947	-1.53541	-1.72948	0.177981	0.611456	0.342896
Color [DarkGray]	1	4	P16862	171	P16862	6-phosphofructokinase subunit beta	PFK2	APEASAESGLSSKVHSYTDLAYRMKTTDTYP	S	2			Casein kinase II substrate motif;MAPKAPK2 kinase substrate motif;PKA kinase substrate motif;PKC kinase substrate motif;Pyruvate dehydrogenase kinase substrate motif	1	2.07048e-51	253.76	197.07	652.787	1.3776	171	9.37762	8.4841	8.07262	8.52805	8.76302	8.63125	8.79105	0.291368	-0.03623	-0.377332	0.713872	-2.52483	-2.82705
Color [DarkGray]	1	4	P16862	41	P16862	6-phosphofructokinase subunit beta	PFK2	AAIDFYTKFLSLENRSSPDENSTLLSNDSIS	S	2			Casein kinase I substrate motif;Casein kinase II substrate motif;Pyruvate dehydrogenase kinase substrate motif	0.891187	2.15136e-31	205.21	166.28	993.949	-0.18731	41	7.73613	7.00251	6.94347	6.98207	7.23679	6.82843	6.31101	-0.518618	-0.338433	-0.552791	0.615134	0.64321	0.339594
Color [DarkGray]	1	4	P16862	42	P16862	6-phosphofructokinase subunit beta	PFK2	AIDFYTKFLSLENRSSPDENSTLLSNDSISL	S	2			Casein kinase II substrate motif;CDK kinase substrate motif_minimal;CDK kinase substrate motif_minimal_pS;ERK1,2 kinase substrate motif;GSK-3, ERK1, ERK2, CDK5 substrate motif;MDC1 BRCT domain binding motif;PKA kinase substrate motif;PKC kinase substrate motif;Plk1 PBD domain binding motif;WW domain binding motif	0.813781	2.15136e-31	205.21	154.6	993.949	-0.54434	42	7.71263	7.00251	6.94347	6.80947	7.23679	6.64319	6.66883	-0.518618	-0.338433	-0.643	0.615134	0.650213	0.675184
Color [DarkGray]	1	4	P16892	177	P16892	Mitogen-activated protein kinase FUS3	FUS3	IDESAADNSEPTGQQSGMTEYVATRWYRAPE	S	2			Casein kinase I substrate motif;Casein kinase II substrate motif	0.840411	1.62552e-08	111.6	111.6	1433.61	-0.91378	177	6.75759	6.56316	NaN	NaN	6.315	NaN	NaN	0.855192	NaN	NaN	-0.458941	NaN	NaN
Color [DarkGray]	1	4	P16965	69	P16965	ATPase-stabilizing factor 15 kDa protein	STF2	DNGEIPPVFKKDRRGSNLQSHEQKFENVQKE	S	3			14-3-3 domain binding motif;Calmodulin-dependent protein kinase II substrate motif;G protein-coupled receptor kinase 1 substrate motif;GSK3 kinase substrate motif;MAPKAPK1 kinase substrate motif;PAK2 kinase substrate motif;PKA kinase substrate motif;PKA, PKG kinase substrate motif;PKC epsilon kinase substrate motif;PKC kinase substrate motif;PKG kinase substrate motif	1	1.75544e-18	218.6	218.6	455.209	-1.0572	69	9.41422	8.93419	8.91262	8.46802	8.26014	8.38559	8.29999	-0.43821	-0.745938	-0.799019	1.11882	1.48846	1.48347
Color [DarkGray]	1	4	P16965	73	P16965	ATPase-stabilizing factor 15 kDa protein	STF2	IPPVFKKDRRGSNLQSHEQKFENVQKE____	S	2			Casein kinase II substrate motif;MAPKAPK2 kinase substrate motif	0.961575	5.74378e-09	101.43	101.43	682.309	-0.27215	73	8.63323	8.44281	NaN	7.91208	7.01275	NaN	7.78235	-0.502035	NaN	-0.830152	1.0812	NaN	1.42546
Color [DarkGray]	1	4	P16965	28	P16965	ATPase-stabilizing factor 15 kDa protein	STF2	KADPKYFSHTGNYGESPNHIKKQGSGKGNWG	S	3			b-Adrenergic Receptor kinase substrate motif;CDK kinase substrate motif_minimal;CDK kinase substrate motif_minimal_pS;ERK1,2 kinase substrate motif;GSK-3, ERK1, ERK2, CDK5 substrate motif;WW domain binding motif	0.999996	0.000464425	115.06	115.06	644.276	0.10561	28	7.51264	6.83781	6.7752	7.29477	NaN	NaN	NaN	-2.45142	-2.61909	-2.72872	NaN	NaN	NaN
Color [DarkGray]	1	4	P17064	18	P17064	Purine-cytosine permease FCY2	FCY2	EEGNNVYEIQDLEKRSPVIGSSLENEKKVAA	S	2			Casein kinase I substrate motif;CDK kinase substrate motif_minimal;CDK kinase substrate motif_minimal_pS;ERK1,2 kinase substrate motif;Growth associated histone HI kinase substrate motif;GSK-3, ERK1, ERK2, CDK5 substrate motif;PKA kinase substrate motif;PKC kinase substrate motif;WW domain binding motif	0.999991	0.00299622	103.01	103.01	748.361	0.62423	18	6.98502	6.10904	5.75889	5.87614	6.61609	6.15791	6.17026	0.298658	0.067088	0.489337	-0.367211	0.0532504	-0.222751
Color [DarkGray]	1	4	P17065	515	P17065	Rab guanine nucleotide exchange factor SEC2	SEC2	DDSISSKIGPLVEDDSDEDQNDAISVRLQDK	S	2			b-Adrenergic Receptor kinase substrate motif;Casein kinase I substrate motif;Casein kinase II substrate motif;Pyruvate dehydrogenase kinase substrate motif	1	2.53097e-39	223.89	195.36	1133.99	0.019254	515	7.59364	6.96936	6.78845	6.55517	7.09117	6.47007	6.68943	-0.317391	-0.478165	-0.347454	0.319734	0.139208	-0.0019634
Color [DarkGray]	1	4	P17076;P29453	29;29	P17076	60S ribosomal protein L8-A;60S ribosomal protein L8-B	RPL8A;RPL8B	AKSTKSNKTRNPLTHSTPKNFGIGQAVQPKR	S	2				0.568313	0.00639342	111.94	75.294	537.753	0.2489	29	6.6952	5.44767	NaN	5.77311	6.23322	6.33045	5.36588	0.0113525	NaN	0.1133	-1.177	1.41083	-0.448272
Color [DarkGray]	1	4	P17106	140	P17106	Centromere-binding protein 1	CBF1	GEHKDSLNGERAITPSNEGVKPNTSLEGMTS	S	3			Casein kinase II substrate motif;DNA dependent Protein kinase substrate motif	0.508285	5.16387e-06	89.297	78.978	1078.15	0.2177	140	7.26143	6.719	6.35843	6.39587	6.77403	6.36305	NaN	-0.417984	-0.906791	-0.623621	-0.741638	0.0430645	NaN
Color [DarkGray]	1	4	P17106	155	P17106	Centromere-binding protein 1	CBF1	SNEGVKPNTSLEGMTSSPMESTQQSKNDMLI	S	3				0.755826	1.77981e-14	121.1	111.43	1083.48	0.14277	155	7.58326	6.54917	6.96571	NaN	6.97243	6.71693	7.0385	0.185613	-1.37624	NaN	-0.356864	0.98601	0.586501
Color [DarkGray]	1	4	P17106	156	P17106	Centromere-binding protein 1	CBF1	NEGVKPNTSLEGMTSSPMESTQQSKNDMLIP	S	3			Casein kinase I substrate motif;Casein kinase II substrate motif;CDK kinase substrate motif_minimal;CDK kinase substrate motif_minimal_pS;ERK1,2 kinase substrate motif;G protein-coupled receptor kinase 1 substrate motif;GSK3 kinase substrate motif;GSK-3, ERK1, ERK2, CDK5 substrate motif;MDC1 BRCT domain binding motif;Plk1 PBD domain binding motif;WW domain binding motif	0.955902	1.5614e-22	141.48	133.15	1083.48	0.29463	156	8.53352	7.97874	7.79585	7.61071	7.81167	7.62846	7.5534	-0.799094	-1.29421	-1.39779	-0.284036	0.152118	0.445409
Color [DarkGray]	1	4	P17106	45	P17106	Centromere-binding protein 1	CBF1	NYSEARKKQRDQGLLSQESNDGNIDSALLSE	S	2			ATM kinase substrate motif;Casein kinase I substrate motif;Casein kinase II substrate motif;DNA dependent Protein kinase substrate motif	0.999887	3.18679e-20	161.05	136.8	1378.14	-1.6965	45	8.40321	7.43846	7.71639	7.84344	7.00368	7.66791	7.67382	-0.81127	0.134878	0.0882773	1.04418	0.244034	0.420401
Color [DarkGray]	1	4	P17106	48	P17106	Centromere-binding protein 1	CBF1	EARKKQRDQGLLSQESNDGNIDSALLSEGAT	S	2			b-Adrenergic Receptor kinase substrate motif	0.575488	4.56981e-06	91.779	91.779	1378.14	0.29276	48	7.54065	NaN	NaN	NaN	6.75966	NaN	7.46204	NaN	NaN	NaN	1.10279	NaN	0.437228
Color [DarkGray]	1	4	P17119	68	P17119	Kinesin-like protein KAR3	KAR3	DIHRHSLASQSRISMSPNRELLKNYKGTANL	S	2			Cdc2 kinase substrate motif;CDK kinase substrate motif;CDK kinase substrate motif_minimal;CDK kinase substrate motif_minimal_pS;CDK1,2,4,6 kinase substrate motif;ERK1,2 kinase substrate motif;GSK-3, ERK1, ERK2, CDK5 substrate motif;WW domain binding motif	1	0.00183571	99.815	99.815	442.688	0.011112	68	7.07529	NaN	6.17359	6.32787	6.12077	6.67131	6.35453	NaN	-0.254978	-0.638456	0.736908	0.00288247	-0.0832635
Color [DarkGray]	1	4	P17119	18	P17119	Kinesin-like protein KAR3	KAR3	SLPRTPTKGRSTQHLSTPSPKNDILAMNGHK	S	2			Casein kinase I substrate motif;Casein kinase II substrate motif;G protein-coupled receptor kinase 1 substrate motif	0.740464	0.000273928	116.58	116.58	671.776	0.67131	18	7.21893	6.3388	6.46889	6.49238	6.598	6.63942	NaN	-0.183998	-0.63198	-0.724063	0.684101	-0.303241	NaN
Color [DarkGray]	1	4	P17119	21	P17119	Kinesin-like protein KAR3	KAR3	RTPTKGRSTQHLSTPSPKNDILAMNGHKRRN	S	2			CDK kinase substrate motif_minimal;CDK kinase substrate motif_minimal_pS;DNA dependent Protein kinase substrate motif;ERK1,2 kinase substrate motif;Growth associated histone HI kinase substrate motif;GSK-3, ERK1, ERK2, CDK5 substrate motif;PKA kinase substrate motif;PKC kinase substrate motif;WW domain binding motif	0.999999	5.33441e-05	131.96	116.58	671.776	0.67131	21	7.73853	6.3388	6.99558	7.07675	6.598	7.12264	7.13127	-0.183998	-0.63198	-0.664014	0.684101	-0.312008	-0.487986
Color [DarkGray]	1	4	P17121	16	P17121	GTPase-activating protein SAC7	SAC7	MPNNTLKQGSKIENVSPSKGHVPSFWKQFIN	S	2			Casein kinase I substrate motif;Casein kinase II substrate motif;Cdc2 kinase substrate motif;CDK kinase substrate motif;CDK kinase substrate motif_minimal;CDK kinase substrate motif_minimal_pS;CDK1,2,4,6 kinase substrate motif;ERK1,2 kinase substrate motif;GSK-3, ERK1, ERK2, CDK5 substrate motif;WW domain binding motif	0.981645	0.00246633	109.72	109.72	477.221	0.67589	16	7.28565	6.35491	6.53187	6.68044	6.51483	6.54048	6.32276	-0.736557	-0.571665	-0.563753	0.579663	0.487898	0.332851
Color [DarkGray]	1	4	P17121	435	P17121	GTPase-activating protein SAC7	SAC7	QKTDPIEIPKITSSDSPPIVSSNKNPPAIDN	S	2			b-Adrenergic Receptor kinase substrate motif;CDK kinase substrate motif_minimal;CDK kinase substrate motif_minimal_pS;ERK1,2 kinase substrate motif;GSK-3, ERK1, ERK2, CDK5 substrate motif;WW domain binding motif	0.999668	5.49723e-10	188.44	145.33	756.353	-0.19218	435	7.48209	6.67738	6.62063	6.68515	6.74077	6.70777	6.7754	-0.936331	-1.35049	-1.42962	0.712464	0.576087	0.682573
Color [DarkGray]	1	4	P17121	460	P17121	GTPase-activating protein SAC7	SAC7	PPAIDNNNKLDHTTLSPISTSIPENSSDLQT	S	3			Casein kinase I substrate motif;Casein kinase II substrate motif;CDK kinase substrate motif_minimal;CDK kinase substrate motif_minimal_pS;ERK1,2 kinase substrate motif;G protein-coupled receptor kinase 1 substrate motif;GSK-3, ERK1, ERK2, CDK5 substrate motif;WW domain binding motif	0.8129	0.000902095	81.574	52.674	884.42	0.47292	460	7.06517	NaN	6.27701	6.28081	6.62302	6.55868	NaN	NaN	-1.37322	-0.912048	0.714663	0.633385	NaN
Color [DarkGray]	1	4	P17121	491	P17121	GTPase-activating protein SAC7	SAC7	SKMLKPPKQRRPHSKSFGSTPVPPDVIASNK	S	2			Casein kinase I substrate motif;Casein kinase II substrate motif;G protein-coupled receptor kinase 1 substrate motif	0.99996	2.09789e-19	210.98	137.81	848.403	0.28228	491	7.63877	6.89801	6.78592	6.6464	7.04747	6.79292	6.88763	-1.44269	-1.34271	-0.0884695	-0.11879	-0.521059	-0.689893
Color [DarkGray]	1	4	P17121	35	P17121	GTPase-activating protein SAC7	SAC7	GHVPSFWKQFINNPKSMSSENITVPRSPTSL	S	2			Casein kinase I substrate motif;Casein kinase II substrate motif	0.528969	1.04176e-10	142.1	69.979	650.784	0.57276	35	6.81041	6.40219	6.05553	NaN	NaN	6.14148	6.15122	-0.56531	-0.897678	NaN	NaN	1.74088	1.65049
Color [DarkGray]	1	4	P17121	37	P17121	GTPase-activating protein SAC7	SAC7	VPSFWKQFINNPKSMSSENITVPRSPTSLSR	S	2			Casein kinase II substrate motif;PKA kinase substrate motif;PKC kinase substrate motif	0.994499	9.46423e-27	232.37	173.25	650.784	0.66327	37	7.42959	6.77704	6.17687	6.35247	7.19736	6.14548	NaN	-0.649458	-1.21635	-1.21454	1.12492	1.79573	NaN
Color [DarkGray]	1	4	P17255	858	P17255	V-type proton ATPase catalytic subunit A;Endonuclease PI-SceI	VMA1	LASFYERAGKAVALGSPDRTGSVSIVAAVSP	S	2			Casein kinase I substrate motif;Cdc2 kinase substrate motif;CDK kinase substrate motif;CDK kinase substrate motif_minimal;CDK kinase substrate motif_minimal_pS;CDK1,2,4,6 kinase substrate motif;ERK1,2 kinase substrate motif;G protein-coupled receptor kinase 1 substrate motif;GSK-3, ERK1, ERK2, CDK5 substrate motif;WW domain binding motif	1	2.69903e-17	110.66	71.555	483.226	0.51099	858	7.50159	6.59716	6.61325	6.66215	7.02015	6.69432	6.56403	0.218471	0.184978	0.218595	-0.349677	-0.156386	-0.276555
Color [DarkGray]	1	4	P17536	195	P17536	Tropomyosin-1	TPM1	VKYEDAKKELDEIAASLENL___________	S	2			Casein kinase II substrate motif	1	1.34144e-36	197.14	33.308	762.863	0.93206	195	8.3881	7.60354	7.5325	7.82521	6.83078	7.53744	7.7929	-0.485923	-0.511094	-0.383191	0.847356	0.740539	0.761455
Color [DarkGray]	1	4	P17536	65	P17536	Tropomyosin-1	TPM1	NQQLEDEIEKLEAGLSDSKQTEQDNVEKENQ	S	2			Casein kinase II substrate motif	0.99955	1.17796e-05	148.18	148.18	500.223	-0.030759	65	7.58443	6.88271	6.96235	6.9619	6.27964	6.69266	6.74931	0.13014	0.168	0.169284	0.0220482	0.131326	0.194213
Color [DarkGray]	1	4	P17709	2	P17709	Glucokinase-1	GLK1	______________MSFDDLHKATERAVIQA	S	2			Casein kinase II substrate motif;Pyruvate dehydrogenase kinase substrate motif	1	0.00149498	147.19	101.64	471.192	-0.11862	2	9.16826	8.55566	8.2242	8.33205	8.59545	8.25319	8.19937	-0.953411	-1.09176	-1.33403	1.8506	1.93651	1.82534
Color [DarkGray]	1	4	P17890	189	P17890	DNA-directed RNA polymerase III subunit RPC7	RPC31	MLAKLKELAEDVDDASTGDGAAKGSKTGEGE	S	2			Casein kinase I substrate motif;Casein kinase II substrate motif;Pyruvate dehydrogenase kinase substrate motif	0.996086	4.47494e-96	301.57	241.38	872.351	-0.78975	189	8.36423	7.71651	7.63163	7.55636	7.42547	7.48571	7.6356	-0.414038	-0.480196	-0.486772	0.652876	0.793188	0.849199
Color [DarkGray]	1	4	P17891	52	P17891	Clathrin light chain	CLC1	DEFKTEQDDILETEASPAKDDDEIRDFEEQF	S	2			Cdc2 kinase substrate motif;CDK kinase substrate motif;CDK kinase substrate motif_minimal;CDK kinase substrate motif_minimal_pS;CDK1,2,4,6 kinase substrate motif;ERK1,2 kinase substrate motif;GSK-3, ERK1, ERK2, CDK5 substrate motif;WW domain binding motif	1	3.20359e-116	327.62	299.43	863.875	0.027883	52	9.55794	8.87435	8.89696	8.82039	8.60919	8.65494	8.74535	-0.157045	-0.286322	-0.330901	0.24306	0.245131	0.27262
Color [DarkGray]	1	4	P18412	325	P18412	Ty transcription activator TEC1	TEC1	DGYKCVPSKRPLEQLSPTELHQGDRPNKASF	S	4			Casein kinase I substrate motif;Casein kinase II substrate motif;CDK kinase substrate motif_minimal;CDK kinase substrate motif_minimal_pS;ERK1,2 kinase substrate motif;GSK-3, ERK1, ERK2, CDK5 substrate motif;WW domain binding motif	0.996115	4.29338e-22	65.887	65.887	574.536	-0.048913	325	7.34151	6.67952	6.84879	7.00488	NaN	NaN	NaN	-2.54137	-2.20736	-1.91942	NaN	NaN	NaN
Color [DarkGray]	1	4	P18412	86	P18412	Ty transcription activator TEC1	TEC1	ELVNTGLGAKSDDLKSPSAKATFTDKQRKNE	S	2			Casein kinase I substrate motif;Casein kinase II substrate motif;CDK kinase substrate motif_minimal;CDK kinase substrate motif_minimal_pS;ERK1,2 kinase substrate motif;Growth associated histone HI kinase substrate motif;GSK-3, ERK1, ERK2, CDK5 substrate motif;WW domain binding motif	0.999995	2.8399e-10	183.89	166.62	564.253	-0.22771	86	7.5436	6.50504	6.93147	6.80856	6.73801	6.88259	6.56659	-1.1729	-0.927935	-0.8667	-0.0227127	0.516318	0.546956
Color [DarkGray]	1	4	P18480	818	P18480	SWI/SNF chromatin-remodeling complex subunit SNF5	SNF5	AAPNDTSSGTNAMLPSPESLKTKLNSNIRAG	S	2			Casein kinase I substrate motif;Casein kinase II substrate motif;CDK kinase substrate motif_minimal;CDK kinase substrate motif_minimal_pS;DNA dependent Protein kinase substrate motif;ERK1,2 kinase substrate motif;GSK-3, ERK1, ERK2, CDK5 substrate motif;WW domain binding motif	0.99411	1.76118e-24	173.4	173.4	1322.58	0.12918	818	7.5121	7.0327	6.37676	5.94897	7.02882	6.81014	6.12034	-0.14618	0.363564	-0.165806	-0.459338	-0.404859	-0.506968
Color [DarkGray]	1	4	P18480	821	P18480	SWI/SNF chromatin-remodeling complex subunit SNF5	SNF5	NDTSSGTNAMLPSPESLKTKLNSNIRAGVTI	S	2			b-Adrenergic Receptor kinase substrate motif;Casein kinase I substrate motif;Casein kinase II substrate motif;PKA kinase substrate motif;PKC kinase substrate motif	0.499981	0.000162155	83.245	83.245	1330.58	1.3886	821	6.63188	NaN	6.00501	NaN	6.51491	NaN	NaN	NaN	1.17281	NaN	0.949049	NaN	NaN
Color [DarkGray]	1	4	P18494	469	P18494	Nitrogen regulatory protein GLN3	GLN3	ASNANLNSNNLMRHNSNTVTPNFRRSSRRSS	S	2			14-3-3 domain binding motif;Calmodulin-dependent protein kinase II substrate motif;Calmodulin-dependent protein kinase IV substrate motif;Casein kinase II substrate motif;Chk1 kinase substrate motif;G protein-coupled receptor kinase 1 substrate motif;PKA kinase substrate motif;PKC kinase substrate motif	1	4.19046e-17	190.37	190.37	683.799	0.064665	469	7.69144	6.69548	6.98437	6.88832	6.98277	7.09293	6.68159	-0.672589	-0.659381	-0.631019	-1.18485	-0.142274	0.157691
Color [DarkGray]	1	4	P18494	395	P18494	Nitrogen regulatory protein GLN3	GLN3	SVTTTNAKPIRSRKKSLQQNSLSRVIPEEII	S	2			14-3-3 domain binding motif;Akt kinase substrate motif;Calmodulin-dependent protein kinase II substrate motif;MAPKAPK1 kinase substrate motif;MAPKAPK2 kinase substrate motif;p70 Ribosomal S6 kinase substrate motif;Phosphorylase kinase substrate motif;PKA kinase substrate motif;PKC epsilon kinase substrate motif;PKC kinase substrate motif	1	6.96564e-24	135.81	96.89	620.806	-0.026447	395	7.93754	7.38061	7.3311	7.39677	6.60268	6.63221	6.8989	0.0472592	0.0201999	0.115566	0.0999011	0.265557	0.306845
Color [DarkGray]	1	4	P18494	689	P18494	Nitrogen regulatory protein GLN3	GLN3	ISNHKFNNRLSSDSTSPIKYEADVSAGGKIS	S	2			Casein kinase I substrate motif;Cdc2 kinase substrate motif;CDK kinase substrate motif;CDK kinase substrate motif_minimal;CDK kinase substrate motif_minimal_pS;CDK1,2,4,6 kinase substrate motif;ERK1,2 kinase substrate motif;Growth associated histone HI kinase substrate motif;GSK-3, ERK1, ERK2, CDK5 substrate motif;MAPKAPK2 kinase substrate motif;WW domain binding motif	0.93262	3.03499e-06	138.24	110.8	557.755	0.65049	689	7.9796	7.08835	7.30287	6.98682	7.15857	7.28269	7.29642	0.449218	-0.105085	-0.0795694	0.255078	0.294547	0.234869
Color [DarkGray]	1	4	P18494	645	P18494	Nitrogen regulatory protein GLN3	GLN3	VSQKPNFDIFNTPVDSPSVSRPSSRKSHTSL	S	3			b-Adrenergic Receptor kinase substrate motif;Casein kinase I substrate motif;Casein kinase II substrate motif;CDK kinase substrate motif_minimal;CDK kinase substrate motif_minimal_pS;ERK1,2 kinase substrate motif;G protein-coupled receptor kinase 1 substrate motif;GSK3 kinase substrate motif;GSK-3, ERK1, ERK2, CDK5 substrate motif;WW domain binding motif	0.755776	6.40512e-08	123.32	57.238	950.443	0.66088	645	7.13922	NaN	NaN	6.50233	7.02531	NaN	NaN	NaN	NaN	-1.17782	0.43189	NaN	NaN
Color [DarkGray]	1	4	P18494	647	P18494	Nitrogen regulatory protein GLN3	GLN3	QKPNFDIFNTPVDSPSVSRPSSRKSHTSLLS	S	3			Casein kinase I substrate motif;Casein kinase II substrate motif;DNA dependent Protein kinase substrate motif;G protein-coupled receptor kinase 1 substrate motif	0.643802	4.16391e-15	157.01	157.01	950.443	-0.016197	647	7.08704	6.52974	6.63345	6.65641	NaN	NaN	NaN	-1.67835	-1.38896	-1.03733	NaN	NaN	NaN
Color [DarkGray]	1	4	P18888	285	P18888	Transcription regulatory protein SNF6	SNF6	DLQQQQQVVTTVASQSPHATATEKEPVPAVV	S	3			Casein kinase I substrate motif;CDK kinase substrate motif_minimal;CDK kinase substrate motif_minimal_pS;ERK1,2 kinase substrate motif;G protein-coupled receptor kinase 1 substrate motif;GSK-3, ERK1, ERK2, CDK5 substrate motif;WW domain binding motif	0.832283	0.000136104	61.348	53.667	1582.07	0.19858	285	7.0308	NaN	NaN	NaN	6.87682	6.50575	NaN	NaN	NaN	NaN	-0.355479	-0.201493	NaN
Color [DarkGray]	1	4	P18899	191	P18899	Stress protein DDR48	DDR48	KNKSSYGSNNDDSYGSNNDDSYGSSNKKKSS	S	2			Casein kinase II substrate motif;Pyruvate dehydrogenase kinase substrate motif	0.999897	8.79395e-20	166.42	166.42	1307.46	-0.031209	191	8.04567	7.18076	7.52642	NaN	7.1765	7.30023	7.43691	-1.16978	-1.23006	NaN	1.50843	1.47332	1.47348
Color [DarkGray]	1	4	P18899	196	P18899	Stress protein DDR48	DDR48	YGSNNDDSYGSNNDDSYGSSNKKKSSYGSSN	S	2			b-Adrenergic Receptor kinase substrate motif;Casein kinase I substrate motif;Casein kinase II substrate motif;G protein-coupled receptor kinase 1 substrate motif;GSK3 kinase substrate motif	0.999332	5.41404e-16	150.14	146.28	1307.46	-0.18842	196	7.75374	7.23429	NaN	7.59734	NaN	NaN	NaN	-1.28683	NaN	-1.22371	NaN	NaN	NaN
Color [DarkGray]	1	4	P18899	336	P18899	Stress protein DDR48	DDR48	GSNNDDSYGSSNKKKSSYGSSNNDSYGSNND	S	2			G protein-coupled receptor kinase 1 substrate motif;GSK3 kinase substrate motif;PKA kinase substrate motif;PKC kinase substrate motif	0.831871	7.18801e-22	179	141.78	1293.46	-0.083273	336	6.56359	NaN	6.22305	6.29877	NaN	NaN	NaN	NaN	-0.767683	-0.737831	NaN	NaN	NaN
Color [DarkGray]	1	4	P18899	348	P18899	Stress protein DDR48	DDR48	KKKSSYGSSNNDSYGSNNDDSYGSSNKKKSS	S	2			Casein kinase II substrate motif;Pyruvate dehydrogenase kinase substrate motif	1	1.15252e-28	183.12	183.12	1293.46	1.1921	348	7.22094	6.63489	6.58288	6.34735	NaN	6.11498	6.69571	-0.747536	-0.844044	-0.872789	NaN	1.44345	1.68486
Color [DarkGray]	1	4	P18899	398	P18899	Stress protein DDR48	DDR48	SNNDDSYGSSNRNKNSYGSSNYGSSNNDDSY	S	2			Casein kinase I substrate motif;Casein kinase II substrate motif;G protein-coupled receptor kinase 1 substrate motif;GSK3 kinase substrate motif;PKA kinase substrate motif;PKC kinase substrate motif	0.873679	1.14939e-06	116.24	95.646	1206.44	0.57559	398	6.69702	NaN	NaN	6.40485	NaN	6.01275	6.14854	NaN	NaN	-0.903792	NaN	1.16594	1.12353
Color [DarkGray]	1	4	P18899	401	P18899	Stress protein DDR48	DDR48	DDSYGSSNRNKNSYGSSNYGSSNNDDSYGSS	S	2			Casein kinase II substrate motif	0.603031	9.3723e-11	148.52	125.16	1206.44	0.30612	401	6.79322	NaN	NaN	6.79322	NaN	NaN	NaN	NaN	NaN	-0.789761	NaN	NaN	NaN
Color [DarkGray]	1	4	P18899	406	P18899	Stress protein DDR48	DDR48	SSNRNKNSYGSSNYGSSNNDDSYGSSNRGGR	S	2			MAPKAPK2 kinase substrate motif	0.935089	1.38773e-08	122.6	122.6	1206.44	0.55656	406	7.2785	6.57723	6.79666	6.73727	NaN	NaN	6.54271	-1.05943	-0.949143	-0.794432	NaN	NaN	1.19049
Color [DarkGray]	1	4	P18899	412	P18899	Stress protein DDR48	DDR48	NSYGSSNYGSSNNDDSYGSSNRGGRNQYGGD	S	2			b-Adrenergic Receptor kinase substrate motif;Casein kinase I substrate motif;Casein kinase II substrate motif;G protein-coupled receptor kinase 1 substrate motif;GSK3 kinase substrate motif	0.762866	3.62892e-10	140.31	140.31	1206.44	0.62435	412	7.07831	NaN	6.25904	6.38008	5.97922	6.42664	6.61662	NaN	-0.661114	-0.721206	1.60739	1.18015	1.03675
Color [DarkGray]	1	4	P18899	286	P18899	Stress protein DDR48	DDR48	DDSYGSSNKNKSSYGSSSNDDSYGSSNNDDS	S	2			Casein kinase II substrate motif;MAPKAPK2 kinase substrate motif	0.658771	5.38819e-12	122.89	107.17	1380.99	-0.27933	286	6.52161	6.52161	NaN	NaN	NaN	NaN	NaN	-1.21421	NaN	NaN	NaN	NaN	NaN
Color [DarkGray]	1	4	P18899	288	P18899	Stress protein DDR48	DDR48	SYGSSNKNKSSYGSSSNDDSYGSSNNDDSYG	S	2			Casein kinase II substrate motif;G protein-coupled receptor kinase 1 substrate motif;GSK3 kinase substrate motif;MDC1 BRCT domain binding motif;Plk1 PBD domain binding motif;Pyruvate dehydrogenase kinase substrate motif	0.786254	4.28202e-09	116.45	96.723	1380.99	-0.67966	288	6.4888	NaN	NaN	NaN	NaN	NaN	6.4888	NaN	NaN	NaN	NaN	NaN	1.29924
Color [DarkGray]	1	4	P18899	295	P18899	Stress protein DDR48	DDR48	NKSSYGSSSNDDSYGSSNNDDSYGSSNKKKS	S	2				0.81054	8.09651e-20	155.15	147.49	1380.99	0.46827	295	7.62967	6.65381	6.72936	7.11448	6.62544	6.53396	7.08282	-1.17465	-1.26236	-1.07683	1.20746	1.33919	1.28244
Color [DarkGray]	1	4	P18899	296	P18899	Stress protein DDR48	DDR48	KSSYGSSSNDDSYGSSNNDDSYGSSNKKKSS	S	2			Casein kinase II substrate motif;MAPKAPK2 kinase substrate motif;MDC1 BRCT domain binding motif;Plk1 PBD domain binding motif;Pyruvate dehydrogenase kinase substrate motif	0.836726	5.02768e-12	123.72	121.23	1380.99	-0.051024	296	7.1491	6.73164	6.71261	NaN	NaN	6.5497	NaN	-1.09641	-1.18761	NaN	NaN	1.38217	NaN
Color [DarkGray]	1	4	P19158	871	P19158	Inhibitory regulator protein IRA2	IRA2	TIINEYGTKKHFKGSSPSLCSTTRSRSGSTS	S	2			Casein kinase II substrate motif;CDK kinase substrate motif_minimal;CDK kinase substrate motif_minimal_pS;ERK1,2 kinase substrate motif;GSK-3, ERK1, ERK2, CDK5 substrate motif;MDC1 BRCT domain binding motif;PKA kinase substrate motif;PKC kinase substrate motif;Plk1 PBD domain binding motif;WW domain binding motif	0.570797	0.00677449	85.536	85.536	616.752	-0.066653	871	6.55819	NaN	NaN	NaN	6.55819	NaN	NaN	NaN	NaN	NaN	0.93644	NaN	NaN
Color [DarkGray]	1	4	P19158	1021	P19158	Inhibitory regulator protein IRA2	IRA2	RSPLQKIRTRRYSDESLGKFMKSTNNYIQEH	S	2			b-Adrenergic Receptor kinase substrate motif	0.927254	0.0114484	40.616	40.616	567.745	-0.30067	1021	6.46867	NaN	6.14768	NaN	NaN	6.18673	NaN	NaN	0.584866	NaN	NaN	0.545771	NaN
Color [DarkGray]	1	4	P19158	631	P19158	Inhibitory regulator protein IRA2	IRA2	YIPDCTMHRPKERTSSFNNTAHETGSEKTSG	S	3			14-3-3 domain binding motif;Akt kinase substrate motif;Calmodulin-dependent protein kinase II substrate motif;G protein-coupled receptor kinase 1 substrate motif;MAPKAPK1 kinase substrate motif;MDC1 BRCT domain binding motif;PKA kinase substrate motif;PKC kinase substrate motif;Plk1 PBD domain binding motif	0.990742	6.28599e-05	143.46	89.231	563.897	-0.15069	631	7.40753	6.59684	6.51057	6.64974	6.88923	6.54215	6.42623	-0.25441	-0.376002	-0.239464	0.690283	0.691891	0.141302
Color [DarkGray]	1	4	P19659	984	P19659	Mediator of RNA polymerase II transcription subunit 15	GAL11	GIGGNFKDLSTLVHSSSPSTSSNMDVGNPRK	S	3			Casein kinase I substrate motif;Casein kinase II substrate motif;G protein-coupled receptor kinase 1 substrate motif;MDC1 BRCT domain binding motif;Plk1 PBD domain binding motif	0.553157	7.94272e-09	119.62	109.23	823.363	0.15964	984	6.56241	NaN	NaN	NaN	6.35239	NaN	6.1461	NaN	NaN	NaN	0.0953169	NaN	0.610984
Color [DarkGray]	1	4	P19807	545	P19807	Choline transport protein	HNM1	EYSNNFDTIEDSREFSVAASDVELENEHVPW	S	2			14-3-3 domain binding motif;Calmodulin-dependent protein kinase II substrate motif;G protein-coupled receptor kinase 1 substrate motif;GSK3 kinase substrate motif;MAPKAPK2 kinase substrate motif;Phosphorylase kinase substrate motif;PKA kinase substrate motif;PKC epsilon kinase substrate motif;PKC kinase substrate motif;PP2B substrate motif	1	0.00677312	74.698	69.27	1202	0.17396	545	7.84934	7.25741	6.67947	NaN	7.612	6.59899	6.46537	-0.0230205	0.0866479	NaN	0.0263043	-0.387563	-0.727499
Color [DarkGray]	1	4	P19807	549	P19807	Choline transport protein	HNM1	NFDTIEDSREFSVAASDVELENEHVPWGKK_	S	2			Casein kinase II substrate motif;MAPKAPK2 kinase substrate motif	1	0.000449244	94.569	69.27	1202	0.17396	549	7.93728	6.90167	6.89743	6.79771	7.63073	7.08286	6.98111	0.0404014	0.398679	-0.0904957	-0.101443	-0.37034	-0.822171
Color [DarkGray]	1	4	P19807	42	P19807	Choline transport protein	HNM1	DLRVEEEIKPLDDMDSKGAVAADGEVHLRKS	S	3			b-Adrenergic Receptor kinase substrate motif;Casein kinase I substrate motif	1	1.98024e-09	189.77	80.361	576.586	-0.28536	42	8.29964	7.61441	7.27446	7.24465	7.89502	7.41581	7.23666	-0.313029	-0.118758	-0.491957	0.479438	-0.010454	-0.297112
Color [DarkGray]	1	4	P19880	528	P19880	AP-1-like transcription factor YAP1	YAP1	EFLEDDDDDKKAANMSDDESSLIKNQLINEE	S	2			BARD1 BRCT domain binding motif;Casein kinase II substrate motif;G protein-coupled receptor kinase 1 substrate motif;GSK3 kinase substrate motif	1	3.80061e-13	207.56	207.56	770.786	-0.2605	528	8.77771	8.22652	8.00809	7.88598	8.03419	7.82822	7.88431	-0.197716	-0.0210868	-0.0501588	0.493955	0.492417	0.404467
Color [DarkGray]	1	4	P19880	533	P19880	AP-1-like transcription factor YAP1	YAP1	DDDDKKAANMSDDESSLIKNQLINEEPELPK	S	2			Casein kinase I substrate motif;MDC1 BRCT domain binding motif;Plk1 PBD domain binding motif	0.987506	3.80061e-13	207.56	207.56	770.786	-0.2605	533	7.8892	7.39303	6.97937	6.8562	7.20876	6.94942	7.04029	0.0284276	0.135666	0.172103	0.425245	0.16954	-0.0235777
Color [DarkGray]	1	4	P19880	204	P19880	AP-1-like transcription factor YAP1	YAP1	DNDNDNSKNVGKQLPSPNDPSHSAPMPINQT	S	3			Casein kinase II substrate motif;CDK kinase substrate motif_minimal;CDK kinase substrate motif_minimal_pS;DNA dependent Protein kinase substrate motif;ERK1,2 kinase substrate motif;G protein-coupled receptor kinase 1 substrate motif;GSK-3, ERK1, ERK2, CDK5 substrate motif;PKA kinase substrate motif;Pyruvate dehydrogenase kinase substrate motif;WW domain binding motif	0.995441	0.0013484	85.808	85.808	795.03	0.17045	204	7.52158	7.21643	6.33732	6.4351	7.02305	5.8708	5.76953	-1.15034	-0.998789	-0.843862	-0.5992	-0.324003	-0.310683
Color [DarkGray]	1	4	P19880	211	P19880	AP-1-like transcription factor YAP1	YAP1	KNVGKQLPSPNDPSHSAPMPINQTQKKLSDA	S	3			G protein-coupled receptor kinase 1 substrate motif	0.739486	0.000402699	89.344	46.494	795.03	1.0787	211	7.33628	6.80284	6.52269	NaN	6.86055	6.62968	5.69175	-1.15438	-1.2912	NaN	-0.84438	-0.672934	-0.494902
Color [DarkGray]	1	4	P19880	14	P19880	AP-1-like transcription factor YAP1	YAP1	__MSVSTAKRSLDVVSPGSLAEFEGSKSRHD	S	2			Casein kinase I substrate motif;Casein kinase II substrate motif;CDK kinase substrate motif_minimal;CDK kinase substrate motif_minimal_pS;ERK1,2 kinase substrate motif;GSK-3, ERK1, ERK2, CDK5 substrate motif;WW domain binding motif	1	5.73548e-113	312.46	312.46	901.416	0.47394	14	8.62581	7.92554	7.83597	8.0331	7.80804	7.768	7.5898	-0.572758	-0.243899	0.247806	0.429857	0.0519985	-0.139347
Color [DarkGray]	1	4	P19882	141	P19882	Heat shock protein 60, mitochondrial	HSP60	KNVAAGCNPMDLRRGSQVAVEKVIEFLSANK	S	2			14-3-3 domain binding motif;AMP-activated protein kinase substrate motif;ATM kinase substrate motif;Calmodulin-dependent protein kinase II substrate motif;DNA dependent Protein kinase substrate motif;HMGCoA Reductase kinase substrate motif;MAPKAPK2 kinase substrate motif;PAK2 kinase substrate motif;PKA kinase substrate motif;PKC epsilon kinase substrate motif;PKC kinase substrate motif	1	0.00657264	109.44	92.856	527.258	0.15542	141	7.1013	6.55531	NaN	6.07686	6.51685	6.57459	5.90292	0.345056	NaN	0.692784	-0.460628	-0.416635	-0.44232
Color [DarkGray]	1	4	P20081	51	P20081	FK506-binding protein 1	FPR1	TLENGQKFDSSVDRGSPFQCNIGVGQVIKGW	S	2			Casein kinase I substrate motif;CDK kinase substrate motif_minimal;CDK kinase substrate motif_minimal_pS;ERK1,2 kinase substrate motif;GSK-3, ERK1, ERK2, CDK5 substrate motif;PKA kinase substrate motif;PKC kinase substrate motif;WW domain binding motif	1	1.93319e-31	241.32	202.35	842.4	-0.37677	51	7.61956	7.04926	6.89698	6.9031	6.6736	6.70095	6.68273	-0.500993	-0.350578	-0.462455	0.0154976	0.17031	0.151469
Color [DarkGray]	1	4	P20107	387	P20107	Zinc/cadmium resistance protein	ZRC1	EFVSGDVNEDIRRRFSIIAGGSPSSSQEAFD	S	4			14-3-3 domain binding motif;Aurora-A kinase substrate motif;Calmodulin-dependent protein kinase II alpha substrate motif;Calmodulin-dependent protein kinase II substrate motif;Calmodulin-dependent protein kinase IV substrate motif;Chk1 kinase substrate motif;Doublecortin kinase-1 kinase substrate motif;MAPKAPK1 kinase substrate motif;PAK2 kinase substrate motif;Phosphorylase kinase substrate moti…	0.999896	0.00277058	69.98	63.427	728.574	-0.0032418	387	8.21384	7.51966	7.38536	7.54695	7.29938	7.32697	7.47505	0.0905825	0.104471	1.65897	2.53817	0.00992034	0.1133
Color [DarkGray]	1	4	P20107	393	P20107	Zinc/cadmium resistance protein	ZRC1	VNEDIRRRFSIIAGGSPSSSQEAFDSHGNTE	S	3			Casein kinase I substrate motif;Casein kinase II substrate motif;CDK kinase substrate motif_minimal;CDK kinase substrate motif_minimal_pS;ERK1,2 kinase substrate motif;G protein-coupled receptor kinase 1 substrate motif;GSK3 kinase substrate motif;GSK-3, ERK1, ERK2, CDK5 substrate motif;WW domain binding motif	0.989399	2.43846e-08	115.39	115.39	945.718	-0.31195	393	8.28099	7.64307	7.38536	7.53921	7.56865	7.32697	7.47505	-1.04585	0.104471	-1.37647	1.46425	0.00992034	0.1133
Color [DarkGray]	1	4	P20107	395	P20107	Zinc/cadmium resistance protein	ZRC1	EDIRRRFSIIAGGSPSSSQEAFDSHGNTEHG	S	3			Casein kinase II substrate motif;DNA dependent Protein kinase substrate motif	0.8592	2.43846e-08	115.39	115.39	945.718	-0.31195	395	8.22902	7.57023	7.38536	7.47519	7.43178	7.32697	7.47505	-1.68284	0.104471	-0.190865	1.32602	0.00992034	0.1133
Color [DarkGray]	1	4	P20107	396	P20107	Zinc/cadmium resistance protein	ZRC1	DIRRRFSIIAGGSPSSSQEAFDSHGNTEHGR	S	4			Casein kinase II substrate motif;G protein-coupled receptor kinase 1 substrate motif;MDC1 BRCT domain binding motif;Plk1 PBD domain binding motif	0.569712	0.000303092	79.143	60.747	709.541	0.076102	396	8.20806	7.57023	7.38536	7.47519	7.27971	7.32697	7.47505	-1.68284	0.104471	-0.190865	0.00863036	0.00992034	0.1133
Color [DarkGray]	1	4	P20107	397	P20107	Zinc/cadmium resistance protein	ZRC1	IRRRFSIIAGGSPSSSQEAFDSHGNTEHGRK	S	3			ATM kinase substrate motif;Casein kinase II substrate motif;DNA dependent Protein kinase substrate motif;MAPKAPK2 kinase substrate motif;MDC1 BRCT domain binding motif;Plk1 PBD domain binding motif	0.961509	3.96853e-06	95.624	95.624	945.718	-0.5708	397	8.21445	7.54205	7.38536	7.47519	7.37599	7.32697	7.47505	-1.61737	0.104471	-0.190865	1.7476	0.00992034	0.1133
Color [DarkGray]	1	4	P20134	220	P20134	Flocculation suppression protein	SFL1	RASSRNNSSINSRKNSSNQNYDIDSGARVRP	S	2			14-3-3 domain binding motif;Calmodulin-dependent protein kinase II substrate motif;MAPKAPK2 kinase substrate motif;PKA kinase substrate motif;PKC epsilon kinase substrate motif;PKC kinase substrate motif	0.999243	1.27978e-10	190.67	165.19	874.865	-0.40376	220	7.40809	6.52854	6.62842	6.61014	6.89082	6.73687	5.81642	0.871528	-0.342177	0.0742315	-0.303543	0.311619	0.137504
Color [DarkGray]	1	4	P20134	221	P20134	Flocculation suppression protein	SFL1	ASSRNNSSINSRKNSSNQNYDIDSGARVRPS	S	3			MDC1 BRCT domain binding motif;PKA kinase substrate motif;PKC kinase substrate motif;Plk1 PBD domain binding motif	0.499985	0.00115712	108.58	108.58	583.579	-0.55356	221	7.04852	6.34604	6.28335	5.95942	6.56567	6.38991	NaN	0.538538	0.288418	-0.130302	-0.178502	0.470303	NaN
Color [DarkGray]	1	4	P20134	581	P20134	Flocculation suppression protein	SFL1	TRLYSQPKMRSLGSTSSLPNDRRNSPLKLTP	S	2				0.604479	4.74054e-06	80.706	80.706	657.29	0.26691	581	6.3834	NaN	6.3834	NaN	NaN	NaN	NaN	NaN	-0.754091	NaN	NaN	NaN	NaN
Color [DarkGray]	1	4	P20134	582	P20134	Flocculation suppression protein	SFL1	RLYSQPKMRSLGSTSSLPNDRRNSPLKLTPR	S	2			MDC1 BRCT domain binding motif;Plk1 PBD domain binding motif	0.954046	1.21493e-20	115.68	115.68	657.29	0.69393	582	7.45905	6.39125	6.3329	6.77853	6.87533	6.71209	6.74035	-0.106964	-0.588682	-0.77967	-0.166033	0.595408	0.665211
Color [DarkGray]	1	4	P20435	2	P20435	DNA-directed RNA polymerases I, II, and III subunit RPABC2	RPO26	______________MSDYEEAFNDGNENFED	S	3			Casein kinase II substrate motif	0.980406	2.63174e-05	75.515	75.515	1494.56	-1.2877	2	9.47035	8.72912	8.70644	8.71537	8.48286	8.56866	8.85454	-0.336136	-0.0899888	-0.34795	-0.283106	-0.321838	-0.209695
Color [DarkGray]	1	4	P20435	24	P20435	DNA-directed RNA polymerases I, II, and III subunit RPABC2	RPO26	NDGNENFEDFDVEHFSDEETYEEKPQFKDGE	S	3			BARD1 BRCT domain binding motif;Casein kinase I substrate motif;Casein kinase II substrate motif;G protein-coupled receptor kinase 1 substrate motif	0.999222	2.01603e-05	78.913	78.913	1467.91	-0.098766	24	9.38596	8.76571	8.76845	7.75288	7.4814	8.59096	8.89507	-0.287008	-0.181755	-0.212283	-0.279757	-0.3866	-0.0884849
Color [DarkGray]	1	4	P20484	430	P20484	Protein MAK11	MAK11	TMKKRDAETADIGDQSEVESDTEELKKIMFG	S	2			Casein kinase II substrate motif;G protein-coupled receptor kinase 1 substrate motif;GSK3 kinase substrate motif	1	2.98522e-13	160.05	129.3	1285.01	0.14436	430	8.32683	7.79747	7.2408	7.37003	7.73986	7.33838	7.50406	-0.205231	-0.132625	-0.412117	0.936742	0.79585	0.303225
Color [DarkGray]	1	4	P20484	434	P20484	Protein MAK11	MAK11	RDAETADIGDQSEVESDTEELKKIMFGEKKK	S	2			b-Adrenergic Receptor kinase substrate motif;Casein kinase I substrate motif;Casein kinase II substrate motif;MAPKAPK2 kinase substrate motif	0.99866	2.98522e-13	160.05	129.3	1285.01	0.14436	434	8.33558	7.79747	7.41152	7.49813	7.68282	7.33838	7.42457	-0.202721	0.0391384	0.245739	0.54498	0.79585	0.417812
Color [DarkGray]	1	4	P20485	14	P20485	Choline kinase	CKI1	__MVQESRPGSVRSYSVGYQARSRSSSQRRH	S	2			14-3-3 domain binding motif;Calmodulin-dependent protein kinase II substrate motif;Casein kinase II substrate motif;Phosphorylase kinase substrate motif;PKA kinase substrate motif;PKC kinase substrate motif	0.999995	0.000158317	122.33	111.86	555.734	0.23218	14	7.61794	7.12339	6.68902	6.66354	7.02792	6.64793	6.55634	0.285106	0.23842	0.121546	0.576474	0.806283	0.34301
Color [DarkGray]	1	4	P20676	765	P20676	Nucleoporin NUP1	NUP1	SNGFSFTKFNHNKEKSNSPTSFFDGSASSTP	S	3			Casein kinase II substrate motif;G protein-coupled receptor kinase 1 substrate motif;PKA kinase substrate motif;PKC kinase substrate motif	0.782209	2.57633e-18	164.83	73.546	871.722	-0.62068	765	7.82317	6.95029	7.35083	6.89336	7.15515	NaN	7.11687	-0.717714	-0.428896	-1.31833	0.694568	NaN	0.411101
Color [DarkGray]	1	4	P20676	767	P20676	Nucleoporin NUP1	NUP1	GFSFTKFNHNKEKSNSPTSFFDGSASSTPIP	S	3			Akt kinase substrate motif;Casein kinase I substrate motif;Casein kinase II substrate motif;CDK kinase substrate motif_minimal;CDK kinase substrate motif_minimal_pS;ERK1,2 kinase substrate motif;GSK-3, ERK1, ERK2, CDK5 substrate motif;PKA kinase substrate motif;PKC kinase substrate motif;WW domain binding motif	0.782209	2.57633e-18	164.83	73.546	871.722	-0.62068	767	8.00268	7.40708	7.43618	6.89336	7.42938	NaN	7.11687	-0.14409	-1.39426	-1.31833	-0.849648	NaN	0.411101
Color [DarkGray]	1	4	P20676	602	P20676	Nucleoporin NUP1	NUP1	AKPTFSFSKSEEERKSSPISNEAAKPSFSFP	S	2			Casein kinase I substrate motif;G protein-coupled receptor kinase 1 substrate motif;GSK3 kinase substrate motif;PKA kinase substrate motif;PKC kinase substrate motif	0.499999	0.000798914	86.772	80.318	542.24	0.20539	602	7.59153	6.88379	6.88241	7.15445	6.53472	6.78287	NaN	-0.611381	-1.75156	-2.17137	0.642563	1.4982	NaN
Color [DarkGray]	1	4	P20676	603	P20676	Nucleoporin NUP1	NUP1	KPTFSFSKSEEERKSSPISNEAAKPSFSFPG	S	2			14-3-3 domain binding motif;Calmodulin-dependent protein kinase II substrate motif;Casein kinase I substrate motif;Casein kinase II substrate motif;CDK kinase substrate motif_minimal;CDK kinase substrate motif_minimal_pS;ERK1,2 kinase substrate motif;GSK-3, ERK1, ERK2, CDK5 substrate motif;MDC1 BRCT domain binding motif;PKA kinase substrate motif;PKC epsilon kinase substrate motif;PKC kinase subs…	0.99997	2.96779e-09	194.55	174.95	606.287	0.17369	603	7.91997	7.23707	7.17641	7.43238	6.92287	7.05801	6.60571	-0.788813	-1.65059	-1.83784	0.699107	1.53017	1.78249
Color [DarkGray]	1	4	P20676	157	P20676	Nucleoporin NUP1	NUP1	GSQSKSDEGGSYLCTSSTPSPIKNGSCTRQL	S	2			Casein kinase II substrate motif;G protein-coupled receptor kinase 1 substrate motif;GSK3 kinase substrate motif	0.666647	1.26681e-07	155.71	155.71	1023.39	-1.1351	157	6.63832	NaN	6.63832	NaN	NaN	NaN	NaN	NaN	-0.0597355	NaN	NaN	NaN	NaN
Color [DarkGray]	1	4	P20676	158	P20676	Nucleoporin NUP1	NUP1	SQSKSDEGGSYLCTSSTPSPIKNGSCTRQLA	S	2			Casein kinase I substrate motif;Casein kinase II substrate motif;G protein-coupled receptor kinase 1 substrate motif;MDC1 BRCT domain binding motif;Plk1 PBD domain binding motif	0.759753	1.03896e-32	217.86	157.9	1023.39	-0.33027	158	7.47965	6.63048	NaN	6.58169	6.5685	7.11254	6.73465	0.145873	NaN	0.196103	-0.616879	-0.513625	-0.614978
Color [DarkGray]	1	4	P20676	161	P20676	Nucleoporin NUP1	NUP1	KSDEGGSYLCTSSTPSPIKNGSCTRQLAGKS	S	2			Cdc2 kinase substrate motif;CDK kinase substrate motif;CDK kinase substrate motif_minimal;CDK kinase substrate motif_minimal_pS;CDK1,2,4,6 kinase substrate motif;DNA dependent Protein kinase substrate motif;ERK1,2 kinase substrate motif;GSK-3, ERK1, ERK2, CDK5 substrate motif;MAPKAPK2 kinase substrate motif;WW domain binding motif	0.999999	1.03896e-32	217.86	172.69	1023.39	-0.98135	161	7.71926	6.63048	6.92479	6.90403	6.88817	7.11254	7.04167	0.145873	-0.027572	0.183328	-0.165014	-0.513625	-0.580202
Color [DarkGray]	1	4	P20676	54	P20676	Nucleoporin NUP1	NUP1	KVFSSNLSYANHLEESDVEDTLHVNKRKRVS	S	4			b-Adrenergic Receptor kinase substrate motif;Casein kinase II substrate motif	0.989866	1.75705e-05	88.176	88.176	732.583	-0.2587	54	7.78752	7.29491	6.88442	7.08048	6.79664	6.8412	6.93898	0.0756011	-0.00921937	-0.0229326	0.278936	0.403486	0.435629
Color [DarkGray]	1	4	P21192	249	P21192	Metallothionein expression activator	ACE2	EEVAQKLVSGATNSNSKPGSPVILKTPAMQN	S	2			G protein-coupled receptor kinase 1 substrate motif;GSK3 kinase substrate motif	0.998995	1.27833e-05	148.53	148.53	1014.99	0.23922	249	7.64753	7.04352	6.56035	6.82062	7.00681	6.73687	6.8749	-0.344154	-0.184031	-0.180005	-0.247731	-0.0927248	-0.155502
Color [DarkGray]	1	4	P21192	253	P21192	Metallothionein expression activator	ACE2	QKLVSGATNSNSKPGSPVILKTPAMQNGRMK	S	2			CDK kinase substrate motif_minimal;CDK kinase substrate motif_minimal_pS;ERK1,2 kinase substrate motif;GSK-3, ERK1, ERK2, CDK5 substrate motif;MAPKAPK2 kinase substrate motif;PKA kinase substrate motif;PKC kinase substrate motif;WW domain binding motif	0.999995	1.27833e-05	148.53	148.53	1014.99	0.23922	253	7.66487	7.04352	6.7358	6.82062	7.00681	6.73687	6.8749	-0.344154	-0.266246	-0.178959	-0.247731	-0.104263	-0.155502
Color [DarkGray]	1	4	P21192	709	P21192	Metallothionein expression activator	ACE2	SINKKLTSPKKSLLDSPHDTSPVKETIARDK	S	2			b-Adrenergic Receptor kinase substrate motif;Casein kinase I substrate motif;Casein kinase II substrate motif;CDK kinase substrate motif_minimal;CDK kinase substrate motif_minimal_pS;ERK1,2 kinase substrate motif;G protein-coupled receptor kinase 1 substrate motif;GSK-3, ERK1, ERK2, CDK5 substrate motif;MAPKAPK2 kinase substrate motif;Pyruvate dehydrogenase kinase substrate motif;WW domain bindin…	0.999416	0.00160652	109.87	109.87	778.326	0.30804	709	7.37729	6.60801	6.63745	6.50177	6.67406	6.40574	6.6992	-0.425579	-0.247525	-0.143644	0.41738	0.0368901	0.0312541
Color [DarkGray]	1	4	P21192	714	P21192	Metallothionein expression activator	ACE2	LTSPKKSLLDSPHDTSPVKETIARDKDGSVL	S	2			Cdc2 kinase substrate motif;CDK kinase substrate motif;CDK kinase substrate motif_minimal;CDK kinase substrate motif_minimal_pS;CDK1,2,4,6 kinase substrate motif;ERK1,2 kinase substrate motif;Growth associated histone HI kinase substrate motif;GSK-3, ERK1, ERK2, CDK5 substrate motif;WW domain binding motif	0.956556	0.00160652	109.87	109.87	778.326	0.30804	714	7.30292	6.31733	6.63745	6.50177	6.46948	6.40574	6.6992	-0.304826	-0.247525	-0.143644	0.159629	0.0368901	0.0312541
Color [DarkGray]	1	4	P21192	428	P21192	Metallothionein expression activator	ACE2	DDRYAAGTFTPRTQLSPIHKKRESVVSTVST	S	2			CDK kinase substrate motif_minimal;CDK kinase substrate motif_minimal_pS;ERK1,2 kinase substrate motif;GSK-3, ERK1, ERK2, CDK5 substrate motif;WW domain binding motif	0.999964	0.00385947	101.39	91.313	502.252	-0.14574	428	7.75054	6.96903	7.00294	7.04964	6.59969	6.9114	7.1329	0.0571383	0.100305	0.201132	0.148479	-0.00513067	-0.00500037
Color [DarkGray]	1	4	P21268	174	P21268	Cyclin-dependent kinase inhibitor FAR1	FAR1	DEDYRIDGDSYYEEDSPTFMISLERNIKKCN	S	2			b-Adrenergic Receptor kinase substrate motif;Casein kinase I substrate motif;Casein kinase II substrate motif;CDK kinase substrate motif_minimal;CDK kinase substrate motif_minimal_pS;ERK1,2 kinase substrate motif;GSK-3, ERK1, ERK2, CDK5 substrate motif;WW domain binding motif	0.993998	3.87561e-14	167.85	167.85	1224	-0.20716	174	7.67427	NaN	NaN	NaN	7.67427	NaN	NaN	NaN	NaN	NaN	-0.420994	NaN	NaN
Color [DarkGray]	1	4	P21268	361	P21268	Cyclin-dependent kinase inhibitor FAR1	FAR1	SPFVNKMATTDPFDLSDDEKLDCDDEIDESA	S	2			BARD1 BRCT domain binding motif;Casein kinase II substrate motif	1	3.69798e-15	210.39	146.88	832.823	0.2768	361	7.89873	7.17222	NaN	6.96708	7.60349	6.93777	6.79702	0.00403388	NaN	-0.23926	-0.211966	0.426318	0.342327
Color [DarkGray]	1	4	P21268	297	P21268	Cyclin-dependent kinase inhibitor FAR1	FAR1	SSNMQQQWIDLKTARSFTGEFPQFTPQEQLI	S	2			Casein kinase II substrate motif;PKA kinase substrate motif	0.897135	5.83891e-30	213.23	207.76	1052.99	0.29528	297	7.69341	7.39122	NaN	NaN	7.31683	NaN	6.60288	-0.5771	NaN	NaN	-1.40232	NaN	-2.04967
Color [DarkGray]	1	4	P21268	110	P21268	Cyclin-dependent kinase inhibitor FAR1	FAR1	TAGSVASGFSKTGQLSALQSPVNITSSNKYN	S	2			G protein-coupled receptor kinase 1 substrate motif;GSK3 kinase substrate motif	0.999969	2.4744e-67	267.25	267.25	1002.96	-0.14756	110	7.0092	6.50659	NaN	NaN	6.84531	NaN	NaN	-0.783837	NaN	NaN	-0.147777	NaN	NaN
Color [DarkGray]	1	4	P21268	114	P21268	Cyclin-dependent kinase inhibitor FAR1	FAR1	VASGFSKTGQLSALQSPVNITSSNKYNIKAT	S	2			CDK kinase substrate motif_minimal;CDK kinase substrate motif_minimal_pS;ERK1,2 kinase substrate motif;GSK-3, ERK1, ERK2, CDK5 substrate motif;MAPKAPK2 kinase substrate motif;WW domain binding motif	1	2.4744e-67	267.25	267.25	1002.96	-0.14756	114	7.3987	6.50659	NaN	NaN	7.33913	NaN	NaN	-0.783837	NaN	NaN	-1.16294	NaN	NaN
Color [DarkGray]	1	4	P21304	52	P21304	Periodic tryptophan protein 1	PWP1	NLDDAKATLEEAEGESGVEDDAATGSSNKLK	S	2			b-Adrenergic Receptor kinase substrate motif;Casein kinase I substrate motif;Casein kinase II substrate motif	1	6.3651e-120	306.16	293.04	1173.98	0.24952	52	9.2086	8.55124	8.39602	8.34431	8.62101	8.14139	8.37031	0.131063	0.134747	0.0953169	0.332507	0.348686	0.242816
Color [DarkGray]	1	4	P21339	816	P21339	Morphogenesis-related protein MSB1	MSB1	AFTNESRLNVLQGAVSPSQQVTPKPYKNAPG	S	2			Casein kinase II substrate motif;CDK kinase substrate motif_minimal;CDK kinase substrate motif_minimal_pS;ERK1,2 kinase substrate motif;GSK-3, ERK1, ERK2, CDK5 substrate motif;WW domain binding motif	0.993426	1.49539e-33	230.77	230.77	923.477	0.088302	816	7.1596	6.73474	NaN	6.32172	6.66316	NaN	6.36365	-0.269512	NaN	-0.486388	0.0612924	NaN	0.0564447
Color [DarkGray]	1	4	P21339	818	P21339	Morphogenesis-related protein MSB1	MSB1	TNESRLNVLQGAVSPSQQVTPKPYKNAPGDC	S	2			ATM kinase substrate motif;DNA dependent Protein kinase substrate motif;G protein-coupled receptor kinase 1 substrate motif	0.949292	8.77077e-42	233.59	233.59	923.477	0.53006	818	7.37379	6.68665	6.62544	6.56261	6.591	6.5272	6.56202	-0.183359	-0.350854	-0.77433	0.0862402	0.267476	0.111565
Color [DarkGray]	1	4	P21339	835	P21339	Morphogenesis-related protein MSB1	MSB1	QVTPKPYKNAPGDCVSPVQQKYYQNDRRNEM	S	2			Casein kinase I substrate motif;CDK kinase substrate motif_minimal;CDK kinase substrate motif_minimal_pS;ERK1,2 kinase substrate motif;GSK-3, ERK1, ERK2, CDK5 substrate motif;WW domain binding motif	1	5.40708e-10	156	156	740.319	0.80211	835	7.59034	7.09674	6.35322	6.78592	6.86162	6.76367	6.69918	0.951961	-0.532908	-0.339801	0.232784	-0.157834	0.14496
Color [DarkGray]	1	4	P21339	538	P21339	Morphogenesis-related protein MSB1	MSB1	KFQAEVPQQSTVRRDSAPDNQGIYHTVISKN	S	3			14-3-3 domain binding motif;b-Adrenergic Receptor kinase substrate motif;Calmodulin-dependent protein kinase II substrate motif;Casein kinase II substrate motif;PAK2 kinase substrate motif;PKA kinase substrate motif;PKC epsilon kinase substrate motif;PKC kinase substrate motif;Pyruvate dehydrogenase kinase substrate motif	1	0.000201695	128.05	99.747	660.977	-0.67326	538	7.557	7.3216	NaN	NaN	7.07173	6.51738	NaN	-0.166001	NaN	NaN	0.531569	0.162726	NaN
Color [DarkGray]	1	4	P21339	514	P21339	Morphogenesis-related protein MSB1	MSB1	LPPDDFELEDPPLSKSPTLSQTYKKFQAEVP	S	2			Casein kinase I substrate motif;Casein kinase II substrate motif;CDK kinase substrate motif_minimal;CDK kinase substrate motif_minimal_pS;ERK1,2 kinase substrate motif;G protein-coupled receptor kinase 1 substrate motif;Growth associated histone HI kinase substrate motif;GSK3 kinase substrate motif;GSK-3, ERK1, ERK2, CDK5 substrate motif;WW domain binding motif	0.999849	2.63006e-07	160.52	160.52	552.752	0.13813	514	7.41522	6.82212	6.5171	6.54182	6.84394	6.42098	6.47524	-0.07268	-0.273535	-0.50408	0.341189	0.327112	0.387032
Color [DarkGray]	1	4	P21373	66	P21373	NAD(+) kinase	UTR1	KEMLRKISSESSSRRSSLLNKDSSLVNGNAN	S	2			MAPKAPK2 kinase substrate motif;PKA kinase substrate motif;PKC kinase substrate motif	0.915464	0.00106875	163.32	163.32	449.231	0.40786	66	7.10178	6.44734	NaN	6.28242	6.57221	6.21632	6.40548	0.185486	NaN	-0.239839	0.425245	0.115566	0.312317
Color [DarkGray]	1	4	P21373	67	P21373	NAD(+) kinase	UTR1	EMLRKISSESSSRRSSLLNKDSSLVNGNANS	S	2			14-3-3 domain binding motif;Aurora-A kinase substrate motif;Calmodulin-dependent protein kinase II substrate motif;MAPKAPK2 kinase substrate motif;MDC1 BRCT domain binding motif;PAK2 kinase substrate motif;Phosphorylase kinase substrate motif;PKA kinase substrate motif;PKC epsilon kinase substrate motif;PKC kinase substrate motif;Plk1 PBD domain binding motif	0.981762	0.00212931	155.06	70.1	449.231	0.43735	67	7.44297	6.79541	6.518	6.66482	6.84556	6.55952	6.46768	0.248656	0.333309	0.0947765	0.384271	0.62714	0.553066
Color [DarkGray]	1	4	P21524	816	P21524	Ribonucleoside-diphosphate reductase large chain 1	RNR1	TIPSLDSSSEASREASPAPTGSHSLTKGMAE	S	2			14-3-3 domain binding motif;Calmodulin-dependent protein kinase II substrate motif;Casein kinase I substrate motif;CDK kinase substrate motif_minimal;CDK kinase substrate motif_minimal_pS;ERK1,2 kinase substrate motif;G protein-coupled receptor kinase 1 substrate motif;GSK-3, ERK1, ERK2, CDK5 substrate motif;MAPKAPK2 kinase substrate motif;PKA kinase substrate motif;PKC epsilon kinase substrate m…	1	9.47027e-05	144.18	139.78	731.832	-0.45369	816	8.90003	8.20153	7.86139	8.14987	8.3751	7.9839	7.94399	-0.442791	-0.817358	-1.10005	0.897937	1.30562	1.22045
Color [DarkGray]	1	4	P21524	217	P21524	Ribonucleoside-diphosphate reductase large chain 1	RNR1	SPTLFNAGTPKPQMSSCFLVAMKEDSIEGIY	S	2			MDC1 BRCT domain binding motif;Plk1 PBD domain binding motif	0.802087	0.00467099	73.389	57.097	1461.62	-1.0774	217	8.19615	7.28112	7.46639	7.49272	7.54637	7.23837	7.40011	-0.140492	-0.246875	-0.221388	-0.445107	-0.190948	-0.496549
Color [DarkGray]	1	4	P21538	355	P21538	DNA-binding protein REB1	REB1	LPKVISQDTQPHQQKSPSHDNEAGSVDNSEI	S	3			Casein kinase II substrate motif;CDK kinase substrate motif_minimal;CDK kinase substrate motif_minimal_pS;ERK1,2 kinase substrate motif;Growth associated histone HI kinase substrate motif;GSK-3, ERK1, ERK2, CDK5 substrate motif;WW domain binding motif	0.886337	6.2381e-33	193.77	184.34	922.414	-0.42136	355	8.49514	8.04163	7.89897	7.50737	7.75771	7.53152	NaN	-0.159009	0.0221902	-0.12111	-0.0399183	-0.144696	NaN
Color [DarkGray]	1	4	P21576	599	P21576	Vacuolar protein sorting-associated protein 1	VPS1	GFFSTKNKKKLAALESPPPVLKATGQMTERE	S	2			b-Adrenergic Receptor kinase substrate motif;CDK kinase substrate motif_minimal;CDK kinase substrate motif_minimal_pS;ERK1,2 kinase substrate motif;GSK-3, ERK1, ERK2, CDK5 substrate motif;WW domain binding motif	1	1.87036e-08	184.21	30.889	657.857	0.56056	599	7.36301	6.71197	6.47596	6.47868	6.87843	6.36515	6.30903	-1.05137	-1.1025	-1.14267	0.4959	0.570171	0.571628
Color [DarkGray]	1	4	P21965	198	P21965	Protein kinase MCK1	MCK1	DFGSAKKLEHNQPSISYICSRFYRAPELIIG	S	2			G protein-coupled receptor kinase 1 substrate motif;GSK3 kinase substrate motif	0.590054	0.000141607	137.8	127.32	892.395	-0.20879	198	7.18957	6.48283	6.60078	6.562	6.43283	6.07037	5.96025	-0.0414914	0.0945064	-0.0785941	-0.0321231	-0.0510254	0.0532504
Color [DarkGray]	1	4	P21965	202	P21965	Protein kinase MCK1	MCK1	AKKLEHNQPSISYICSRFYRAPELIIGCTQY	S	3			Casein kinase II substrate motif;MAPKAPK2 kinase substrate motif	0.819777	0.00030147	123.4	123.4	637.964	-0.0018094	202	6.84895	6.46277	5.90192	6.52658	NaN	NaN	NaN	-0.640501	-0.027131	0.0174944	NaN	NaN	NaN
Color [DarkGray]	1	4	P22035	697	P22035	Myb-like DNA-binding protein BAS1	BAS1	SSSSVTTNKFNHIDQSEISRTTSRSDTPLRD	S	2			Casein kinase I substrate motif;Casein kinase II substrate motif;G protein-coupled receptor kinase 1 substrate motif	0.602949	0.000501665	33.204	33.204	713.312	0.061483	697	6.34244	NaN	NaN	NaN	NaN	6.34244	NaN	NaN	NaN	NaN	NaN	0.895768	NaN
Color [DarkGray]	1	4	P22035	700	P22035	Myb-like DNA-binding protein BAS1	BAS1	SVTTNKFNHIDQSEISRTTSRSDTPLRDEDG	S	2			Casein kinase I substrate motif;Casein kinase II substrate motif;G protein-coupled receptor kinase 1 substrate motif;GSK3 kinase substrate motif	0.999999	2.77327e-09	192.46	147.56	713.312	-0.71146	700	7.83618	6.93146	6.98737	7.00864	7.21529	7.06307	7.08436	-0.542416	-0.512781	-0.710213	0.693677	0.843984	0.755657
Color [DarkGray]	1	4	P22035	656	P22035	Myb-like DNA-binding protein BAS1	BAS1	SDATRGADLNKLLNPSPNSVRSNGSKTKKKE	S	2			Casein kinase I substrate motif;Casein kinase II substrate motif;CDK kinase substrate motif_minimal;CDK kinase substrate motif_minimal_pS;DNA dependent Protein kinase substrate motif;ERK1,2 kinase substrate motif;GSK-3, ERK1, ERK2, CDK5 substrate motif;WW domain binding motif	0.985639	0.00338803	102.97	102.97	588.792	0.73866	656	6.73216	NaN	NaN	NaN	NaN	6.40466	6.45609	NaN	NaN	NaN	NaN	-0.494698	-0.203685
Color [DarkGray]	1	4	P22035	659	P22035	Myb-like DNA-binding protein BAS1	BAS1	TRGADLNKLLNPSPNSVRSNGSKTKKKEKRK	S	2			Casein kinase I substrate motif;Casein kinase II substrate motif;PKA kinase substrate motif;PKC kinase substrate motif	0.938332	0.00602748	86.911	86.911	588.792	0.91697	659	6.30499	NaN	NaN	NaN	NaN	5.99873	6.00911	NaN	NaN	NaN	NaN	-0.403141	-0.486934
Color [DarkGray]	1	4	P22082	358	P22082	Transcription regulatory protein SNF2	SNF2	RNAPLDSKDENFASVSPAGPSSVHNAKNGTL	S	3			CDK kinase substrate motif_minimal;CDK kinase substrate motif_minimal_pS;ERK1,2 kinase substrate motif;G protein-coupled receptor kinase 1 substrate motif;GSK-3, ERK1, ERK2, CDK5 substrate motif;WW domain binding motif	0.853936	0.00946766	76.341	76.341	665.293	1.0967	358	7.3361	6.4755	6.27772	6.20882	7.0162	5.67787	6.63582	-0.0195505	-0.20548	-0.903954	2.46584	-0.754772	-0.0712241
Color [DarkGray]	1	4	P22147	1505	P22147	5'-3' exoribonuclease 1	KEM1	KNSRKGEIKPSSGTNSTECQSPKSQSNAADR	S	3			Casein kinase II substrate motif;MAPKAPK2 kinase substrate motif	0.652896	1.43703e-24	207.43	31.75	732.308	0.022861	1505	6.65516	NaN	NaN	5.95299	6.43067	NaN	5.96709	NaN	NaN	-0.870097	1.19005	NaN	0.104873
Color [DarkGray]	1	4	P22147	1510	P22147	5'-3' exoribonuclease 1	KEM1	GEIKPSSGTNSTECQSPKSQSNAADRDNKKD	S	2			Casein kinase I substrate motif;Casein kinase II substrate motif;CDK kinase substrate motif_minimal;CDK kinase substrate motif_minimal_pS;ERK1,2 kinase substrate motif;Growth associated histone HI kinase substrate motif;GSK-3, ERK1, ERK2, CDK5 substrate motif;PKA kinase substrate motif;PKC kinase substrate motif;WW domain binding motif	0.999988	7.84437e-88	279.79	216.19	1057.97	0.68718	1510	8.88317	8.36951	7.98142	8.10809	8.27124	7.7994	7.74941	-0.227895	-0.272559	-0.328743	0.247077	0.285343	-0.0888837
Color [DarkGray]	1	4	P22147	1329	P22147	5'-3' exoribonuclease 1	KEM1	SKPAKKVLLKRPAQKSSENVQVDLANFEKAP	S	2			Casein kinase II substrate motif	0.5	1.67695e-31	246.21	242.1	830.367	-0.013913	1329	7.54009	6.6725	6.69326	6.70503	7.05767	6.59324	6.66581	0.136454	-0.00720261	-0.0468018	0.499476	0.469261	0.237319
Color [DarkGray]	1	4	P22147	1330	P22147	5'-3' exoribonuclease 1	KEM1	KPAKKVLLKRPAQKSSENVQVDLANFEKAPL	S	2			G protein-coupled receptor kinase 1 substrate motif;MDC1 BRCT domain binding motif;PKA kinase substrate motif;PKC kinase substrate motif;Plk1 PBD domain binding motif	0.5	1.67695e-31	246.21	242.1	830.367	-0.013913	1330	7.54009	6.6725	6.69326	6.70503	7.05767	6.59324	6.66581	0.136454	-0.00720261	-0.0468018	0.499476	0.469261	0.237319
Color [DarkGray]	1	4	P22203	2	P22203	V-type proton ATPase subunit E	VMA4	______________MSSAITALTPNQVNDEL	S	2			G protein-coupled receptor kinase 1 substrate motif	0.997858	2.8903e-09	166.9	58.812	1077.94	-4.7419	2	7.76682	7.08959	6.40938	7.13332	6.03371	7.16867	7.15158	0.224287	-0.0108755	-0.121863	-0.314804	-0.273116	-0.216803
Color [DarkGray]	1	4	P22203	3	P22203	V-type proton ATPase subunit E	VMA4	_____________MSSAITALTPNQVNDELN	S	2			Casein kinase I substrate motif;Casein kinase II substrate motif;G protein-coupled receptor kinase 1 substrate motif;MDC1 BRCT domain binding motif;Plk1 PBD domain binding motif	0.998045	6.25893e-18	195.23	58.812	1077.94	-4.7419	3	8.12688	7.34939	7.29312	7.17742	7.04242	7.43425	7.58754	0.300651	-0.252157	0.0316775	-0.100484	-0.38777	-0.29635
Color [DarkGray]	1	4	P22211	165	P22211	Nitrogen permease reactivator protein	NPR1	SRLSTTSHTSGRAIPSLSSSIPYSVPNSNKD	S	2			Casein kinase I substrate motif;Casein kinase II substrate motif;DNA dependent Protein kinase substrate motif;G protein-coupled receptor kinase 1 substrate motif;GSK3 kinase substrate motif	0.382347	0.0024416	107.41	107.41	970.972	-0.9411	165	8.05227	NaN	NaN	8.05227	NaN	NaN	NaN	NaN	NaN	-6.96409	NaN	NaN	NaN
Color [DarkGray]	1	4	P22211	169	P22211	Nitrogen permease reactivator protein	NPR1	TTSHTSGRAIPSLSSSIPYSVPNSNKDNNSS	S	2			Casein kinase I substrate motif;Casein kinase II substrate motif;G protein-coupled receptor kinase 1 substrate motif;GSK3 kinase substrate motif;MAPKAPK2 kinase substrate motif;MDC1 BRCT domain binding motif;Plk1 PBD domain binding motif	0.901586	7.84345e-05	129.2	129.2	970.972	0.17177	169	7.50682	6.95909	6.1786	6.78708	6.99379	NaN	6.74273	-1.52899	-1.75916	-1.32085	-1.00092	NaN	-1.75059
Color [DarkGray]	1	4	P22211	255	P22211	Nitrogen permease reactivator protein	NPR1	DSNNANATQSRSISRSGSFSSQLGNFFFSKN	S	2			Casein kinase II substrate motif;G protein-coupled receptor kinase 1 substrate motif;GSK3 kinase substrate motif;MAPKAPK2 kinase substrate motif	0.499935	3.46745e-32	246.12	237.73	860.374	0.0031115	255	6.60072	NaN	NaN	6.60072	NaN	NaN	NaN	NaN	NaN	-0.0547519	NaN	NaN	NaN
Color [DarkGray]	1	4	P22211	257	P22211	Nitrogen permease reactivator protein	NPR1	NNANATQSRSISRSGSFSSQLGNFFFSKNSK	S	2			14-3-3 domain binding motif;Calmodulin-dependent protein kinase II alpha substrate motif;Calmodulin-dependent protein kinase II substrate motif;Calmodulin-dependent protein kinase IV substrate motif;Casein kinase I substrate motif;Casein kinase II substrate motif;Chk1 kinase substrate motif;MAPKAPK2 kinase substrate motif;PKA kinase substrate motif;PKC kinase substrate motif	0.809447	3.46745e-32	246.12	232.51	860.374	-0.25073	257	7.06206	NaN	NaN	6.60072	6.87785	NaN	NaN	NaN	NaN	-0.0547519	0.603597	NaN	NaN
Color [DarkGray]	1	4	P22336	178	P22336	Replication factor A protein 1	RFA1	NLNANERKFANENPNSQKTRPIFAIEQLSPY	S	2			ATM kinase substrate motif;Casein kinase I substrate motif;Casein kinase II substrate motif;DNA dependent Protein kinase substrate motif;PKA kinase substrate motif;PKC kinase substrate motif	1	2.3138e-14	202.29	98.337	614.753	0.39876	178	7.63353	5.88208	6.90313	6.9792	6.28219	7.18865	6.86665	-2.02544	-0.0309435	-0.210763	1.2286	0.263876	0.375512
Color [DarkGray]	1	4	P22517	367	P22517	Calcium/calmodulin-dependent protein kinase II	CMK2	MYSLGDDGDNDIEENSLNESLLDGVTHSLDD	S	3			Casein kinase I substrate motif;Casein kinase II substrate motif;G protein-coupled receptor kinase 1 substrate motif;GSK3 kinase substrate motif;Plk1 kinase substrate motif	0.999498	1.23374e-36	158.61	158.61	1287.88	-0.57078	367	8.1113	6.80258	7.37352	7.62675	7.64987	NaN	7.08775	0.212756	-0.150625	0.386701	-0.270173	NaN	-0.333043
Color [DarkGray]	1	4	P22579	316	P22579	Transcriptional regulatory protein SIN3	SIN3	RVTTPMGTTTVNNNISPSGRGTTDAQELGSF	S	2			Casein kinase II substrate motif;CDK kinase substrate motif_minimal;CDK kinase substrate motif_minimal_pS;ERK1,2 kinase substrate motif;GSK-3, ERK1, ERK2, CDK5 substrate motif;WW domain binding motif	0.994396	3.34053e-07	149	149	1013.97	-0.14614	316	6.43427	6.25701	NaN	NaN	NaN	NaN	5.95947	0.0462816	NaN	NaN	NaN	NaN	2.57461
Color [DarkGray]	1	4	P22943	21	P22943	12 kDa heat shock protein	HSP12	RKGFGEKASEALKPDSQKSYAEQGKEYITDK	S	2			ATM kinase substrate motif;b-Adrenergic Receptor kinase substrate motif;Casein kinase I substrate motif;Casein kinase II substrate motif;DNA dependent Protein kinase substrate motif;PKA kinase substrate motif;PKC kinase substrate motif	1	1.47762e-30	208.69	143.46	627.292	-0.48252	21	9.02559	8.38575	8.40477	8.36194	7.98038	8.14323	7.99505	-6.91868	-5.71808	-5.76125	6.33958	5.86683	5.80325
Color [DarkGray]	1	4	P22943	24	P22943	12 kDa heat shock protein	HSP12	FGEKASEALKPDSQKSYAEQGKEYITDKADK	S	2			Casein kinase II substrate motif	1	1.47762e-30	208.69	181.81	1048.95	-0.20664	24	8.56968	7.95599	7.80079	7.92927	7.60454	7.65922	7.67085	-4.85175	-4.78528	-3.9406	4.91466	5.66468	4.74405
Color [DarkGray]	1	4	P22943	73	P22943	12 kDa heat shock protein	HSP12	DSAEKGKDNAEGQGESLADQARDYMGAAKSK	S	2			b-Adrenergic Receptor kinase substrate motif;Casein kinase II substrate motif;Pyruvate dehydrogenase kinase substrate motif	1	1.72588e-62	251.35	38.017	820.831	-0.62642	73	7.67735	7.03834	7.02276	6.79287	6.70574	6.75345	6.96175	-3.04026	-2.92478	-2.66411	2.85184	3.39438	4.06316
Color [DarkGray]	1	4	P22943	59	P22943	12 kDa heat shock protein	HSP12	VQPEDNKGVFQGVHDSAEKGKDNAEGQGESL	S	3			b-Adrenergic Receptor kinase substrate motif;Casein kinase II substrate motif	1	3.19598e-11	165.58	63.408	451.866	-0.33693	59	8.19976	7.59997	7.55134	7.60662	6.96468	7.04048	7.3499	-1.01964	-0.137473	-1.21934	3.77146	3.75082	4.71337
Color [DarkGray]	1	4	P22943	97	P22943	12 kDa heat shock protein	HSP12	MGAAKSKLNDAVEYVSGRVHGEEDPTKK___	S	2			Casein kinase I substrate motif;PKA kinase substrate motif;PKC kinase substrate motif	0.999986	6.93281e-06	119.65	119.65	651.79	0.46815	97	6.06867	NaN	6.06867	NaN	NaN	NaN	NaN	NaN	-2.63514	NaN	NaN	NaN	NaN
Color [DarkGray]	1	4	P23201	274	P23201	Protein SPA2	SPA2	VDKDIDNEKGPEQLKSPEVQRAENNNPNSEM	S	3			Casein kinase II substrate motif;CDK kinase substrate motif_minimal;CDK kinase substrate motif_minimal_pS;ERK1,2 kinase substrate motif;Growth associated histone HI kinase substrate motif;GSK-3, ERK1, ERK2, CDK5 substrate motif;WW domain binding motif	1	8.60237e-20	140.93	60.401	483.236	-0.68022	274	8.01833	7.49399	7.15616	7.40582	7.06848	6.81765	7.17785	-0.295305	-0.495654	-0.717667	0.485839	0.351515	0.377846
Color [DarkGray]	1	4	P23201	958	P23201	Protein SPA2	SPA2	QIKSLGMTGKITAQESIKSPEAARKLASSGE	S	3			b-Adrenergic Receptor kinase substrate motif;Casein kinase I substrate motif;Casein kinase II substrate motif;G protein-coupled receptor kinase 1 substrate motif;PKA kinase substrate motif;PKC kinase substrate motif	0.845257	1.14298e-12	68.83	58.09	527.594	-1.2152	958	7.17644	7.07493	NaN	NaN	6.49541	NaN	NaN	0.300182	NaN	NaN	0.661658	NaN	NaN
Color [DarkGray]	1	4	P23201	575	P23201	Protein SPA2	SPA2	GINMKKGFINPRKPASFLNDVEEEESPVKPL	S	3			PKA kinase substrate motif;PKC kinase substrate motif	1	2.28764e-05	136.64	69.284	806.041	0.11637	575	7.1964	6.66683	NaN	6.2552	6.62161	NaN	6.70677	0.377512	NaN	-0.744028	-0.520935	NaN	-0.530677
Color [DarkGray]	1	4	P23201	585	P23201	Protein SPA2	SPA2	PRKPASFLNDVEEEESPVKPLKITQKAINSP	S	3			b-Adrenergic Receptor kinase substrate motif;Casein kinase I substrate motif;Cdc2 kinase substrate motif;CDK kinase substrate motif;CDK kinase substrate motif_minimal;CDK kinase substrate motif_minimal_pS;CDK1,2,4,6 kinase substrate motif;ERK1,2 kinase substrate motif;G protein-coupled receptor kinase 1 substrate motif;GSK-3, ERK1, ERK2, CDK5 substrate motif;WW domain binding motif	1	1.88298e-06	144.95	69.284	806.041	0.11637	585	7.647	6.78477	6.72128	7.04595	5.83783	6.52086	7.25244	-2.41311	-1.93849	-1.87303	2.82707	1.89235	0.645517
Color [DarkGray]	1	4	P23201	979	P23201	Protein SPA2	SPA2	AARKLASSGEVDKIESPRMVRESESLEAVGN	S	3			b-Adrenergic Receptor kinase substrate motif;Calmodulin-dependent protein kinase II substrate motif;CDK kinase substrate motif_minimal;CDK kinase substrate motif_minimal_pS;Chk1 kinase substrate motif;ERK1,2 kinase substrate motif;Growth associated histone HI kinase substrate motif;GSK-3, ERK1, ERK2, CDK5 substrate motif;PKA kinase substrate motif;PKC kinase substrate motif;WW domain binding motif	0.999984	5.50301e-08	84.718	84.169	523.25	0.084854	979	7.93596	7.31245	6.63161	7.0331	6.78214	7.55512	6.94088	-0.622288	-2.11004	-2.21565	1.64039	2.42105	2.5763
Color [DarkGray]	1	4	P23201	1006	P23201	Protein SPA2	SPA2	AVGNTIPSNMTVKMESPNLKGNTVSEPQEIR	S	2			b-Adrenergic Receptor kinase substrate motif;CDK kinase substrate motif_minimal;CDK kinase substrate motif_minimal_pS;ERK1,2 kinase substrate motif;GSK-3, ERK1, ERK2, CDK5 substrate motif;PKA kinase substrate motif;PKC kinase substrate motif;WW domain binding motif	1	0.00410736	128.36	118.26	449.691	-0.046809	1006	7.33766	6.7691	6.48065	6.4834	6.64933	6.40004	6.45388	-0.272524	-0.898484	-1.35535	0.805953	1.49165	1.59775
Color [DarkGray]	1	4	P23201	883	P23201	Protein SPA2	SPA2	SVRKKNFQEPLGNVESPDMTQKVKSLGMTGK	S	2			b-Adrenergic Receptor kinase substrate motif;Casein kinase I substrate motif;CDK kinase substrate motif_minimal;CDK kinase substrate motif_minimal_pS;ERK1,2 kinase substrate motif;G protein-coupled receptor kinase 1 substrate motif;GSK-3, ERK1, ERK2, CDK5 substrate motif;WW domain binding motif	1	8.82317e-54	239.1	208.92	1015.43	0.72456	883	7.86483	7.36293	6.98036	7.01043	7.21556	6.76057	6.91381	-1.22671	-2.28462	-2.3541	1.54325	2.6599	2.42342
Color [DarkGray]	1	4	P23201	254	P23201	Protein SPA2	SPA2	RTPTTTHKNYWDVNDSPIIKVDKDIDNEKGP	S	2			b-Adrenergic Receptor kinase substrate motif;CDK kinase substrate motif_minimal;CDK kinase substrate motif_minimal_pS;ERK1,2 kinase substrate motif;GSK-3, ERK1, ERK2, CDK5 substrate motif;WW domain binding motif	1	1.96717e-60	287.85	209.13	772.345	0.2833	254	7.69841	7.10027	6.94389	6.89269	6.96577	6.70262	6.80996	-1.11654	-1.44591	-1.63106	2.15137	1.75271	1.51838
Color [DarkGray]	1	4	P23201	1080	P23201	Protein SPA2	SPA2	TLKKSGLPEPNSQIVSPELAKNSPLAPIKKN	S	2			Casein kinase II substrate motif;CDK kinase substrate motif_minimal;CDK kinase substrate motif_minimal_pS;ERK1,2 kinase substrate motif;G protein-coupled receptor kinase 1 substrate motif;GSK-3, ERK1, ERK2, CDK5 substrate motif;MAPKAPK2 kinase substrate motif;WW domain binding motif	1	8.98329e-54	258.5	223.51	923.453	0.51084	1080	7.11544	6.84563	NaN	NaN	6.71013	NaN	5.95739	-0.311005	NaN	NaN	0.287827	NaN	0.509544
Color [DarkGray]	1	4	P23201	910	P23201	Protein SPA2	SPA2	MTGKAVGPESDSRVESPGMTGQIKSLNMAGK	S	2			14-3-3 domain binding motif;b-Adrenergic Receptor kinase substrate motif;Calmodulin-dependent protein kinase II substrate motif;Casein kinase I substrate motif;CDK kinase substrate motif_minimal;CDK kinase substrate motif_minimal_pS;ERK1,2 kinase substrate motif;G protein-coupled receptor kinase 1 substrate motif;GSK-3, ERK1, ERK2, CDK5 substrate motif;MAPKAPK2 kinase substrate motif;PKA kinase s…	1	6.36391e-13	206.32	179.67	613.778	0.31812	910	7.84025	7.33122	6.98763	6.98818	7.09499	6.7076	7.03294	-1.20317	-2.54431	-2.44725	2.35177	3.24039	3.34554
Color [DarkGray]	1	4	P23291	39	P23291	Casein kinase I homolog 1	YCK1	FNVQANKQLHHQAVDSPARSSMTATTAANSN	S	3			b-Adrenergic Receptor kinase substrate motif;Casein kinase I substrate motif;Cdc2 kinase substrate motif;CDK kinase substrate motif;CDK kinase substrate motif_minimal;CDK kinase substrate motif_minimal_pS;CDK1,2,4,6 kinase substrate motif;ERK1,2 kinase substrate motif;G protein-coupled receptor kinase 1 substrate motif;GSK3 kinase substrate motif;GSK-3, ERK1, ERK2, CDK5 substrate motif;WW domain …	1	1.08995e-10	127.32	36.447	480.224	0.34775	39	7.88713	7.49018	7.10425	7.14264	7.1529	6.16143	6.59411	-1.53839	-2.34424	-2.37624	2.11637	2.52095	2.04345
Color [DarkGray]	1	4	P23292	455	P23292	Casein kinase I homolog 2	YCK2	QAQQQANRYQLQPDDSHYDEEREASKLDPTS	S	3			b-Adrenergic Receptor kinase substrate motif;Casein kinase II substrate motif;Pyruvate dehydrogenase kinase substrate motif	0.990578	0.0044199	89.866	82.259	625.579	-0.33871	455	7.58965	6.90829	6.864	6.83502	6.78822	6.52967	6.85123	-0.192629	-0.337211	-0.305075	0.569102	0.336398	0.206143
Color [DarkGray]	1	4	P23301	74	P23301	Eukaryotic translation initiation factor 5A-1	HYP2	LVAIDIFTGKKLEDLSPSTHNMEVPVVKRNE	S	2			Casein kinase I substrate motif;Casein kinase II substrate motif;CDK kinase substrate motif_minimal;CDK kinase substrate motif_minimal_pS;ERK1,2 kinase substrate motif;GSK-3, ERK1, ERK2, CDK5 substrate motif;WW domain binding motif	0.999998	3.10562e-11	171	168.05	987.966	-0.26789	74	8.52514	8.08196	7.68344	7.60124	7.81506	7.46595	7.49926	-0.252157	-0.408665	-0.521225	-0.120028	0.1129	-0.017198
Color [DarkGray]	1	4	P23301	2	P23301	Eukaryotic translation initiation factor 5A-1	HYP2	______________MSDEEHTFETADAGSSA	S	3			BARD1 BRCT domain binding motif;Casein kinase II substrate motif	0.999967	2.96943e-37	173.07	148.3	1037.76	-0.10932	2	10.1735	9.64105	9.38196	9.31773	9.35147	9.32807	9.22329	0.185359	0.0480967	-0.0151701	-0.074198	0.0724488	0.115033
Color [DarkGray]	1	4	P23369	2	P23369	54S ribosomal protein L25, mitochondrial	MRPL25	______________MSYKQYFDSLPLKLKSF	S	2			PKA kinase substrate motif;PKC kinase substrate motif	0.590794	0.00615752	99.752	99.752	845.862	-1.1564	2	6.83614	NaN	NaN	NaN	NaN	6.66339	6.35224	NaN	NaN	NaN	NaN	-0.478969	-0.553596
Color [DarkGray]	1	4	P23369	9	P23369	54S ribosomal protein L25, mitochondrial	MRPL25	_______MSYKQYFDSLPLKLKSFFQRYPPS	S	2			b-Adrenergic Receptor kinase substrate motif	0.998128	0.00615752	99.752	99.752	845.862	-1.1564	9	6.83614	NaN	NaN	NaN	NaN	6.66339	6.35224	NaN	NaN	NaN	NaN	-0.478969	-0.553596
Color [DarkGray]	1	4	P23493	98	P23493	Mitochondrial biogenesis regulation protein 1	MBR1	CKIDEALPAESELAPSRNGSVSEANSDTNSI	S	2			Casein kinase I substrate motif;DNA dependent Protein kinase substrate motif;G protein-coupled receptor kinase 1 substrate motif;GSK3 kinase substrate motif	0.999999	0.000114874	133.98	117.84	839.39	1.7882	98	7.09022	6.99882	NaN	6.36857	NaN	NaN	NaN	-1.68325	NaN	-1.46941	NaN	NaN	NaN
Color [DarkGray]	1	4	P23493	226	P23493	Mitochondrial biogenesis regulation protein 1	MBR1	HCNSRSFSLPRSRSRSSAIAIPTHLYGLEKY	S	2			14-3-3 domain binding motif;Akt kinase substrate motif;Calmodulin-dependent protein kinase II substrate motif;G protein-coupled receptor kinase 1 substrate motif;MAPKAPK1 kinase substrate motif;MAPKAPK2 kinase substrate motif;PKA kinase substrate motif;PKC kinase substrate motif	0.921848	1.63185e-31	209.66	209.66	840.424	0.40211	226	6.53507	6.53507	NaN	NaN	NaN	NaN	NaN	-1.78131	NaN	NaN	NaN	NaN	NaN
Color [DarkGray]	1	4	P23561	323	P23561	Serine/threonine-protein kinase STE11	STE11	FRHSARLSIAQRRPLSAESNNIGDILLKHSN	S	2			14-3-3 domain binding motif;Calmodulin-dependent protein kinase II substrate motif;Casein kinase I substrate motif;Casein kinase II substrate motif;PKA kinase substrate motif;PKC kinase substrate motif;ZIP kinase substrate motif	0.999724	5.86353e-07	157.01	129.51	910.469	-0.26353	323	6.94534	6.39922	NaN	NaN	6.77713	5.51076	NaN	-0.140921	NaN	NaN	0.36446	0.696973	NaN
Color [DarkGray]	1	4	P23585	32	P23585	High-affinity glucose transporter HXT2	HXT2	SIHSTPIVQKLETDESPIQTKSEYTNAELPA	S	2			b-Adrenergic Receptor kinase substrate motif;Casein kinase I substrate motif;CDK kinase substrate motif_minimal;CDK kinase substrate motif_minimal_pS;ERK1,2 kinase substrate motif;G protein-coupled receptor kinase 1 substrate motif;GSK-3, ERK1, ERK2, CDK5 substrate motif;WW domain binding motif	1	6.23778e-67	273.99	273.99	710.786	0.24252	32	7.82908	7.03977	6.9766	7.06804	7.34889	6.78264	6.84154	-0.113817	-0.172002	-0.335462	-0.193651	-0.358158	-0.539834
Color [DarkGray]	1	4	P23595	38	P23595	Serine/threonine-protein phosphatase PP2A-2 catalytic subunit	PPH22	EDMNSDDGKNNTKARSNDEDTDEELEDFNFK	S	4			Casein kinase II substrate motif;PKA kinase substrate motif;PKC kinase substrate motif	0.554937	0.00983202	62.303	62.303	744.807	-0.2584	38	6.71096	NaN	6.71096	NaN	NaN	NaN	NaN	NaN	-0.451228	NaN	NaN	NaN	NaN
Color [DarkGray]	1	4	P23615	94	P23615	Transcription elongation factor SPT6	SPT6	RRKHKRREREEDDRLSEDDLDLLMENAGVER	S	2			Casein kinase I substrate motif;Casein kinase II substrate motif;G protein-coupled receptor kinase 1 substrate motif;PKA kinase substrate motif;PKC kinase substrate motif;Pyruvate dehydrogenase kinase substrate motif	1	4.16341e-70	249.16	80.994	999.94	1.0587	94	9.02514	8.43465	8.1813	8.22003	8.2897	7.94204	8.27279	0.0261627	0.149129	-0.0668202	0.0870554	-0.0197114	-0.38101
Color [DarkGray]	1	4	P23615	155	P23615	Transcription elongation factor SPT6	SPT6	AASRQDSTSKLEDFFSEDEEEEESGLRNGRN	S	2			BARD1 BRCT domain binding motif;Casein kinase I substrate motif;Casein kinase II substrate motif;G protein-coupled receptor kinase 1 substrate motif	1	1.36096e-108	237.76	210.61	1070.42	0.1708	155	8.69028	8.11468	7.79472	7.80329	8.0128	7.7114	7.90048	0.483055	0.492007	0.266157	0.302875	0.282618	0.132379
Color [DarkGray]	1	4	P23615	134	P23615	Transcription elongation factor SPT6	SPT6	FKRLKRVGDEGNAAESESDNVAASRQDSTSK	S	2			b-Adrenergic Receptor kinase substrate motif;Casein kinase II substrate motif;G protein-coupled receptor kinase 1 substrate motif;Pyruvate dehydrogenase kinase substrate motif	0.999231	3.05115e-75	277.59	210.58	979.392	-0.58968	134	7.95872	7.42416	7.0092	7.07078	7.2704	6.94456	7.17467	0.171847	0.313014	0.280719	0.740798	0.695994	0.485118
Color [DarkGray]	1	4	P23638	14	P23638	Proteasome component Y13	PRE9	__MGSRRYDSRTTIFSPEGRLYQVEYALESI	S	2			Casein kinase II substrate motif;CDK kinase substrate motif_minimal;CDK kinase substrate motif_minimal_pS;ERK1,2 kinase substrate motif;GSK-3, ERK1, ERK2, CDK5 substrate motif;WW domain binding motif	1	0.00132643	103.55	103.55	544.245	0.032106	14	7.07529	5.98045	6.44815	6.40657	NaN	6.44282	6.44849	0.185613	0.388686	0.436482	NaN	-0.536294	-0.263473
Color [DarkGray]	1	4	P23639	53	P23639	Proteasome component Y7	PRE8	KATNGVVIATEKKSSSPLAMSETLSKVSLLT	S	2			CDK kinase substrate motif_minimal;CDK kinase substrate motif_minimal_pS;ERK1,2 kinase substrate motif;GSK-3, ERK1, ERK2, CDK5 substrate motif;MDC1 BRCT domain binding motif;PKA kinase substrate motif;PKC kinase substrate motif;Plk1 PBD domain binding motif;WW domain binding motif	0.906182	0.010748	94.007	83.751	709.318	-0.40489	53	6.10961	6.10961	NaN	NaN	NaN	NaN	NaN	-0.739733	NaN	NaN	NaN	NaN	NaN
Color [DarkGray]	1	4	P23639	13	P23639	Proteasome component Y7	PRE8	___MTDRYSFSLTTFSPSGKLGQIDYALTAV	S	2			Casein kinase II substrate motif;CDK kinase substrate motif_minimal;CDK kinase substrate motif_minimal_pS;ERK1,2 kinase substrate motif;GSK-3, ERK1, ERK2, CDK5 substrate motif;WW domain binding motif	0.998569	1.38606e-37	254.56	207.79	751.334	0.45798	13	8.06996	7.09226	7.32189	7.51448	6.9364	7.22546	7.41486	-1.7028	-1.78667	-1.82593	1.46205	1.6976	1.87566
Color [DarkGray]	1	4	P24000	7	P24000	60S ribosomal protein L24-B	RPL24B	_________MKVEVDSFSGAKIYPGRGTLFV	S	2			b-Adrenergic Receptor kinase substrate motif;Casein kinase I substrate motif;Casein kinase II substrate motif;G protein-coupled receptor kinase 1 substrate motif	0.96917	1.51782e-08	155.86	112.44	559.742	0.62961	7	7.54284	6.54402	6.70867	6.67519	6.81484	6.84176	6.9074	0.405884	0.291486	0.360758	-0.168869	-0.0795847	-0.245745
Color [DarkGray]	1	4	P24000	9	P24000	60S ribosomal protein L24-B	RPL24B	_______MKVEVDSFSGAKIYPGRGTLFVRG	S	2			Casein kinase I substrate motif	0.69135	8.51862e-06	134.56	134.56	559.742	0.25308	9	6.83838	6.24851	6.27974	NaN	6.5073	NaN	NaN	0.341189	0.153286	NaN	-0.0213065	NaN	NaN
Color [DarkGray]	1	4	P24276	228	P24276	Protein SSD1	SSD1	FPPPPNAHQGHRRATSNLSPPSFKFPPNSHG	S	2			14-3-3 domain binding motif;Calmodulin-dependent protein kinase II substrate motif;Casein kinase I substrate motif;Casein kinase II substrate motif;G protein-coupled receptor kinase 1 substrate motif;PKA kinase substrate motif;PKC kinase substrate motif;ZIP kinase substrate motif	0.999991	4.42375e-07	175.29	158.11	614.784	0.05544	228	8.25809	7.52467	7.44669	7.44379	7.63475	7.38258	7.39252	-1.93407	-1.37763	-1.22196	0.626019	0.137766	-0.0613754
Color [DarkGray]	1	4	P24276	231	P24276	Protein SSD1	SSD1	PPNAHQGHRRATSNLSPPSFKFPPNSHGDND	S	2			Casein kinase I substrate motif;Casein kinase II substrate motif;CDK kinase substrate motif_minimal;CDK kinase substrate motif_minimal_pS;ERK1,2 kinase substrate motif;GSK-3, ERK1, ERK2, CDK5 substrate motif;WW domain binding motif	0.996726	6.52301e-06	145.52	118.08	654.767	0.57081	231	7.81204	6.88541	6.86784	7.10195	6.96173	7.13978	7.15269	-1.47153	-1.41658	-1.4831	1.12486	0.548535	0.419539
Color [DarkGray]	1	4	P24276	183	P24276	Protein SSD1	SSD1	NEAKKAAAEEQAKRISGGEAGVTVKIDSVQA	S	2			Casein kinase II substrate motif;G protein-coupled receptor kinase 1 substrate motif;PAK2 kinase substrate motif;PKA kinase substrate motif;PKC kinase substrate motif	1	1.28626e-15	136.39	118.2	627.316	-0.073949	183	7.84954	7.20401	6.76433	7.13944	7.20658	6.90987	7.03778	-0.616791	-0.012621	-0.040126	1.23652	1.02155	0.581207
Color [DarkGray]	1	4	P24276	151	P24276	Protein SSD1	SSD1	NNNSNNPGSNSHRKTSSQSSIYGHSRRHSLG	S	2			14-3-3 domain binding motif;Calmodulin-dependent protein kinase II substrate motif;Casein kinase I substrate motif;Casein kinase II substrate motif;G protein-coupled receptor kinase 1 substrate motif;GSK3 kinase substrate motif;PKA kinase substrate motif;PKC epsilon kinase substrate motif;PKC kinase substrate motif	0.514174	1.20052e-15	75.695	75.695	735.277	0.24025	151	6.97841	6.97841	NaN	NaN	NaN	NaN	NaN	-0.647354	NaN	NaN	NaN	NaN	NaN
Color [DarkGray]	1	4	P24276	152	P24276	Protein SSD1	SSD1	NNSNNPGSNSHRKTSSQSSIYGHSRRHSLGL	S	3			ATM kinase substrate motif;Casein kinase I substrate motif;Casein kinase II substrate motif;DNA dependent Protein kinase substrate motif;MDC1 BRCT domain binding motif;PKA kinase substrate motif;PKC kinase substrate motif;Plk1 PBD domain binding motif	0.995066	8.09223e-27	135.02	88.338	463.865	0.1914	152	8.23892	7.39136	7.52031	7.65819	7.29261	7.50973	7.25792	-0.434364	-0.109499	-0.29488	0.909811	1.10474	0.909504
Color [DarkGray]	1	4	P24276	154	P24276	Protein SSD1	SSD1	SNNPGSNSHRKTSSQSSIYGHSRRHSLGLNE	S	2			Casein kinase II substrate motif	0.791997	8.09223e-27	133.48	83.729	735.277	-0.41988	154	8.15317	7.17365	7.34953	7.61922	7.59296	7.23121	6.85727	-0.833773	-1.03446	-0.544624	1.19786	1.31875	1.37067
Color [DarkGray]	1	4	P24276	155	P24276	Protein SSD1	SSD1	NNPGSNSHRKTSSQSSIYGHSRRHSLGLNEA	S	2			MAPKAPK2 kinase substrate motif;MDC1 BRCT domain binding motif;Plk1 PBD domain binding motif	0.993081	3.67077e-10	130.21	122.75	735.277	-0.60551	155	8.40291	7.56512	7.62973	7.87158	7.50159	7.40958	7.6201	-0.157946	-0.528781	-0.465879	1.41657	1.15821	1.21151
Color [DarkGray]	1	4	P24276	267	P24276	Protein SSD1	SSD1	TSSTHRRSKTRNNEYSPGINSNWRNQSQQPQ	S	2			CDK kinase substrate motif_minimal;CDK kinase substrate motif_minimal_pS;ERK1,2 kinase substrate motif;GSK-3, ERK1, ERK2, CDK5 substrate motif;WW domain binding motif	1	2.61062e-09	197.15	197.15	815.836	0.12904	267	7.25849	NaN	6.70907	6.34224	5.96206	6.62361	6.75567	NaN	-1.04171	-1.38828	0.0612924	0.142087	0.322966
Color [DarkGray]	1	4	P24276	286	P24276	Protein SSD1	SSD1	NSNWRNQSQQPQQQLSPFRHRGSNSRDYNSF	S	2			Cdc2 kinase substrate motif;CDK kinase substrate motif;CDK kinase substrate motif_minimal;CDK kinase substrate motif_minimal_pS;CDK1,2,4,6 kinase substrate motif;ERK1,2 kinase substrate motif;GSK-3, ERK1, ERK2, CDK5 substrate motif;WW domain binding motif	1	1.13934e-81	302.26	209.23	883.405	-0.97012	286	8.28319	6.73522	7.62506	7.67371	6.75927	7.59286	7.71814	-1.2991	-0.823907	-0.957019	0.403486	0.00374607	-0.0134216
Color [DarkGray]	1	4	P24276	578	P24276	Protein SSD1	SSD1	RPSQQANSDNNKPPQSPKIAWFKPTDKKVPL	S	3			CDK kinase substrate motif_minimal;CDK kinase substrate motif_minimal_pS;ERK1,2 kinase substrate motif;G protein-coupled receptor kinase 1 substrate motif;Growth associated histone HI kinase substrate motif;GSK-3, ERK1, ERK2, CDK5 substrate motif;PKA kinase substrate motif;PKC kinase substrate motif;WW domain binding motif	1	1.514e-30	205.02	137.21	639.621	-0.64314	578	7.26458	6.50854	6.35315	6.13303	6.84915	6.40715	6.28607	-1.35694	-0.325467	-0.596383	0.466027	-0.197186	-0.195682
Color [DarkGray]	1	4	P24276	164	P24276	Protein SSD1	SSD1	KTSSQSSIYGHSRRHSLGLNEAKKAAAEEQA	S	3			14-3-3 domain binding motif;Aurora-A kinase substrate motif;Calmodulin-dependent protein kinase II substrate motif;MAPKAPK2 kinase substrate motif;PAK2 kinase substrate motif;Phosphorylase kinase substrate motif;PKA kinase substrate motif;PKC epsilon kinase substrate motif;PKC kinase substrate motif	1	3.90126e-10	164.53	93.478	402.199	-0.086861	164	8.35351	7.84574	7.67644	7.94787	6.92269	6.55944	6.87095	-0.344209	-0.368421	-0.358436	0.975483	0.999856	0.720629
Color [DarkGray]	1	4	P24276	40	P24276	Protein SSD1	SSD1	GGKNAPKQIHVAHRRSQSELTNLMIEQFTLQ	S	2			AMP-activated protein kinase substrate motif;ATM kinase substrate motif;Casein kinase II substrate motif;DNA dependent Protein kinase substrate motif;PKA kinase substrate motif;PKC kinase substrate motif	0.98702	1.12375e-80	281.66	224.59	1045.5	-0.60096	40	8.92559	8.37379	8.12652	8.24778	8.3004	7.84086	7.41958	0.132116	-0.394543	-0.572265	0.694657	1.07991	0.364124
Color [DarkGray]	1	4	P24276	42	P24276	Protein SSD1	SSD1	KNAPKQIHVAHRRSQSELTNLMIEQFTLQKQ	S	2			14-3-3 domain binding motif;Calmodulin-dependent protein kinase II substrate motif;Casein kinase I substrate motif;Casein kinase II substrate motif;G protein-coupled receptor kinase 1 substrate motif;PKA kinase substrate motif;PKC kinase substrate motif;ZIP kinase substrate motif	0.903452	4.66603e-153	350.82	246.67	1053.49	-0.64354	42	9.28346	8.58941	8.44809	8.49333	8.71572	8.271	8.36899	-0.558984	-0.602482	-0.554337	1.2163	1.0187	0.909428
Color [DarkGray]	1	4	P24276	480	P24276	Protein SSD1	SSD1	SDSLSKDDLSVRRKRSSTINNDSDSLSSPTK	S	2			14-3-3 domain binding motif;Calmodulin-dependent protein kinase II substrate motif;Calmodulin-dependent protein kinase IV substrate motif;Casein kinase II substrate motif;Chk1 kinase substrate motif;Pim1 kinase substrate sequence;PKA kinase substrate motif;PKC epsilon kinase substrate motif;PKC kinase substrate motif;ZIP kinase substrate motif	0.898624	5.45161e-10	178.22	125.45	906.85	-0.38694	480	7.62188	7.26555	NaN	6.51882	7.16569	NaN	6.73958	-0.491308	NaN	-0.486004	0.0388575	NaN	0.180912
Color [DarkGray]	1	4	P24276	491	P24276	Protein SSD1	SSD1	RRKRSSTINNDSDSLSSPTKSGVRRRSSLKQ	S	2			Casein kinase I substrate motif;Casein kinase II substrate motif;MAPKAPK2 kinase substrate motif	0.957343	5.93387e-22	183.41	183.41	866.867	-0.63424	491	7.7722	7.20194	6.71315	6.91212	7.26487	6.78089	6.73958	-0.718331	-0.577401	-1.21558	0.456386	0.613532	0.180912
Color [DarkGray]	1	4	P24276	492	P24276	Protein SSD1	SSD1	RKRSSTINNDSDSLSSPTKSGVRRRSSLKQR	S	2			Casein kinase I substrate motif;Casein kinase II substrate motif;Cdc2 kinase substrate motif;CDK kinase substrate motif;CDK kinase substrate motif_minimal;CDK kinase substrate motif_minimal_pS;CDK1,2,4,6 kinase substrate motif;ERK1,2 kinase substrate motif;G protein-coupled receptor kinase 1 substrate motif;Growth associated histone HI kinase substrate motif;GSK3 kinase substrate motif;GSK-3, ERK…	0.926589	2.50726e-16	188.9	178.71	866.867	-0.502	492	8.0916	7.54193	7.12509	7.31288	7.5914	7.01161	6.73683	-0.601365	-1.10799	-1.34241	0.471344	0.474566	0.463413
Color [DarkGray]	1	4	P24279	751	P24279	DNA replication licensing factor MCM3	MCM3	ALLGEDIGNDIDEEESEYEEALSKRSPQKSP	S	2			b-Adrenergic Receptor kinase substrate motif;Casein kinase I substrate motif;Casein kinase II substrate motif;G protein-coupled receptor kinase 1 substrate motif	0.999799	7.1873e-19	153.12	140.35	1448.12	0.60614	751	7.84574	6.96536	6.83143	7.2387	7.21283	7.03423	6.98301	0.119423	0.246712	0.384934	0.223917	0.196481	0.273695
Color [DarkGray]	1	4	P24279	824	P24279	DNA replication licensing factor MCM3	MCM3	QDDEQNAGEDDNDIMSPLPADEEAELQRRLQ	S	2			Casein kinase I substrate motif;CDK kinase substrate motif_minimal;CDK kinase substrate motif_minimal_pS;ERK1,2 kinase substrate motif;G protein-coupled receptor kinase 1 substrate motif;GSK-3, ERK1, ERK2, CDK5 substrate motif;WW domain binding motif	1	1.61481e-09	116.16	81.133	1694.18	0.86434	824	6.97673	6.4528	6.0177	6.32006	6.54537	NaN	NaN	-0.765425	-0.751028	-1.23145	0.519844	NaN	NaN
Color [DarkGray]	1	4	P24583	2	P24583	Protein kinase C-like 1	PKC1	______________MSFSQLEQNIKKKIAVE	S	2			Casein kinase II substrate motif	0.99874	0.00282659	90.913	68.171	723.82	1.6053	2	7.92697	6.98505	7.19039	7.14314	7.02321	7.35457	7.08923	0.204391	0.0177795	0.156914	-0.218044	-0.275297	-0.286427
Color [DarkGray]	1	4	P24583	623	P24583	Protein kinase C-like 1	PKC1	DSPTKQHDPIIDKRISLQTHGREKLNKFIDE	S	3			Aurora-A kinase substrate motif;Calmodulin-dependent protein kinase II substrate motif;Casein kinase I substrate motif;Casein kinase II substrate motif;Chk1 kinase substrate motif;PAK2 kinase substrate motif;Phosphorylase kinase substrate motif;PKA kinase substrate motif;PKC kinase substrate motif	0.693692	0.000222694	124.12	124.12	383.196	0.4253	623	6.76582	6.26588	6.29046	6.25825	NaN	NaN	5.34895	-0.574713	-0.387883	-0.612152	NaN	NaN	0.113434
Color [DarkGray]	1	4	P24783	88	P24783	ATP-dependent RNA helicase DBP2	DBP2	FEKNFYVEHESVRDRSDSEIAQFRKENEMTI	S	2			14-3-3 domain binding motif;AMP-activated protein kinase substrate motif;Calmodulin-dependent protein kinase II substrate motif;Casein kinase II substrate motif;HMGCoA Reductase kinase substrate motif;PKA kinase substrate motif;PKC kinase substrate motif	0.816871	2.328e-68	125.97	121.56	702.301	0.30563	88	7.17788	6.4463	6.31781	NaN	NaN	6.24155	6.92657	0.289126	0.247927	NaN	NaN	0.104337	0.0408223
Color [DarkGray]	1	4	P24783	90	P24783	ATP-dependent RNA helicase DBP2	DBP2	KNFYVEHESVRDRSDSEIAQFRKENEMTISG	S	2			14-3-3 domain binding motif;Akt kinase substrate motif;b-Adrenergic Receptor kinase substrate motif;Calmodulin-dependent protein kinase II substrate motif;G protein-coupled receptor kinase 1 substrate motif;MAPKAPK1 kinase substrate motif;PKA kinase substrate motif;PKC kinase substrate motif	0.999998	3.18957e-99	261.35	261.35	702.301	-0.020803	90	8.26888	7.59612	7.36502	7.39613	7.77746	7.36663	7.1771	0.221073	0.42503	0.431676	0.144829	0.0102069	0.00705191
Color [DarkGray]	1	4	P24814	878	P24814	SCF E3 ubiquitin ligase complex F-box protein GRR1	GRR1	EVFSWYLNTFDGIRMSSEEVNSLLLQVNKTF	S	3			Casein kinase II substrate motif;PKA kinase substrate motif;PKC kinase substrate motif	1	0.00962083	86.005	31.215	649.592	1.0646	878	8.31054	6.86443	7.55629	7.3533	6.39294	7.78985	7.87181	0.308594	0.0392789	-0.0948494	-0.0206624	0.341189	-0.0523263
Color [DarkGray]	1	4	P24814	884	P24814	SCF E3 ubiquitin ligase complex F-box protein GRR1	GRR1	LNTFDGIRMSSEEVNSLLLQVNKTFCEDPFS	S	3			Casein kinase I substrate motif	1	0.00962083	86.005	31.215	649.592	1.0646	884	9.46881	NaN	7.32732	6.90891	9.40941	8.46561	7.73734	NaN	-0.12378	-0.0748057	1.06378	1.16948	0.344942
Color [DarkGray]	1	4	P25037	755	P25037	Ubiquitin carboxyl-terminal hydrolase 1	UBP1	DEETGKMKDDLEAIQSNNEEDDEKEQEQKGV	S	3			Casein kinase II substrate motif	1	8.57898e-21	215.06	62.589	862.684	0.68153	755	7.68155	7.17281	6.90348	NaN	7.2578	6.56365	6.52811	0.102725	0.211012	NaN	0.440952	0.40163	-0.0377693
Color [DarkGray]	1	4	P25037	638	P25037	Ubiquitin carboxyl-terminal hydrolase 1	UBP1	ENVKDNEELQEIDNVSLDEPKINVEDQLETS	S	2			Casein kinase I substrate motif;Casein kinase II substrate motif;G protein-coupled receptor kinase 1 substrate motif	1	6.20341e-113	311.27	269.85	1033.94	0.47331	638	8.33449	7.64071	7.42188	7.46679	7.84479	7.37278	7.36263	0.107688	0.0714881	-0.0293377	-0.032492	-0.0186003	-0.292228
Color [DarkGray]	1	4	P25037	555	P25037	Ubiquitin carboxyl-terminal hydrolase 1	UBP1	YYTKLHERFEQEFEDSEEEKEYDDAEGNYAS	S	2			b-Adrenergic Receptor kinase substrate motif;BARD1 BRCT domain binding motif;Casein kinase II substrate motif;G protein-coupled receptor kinase 1 substrate motif	1	3.46293e-13	211.75	155.92	813.298	-0.011015	555	7.52218	7.05415	6.78832	6.94953	6.67335	NaN	6.34106	0.323543	0.403486	0.245739	0.15043	NaN	0.364573
Color [DarkGray]	1	4	P25037	618	P25037	Ubiquitin carboxyl-terminal hydrolase 1	UBP1	TDALGNTIKKRIIEHSDVENENVKDNEELQE	S	3			Casein kinase II substrate motif	1	1.94615e-27	235.26	96.64	535.91	-0.075354	618	8.54279	7.85081	7.5784	7.67794	8.05956	7.51455	7.6545	0.329755	0.346078	0.243181	0.151079	0.15017	-0.0189511
Color [DarkGray]	1	4	P25040	10	P25040	20S rRNA accumulation protein 4	TSR4	______MSKIEELPPSDTDDHSYSSKPGDVF	S	3			Casein kinase II substrate motif;DNA dependent Protein kinase substrate motif;Pyruvate dehydrogenase kinase substrate motif	0.999642	1.15172e-07	158.44	111.74	667.277	-0.54151	10	7.70196	6.99512	6.87262	7.10653	6.80318	6.53247	7.01932	-0.0231672	-0.0498302	-0.0772997	-0.524438	-0.376864	-0.444321
Color [DarkGray]	1	4	P25042	266	P25042	Repressor ROX1	ROX1	TTSTTTATSSPGKFSSSPNSSVLENNRLNSI	S	2			G protein-coupled receptor kinase 1 substrate motif;GSK3 kinase substrate motif;MDC1 BRCT domain binding motif;PKA kinase substrate motif;PKC kinase substrate motif;Plk1 PBD domain binding motif	0.969449	3.49745e-24	156.11	146.2	809.349	0.53584	266	7.51416	NaN	6.95635	6.91114	NaN	6.62577	7.05131	NaN	-0.566506	-0.302582	NaN	-0.35345	-0.0926478
Color [DarkGray]	1	4	P25042	267	P25042	Repressor ROX1	ROX1	TSTTTATSSPGKFSSSPNSSVLENNRLNSIN	S	2			Casein kinase I substrate motif;Casein kinase II substrate motif;CDK kinase substrate motif_minimal;CDK kinase substrate motif_minimal_pS;ERK1,2 kinase substrate motif;G protein-coupled receptor kinase 1 substrate motif;GSK3 kinase substrate motif;GSK-3, ERK1, ERK2, CDK5 substrate motif;MDC1 BRCT domain binding motif;PKA kinase substrate motif;Plk1 PBD domain binding motif;WW domain binding motif	0.821187	3.49745e-24	159.69	159.69	809.349	0.31102	267	6.60532	NaN	NaN	NaN	NaN	6.60532	NaN	NaN	NaN	NaN	NaN	-0.122743	NaN
Color [DarkGray]	1	4	P25042	366	P25042	Repressor ROX1	ROX1	INSSNTEVTAKTSLVSPK_____________	S	2			CDK kinase substrate motif_minimal;CDK kinase substrate motif_minimal_pS;ERK1,2 kinase substrate motif;Growth associated histone HI kinase substrate motif;GSK-3, ERK1, ERK2, CDK5 substrate motif;PKA kinase substrate motif;PKC kinase substrate motif;WW domain binding motif	1	0.0108663	116.52	113.62	406.202	0.39305	366	6.6557	6.42367	5.89798	NaN	5.7798	5.68161	NaN	-0.929583	-0.436373	NaN	0.0404014	-0.350559	NaN
Color [DarkGray]	1	4	P25046	200	P25046	Mediator of RNA polymerase II transcription subunit 19	ROX3	NSGNNSKKRKNKSSGSSMATPTHSDSHEDMK	S	3			G protein-coupled receptor kinase 1 substrate motif;PKA kinase substrate motif	0.868362	3.10204e-05	141.83	141.83	728.581	0.10315	200	7.47699	7.07831	6.725	6.3078	6.47786	6.68157	6.45726	-0.650544	-0.941282	-1.21645	0.276556	0.654802	0.813689
Color [DarkGray]	1	4	P25046	201	P25046	Mediator of RNA polymerase II transcription subunit 19	ROX3	SGNNSKKRKNKSSGSSMATPTHSDSHEDMKR	S	3			Casein kinase I substrate motif;Casein kinase II substrate motif;G protein-coupled receptor kinase 1 substrate motif;MAPKAPK2 kinase substrate motif;MDC1 BRCT domain binding motif;Plk1 PBD domain binding motif	0.828597	0.0016211	95.347	95.347	728.581	0.35734	201	5.85136	5.85136	NaN	NaN	NaN	NaN	NaN	-0.674291	NaN	NaN	NaN	NaN	NaN
Color [DarkGray]	1	4	P25087	378	P25087	Sterol 24-C-methyltransferase	ERG6	FVARKPENAETPSQTSQEATQ__________	S	2			ATM kinase substrate motif;Casein kinase II substrate motif;DNA dependent Protein kinase substrate motif;G protein-coupled receptor kinase 1 substrate motif	0.990878	3.60819e-11	174.04	162.09	963.41	0.55609	378	6.48745	NaN	NaN	NaN	6.48745	NaN	NaN	NaN	NaN	NaN	0.346305	NaN	NaN
Color [DarkGray]	1	4	P25293	177	P25293	Nucleosome assembly protein	NAP1	ETELLVDEEEKAQNDSEEEQVKGIPSFWLTA	S	2			b-Adrenergic Receptor kinase substrate motif;BARD1 BRCT domain binding motif;Casein kinase II substrate motif;G protein-coupled receptor kinase 1 substrate motif	1	3.90543e-06	153.94	141.34	678.769	0.84944	177	7.04084	6.11704	6.10785	6.33878	6.24993	6.43762	6.2294	0.240253	0.405884	0.106616	-0.761898	-0.122319	-1.05203
Color [DarkGray]	1	4	P25293	140	P25293	Nucleosome assembly protein	NAP1	LQKYKPIWEQRSRIISGQEQPKPEQIAKGQE	S	3			14-3-3 domain binding motif;Akt kinase substrate motif;Calmodulin-dependent protein kinase II substrate motif;Casein kinase II substrate motif;MAPKAPK1 kinase substrate motif;MAPKAPK2 kinase substrate motif;PKA kinase substrate motif;PKC kinase substrate motif	1	0.000275526	133.78	55.196	582.633	-0.38849	140	7.73876	7.19717	6.97231	6.77669	7.04595	6.7297	6.85766	-0.555884	-0.518329	-0.608914	0.388575	0.476226	0.279174
Color [DarkGray]	1	4	P25293	76	P25293	Nucleosome assembly protein	NAP1	ANQPLLLQSIQDRLGSLVGQDSGYVGGLPKN	S	2			14-3-3 domain binding motif;Calmodulin-dependent protein kinase II substrate motif;Phosphorylase kinase substrate motif;PKA kinase substrate motif;PKC kinase substrate motif	1	1.21056e-66	265.96	241.38	863.924	0.21799	76	8.6945	8.05698	7.91877	7.8414	8.02094	7.78291	7.79876	-0.69094	-0.593441	-0.593246	0.475396	0.454913	0.412402
Color [DarkGray]	1	4	P25293	27	P25293	Nucleosome assembly protein	NAP1	SMQIDNAPTPHNTPASVLNPSYLKNGNPVRA	S	3			G protein-coupled receptor kinase 1 substrate motif	0.997781	1.69937e-18	153.19	144.18	974.744	0.23198	27	7.8795	7.09847	6.32257	NaN	7.59585	7.33632	NaN	-0.53149	-0.769846	NaN	-0.498994	-0.294916	NaN
Color [DarkGray]	1	4	P25339	210	P25339	Pumilio homology domain family member 4	PUF4	NNKASSFRRQTFHALSPTDLINAANNVTLSK	S	3			AMP-activated protein kinase substrate motif;Casein kinase II substrate motif;CDK kinase substrate motif_minimal;CDK kinase substrate motif_minimal_pS;ERK1,2 kinase substrate motif;GSK-3, ERK1, ERK2, CDK5 substrate motif;HMGCoA Reductase kinase substrate motif;Pyruvate dehydrogenase kinase substrate motif;WW domain binding motif	0.993819	3.66204e-13	157.88	134.45	891.093	0.40134	210	8.0393	7.45551	6.91549	6.71404	7.7062	7.06453	6.70562	0.29125	0.232292	0.707613	-0.257287	0.273218	0.200253
Color [DarkGray]	1	4	P25339	254	P25339	Pumilio homology domain family member 4	PUF4	KPSVGANNTAKTRTQSISFDNTPSSTSFIPP	S	2			14-3-3 domain binding motif;Akt kinase substrate motif;Calmodulin-dependent protein kinase II substrate motif;Casein kinase II substrate motif;MAPKAPK1 kinase substrate motif;p70 Ribosomal S6 kinase substrate motif;Phosphorylase kinase substrate motif;PKA kinase substrate motif;PKC kinase substrate motif	0.668829	3.9093e-06	100.17	100.17	1376.12	0.37958	254	6.36099	NaN	NaN	NaN	NaN	6.36099	NaN	NaN	NaN	NaN	NaN	-0.744318	NaN
Color [DarkGray]	1	4	P25339	262	P25339	Pumilio homology domain family member 4	PUF4	TAKTRTQSISFDNTPSSTSFIPPTNSVSEKL	S	2			Casein kinase I substrate motif;Casein kinase II substrate motif;DNA dependent Protein kinase substrate motif	0.552318	1.31162e-07	105.63	105.63	1376.12	-0.08864	262	6.66529	NaN	6.2624	NaN	NaN	NaN	6.44671	NaN	-0.0485167	NaN	NaN	NaN	-0.876705
Color [DarkGray]	1	4	P25341	501	P25341	Serine/threonine-protein kinase KIN82	KIN82	TYLDTKICSDGFRTNSFVGTEEYLAPEVIRG	S	2			14-3-3 domain binding motif;Calmodulin-dependent protein kinase II substrate motif;G protein-coupled receptor kinase 1 substrate motif;PKA kinase substrate motif;PKC kinase substrate motif	0.821341	4.65419e-42	243.99	187.43	1002.97	1.1756	501	7.97918	7.3947	6.84834	7.22991	7.58407	NaN	6.90837	-0.18705	-0.256718	-0.351535	0.440208	NaN	0.572599
Color [DarkGray]	1	4	P25342	311	P25342	Cell division control protein 10	CDC10	RARQLIALKENANSRSSAHMSSNAIQR____	S	2				0.5	5.04579e-05	156.08	142.38	684.79	0.31512	311	7.38175	6.44747	6.80032	6.31095	6.63222	6.59614	6.67111	-0.327167	0.0226164	-0.0517132	0.346872	-0.0990772	0.00705191
Color [DarkGray]	1	4	P25342	312	P25342	Cell division control protein 10	CDC10	ARQLIALKENANSRSSAHMSSNAIQR_____	S	2			G protein-coupled receptor kinase 1 substrate motif;GSK3 kinase substrate motif;MDC1 BRCT domain binding motif;PKA kinase substrate motif;PKC kinase substrate motif;Plk1 PBD domain binding motif	0.981124	5.04579e-05	156.08	112.42	692.787	0.91432	312	7.42539	6.57642	6.80032	6.31095	6.63222	6.65943	6.75185	-0.295093	0.0226164	-0.0517132	0.346872	-0.0489494	0.199876
Color [DarkGray]	1	4	P25342	316	P25342	Cell division control protein 10	CDC10	IALKENANSRSSAHMSSNAIQR_________	S	2			MAPKAPK2 kinase substrate motif	0.654889	0.00364887	93.495	93.495	684.79	0.62989	316	6.5981	5.68977	5.99474	NaN	NaN	NaN	6.39554	-2.14369	-5.11719	NaN	NaN	NaN	-1.15178
Color [DarkGray]	1	4	P25343	16	P25343	Reduced viability upon starvation protein 161	RVS161	MSWEGFKKAINRAGHSVIIKNVDKTIDKEYD	S	2				1	0.00105512	119.68	88.495	452.736	0.46739	16	6.81563	6.59876	NaN	5.7436	6.21237	5.58691	NaN	-0.965108	NaN	-1.41978	0.232047	1.40871	NaN
Color [DarkGray]	1	4	P25344	202	P25344	Protein STE50	STE50	YFDTVHNRQSPSRRESPVTVFRQPSLSHSKS	S	2			14-3-3 domain binding motif;b-Adrenergic Receptor kinase substrate motif;Calmodulin-dependent protein kinase II substrate motif;Casein kinase I substrate motif;Casein kinase II substrate motif;CDK kinase substrate motif_minimal;CDK kinase substrate motif_minimal_pS;ERK1,2 kinase substrate motif;GSK-3, ERK1, ERK2, CDK5 substrate motif;MAPKAPK2 kinase substrate motif;PAK2 kinase substrate motif;PKA…	1	3.61193e-25	231.17	136.7	585.787	0.1828	202	8.17316	7.66708	7.11727	7.18478	7.69704	7.07886	7.09209	-0.377932	-0.972988	-1.20078	0.239887	0.727267	0.670206
Color [DarkGray]	1	4	P25344	248	P25344	Protein STE50	STE50	QSHPSAVSTANTPGPSPNEALKQLRASKEDS	S	3			Casein kinase II substrate motif;CDK kinase substrate motif_minimal;CDK kinase substrate motif_minimal_pS;DNA dependent Protein kinase substrate motif;ERK1,2 kinase substrate motif;G protein-coupled receptor kinase 1 substrate motif;GSK-3, ERK1, ERK2, CDK5 substrate motif;WW domain binding motif	1	3.13379e-09	121.18	121.18	1030.47	0.76132	248	6.68649	6.68649	NaN	NaN	NaN	NaN	NaN	-0.911397	NaN	NaN	NaN	NaN	NaN
Color [DarkGray]	1	4	P25357	211	P25357	Probable DNA-binding protein SNT1	SNT1	TNKLETNNVSSVNNNSPHSYYSRSNKWRSIG	S	3			Casein kinase I substrate motif;Casein kinase II substrate motif;CDK kinase substrate motif_minimal;CDK kinase substrate motif_minimal_pS;ERK1,2 kinase substrate motif;GSK-3, ERK1, ERK2, CDK5 substrate motif;WW domain binding motif	0.98967	0.00203522	100.58	100.58	788.008	-0.62656	211	6.6477	NaN	NaN	NaN	6.6477	NaN	NaN	NaN	NaN	NaN	1.64446	NaN	NaN
Color [DarkGray]	1	4	P25357	272	P25357	Probable DNA-binding protein SNT1	SNT1	KANSTTILKSTHSQSSPSLHTKKFHDANKLD	S	3			Casein kinase II substrate motif;CDK kinase substrate motif_minimal;CDK kinase substrate motif_minimal_pS;ERK1,2 kinase substrate motif;GSK-3, ERK1, ERK2, CDK5 substrate motif;MDC1 BRCT domain binding motif;Plk1 PBD domain binding motif;WW domain binding motif	0.737537	0.00279892	100.23	56.872	492.887	0.36378	272	6.06164	6.06164	NaN	NaN	NaN	NaN	NaN	-2.02926	NaN	NaN	NaN	NaN	NaN
Color [DarkGray]	1	4	P25358	336	P25358	Elongation of fatty acids protein 2	FEN1	VNEYVNVDLKNVPTPSPSPKPQHRRKR____	S	3			Casein kinase II substrate motif;CDK kinase substrate motif_minimal;CDK kinase substrate motif_minimal_pS;DNA dependent Protein kinase substrate motif;ERK1,2 kinase substrate motif;GSK-3, ERK1, ERK2, CDK5 substrate motif;WW domain binding motif	1	7.35661e-94	156.13	93.959	594.577	-0.046941	336	8.42352	8.02255	7.50265	7.46801	7.59711	7.50481	7.4335	0.474462	0.625831	-1.5257	-1.69129	0.240864	0.0896338
Color [DarkGray]	1	4	P25358	338	P25358	Elongation of fatty acids protein 2	FEN1	EYVNVDLKNVPTPSPSPKPQHRRKR______	S	3			CDK kinase substrate motif_minimal;CDK kinase substrate motif_minimal_pS;DNA dependent Protein kinase substrate motif;ERK1,2 kinase substrate motif;Growth associated histone HI kinase substrate motif;GSK-3, ERK1, ERK2, CDK5 substrate motif;PKA kinase substrate motif;PKC kinase substrate motif;WW domain binding motif	1	2.85999e-44	157.42	93.959	594.577	-0.046941	338	8.69312	7.79136	7.79695	7.85845	8.27999	7.74593	7.70213	-0.827001	0.60483	-0.0443301	0.0962619	-1.9746	-1.81451
Color [DarkGray]	1	4	P25364	496	P25364	Forkhead transcription factor HCM1	HCM1	IRYITTPGGTLETQISPRKSSAPDVLTSATN	S	2			Casein kinase I substrate motif;Cdc2 kinase substrate motif;CDK kinase substrate motif;CDK kinase substrate motif_minimal;CDK kinase substrate motif_minimal_pS;CDK1,2,4,6 kinase substrate motif;ERK1,2 kinase substrate motif;G protein-coupled receptor kinase 1 substrate motif;Growth associated histone HI kinase substrate motif;GSK3 kinase substrate motif;GSK-3, ERK1, ERK2, CDK5 substrate motif;PKA…	0.999976	3.09103e-26	221.14	216.65	907.44	0.41034	496	7.77014	NaN	7.25864	7.1357	6.66639	7.01774	7.08066	NaN	-1.18774	-1.25567	1.92319	0.016211	0.495798
Color [DarkGray]	1	4	P25375	73	P25375	Saccharolysin	PRD1	INNSNNFYDSMSKVESPSVSNFVEPFMKFEN	S	2			b-Adrenergic Receptor kinase substrate motif;Calmodulin-dependent protein kinase II substrate motif;Casein kinase I substrate motif;Casein kinase II substrate motif;CDK kinase substrate motif_minimal;CDK kinase substrate motif_minimal_pS;Chk1 kinase substrate motif;ERK1,2 kinase substrate motif;G protein-coupled receptor kinase 1 substrate motif;GSK3 kinase substrate motif;GSK-3, ERK1, ERK2, CDK5…	0.999998	3.67967e-27	189.77	181.34	896.897	-0.48695	73	7.69891	7.29323	6.56253	6.93203	7.08084	6.66917	6.15576	-0.865911	-0.63131	-0.695255	-0.172457	-0.186344	-0.296368
Color [DarkGray]	1	4	P25376	101	P25376	General amino acid permease AGP1	AGP1	ISPSSRQAQELEKNESSDNIGANTGHKSDSL	S	2			b-Adrenergic Receptor kinase substrate motif;Calmodulin-dependent protein kinase II substrate motif;Chk1 kinase substrate motif;PKA kinase substrate motif;PKC kinase substrate motif	0.99988	1.22208e-31	209.31	209.31	762.31	-0.35852	101	7.06614	6.67123	NaN	NaN	6.79693	5.55806	5.51565	0.116897	NaN	NaN	0.446256	-0.814539	0.0938305
Color [DarkGray]	1	4	P25384;P0CX63;P0CX64;Q12337;P0C2J5	1014;1014;1014;1014;1014	P25384	Transposon Ty2-C Gag-Pol polyprotein;Capsid protein;Ty2 protease;Integrase;Reverse transcriptase/ribonuclease H;Transposon Ty2-F Gag-Pol polyprotein;Capsid protein;Ty2 protease;Integrase;Reverse transcriptase/ribonuclease H;Transposon Ty2-GR2 Gag-Pol polyprotein;Capsid protein;Ty2 protease;Integrase;Reverse transcriptase/ribonuclease H;Transposon Ty2-GR1 Gag-Pol polyprotein;Capsid protein;Ty2 pro…	TY2B-C;TY2B-F;TY2B-GR2;TY2B-GR1;TY2B-LR2	KESTEMGGTVESDTTSPRHSSTFTARNQKRP	S	2			Casein kinase I substrate motif;CDK kinase substrate motif_minimal;CDK kinase substrate motif_minimal_pS;ERK1,2 kinase substrate motif;G protein-coupled receptor kinase 1 substrate motif;Growth associated histone HI kinase substrate motif;GSK3 kinase substrate motif;GSK-3, ERK1, ERK2, CDK5 substrate motif;MAPKAPK2 kinase substrate motif;PKA kinase substrate motif;PKC kinase substrate motif;WW dom…	0.994994	4.76416e-67	273.94	273.94	932.369	-0.41781	1014	7.26919	7.0387	NaN	6.14054	6.70455	NaN	6.08203	-0.0512646	NaN	-0.233668	-0.138839	NaN	-0.160943
Color [DarkGray]	1	4	P25384;Q07791;Q12472;P0C2J3;Q03494;Q12501;Q12491;Q12113	1031;1031;1031;1031;1031;1031;1031;1031	P25384;Q07791;Q12113	Transposon Ty2-C Gag-Pol polyprotein;Capsid protein;Ty2 protease;Integrase;Reverse transcriptase/ribonuclease H;Transposon Ty2-DR3 Gag-Pol polyprotein;Capsid protein;Ty2 protease;Integrase;Reverse transcriptase/ribonuclease H;Transposon Ty2-DR1 Gag-Pol polyprotein;Capsid protein;Ty2 protease;Integrase;Reverse transcriptase/ribonuclease H;Transposon Ty2-LR1 Gag-Pol polyprotein;Capsid protein;Ty2 p…	TY2B-C;TY2B-DR3;TY2B-DR1;TY2B-LR1;TY2B-DR2;TY2B-OR2;TY2B-B;TY2B-OR1	RHSSTFTARNQKRPGSPNDMIDLTSQDRVNY	S	3			14-3-3 domain binding motif;Calmodulin-dependent protein kinase II substrate motif;Casein kinase II substrate motif;CDK kinase substrate motif_minimal;CDK kinase substrate motif_minimal_pS;ERK1,2 kinase substrate motif;GSK-3, ERK1, ERK2, CDK5 substrate motif;PKA kinase substrate motif;PKC kinase substrate motif;Pyruvate dehydrogenase kinase substrate motif;WW domain binding motif	1	2.07075e-08	119.56	104.21	633.275	0.033685	1031	7.10161	6.70122	NaN	NaN	6.88137	NaN	NaN	-0.18349	NaN	NaN	-0.92714	NaN	NaN
Color [DarkGray]	1	4	P25384;P0CX63;P0CX64;Q12337;P0C2J5;Q07791;Q12472;P0C2J3;Q03494;Q12113	1090;1090;1090;1090;1090;1090;1090;1090;1090;1090	P25384;Q07791;Q12113	Transposon Ty2-C Gag-Pol polyprotein;Capsid protein;Ty2 protease;Integrase;Reverse transcriptase/ribonuclease H;Transposon Ty2-F Gag-Pol polyprotein;Capsid protein;Ty2 protease;Integrase;Reverse transcriptase/ribonuclease H;Transposon Ty2-GR2 Gag-Pol polyprotein;Capsid protein;Ty2 protease;Integrase;Reverse transcriptase/ribonuclease H;Transposon Ty2-GR1 Gag-Pol polyprotein;Capsid protein;Ty2 pro…	TY2B-C;TY2B-F;TY2B-GR2;TY2B-GR1;TY2B-LR2;TY2B-DR3;TY2B-DR1;TY2B-LR1;TY2B-DR2;TY2B-OR1	RTTNSTPSIDDRSSNSESTTPIISIETKAAC;RTTNSTPSIDDRSSNSESTTPIISIETKAVC	S	2			Casein kinase I substrate motif;Casein kinase I substrate motif;Casein kinase II substrate motif;Casein kinase II substrate motif;G protein-coupled receptor kinase 1 substrate motif;G protein-coupled receptor kinase 1 substrate motif	0.958536	8.88543e-36	244.31	231.52	927.394	0.58802	1090	7.11564	6.96306	NaN	NaN	6.58736	NaN	NaN	0.00129788	NaN	NaN	-0.165968	NaN	NaN
Color [DarkGray]	1	4	P25441	224	P25441	DNA-directed RNA polymerase III subunit RPC4	RPC53	HEDVETVKREIQEALSEKPTREPTPSVKTEP	S	2			Casein kinase I substrate motif;G protein-coupled receptor kinase 1 substrate motif;PKA kinase substrate motif;PKC kinase substrate motif	1	6.48813e-53	175.26	121.58	1190.02	0.682	224	9.25919	8.46422	8.54814	8.4539	8.45758	8.45286	8.50091	0.492725	0.623586	0.609755	-0.307966	-0.290939	-0.300964
Color [DarkGray]	1	4	P25441	178	P25441	DNA-directed RNA polymerase III subunit RPC4	RPC53	EFEARNLIEDEDDGESEKSSDVDMDDEEWRS	S	2			b-Adrenergic Receptor kinase substrate motif;Casein kinase I substrate motif;Casein kinase II substrate motif;G protein-coupled receptor kinase 1 substrate motif;GSK3 kinase substrate motif;PKA kinase substrate motif;PKC kinase substrate motif	1	1.0458e-62	281.09	40.801	786.801	-0.27238	178	8.62311	7.82366	7.95855	7.79377	7.78031	7.81639	7.87116	0.330329	0.278936	0.284159	0.0182068	-0.0219802	0.0617071
Color [DarkGray]	1	4	P25441	181	P25441	DNA-directed RNA polymerase III subunit RPC4	RPC53	ARNLIEDEDDGESEKSSDVDMDDEEWRSKRI	S	3				0.953772	7.09504e-16	185.95	73.616	1045.04	-0.38644	181	8.32164	7.55011	7.53851	7.13053	7.77517	7.46389	7.57383	0.799916	0.517326	0.597126	-0.209929	-0.0690281	-0.0767063
Color [DarkGray]	1	4	P25441	182	P25441	DNA-directed RNA polymerase III subunit RPC4	RPC53	RNLIEDEDDGESEKSSDVDMDDEEWRSKRIE	S	2			Casein kinase I substrate motif;Casein kinase II substrate motif;MAPKAPK2 kinase substrate motif;MDC1 BRCT domain binding motif;PKA kinase substrate motif;PKC kinase substrate motif;Plk1 PBD domain binding motif;Pyruvate dehydrogenase kinase substrate motif	0.957287	7.09504e-16	185.95	143.97	782.269	-0.15758	182	8.36042	7.52169	7.61576	7.13053	7.81665	7.54922	7.60534	0.799916	0.627794	0.597126	-0.142099	-0.161653	-0.0767063
Color [DarkGray]	1	4	P25491	394	P25491	Mitochondrial protein import protein MAS5	YDJ1	KYNRTRASRGGANYDSDEEEQGGEGVQCASQ	S	2			b-Adrenergic Receptor kinase substrate motif;BARD1 BRCT domain binding motif;Casein kinase II substrate motif	1	1.68407e-44	219.32	219.32	1183.92	-0.25033	394	7.81979	7.45521	7.04825	NaN	7.21654	6.73424	6.64856	-3.36495	-3.50081	NaN	-3.35184	-3.06214	-3.64121
Color [DarkGray]	1	4	P25554	139	P25554	SAGA-associated factor 29	SGF29	PILVGSEVAYKPRRGSADGEWIQCEVLKVVA	S	2			14-3-3 domain binding motif;Calmodulin-dependent protein kinase II substrate motif;MAPKAPK1 kinase substrate motif;PAK2 kinase substrate motif;PKA kinase substrate motif;PKC epsilon kinase substrate motif;PKC kinase substrate motif	1	4.0982e-05	143.95	143.04	914.408	0.41361	139	7.2522	6.75543	6.31091	5.77086	6.64627	6.45246	6.3579	0.580049	0.348006	0.268554	0.00748262	0.119688	-0.0723917
Color [DarkGray]	1	4	P25558	1075	P25558	Bud site selection protein 3	BUD3	DTQSEFLRAADVENLSDDDEHRQNESRVFND	S	2			Casein kinase I substrate motif;Casein kinase II substrate motif;Pyruvate dehydrogenase kinase substrate motif	1	6.64908e-45	221.47	78.285	833.323	0.080733	1075	8.24623	7.65632	7.35185	7.45212	7.5647	7.21833	7.43014	0.453965	0.60521	0.556895	0.466966	0.240253	0.0809305
Color [DarkGray]	1	4	P25558	1614	P25558	Bud site selection protein 3	BUD3	TKDASYAYLKDFVALSDDEDEDGKQNCAVGG	S	2			BARD1 BRCT domain binding motif;Casein kinase II substrate motif	1	8.96626e-22	219.97	173.28	817.809	0.77141	1614	7.73655	7.19548	6.87132	6.84698	6.94988	6.79359	6.9657	0.284751	0.573278	0.523161	0.611833	0.328032	0.167743
Color [DarkGray]	1	4	P25558	1183	P25558	Bud site selection protein 3	BUD3	NEGKDAKDIKLGDDYSDKETAKEITKPKNFV	S	2			Casein kinase I substrate motif;Casein kinase II substrate motif;G protein-coupled receptor kinase 1 substrate motif;PKA kinase substrate motif;PKC kinase substrate motif	1	2.13435e-05	167.69	167.69	711.295	-0.46056	1183	7.25256	6.63629	6.39273	6.56574	6.40403	6.19315	6.52055	0.31429	0.341644	0.333653	0.499476	-0.18331	-0.0332004
Color [DarkGray]	1	4	P25558	1443	P25558	Bud site selection protein 3	BUD3	PTAEFPVEELPNTPRSINVTTSNNKSTDDKL	S	2			G protein-coupled receptor kinase 1 substrate motif	1	3.08442e-06	138.02	138.02	579.264	-0.16912	1443	7.35079	6.46867	6.33474	7.07368	5.99164	6.26792	6.42187	0.353097	-1.4478	0.588709	0.688315	0.370611	0.111565
Color [DarkGray]	1	4	P25567	422	P25567	RNA-binding protein SRO9	SRO9	SSTELASQEQETKEDSAPVAAGESESSL___	S	2			b-Adrenergic Receptor kinase substrate motif;G protein-coupled receptor kinase 1 substrate motif;PKA kinase substrate motif;PKC kinase substrate motif	1	0.0113884	97.235	97.235	764.806	0.015609	422	6.44394	NaN	NaN	NaN	NaN	NaN	6.44394	NaN	NaN	NaN	NaN	NaN	-1.729
Color [DarkGray]	1	4	P25567	39	P25567	RNA-binding protein SRO9	SRO9	SKSKQVNLTPAPLPTSSPWKLAPTEIPVSTI	S	2				1	2.63721e-07	164.2	90.718	1028.41	0.39058	39	8.64215	8.07229	7.86405	7.85451	7.88637	7.63103	7.74955	6.95733	6.74133	6.68075	6.25	6.02839	7.01268
Color [DarkGray]	1	4	P25567	40	P25567	RNA-binding protein SRO9	SRO9	KSKQVNLTPAPLPTSSPWKLAPTEIPVSTIS	S	2			Cdc2 kinase substrate motif;CDK kinase substrate motif;CDK kinase substrate motif_minimal;CDK kinase substrate motif_minimal_pS;CDK1,2,4,6 kinase substrate motif;ERK1,2 kinase substrate motif;Growth associated histone HI kinase substrate motif;GSK-3, ERK1, ERK2, CDK5 substrate motif;MDC1 BRCT domain binding motif;Plk1 PBD domain binding motif;WW domain binding motif	1	2.63721e-07	164.2	90.718	1028.41	0.39058	40	8.64215	8.07229	7.86405	7.85451	7.88637	7.63103	7.74955	6.95733	6.74133	6.68075	6.25	6.02839	7.01268
Color [DarkGray]	1	4	P25568	2	P25568	Autophagy-related protein 22	ATG22	______________MSYGTINDMNESVTNYR	S	2			Casein kinase I substrate motif;Casein kinase II substrate motif	0.868791	0.0105371	40.186	38.562	1307.46	-1.5482	2	9.17094	7.85252	7.81696	7.80052	7.53048	8.74573	8.83984	-1.15229	-0.118539	-1.00439	1.76914	1.39501	1.3644
Color [DarkGray]	1	4	P25568	12	P25568	Autophagy-related protein 22	ATG22	____MSYGTINDMNESVTNYRIKKAQNNIKG	S	2			b-Adrenergic Receptor kinase substrate motif;Casein kinase II substrate motif	0.998511	0.0105371	49.555	49.555	1275.47	0.79219	12	8.76759	7.03286	7.2173	7.19075	7.18676	8.71269	7.05542	-1.15229	-0.950481	-1.10005	1.76914	1.39501	1.39193
Color [DarkGray]	1	4	P25579	393	P25579	Laminarase-resistance protein LRE1	LRE1	MQHRNLIDNMKGRRNSNTINSIFNYKSQHYE	S	2			14-3-3 domain binding motif;Calmodulin-dependent protein kinase II substrate motif;Casein kinase II substrate motif;MAPKAPK1 kinase substrate motif;PAK2 kinase substrate motif;PKA kinase substrate motif;PKA, PKG kinase substrate motif;PKC epsilon kinase substrate motif;PKC kinase substrate motif;PKG kinase substrate motif	0.906095	1.5013e-05	163.64	163.64	747.835	0.43985	393	7.01115	6.37716	6.08425	NaN	6.46931	6.10438	6.3881	0.105544	0.24817	NaN	-0.261033	0.0465609	-0.204748
Color [DarkGray]	1	4	P25579	276	P25579	Laminarase-resistance protein LRE1	LRE1	HYTKQLPLTVGCDSQSPKEQRSAASMTINQA	S	2			Casein kinase I substrate motif;Casein kinase II substrate motif;CDK kinase substrate motif_minimal;CDK kinase substrate motif_minimal_pS;ERK1,2 kinase substrate motif;Growth associated histone HI kinase substrate motif;GSK-3, ERK1, ERK2, CDK5 substrate motif;PKA kinase substrate motif;PKC kinase substrate motif;WW domain binding motif	0.928373	0.00320056	96.464	49.708	805.368	0.95738	276	6.89378	6.46142	5.8833	NaN	6.43811	5.68283	5.97699	-0.751198	-0.499076	NaN	-0.738289	-0.404344	-0.110495
Color [DarkGray]	1	4	P25582	529	P25582	AdoMet-dependent rRNA methyltransferase SPB1	SPB1	KDYIEDNDDEGVEGDSDDDEAITNLISKLKG	S	2			b-Adrenergic Receptor kinase substrate motif;Casein kinase I substrate motif;Casein kinase II substrate motif;Pyruvate dehydrogenase kinase substrate motif	0.99996	9.80485e-11	118.76	118.76	1533.61	-0.6511	529	8.13306	6.9745	NaN	7.48744	7.77996	7.18814	7.30157	0.197236	NaN	0.46728	0.112633	0.264837	0.276794
Color [DarkGray]	1	4	P25587	241	P25587	Protein LDB16	LDB16	TLMSLSNRAKLRRNASDADIVNIKILRRNSR	S	2			14-3-3 domain binding motif;AMP-activated protein kinase substrate motif;Calmodulin-dependent protein kinase I substrate motif;Calmodulin-dependent protein kinase II substrate motif;Calmodulin-dependent protein kinase IV substrate motif;Casein kinase II substrate motif;Chk1 kinase substrate motif;PKA kinase substrate motif;PKC kinase substrate motif;Pyruvate dehydrogenase kinase substrate motif;Z…	1	2.40134e-14	169.37	127.18	620.284	0.48908	241	6.74651	6.6277	NaN	NaN	6.12551	NaN	NaN	0.234011	NaN	NaN	0.885496	NaN	NaN
Color [DarkGray]	1	4	P25588	807	P25588	Mediator of replication checkpoint protein 1	MRC1	GFRNKRAKNSLELELSDDDEDDVLQQYRLKR	S	2			Casein kinase II substrate motif;Pyruvate dehydrogenase kinase substrate motif	1	3.1652e-39	222.06	222.06	1238.52	-0.44342	807	8.13786	6.88643	7.35746	7.43154	7.41231	7.43761	7.42566	0.611645	0.389236	0.394185	-0.158719	-0.184933	-0.144425
Color [DarkGray]	1	4	P25588	965	P25588	Mediator of replication checkpoint protein 1	MRC1	LYTLKQNSSIKSFTNSQTDSTTSKTVNTIID	S	2			ATM kinase substrate motif;Casein kinase II substrate motif;DNA dependent Protein kinase substrate motif;G protein-coupled receptor kinase 1 substrate motif;GSK3 kinase substrate motif;MAPKAPK2 kinase substrate motif;Pyruvate dehydrogenase kinase substrate motif	0.982124	2.49691e-07	182.89	182.89	742.301	0.3123	965	6.89072	NaN	NaN	6.68196	NaN	6.06236	6.2584	NaN	NaN	-0.213287	NaN	-0.908253	-0.540002
Color [DarkGray]	1	4	P25588	208	P25588	Mediator of replication checkpoint protein 1	MRC1	PIKSIEPQSQIITTSSNHSNALSPKIPIIPT	S	3			Casein kinase I substrate motif;Casein kinase II substrate motif;MDC1 BRCT domain binding motif;Plk1 PBD domain binding motif	0.815679	0.00847877	66.606	33.835	887.021	-0.26726	208	9.15155	8.49888	8.45254	8.42454	8.15103	8.07536	8.46601	-0.163058	-0.165871	-0.159074	-0.0291317	-0.547194	0.239398
Color [DarkGray]	1	4	P25588	211	P25588	Mediator of replication checkpoint protein 1	MRC1	SIEPQSQIITTSSNHSNALSPKIPIIPTELI	S	3			G protein-coupled receptor kinase 1 substrate motif;GSK3 kinase substrate motif;MAPKAPK2 kinase substrate motif	0.782111	0.000172781	88.264	32.075	887.021	-0.91867	211	9.17531	8.50745	8.46063	8.42454	8.17981	8.22024	8.48234	0.16092	-0.43774	-0.305022	-1.05179	-0.574412	-0.479211
Color [DarkGray]	1	4	P25623	264	P25623	Suppressor of yeast profilin deletion	SYP1	FQLSSSSKEVVPNNASPASATGARPVSVSNG	S	2			Casein kinase I substrate motif;Casein kinase II substrate motif;CDK kinase substrate motif_minimal;CDK kinase substrate motif_minimal_pS;ERK1,2 kinase substrate motif;G protein-coupled receptor kinase 1 substrate motif;GSK-3, ERK1, ERK2, CDK5 substrate motif;WW domain binding motif	0.996125	3.49622e-94	137.89	36.856	810.873	0.55516	264	7.70172	6.9716	6.81074	6.81044	7.15391	6.83334	6.84226	-0.970187	-0.947528	-1.25991	0.529671	0.817214	0.961105
Color [DarkGray]	1	4	P25623	297	P25623	Suppressor of yeast profilin deletion	SYP1	NTEREKKSPQKDKRKSAFGNIGHRLASASSS	S	2			PAK2 kinase substrate motif;PKA kinase substrate motif;PKC kinase substrate motif	1	1.93965e-08	84.476	84.476	519.729	-0.011981	297	7.28176	6.68111	6.27379	6.37433	6.7424	6.23165	6.45588	-0.129766	0.1149	0.891886	0.4609	-0.180266	-0.601168
Color [DarkGray]	1	4	P25623	414	P25623	Suppressor of yeast profilin deletion	SYP1	TYSSSKSNNWTPGEASDTPPLPPHATPKNVD	S	3			Casein kinase II substrate motif;G protein-coupled receptor kinase 1 substrate motif	0.778796	0.00250508	88.627	88.627	798.697	0.29164	414	6.25978	NaN	6.25978	NaN	NaN	NaN	NaN	NaN	-2.13049	NaN	NaN	NaN	NaN
Color [DarkGray]	1	4	P25623	496	P25623	Suppressor of yeast profilin deletion	SYP1	LQPQSKTKPLPVEPASPSISLPTATVDNQPS	S	3			Casein kinase I substrate motif;Casein kinase II substrate motif;CDK kinase substrate motif_minimal;CDK kinase substrate motif_minimal_pS;ERK1,2 kinase substrate motif;G protein-coupled receptor kinase 1 substrate motif;GSK3 kinase substrate motif;GSK-3, ERK1, ERK2, CDK5 substrate motif;WW domain binding motif	0.980395	1.07791e-23	147.16	104.55	1116.86	0.18895	496	7.70904	7.03362	7.18563	7.18364	6.98999	NaN	NaN	-1.30782	-2.18351	-2.04758	0.00432164	NaN	NaN
Color [DarkGray]	1	4	P25623	498	P25623	Suppressor of yeast profilin deletion	SYP1	PQSKTKPLPVEPASPSISLPTATVDNQPSGQ	S	3			Casein kinase II substrate motif;DNA dependent Protein kinase substrate motif;G protein-coupled receptor kinase 1 substrate motif	0.956781	1.07791e-23	147.16	91.086	1116.86	-0.51597	498	7.90306	7.21822	7.18563	7.22394	6.91542	7.06427	7.06303	-1.66182	-2.18351	-2.4362	0.03492	0.268913	0.157044
Color [DarkGray]	1	4	P25623	500	P25623	Suppressor of yeast profilin deletion	SYP1	SKTKPLPVEPASPSISLPTATVDNQPSGQVD	S	3			Casein kinase I substrate motif;Casein kinase II substrate motif;G protein-coupled receptor kinase 1 substrate motif;MAPKAPK2 kinase substrate motif	0.999557	2.94999e-17	137.42	109.97	1116.86	-0.090577	500	7.99084	7.43819	7.18563	7.22394	7.25534	7.06427	6.94485	-1.25818	-2.18351	-2.4362	0.0196308	0.268913	0.34551
Color [DarkGray]	1	4	P25623	389	P25623	Suppressor of yeast profilin deletion	SYP1	ETPNNSSTRVSSTATSSIYQKQRRPTYSSSK	S	2			Casein kinase II substrate motif;MAPKAPK2 kinase substrate motif	0.610946	4.07464e-07	146.96	103.83	676.311	-5.6449	389	6.36665	NaN	NaN	NaN	NaN	6.36665	NaN	NaN	NaN	NaN	NaN	-0.0405711	NaN
Color [DarkGray]	1	4	P25623	390	P25623	Suppressor of yeast profilin deletion	SYP1	TPNNSSTRVSSTATSSIYQKQRRPTYSSSKS	S	2			MDC1 BRCT domain binding motif;Plk1 PBD domain binding motif	0.953114	7.49146e-07	142.45	65.374	676.311	-5.5212	390	6.44476	NaN	NaN	NaN	NaN	6.44476	NaN	NaN	NaN	NaN	NaN	0.0765591	NaN
Color [DarkGray]	1	4	P25635	651	P25635	Periodic tryptophan protein 2	PWP2	TEAGSLDLIDDAGENSDLEDRIDNSLPGSQR	S	2			Casein kinase II substrate motif	1	8.84974e-35	214.11	155.46	1223.5	-0.16618	651	7.9877	7.34215	6.9662	7.05057	7.51638	7.01191	7.06521	0.277033	0.413377	0.326192	0.436375	0.332278	0.26111
Color [DarkGray]	1	4	P25655	2106	P25655	General negative regulator of transcription subunit 1	CDC39	DDQSATINRRQTPLQSNA_____________	S	2				0.666448	0.00596436	35.269	35.269	547.753	0.39609	2106	7.08966	NaN	NaN	NaN	7.08966	NaN	NaN	NaN	NaN	NaN	0.594071	NaN	NaN
Color [DarkGray]	1	4	P25694	519	P25694	Cell division control protein 48	CDC48	EYPVLHPDQYTKFGLSPSKGVLFYGPPGTGK	S	2			Casein kinase II substrate motif;Cdc2 kinase substrate motif;CDK kinase substrate motif;CDK kinase substrate motif_minimal;CDK kinase substrate motif_minimal_pS;CDK1,2,4,6 kinase substrate motif;ERK1,2 kinase substrate motif;GSK-3, ERK1, ERK2, CDK5 substrate motif;PKA kinase substrate motif;WW domain binding motif	0.998627	0.000189792	162.88	162.88	408.189	0.080935	519	7.39273	6.71702	6.24591	6.51663	6.93333	6.44326	6.49013	-0.317499	0.0446039	-0.140174	0.193709	0.208018	0.0137839
Color [DarkGray]	1	4	P25694	770	P25694	Cell division control protein 48	CDC48	KEHFAEAMKTAKRSVSDAELRRYEAYSQQMK	S	2			14-3-3 domain binding motif;Calmodulin-dependent protein kinase II substrate motif;Casein kinase II substrate motif;PKA kinase substrate motif;PKC kinase substrate motif	0.999953	0.00237123	110.38	110.38	478.708	0.23984	770	6.9172	6.01845	NaN	5.92753	6.61261	6.03318	6.07791	-0.23698	NaN	0.218719	0.411643	0.293253	0.471344
Color [DarkGray]	1	4	P26321	235	P26321	60S ribosomal protein L5	RPL5	SELFKGYLADDIDADSLEDIYTSAHEAIRAD	S	3			b-Adrenergic Receptor kinase substrate motif;Casein kinase I substrate motif;Casein kinase II substrate motif;Pyruvate dehydrogenase kinase substrate motif	1	3.41784e-19	163.79	157.22	911.736	-0.8895	235	8.2295	7.04001	7.39775	7.39046	7.70504	7.35921	7.55068	0.235482	0.134484	-0.295217	0.387142	0.475811	0.353323
Color [DarkGray]	1	4	P26754	122	P26754	Replication factor A protein 2	RFA2	DLAAGNDDSSGKGYGSQVAQQFEIGGYVKVF	S	2			ATM kinase substrate motif;DNA dependent Protein kinase substrate motif;PKA kinase substrate motif	1	7.51503e-67	270.95	229.07	955.938	0.23452	122	8.48588	7.59163	7.67988	7.87023	7.40639	7.72192	7.82498	-1.04609	0.370499	0.392867	1.73448	0.454702	0.311038
Color [DarkGray]	1	4	P26785	179	P26785	60S ribosomal protein L16-B	RPL16B	AEYYAKKRAFTKKVSSASAAASESDVAKQLA	S	2			Casein kinase II substrate motif;G protein-coupled receptor kinase 1 substrate motif;MDC1 BRCT domain binding motif;PKA kinase substrate motif;PKC kinase substrate motif;Plk1 PBD domain binding motif	0.780142	0.000147313	127.29	69.935	730.319	-0.8397	179	6.55017	NaN	NaN	6.28957	6.20455	NaN	NaN	NaN	NaN	0.404249	-0.325684	NaN	NaN
Color [DarkGray]	1	4	P26785	181	P26785	60S ribosomal protein L16-B	RPL16B	YYAKKRAFTKKVSSASAAASESDVAKQLASF	S	2			G protein-coupled receptor kinase 1 substrate motif;GSK3 kinase substrate motif	0.973035	9.12328e-05	131.82	131.82	730.319	0.29472	181	6.59694	NaN	NaN	NaN	6.59694	NaN	NaN	NaN	NaN	NaN	0.0467006	NaN	NaN
Color [DarkGray]	1	4	P26785	185	P26785	60S ribosomal protein L16-B	RPL16B	KRAFTKKVSSASAAASESDVAKQLASFGY__	S	2			Casein kinase II substrate motif;G protein-coupled receptor kinase 1 substrate motif;MAPKAPK2 kinase substrate motif;Pyruvate dehydrogenase kinase substrate motif	0.958373	2.22462e-06	147.06	122.49	730.319	0.63626	185	7.42862	NaN	6.85614	6.6285	6.65011	6.79482	6.67169	NaN	0.313594	-0.045357	-0.0149514	-0.0427242	-0.575787
Color [DarkGray]	1	4	P26785	187	P26785	60S ribosomal protein L16-B	RPL16B	AFTKKVSSASAAASESDVAKQLASFGY____	S	2			b-Adrenergic Receptor kinase substrate motif	0.998235	8.19276e-08	177.6	126.8	730.319	-0.90518	187	7.83361	6.85938	6.89378	6.89216	7.36144	7.1069	6.97912	0.45386	0.21176	0.371391	-0.0581425	0.00877379	-0.021204
Color [DarkGray]	1	4	P26786;P48164	115;115	P26786;P48164	40S ribosomal protein S7-A;40S ribosomal protein S7-B	RPS7A;RPS7B	PKPSRTSRQVQKRPRSRTLTAVHDKILEDLV;PKPSRTSRQVQKRPRSRTLTAVHDKVLEDMV	S	3			14-3-3 domain binding motif;14-3-3 domain binding motif;Calmodulin-dependent protein kinase II substrate motif;Calmodulin-dependent protein kinase II substrate motif;Casein kinase II substrate motif;Casein kinase II substrate motif;G protein-coupled receptor kinase 1 substrate motif;G protein-coupled receptor kinase 1 substrate motif;PKA kinase substrate motif;PKA kinase substrate motif;PKC kinas…	0.692846	0.000407394	119.39	73.887	429.855	0.045283	115	7.09262	6.33923	6.37936	6.3477	6.23218	6.58709	NaN	-0.33061	-0.48748	-0.421245	0.430607	0.321582	NaN
Color [DarkGray]	1	4	P27344	186	P27344	DNA polymerase epsilon subunit C	DPB3	LSRFQYKSALDVGEHSDSSDIEVDHTKSTDP	S	3			Casein kinase I substrate motif;Casein kinase II substrate motif	0.999475	1.53298e-09	153.72	119.87	767.637	0.17127	186	8.35369	7.61787	7.35991	7.24324	7.63472	7.63377	7.76143	0.754032	0.720191	0.546561	-1.44003	-1.49423	-1.37891
Color [DarkGray]	1	4	P27344	188	P27344	DNA polymerase epsilon subunit C	DPB3	RFQYKSALDVGEHSDSSDIEVDHTKSTDP__	S	3			b-Adrenergic Receptor kinase substrate motif	0.783431	6.49587e-06	123.4	119.87	767.637	0.17127	188	8.20178	7.45664	7.35991	6.82032	6.88144	7.63377	7.70212	0.7589	0.690104	0.679694	-0.260377	-0.0689675	-1.36435
Color [DarkGray]	1	4	P27344	189	P27344	DNA polymerase epsilon subunit C	DPB3	FQYKSALDVGEHSDSSDIEVDHTKSTDP___	S	3			Casein kinase II substrate motif;MDC1 BRCT domain binding motif;Plk1 PBD domain binding motif	0.907158	1.53298e-09	153.72	91.457	767.637	-1.2855	189	8.27425	7.61787	7.35991	7.24324	7.63472	6.7233	7.76143	0.767231	0.690104	0.546561	-1.44003	0.00848693	0.0788831
Color [DarkGray]	1	4	P27472	651	P27472	Glycogen [starch] synthase isoform 2	GSY2	DALAGGKKLKVARPLSVPGSPRDLRSNSTVY	S	2			14-3-3 domain binding motif;Calmodulin-dependent protein kinase II alpha substrate motif;Calmodulin-dependent protein kinase II substrate motif;Calmodulin-dependent protein kinase IV substrate motif;Chk1 kinase substrate motif;G protein-coupled receptor kinase 1 substrate motif;GSK3 kinase substrate motif;Phosphorylase kinase substrate motif;PKA kinase substrate motif;PKC kinase substrate motif	1	4.16352e-05	141.37	109.72	698.331	0.46418	651	7.43189	6.7588	6.00527	6.3425	7.08479	6.35284	6.56503	-2.02485	-2.03322	-1.97239	0.817787	0.615416	0.455229
Color [DarkGray]	1	4	P27472	655	P27472	Glycogen [starch] synthase isoform 2	GSY2	GGKKLKVARPLSVPGSPRDLRSNSTVYMTPG	S	2			Casein kinase II substrate motif;CDK kinase substrate motif_minimal;CDK kinase substrate motif_minimal_pS;ERK1,2 kinase substrate motif;Growth associated histone HI kinase substrate motif;GSK-3, ERK1, ERK2, CDK5 substrate motif;MAPKAPK2 kinase substrate motif;PKA kinase substrate motif;PKC kinase substrate motif;Pyruvate dehydrogenase kinase substrate motif;WW domain binding motif	1	4.16352e-05	141.37	109.72	698.331	0.46418	655	7.43189	6.7588	6.00527	6.3425	7.08479	6.35284	6.56503	-2.02485	-2.03322	-1.97239	0.817787	0.615416	0.455229
Color [DarkGray]	1	4	P27476	95	P27476	Nuclear localization sequence-binding protein	NSR1	TKKEESKDSSSSSSDSSSDEEEEEEKEETKK	S	3			b-Adrenergic Receptor kinase substrate motif;Casein kinase II substrate motif;MAPKAPK2 kinase substrate motif;Pyruvate dehydrogenase kinase substrate motif	0.656178	0.00114851	85.146	85.146	872.982	0.068837	95	6.47753	NaN	6.47753	NaN	NaN	NaN	NaN	NaN	0.784001	NaN	NaN	NaN	NaN
Color [DarkGray]	1	4	P27476	96	P27476	Nuclear localization sequence-binding protein	NSR1	KKEESKDSSSSSSDSSSDEEEEEEKEETKKE	S	3			Casein kinase II substrate motif;MAPKAPK2 kinase substrate motif;MDC1 BRCT domain binding motif;Plk1 PBD domain binding motif	0.558147	0.00116707	92.679	92.679	872.982	-0.19777	96	6.64734	NaN	NaN	NaN	NaN	6.37203	6.31898	NaN	NaN	NaN	NaN	-0.129403	-0.706889
Color [DarkGray]	1	4	P27476	97	P27476	Nuclear localization sequence-binding protein	NSR1	KEESKDSSSSSSDSSSDEEEEEEKEETKKEE	S	3			BARD1 BRCT domain binding motif;Casein kinase I substrate motif;Casein kinase II substrate motif;MAPKAPK2 kinase substrate motif;MDC1 BRCT domain binding motif;Plk1 PBD domain binding motif	0.774061	3.22312e-06	114.99	114.99	872.982	0.022707	97	7.33375	6.21838	6.59999	6.43307	6.63926	6.52605	6.74075	1.02822	0.806365	1.14476	-0.997233	-0.109935	-0.386544
Color [DarkGray]	1	4	P27476	129	P27476	Nuclear localization sequence-binding protein	NSR1	KESSSSDSSSSSSSDSESEKEESNDKKRKSE	S	3			b-Adrenergic Receptor kinase substrate motif;Casein kinase II substrate motif;G protein-coupled receptor kinase 1 substrate motif;MAPKAPK2 kinase substrate motif	0.973965	2.96163e-05	97.271	97.271	893.325	-1.5188	129	6.24214	NaN	NaN	NaN	NaN	6.24214	NaN	NaN	NaN	NaN	NaN	1.17702	NaN
Color [DarkGray]	1	4	P27476	154	P27476	Nuclear localization sequence-binding protein	NSR1	KKRKSEDAEEEEDEESSNKKQKNEETEEPAT	S	3			b-Adrenergic Receptor kinase substrate motif;Casein kinase I substrate motif	0.877457	0.00274161	130.73	110.84	688.271	-0.23633	154	6.7887	NaN	5.97809	6.04056	6.14445	6.18537	6.06885	NaN	0.531868	0.450169	0.482642	0.448267	0.164658
Color [DarkGray]	1	4	P27476	155	P27476	Nuclear localization sequence-binding protein	NSR1	KRKSEDAEEEEDEESSNKKQKNEETEEPATI	S	3			Casein kinase I substrate motif;MDC1 BRCT domain binding motif;PKA kinase substrate motif;PKC kinase substrate motif;Plk1 PBD domain binding motif	0.917396	0.00274161	130.73	89.917	688.271	0.13937	155	7.06111	6.29981	6.43077	6.33272	6.16035	6.19753	6.21651	0.409581	0.306496	0.42191	0.54962	0.74373	0.450591
Color [DarkGray]	1	4	P27514	311	P27514	Low-affinity phosphate transporter PHO91	PHO91	NTFNLDADRINNDENSSGNEEDEDGNRQEVL	S	2			Casein kinase I substrate motif	0.642329	4.90404e-09	158.91	158.91	1044.37	0.14378	311	6.74703	NaN	6.14746	NaN	6.50037	NaN	6.00681	NaN	0.110096	NaN	0.599127	NaN	0.326767
Color [DarkGray]	1	4	P27514	312	P27514	Low-affinity phosphate transporter PHO91	PHO91	TFNLDADRINNDENSSGNEEDEDGNRQEVLD	S	2			Casein kinase I substrate motif;Casein kinase II substrate motif;MDC1 BRCT domain binding motif;Plk1 PBD domain binding motif	0.993601	8.94883e-18	195.15	179.19	1044.37	0.29009	312	7.48811	6.64856	6.42047	6.75094	7.00843	6.68919	6.47182	-0.140889	-0.0429769	0.118493	0.536749	0.638954	0.223546
Color [DarkGray]	1	4	P27514	295	P27514	Low-affinity phosphate transporter PHO91	PHO91	TILTYASLNKGTRRPSNTFNLDADRINNDEN	S	2			14-3-3 domain binding motif;Calmodulin-dependent protein kinase II substrate motif;Casein kinase II substrate motif;DNA dependent Protein kinase substrate motif;PAK2 kinase substrate motif;PKA kinase substrate motif;PKA, PKG kinase substrate motif;PKC epsilon kinase substrate motif;PKC kinase substrate motif;PKG kinase substrate motif	0.999982	2.00155e-33	229.23	229.23	743.328	-0.025978	295	8.3348	7.50337	7.2605	7.36624	7.9922	7.39345	7.29839	-0.255856	-0.26583	-0.296226	0.354678	0.429321	0.104739
Color [DarkGray]	1	4	P27515	263	P27515	Uridine kinase	URK1	VNLIINHIKSKLELKSNEHLRELIKLGSSPS	S	2			Casein kinase I substrate motif;Casein kinase II substrate motif	1	0.0040643	107.21	75.387	659.829	-1.0963	263	7.90913	6.97385	7.05115	7.3748	6.70876	7.00035	7.33508	0.166844	0.111298	0.110497	-0.145685	0.032524	0.0651587
Color [DarkGray]	1	4	P27515	14	P27515	Uridine kinase	URK1	__MSHRIAPSKERSSSFISILDDETRDTLKA	S	2			14-3-3 domain binding motif;Akt kinase substrate motif;Calmodulin-dependent protein kinase II substrate motif;Casein kinase I substrate motif;Casein kinase II substrate motif;MAPKAPK1 kinase substrate motif;MDC1 BRCT domain binding motif;PKA kinase substrate motif;PKC kinase substrate motif;Plk1 PBD domain binding motif	0.745919	2.81528e-06	178.23	166.9	775.343	0.52119	14	7.16997	NaN	NaN	NaN	7.16997	NaN	NaN	NaN	NaN	NaN	0.116232	NaN	NaN
Color [DarkGray]	1	4	P27637	655	P27637	Bud site selection protein 14	BUD14	SSSEEDFYMDEQRAVSSASINSSLSGSRALS	S	2			14-3-3 domain binding motif;Calmodulin-dependent protein kinase II substrate motif;Casein kinase I substrate motif;Casein kinase II substrate motif;PKA kinase substrate motif;PKC kinase substrate motif	0.999447	0.000257574	121.35	117.65	751.846	1.2132	655	6.11524	6.11524	NaN	NaN	NaN	NaN	NaN	-0.0777413	NaN	NaN	NaN	NaN	NaN
Color [DarkGray]	1	4	P27637	658	P27637	Bud site selection protein 14	BUD14	EEDFYMDEQRAVSSASINSSLSGSRALSNTN	S	2			Casein kinase I substrate motif;Casein kinase II substrate motif;G protein-coupled receptor kinase 1 substrate motif;GSK3 kinase substrate motif	0.998949	0.000257574	121.35	121.35	791.829	-0.066127	658	6.11524	6.11524	NaN	NaN	NaN	NaN	NaN	-0.0777413	NaN	NaN	NaN	NaN	NaN
Color [DarkGray]	1	4	P27637	254	P27637	Bud site selection protein 14	BUD14	EKDDLEEENDDYQPLSPPRELDPDKLYALYA	S	2			Cdc2 kinase substrate motif;CDK kinase substrate motif;CDK kinase substrate motif_minimal;CDK kinase substrate motif_minimal_pS;CDK1,2,4,6 kinase substrate motif;CDK4 kinase substrate motif_2;ERK1,2 kinase substrate motif;GSK-3, ERK1, ERK2, CDK5 substrate motif;WW domain binding motif	1	1.68536e-32	226.29	216.65	1056.43	0.16614	254	7.67607	6.99265	6.87705	6.74069	7.01687	6.88481	6.81261	-0.302813	-0.270921	-0.310504	-0.280948	-0.359139	-0.424688
Color [DarkGray]	1	4	P27637	160	P27637	Bud site selection protein 14	BUD14	HYKENSSELPDSYDYSDSEFEDNLERRLQEI	S	2			Casein kinase II substrate motif;MAPKAPK2 kinase substrate motif	0.996953	6.82583e-09	121.91	121.91	1410.54	0.57864	160	7.95238	7.07354	7.28908	7.05165	7.17603	7.25616	7.14659	-0.0682111	-0.0990463	-0.29846	-0.12885	0.075738	-0.297644
Color [DarkGray]	1	4	P27637	401	P27637	Bud site selection protein 14	BUD14	ADRFIDDAIEDTSLDSNDDGGEGNGQSYDDD	S	3			b-Adrenergic Receptor kinase substrate motif;Casein kinase II substrate motif;Pyruvate dehydrogenase kinase substrate motif	0.977458	3.21914e-13	108.02	108.02	1330.19	0.57351	401	6.33094	6.33094	NaN	NaN	NaN	NaN	NaN	-0.431598	NaN	NaN	NaN	NaN	NaN
Color [DarkGray]	1	4	P27637	179	P27637	Bud site selection protein 14	BUD14	FEDNLERRLQEIETDSVDSADKDEVHFSVNN	S	2			b-Adrenergic Receptor kinase substrate motif;Casein kinase I substrate motif;Casein kinase II substrate motif;G protein-coupled receptor kinase 1 substrate motif	0.999953	8.11935e-31	243.18	238.79	855.331	0.36623	179	7.76033	6.95464	6.75765	6.67795	7.1637	6.99681	7.13316	0.295841	0.188401	0.248656	0.244278	0.116631	-0.00978573
Color [DarkGray]	1	4	P27637	182	P27637	Bud site selection protein 14	BUD14	NLERRLQEIETDSVDSADKDEVHFSVNNTMN	S	2			b-Adrenergic Receptor kinase substrate motif	1	8.11935e-31	243.18	238.79	855.331	0.36623	182	8.07067	7.45094	7.20599	7.10154	7.35773	7.22819	7.32257	-0.00743458	-0.16895	-0.252071	1.10252	1.07875	0.708496
Color [DarkGray]	1	4	P27637	356	P27637	Bud site selection protein 14	BUD14	SDSKDDSISSGNKNQSDAESIIPTPALNGYG	S	2			Casein kinase I substrate motif;Casein kinase II substrate motif;G protein-coupled receptor kinase 1 substrate motif;GSK3 kinase substrate motif;PKA kinase substrate motif;PKC kinase substrate motif	1	3.86816e-05	138.23	138.23	1067.96	-2.5055	356	7.01578	6.74321	NaN	NaN	NaN	NaN	6.6843	-0.815301	NaN	NaN	NaN	NaN	-0.482351
Color [DarkGray]	1	4	P27637	360	P27637	Bud site selection protein 14	BUD14	DDSISSGNKNQSDAESIIPTPALNGYGKGNK	S	2			b-Adrenergic Receptor kinase substrate motif;Casein kinase I substrate motif;G protein-coupled receptor kinase 1 substrate motif;MAPKAPK2 kinase substrate motif	0.999965	3.86816e-05	138.23	112.39	1067.96	-2.7384	360	7.01578	6.74321	NaN	NaN	NaN	NaN	6.6843	-0.815301	NaN	NaN	NaN	NaN	-0.482351
Color [DarkGray]	1	4	P27637	378	P27637	Bud site selection protein 14	BUD14	PTPALNGYGKGNKSVSFNDVVGYADRFIDDA	S	2			Casein kinase II substrate motif;PKA kinase substrate motif;PKC kinase substrate motif;Pyruvate dehydrogenase kinase substrate motif	0.999781	3.12601e-19	198.51	198.51	754.824	0.10106	378	7.49989	6.98071	6.62276	6.48818	6.87161	6.55924	6.56962	0.704695	0.471135	-0.0696942	0.0457225	0.712728	0.330558
Color [DarkGray]	1	4	P27637	212	P27637	Bud site selection protein 14	BUD14	NPDVDDFSDGLKYAISEDEDEEENYSDDDDF	S	2			BARD1 BRCT domain binding motif;Casein kinase II substrate motif;G protein-coupled receptor kinase 1 substrate motif;PKA kinase substrate motif	1	6.09462e-30	212.77	203.79	1365.94	-1.1882	212	7.72746	7.15875	6.94783	6.73165	7.02424	6.92283	6.7613	0.222063	0.20201	0.500088	0.119821	0.31429	0.0643311
Color [DarkGray]	1	4	P27637	222	P27637	Bud site selection protein 14	BUD14	LKYAISEDEDEEENYSDDDDFDRKFQDSGFQ	S	2			Casein kinase I substrate motif;Casein kinase II substrate motif;Pyruvate dehydrogenase kinase substrate motif	1	6.09462e-30	212.77	212.77	1365.94	-0.70977	222	7.68802	6.99025	6.94783	6.73165	7.02424	6.92283	6.7613	0.222063	0.20201	0.500088	0.119821	0.31429	0.0643311
Color [DarkGray]	1	4	P27692	36	P27692	Transcription elongation factor SPT5	SPT5	PVVVPQSTDTKDENTSDKDTVDSGNVTTTES	S	2			Casein kinase I substrate motif;Casein kinase II substrate motif;G protein-coupled receptor kinase 1 substrate motif;PKA kinase substrate motif;PKC kinase substrate motif;Pyruvate dehydrogenase kinase substrate motif	0.773496	9.45432e-13	157.73	129.5	1291.02	-0.0868	36	7.84912	6.81866	7.29822	6.85586	6.89481	6.8144	7.35501	0.752577	0.225398	0.49057	-0.0929402	0.107688	-0.339053
Color [DarkGray]	1	4	P27692	1032	P27692	Transcription elongation factor SPT5	SPT5	WGGNNNNKSTRDGGASAWGNQDDGNRSAWNN	S	2				1	1.87778e-22	218.79	38.028	800.295	-0.40693	1032	7.90852	7.16083	7.11126	6.86124	7.3348	7.1313	7.04899	0.219215	0.309409	0.483364	0.105276	0.00173014	0.0824301
Color [DarkGray]	1	4	P27692	188	P27692	Transcription elongation factor SPT5	SPT5	RRQERNRFLDIEAEVSDDEDEDEDEEDSELV	S	2			BARD1 BRCT domain binding motif;Casein kinase II substrate motif	1	4.91627e-11	120.25	112.8	1511.59	-0.77428	188	8.21002	7.57085	7.04731	NaN	7.77533	7.2727	7.54976	0.532367	0.762476	NaN	0.248049	0.351402	0.421695
Color [DarkGray]	1	4	P27705	302	P27705	Regulatory protein MIG1	MIG1	NANPNNNGSLRAQTQSSVQLKRPSSVLSLND	S	2				0.972973	4.7336e-13	143.31	143.31	585.282	0.25308	302	7.21024	6.7733	6.53685	NaN	6.25575	6.59752	6.03782	-0.877791	-1.04469	NaN	-0.0357271	0.186627	0.497127
Color [DarkGray]	1	4	P27705	303	P27705	Regulatory protein MIG1	MIG1	ANPNNNGSLRAQTQSSVQLKRPSSVLSLNDL	S	2			MDC1 BRCT domain binding motif;Plk1 PBD domain binding motif	0.854012	1.31158e-08	143.31	122.39	585.282	-1.0001	303	7.19365	6.43141	6.78302	NaN	6.25575	6.59752	6.03782	-0.715581	-1.02726	NaN	-0.0357271	0.186627	0.497127
Color [DarkGray]	1	4	P27705	178	P27705	Regulatory protein MIG1	MIG1	KFEIGESGGNDPYMVSSPKTMAKIPVSVKPP	S	2			Casein kinase I substrate motif;G protein-coupled receptor kinase 1 substrate motif	0.514921	5.80004e-05	131.59	131.59	997.416	-0.39662	178	7.08814	NaN	NaN	NaN	NaN	6.78276	6.7914	NaN	NaN	NaN	NaN	1.92216	1.95557
Color [DarkGray]	1	4	P27705	179	P27705	Regulatory protein MIG1	MIG1	FEIGESGGNDPYMVSSPKTMAKIPVSVKPPP	S	2			Casein kinase I substrate motif;Casein kinase II substrate motif;CDK kinase substrate motif_minimal;CDK kinase substrate motif_minimal_pS;ERK1,2 kinase substrate motif;Growth associated histone HI kinase substrate motif;GSK-3, ERK1, ERK2, CDK5 substrate motif;MDC1 BRCT domain binding motif;PKA kinase substrate motif;PKC kinase substrate motif;Plk1 PBD domain binding motif;WW domain binding motif	0.99835	9.37107e-34	230.24	174.01	997.416	-0.51919	179	8.36702	7.70998	7.68141	7.61733	7.48748	7.4961	7.47745	-1.82123	-2.5345	-2.49435	1.70633	1.94714	1.98532
Color [DarkGray]	1	4	P27705	262	P27705	Regulatory protein MIG1	MIG1	FIDGPEQKQLQQQQNSLSPRYSNTVILPRPR	S	2			Casein kinase II substrate motif	0.998185	7.21747e-05	144.18	144.18	753.857	-0.22255	262	6.68627	NaN	NaN	NaN	NaN	6.38227	6.38819	NaN	NaN	NaN	NaN	0.202637	0.408168
Color [DarkGray]	1	4	P27705	264	P27705	Regulatory protein MIG1	MIG1	DGPEQKQLQQQQNSLSPRYSNTVILPRPRSL	S	2			Casein kinase I substrate motif;Casein kinase II substrate motif;CDK kinase substrate motif_minimal;CDK kinase substrate motif_minimal_pS;ERK1,2 kinase substrate motif;G protein-coupled receptor kinase 1 substrate motif;Growth associated histone HI kinase substrate motif;GSK3 kinase substrate motif;GSK-3, ERK1, ERK2, CDK5 substrate motif;PKA kinase substrate motif;PKC kinase substrate motif;WW do…	0.999686	2.15144e-14	118.08	104.95	753.857	0.20089	264	7.75664	7.31283	6.89667	6.89458	7.10551	6.6054	6.60665	-0.384659	-0.797338	-0.70703	-0.207445	0.234992	0.287118
Color [DarkGray]	1	4	P27705	310	P27705	Regulatory protein MIG1	MIG1	SLRAQTQSSVQLKRPSSVLSLNDLLVGQRNT	S	2			Casein kinase I substrate motif;DNA dependent Protein kinase substrate motif;G protein-coupled receptor kinase 1 substrate motif;GSK3 kinase substrate motif;PAK2 kinase substrate motif;PKA kinase substrate motif;PKC kinase substrate motif	0.998032	1.6969e-21	208.68	192.25	917.483	0.58368	310	8.75009	8.11424	7.611	7.33955	8.1803	7.85474	8.16628	-0.452175	-0.60665	-0.85692	0.130667	0.497331	0.440208
Color [DarkGray]	1	4	P27705	311	P27705	Regulatory protein MIG1	MIG1	LRAQTQSSVQLKRPSSVLSLNDLLVGQRNTN	S	2			14-3-3 domain binding motif;AMP-activated protein kinase substrate motif;Calmodulin-dependent protein kinase I substrate motif;Calmodulin-dependent protein kinase II alpha substrate motif;Calmodulin-dependent protein kinase II substrate motif;Calmodulin-dependent protein kinase IV substrate motif;Casein kinase I substrate motif;Casein kinase II substrate motif;Chk1 kinase substrate motif;MDC1 BRC…	0.994762	1.18297e-28	208.68	197	917.483	0.30378	311	8.56547	7.83843	7.92864	7.95609	7.29517	6.58097	7.99987	-0.354889	-0.472629	-0.543257	0.0647449	0.206768	-0.0462058
Color [DarkGray]	1	4	P27705	314	P27705	Regulatory protein MIG1	MIG1	QTQSSVQLKRPSSVLSLNDLLVGQRNTNESD	S	2			Casein kinase II substrate motif;MAPKAPK2 kinase substrate motif;Pyruvate dehydrogenase kinase substrate motif	1	1.6969e-21	190.27	187.76	957.466	-0.95311	314	8.81241	8.05675	7.94873	7.92068	8.12911	7.72882	8.24286	-0.716268	-0.799747	-0.621355	0.00360232	-0.196657	0.160017
Color [DarkGray]	1	4	P27705	278	P27705	Regulatory protein MIG1	MIG1	LSPRYSNTVILPRPRSLTDFQGLNNANPNNN	S	2			14-3-3 domain binding motif;Calmodulin-dependent protein kinase I substrate motif;Calmodulin-dependent protein kinase II alpha substrate motif;Calmodulin-dependent protein kinase II substrate motif;Calmodulin-dependent protein kinase IV substrate motif;Casein kinase II substrate motif;Chk1 kinase substrate motif;Phosphorylase kinase substrate motif;PKA kinase substrate motif;PKC kinase substrate …	0.989005	9.36855e-66	261.97	261.97	1113.5	0.074711	278	7.60927	6.84526	7.01858	6.91536	6.75795	6.6352	6.69518	-0.491328	-0.569458	-0.521784	0.170053	0.153676	0.396927
Color [DarkGray]	1	4	P27705	377	P27705	Regulatory protein MIG1	MIG1	QSRKKSKTSTPTTMLSRSTSGTNLHTLGYVM	S	2			Casein kinase I substrate motif;Casein kinase II substrate motif;G protein-coupled receptor kinase 1 substrate motif;GSK3 kinase substrate motif	0.999653	6.10141e-07	150.34	142.38	627.745	0.1632	377	8.03735	7.44018	7.3937	7.15177	7.17757	7.11005	7.16289	-0.690474	-1.02298	-0.921636	0.721591	0.883699	0.96584
Color [DarkGray]	1	4	P27801	907	P27801	Vacuolar membrane protein PEP3	PEP3	GLCSDININKIDQPISIDETELAKWNE____	S	2			Casein kinase II substrate motif;G protein-coupled receptor kinase 1 substrate motif	0.984778	5.60396e-05	136.35	136.35	826.395	-0.30938	907	6.97784	6.20734	5.58048	5.75586	6.7822	NaN	5.94633	-0.262192	0.420186	0.404903	0.630312	NaN	0.813278
Color [DarkGray]	1	4	P28496	7	P28496	Sphingosine N-acyltransferase LAC1	LAC1	_________MSTIKPSPSNNNLKVRSRPRRK	S	2			Casein kinase II substrate motif;CDK kinase substrate motif_minimal;CDK kinase substrate motif_minimal_pS;DNA dependent Protein kinase substrate motif;ERK1,2 kinase substrate motif;GSK-3, ERK1, ERK2, CDK5 substrate motif;PKA kinase substrate motif;PKC kinase substrate motif;WW domain binding motif	0.755597	0.00749091	101.01	101.01	761.369	-0.081107	7	6.55078	NaN	NaN	NaN	6.55078	NaN	NaN	NaN	NaN	NaN	0.352646	NaN	NaN
Color [DarkGray]	1	4	P28496	9	P28496	Sphingosine N-acyltransferase LAC1	LAC1	_______MSTIKPSPSNNNLKVRSRPRRKSS	S	2			AMP-activated protein kinase substrate motif;DNA dependent Protein kinase substrate motif;PKA kinase substrate motif	0.999738	4.29666e-05	166.3	140.96	761.369	-0.20642	9	7.55324	6.8958	6.63568	6.79635	6.85162	6.64326	6.76324	0.0528332	-0.250543	-0.493906	0.226385	0.0186342	-0.161928
Color [DarkGray]	1	4	P28708	123	P28708	Serine/threonine-protein kinase PRR1	PRR1	LDDMLSVTQPNQRVVSELIAPANLSPQRVVS	S	2			14-3-3 domain binding motif;Calmodulin-dependent protein kinase II substrate motif;G protein-coupled receptor kinase 1 substrate motif;MAPKAPK2 kinase substrate motif;PKA kinase substrate motif;PKC kinase substrate motif	0.991595	1.61148e-27	69.602	69.602	837.435	0.45118	123	6.47815	NaN	NaN	NaN	6.47815	NaN	NaN	NaN	NaN	NaN	0.45038	NaN	NaN
Color [DarkGray]	1	4	P28708	132	P28708	Serine/threonine-protein kinase PRR1	PRR1	PNQRVVSELIAPANLSPQRVVSLPTVTEEAL	S	2			Cdc2 kinase substrate motif;CDK kinase substrate motif;CDK kinase substrate motif_minimal;CDK kinase substrate motif_minimal_pS;CDK1,2,4,6 kinase substrate motif;ERK1,2 kinase substrate motif;GSK-3, ERK1, ERK2, CDK5 substrate motif;WW domain binding motif	1	3.69033e-47	174.02	153.04	837.435	0.36083	132	7.62235	6.97592	6.83371	6.87595	6.81481	6.75984	6.76617	-0.986073	-0.899103	-1.03984	0.303693	0.340733	0.338339
Color [DarkGray]	1	4	P29366	67	P29366	Bud emergence protein 1	BEM1	PVKSQRDSSPKNRHNSKDITSPEKVIKAKYS	S	2			14-3-3 domain binding motif;Calmodulin-dependent protein kinase II substrate motif;G protein-coupled receptor kinase 1 substrate motif;MAPKAPK1 kinase substrate motif;PKA kinase substrate motif;PKC kinase substrate motif	0.999962	2.28936e-06	139.58	139.58	668.301	0.36646	67	6.07904	6.07904	NaN	NaN	NaN	NaN	NaN	-0.512637	NaN	NaN	NaN	NaN	NaN
Color [DarkGray]	1	4	P29366	21	P29366	Bud emergence protein 1	BEM1	KLSKRDSNGSKGRITSADISTPSHDNGSVIK	S	3			14-3-3 domain binding motif;Calmodulin-dependent protein kinase II substrate motif;G protein-coupled receptor kinase 1 substrate motif;GSK3 kinase substrate motif;MAPKAPK1 kinase substrate motif;PKA kinase substrate motif;PKC kinase substrate motif	0.998765	0.00221776	94.958	92.773	641.302	-0.51648	21	8.17728	7.33842	7.55318	7.29141	7.21056	7.38419	7.51647	-0.438346	-0.483662	-0.381291	0.578214	0.434241	0.266277
Color [DarkGray]	1	4	P29366	458	P29366	Bud emergence protein 1	BEM1	DNTLTGEDLKLNKKLSDLSLSGSKQAPAQST	S	2			AMP-activated protein kinase substrate motif;Calmodulin-dependent protein kinase II substrate motif;Casein kinase I substrate motif;Casein kinase II substrate motif;Chk1 kinase substrate motif;PKA kinase substrate motif;PKC kinase substrate motif	1	2.61355e-09	182.49	121.72	647.788	0.65631	458	8.2464	7.43172	7.36401	7.25169	7.63493	7.52437	7.50206	0.525167	0.559639	-2.0625	1.30083	0.909504	1.16408
Color [DarkGray]	1	4	P29366	461	P29366	Bud emergence protein 1	BEM1	LTGEDLKLNKKLSDLSLSGSKQAPAQSTSGL	S	2			Casein kinase II substrate motif;G protein-coupled receptor kinase 1 substrate motif;GSK3 kinase substrate motif	0.999708	9.16906e-08	182.49	128.59	647.788	0.32241	461	8.06247	7.2985	7.2235	7.14817	7.43886	7.22505	7.31252	0.255924	0.391108	0.409364	0.33674	0.038998	0.0905825
Color [DarkGray]	1	4	P29461	258	P29461	Tyrosine-protein phosphatase 2	PTP2	NKIFLQSLKKDLIHYSPNSLQKFFQFNMPAD	S	2			Casein kinase I substrate motif;Casein kinase II substrate motif;CDK kinase substrate motif_minimal;CDK kinase substrate motif_minimal_pS;ERK1,2 kinase substrate motif;GSK-3, ERK1, ERK2, CDK5 substrate motif;WW domain binding motif	0.999675	2.97209e-06	174.39	165.49	747.853	0.24386	258	7.33321	6.78098	5.9424	6.0035	7.08268	5.9606	5.78164	-1.0405	-1.3681	-1.48209	0.370945	0.86671	0.033793
Color [DarkGray]	1	4	P29465	147	P29465	Chitin synthase 3	CHS3	DEFDKDGDVDNFEESSTQPINKSIKPLRKET	S	2			Casein kinase I substrate motif;MDC1 BRCT domain binding motif;Plk1 PBD domain binding motif	0.969326	6.10706e-67	272.48	202.6	987.902	-0.085727	147	7.57968	6.83181	6.7098	6.55982	7.05789	6.72739	6.75455	-0.700286	-0.28286	-0.328815	0.307545	-0.275524	-0.5985
Color [DarkGray]	1	4	P29465	29	P29465	Chitin synthase 3	CHS3	LNLNQDEESLLRSRHSVGSGAPHRQGSLVRP	S	3			Casein kinase I substrate motif;Casein kinase II substrate motif;PKA kinase substrate motif;PKC kinase substrate motif	0.993882	4.53012e-15	77.506	66.673	469.861	-0.79489	29	7.0707	6.3602	6.59711	6.64425	5.74534	5.29048	5.55873	-0.513131	-0.332971	-0.474192	0.284514	-0.0629269	-0.455673
Color [DarkGray]	1	4	P29465	32	P29465	Chitin synthase 3	CHS3	NQDEESLLRSRHSVGSGAPHRQGSLVRPERS	S	3				0.999972	4.53012e-15	77.506	75.968	469.861	-0.30251	32	7.13972	6.42307	6.61657	6.7362	5.82263	5.29048	5.84709	-0.726401	-0.515171	-0.786447	0.243303	-0.0629269	0.221444
Color [DarkGray]	1	4	P29465	537	P29465	Chitin synthase 3	CHS3	RPKKYSKKSLGHKRASTFDLLKKHSSKMFQF	S	2			Casein kinase II substrate motif;PAK2 kinase substrate motif;PKA kinase substrate motif;PKC kinase substrate motif;Pyruvate dehydrogenase kinase substrate motif	0.990245	0.0110571	84.892	84.892	565.784	-0.041353	537	6.66544	5.90126	NaN	6.38643	6.14529	NaN	NaN	-0.761213	NaN	-0.0187757	1.06136	NaN	NaN
Color [DarkGray]	1	4	P30605	46	P30605	Myo-inositol transporter 1	ITR1	SEHDSPSKRGKITLESHEIQRAPASDDEDRI	S	2			b-Adrenergic Receptor kinase substrate motif;Casein kinase II substrate motif	0.999999	4.83176e-24	153.97	100.22	653.314	0.25917	46	8.1364	7.43239	7.04786	7.27962	7.71288	6.98311	7.26465	-0.429809	-0.0739399	-0.15822	1.09727	0.55719	0.28558
Color [DarkGray]	1	4	P30605	26	P30605	Myo-inositol transporter 1	ITR1	KTSQSNVGDAVGNADSVEFNSEHDSPSKRGK	S	3			b-Adrenergic Receptor kinase substrate motif;Casein kinase II substrate motif	0.999085	1.71736e-06	95.654	78.428	953.396	0.21789	26	7.81878	6.69092	7.76933	NaN	6.3388	NaN	NaN	-0.518618	-0.492911	NaN	0.756767	NaN	NaN
Color [DarkGray]	1	4	P30665	68	P30665	DNA replication licensing factor MCM4	MCM4	QNLSQGEGNIRAAIGSSPLNFPSSSQRQNSD	S	2				0.715376	0.00648707	103.41	103.41	849.896	0.07465	68	6.60524	NaN	NaN	NaN	6.60524	NaN	NaN	NaN	NaN	NaN	-0.0102215	NaN	NaN
Color [DarkGray]	1	4	P30771	54	P30771	ATP-dependent helicase NAM7	NAM7	NQLFEEAQVTETGFRSPSASDNSCAYCGIDS	S	2			Casein kinase I substrate motif;Casein kinase II substrate motif;CDK kinase substrate motif_minimal;CDK kinase substrate motif_minimal_pS;ERK1,2 kinase substrate motif;G protein-coupled receptor kinase 1 substrate motif;Growth associated histone HI kinase substrate motif;GSK3 kinase substrate motif;GSK-3, ERK1, ERK2, CDK5 substrate motif;WW domain binding motif	0.89993	8.81763e-33	217.98	216.38	985.369	0.082388	54	7.25835	6.6225	NaN	6.21854	6.97284	6.08433	6.22344	0.447209	NaN	-0.218531	0.398679	0.183455	0.317188
Color [DarkGray]	1	4	P31109	2	P31109	Synaptobrevin homolog 1	SNC1	______________MSSSTPFDPYALSEHDE	S	3			Casein kinase I substrate motif;Casein kinase II substrate motif;G protein-coupled receptor kinase 1 substrate motif	0.81802	3.99648e-05	91.618	91.416	990.764	-0.19538	2	6.69589	NaN	NaN	6.69589	NaN	NaN	NaN	NaN	NaN	-0.910122	NaN	NaN	NaN
Color [DarkGray]	1	4	P31109	13	P31109	Synaptobrevin homolog 1	SNC1	___MSSSTPFDPYALSEHDEERPQNVQSKSR	S	3			Casein kinase II substrate motif;G protein-coupled receptor kinase 1 substrate motif;Pyruvate dehydrogenase kinase substrate motif	0.998461	0.000175372	90.836	90.836	990.764	-0.080831	13	8.11113	7.38671	7.47222	7.12307	7.22629	7.32756	7.37585	-0.916889	-1.41139	-1.22418	-0.116927	-0.0282192	0.189414
Color [DarkGray]	1	4	P31116	237	P31116	Homoserine dehydrogenase	HOM6	RKVTIVGRISGVEVESPTSFPVQSLIPKPLE	S	2			b-Adrenergic Receptor kinase substrate motif;Casein kinase I substrate motif;Casein kinase II substrate motif;CDK kinase substrate motif_minimal;CDK kinase substrate motif_minimal_pS;ERK1,2 kinase substrate motif;GSK-3, ERK1, ERK2, CDK5 substrate motif;WW domain binding motif	0.997457	1.21639e-26	196.78	185.71	1097.56	0.15325	237	8.07653	7.41322	7.40971	7.26916	7.29077	7.15821	7.18113	-1.48556	-1.49712	-1.40282	-0.631444	-0.807326	-0.50453
Color [DarkGray]	1	4	P31244	25	P31244	DNA repair protein RAD16	RAD16	RRTRSTKKSVNYNELSDDDTAVKNSKTLQLK	S	2			Casein kinase II substrate motif;G protein-coupled receptor kinase 1 substrate motif;Pyruvate dehydrogenase kinase substrate motif	0.968687	2.56376e-05	144.33	144.33	875.364	-1.5377	25	6.80914	6.40138	NaN	NaN	6.43704	5.65053	5.86991	-0.19636	NaN	NaN	1.31423	0.822608	0.518636
Color [DarkGray]	1	4	P31373	39	P31373	Cystathionine gamma-lyase	CYS3	GSVIEPISLSTTFKQSSPANPIGTYEYSRSQ	S	2			PKA kinase substrate motif;PKC kinase substrate motif	0.92496	3.97225e-41	196.18	196.18	875.378	0.30953	39	7.79084	6.80025	7.24522	7.29783	6.70958	6.80978	6.80943	-0.659358	-0.586969	-0.552982	-0.300093	-0.228233	-0.130334
Color [DarkGray]	1	4	P31373	40	P31373	Cystathionine gamma-lyase	CYS3	SVIEPISLSTTFKQSSPANPIGTYEYSRSQN	S	2			CDK kinase substrate motif_minimal;CDK kinase substrate motif_minimal_pS;ERK1,2 kinase substrate motif;G protein-coupled receptor kinase 1 substrate motif;GSK-3, ERK1, ERK2, CDK5 substrate motif;MDC1 BRCT domain binding motif;PKA kinase substrate motif;PKC kinase substrate motif;Plk1 PBD domain binding motif;WW domain binding motif	0.998481	7.27733e-08	178.23	174.95	875.378	0.057321	40	7.86491	7.2222	6.95111	6.96251	7.03969	7.14931	7.12775	-0.665523	-0.644781	-0.606826	-0.287853	-0.293235	-0.159347
Color [DarkGray]	1	4	P31374	1035	P31374	Serine/threonine-protein kinase PSK1	PSK1	STESLADSKSSGKGLSPLEEEKLIDENATEN	S	2			Casein kinase II substrate motif;CDK kinase substrate motif_minimal;CDK kinase substrate motif_minimal_pS;ERK1,2 kinase substrate motif;GSK-3, ERK1, ERK2, CDK5 substrate motif;PKA kinase substrate motif;PKC kinase substrate motif;WW domain binding motif	1	2.85654e-07	159.94	46.891	541.244	0.27997	1035	6.60817	NaN	NaN	NaN	6.60817	NaN	NaN	NaN	NaN	NaN	0.855033	NaN	NaN
Color [DarkGray]	1	4	P31374	1018	P31374	Serine/threonine-protein kinase PSK1	PSK1	NFKVDENLIISKISLSPSTESLADSKSSGKG	S	2			Casein kinase I substrate motif;Casein kinase II substrate motif;CDK kinase substrate motif_minimal;CDK kinase substrate motif_minimal_pS;ERK1,2 kinase substrate motif;GSK-3, ERK1, ERK2, CDK5 substrate motif;PKA kinase substrate motif;WW domain binding motif	0.999558	5.29848e-05	149.86	149.86	757.853	0.22567	1018	7.65459	6.71332	NaN	NaN	6.74234	7.53719	NaN	-0.59682	NaN	NaN	1.03189	0.229096	NaN
Color [DarkGray]	1	4	P31374	1055	P31374	Serine/threonine-protein kinase PSK1	PSK1	EKLIDENATENGLAGSPKDEDGIIMTNKRGN	S	2			Casein kinase II substrate motif;CDK kinase substrate motif_minimal;CDK kinase substrate motif_minimal_pS;ERK1,2 kinase substrate motif;Growth associated histone HI kinase substrate motif;GSK-3, ERK1, ERK2, CDK5 substrate motif;PKA kinase substrate motif;PKC kinase substrate motif;Pyruvate dehydrogenase kinase substrate motif;WW domain binding motif	1	1.23076e-46	252.1	200.74	854.893	0.41814	1055	7.08436	6.18583	5.89333	NaN	6.81671	6.51457	NaN	-0.871311	-0.184113	NaN	0.510557	-2.38813	NaN
Color [DarkGray]	1	4	P31380	451	P31380	Uncharacterized ATP-dependent helicase FUN30	FUN30	EKEDTKAVVEGFDETSAEPTPAPAPAPVERE	S	2			Casein kinase I substrate motif;Casein kinase II substrate motif;G protein-coupled receptor kinase 1 substrate motif	0.982456	3.15006e-15	144.18	144.18	1259.08	0.25473	451	6.82655	6.59377	NaN	5.99099	6.25612	NaN	NaN	-0.96103	NaN	-0.753823	-0.379301	NaN	NaN
Color [DarkGray]	1	4	P31380	34	P31380	Uncharacterized ATP-dependent helicase FUN30	FUN30	SSPTKVASSSPLKPTSPTVPDASVASLRSRF	S	3			Casein kinase II substrate motif;CDK kinase substrate motif_minimal;CDK kinase substrate motif_minimal_pS;ERK1,2 kinase substrate motif;G protein-coupled receptor kinase 1 substrate motif;GSK-3, ERK1, ERK2, CDK5 substrate motif;PKA kinase substrate motif;PKC kinase substrate motif;WW domain binding motif	0.767108	1.84572e-05	108.13	98.443	783.068	0.14618	34	6.90809	NaN	NaN	NaN	6.90809	NaN	NaN	NaN	NaN	NaN	-0.536629	NaN	NaN
Color [DarkGray]	1	4	P31381	58	P31381	Nucleoside transporter FUN26	FUN26	EHSDEEGDNYSEREQSVSTEPLDTLPLRKKL	S	2			14-3-3 domain binding motif;Calmodulin-dependent protein kinase II substrate motif;Casein kinase I substrate motif;Casein kinase II substrate motif;Phosphorylase kinase substrate motif;PKA kinase substrate motif;PKC epsilon kinase substrate motif;PKC kinase substrate motif	0.999958	0.00264977	105.5	105.5	882.924	0.15196	58	7.0133	NaN	NaN	5.84857	6.98252	NaN	NaN	NaN	NaN	0.0472592	-0.0572115	NaN	NaN
Color [DarkGray]	1	4	P31385	2	P31385	Transcriptional regulatory protein DEP1	DEP1	______________MSQQTPQESEQTTAKEQ	S	2			ATM kinase substrate motif;Casein kinase I substrate motif;Casein kinase II substrate motif;DNA dependent Protein kinase substrate motif;G protein-coupled receptor kinase 1 substrate motif	0.998824	0.0121855	76.586	76.586	842.857	0.27795	2	6.43075	NaN	NaN	5.64611	NaN	6.2284	5.74936	NaN	NaN	0.15082	NaN	-0.380709	-0.249719
Color [DarkGray]	1	4	P32047	228	P32047	Protein MLF3	MLF3	TTSNGEPNSRILRFYSYVDMLNDEKLAQANN	S	2			14-3-3 domain binding motif;AMP-activated protein kinase substrate motif;Calmodulin-dependent protein kinase I substrate motif;Calmodulin-dependent protein kinase II alpha substrate motif;Calmodulin-dependent protein kinase II substrate motif;Calmodulin-dependent protein kinase IV substrate motif;Casein kinase II substrate motif;Chk1 kinase substrate motif;HMGCoA Reductase kinase substrate motif;…	1	8.84202e-07	180.7	180.7	802.323	0.035433	228	8.04599	7.40075	7.19207	7.11267	7.32212	7.36391	7.12629	0.822608	0.426426	0.264476	-0.337594	-0.0304276	0.0862402
Color [DarkGray]	1	4	P32047	74	P32047	Protein MLF3	MLF3	PISGSEVRTPSLRKNSNNVSSPLDNVIPTSR	S	2			14-3-3 domain binding motif;Calmodulin-dependent protein kinase II substrate motif;G protein-coupled receptor kinase 1 substrate motif;GSK3 kinase substrate motif;PKA kinase substrate motif;PKA, PKG kinase substrate motif;PKC epsilon kinase substrate motif;PKC kinase substrate motif;PKG kinase substrate motif	0.999991	1.97387e-44	137.9	137.9	1011.49	-1.9595	74	7.95239	7.06175	7.04821	7.13399	7.34553	7.1494	7.23137	-0.110589	0.183963	0.269991	-1.01197	-1.22337	-0.889022
Color [DarkGray]	1	4	P32047	78	P32047	Protein MLF3	MLF3	SEVRTPSLRKNSNNVSSPLDNVIPTSRSASN	S	3			MAPKAPK2 kinase substrate motif	0.888648	1.28704e-08	133.24	127.3	674.66	0.18628	78	7.91589	NaN	7.5717	6.76523	7.20219	7.03226	7.0993	NaN	0.0261627	-0.782521	-0.109997	-0.506927	-0.827129
Color [DarkGray]	1	4	P32047	79	P32047	Protein MLF3	MLF3	EVRTPSLRKNSNNVSSPLDNVIPTSRSASNS	S	2			Casein kinase II substrate motif;CDK kinase substrate motif_minimal;CDK kinase substrate motif_minimal_pS;ERK1,2 kinase substrate motif;GSK-3, ERK1, ERK2, CDK5 substrate motif;MDC1 BRCT domain binding motif;Plk1 PBD domain binding motif;Pyruvate dehydrogenase kinase substrate motif;WW domain binding motif	0.981586	1.28704e-08	162.09	162.09	947.439	-0.30024	79	7.89222	6.90037	7.59872	6.7697	6.93715	6.72643	7.02185	-0.559516	-0.642594	-1.12372	0.129481	-0.271879	0.247927
Color [DarkGray]	1	4	P32047	46	P32047	Protein MLF3	MLF3	LQPPVSASNTSHSSRSNSFYNLQTISPIPIS	S	2			Casein kinase II substrate motif	0.849326	1.60527e-29	207.64	132.39	1195.08	1.025	46	7.78949	6.90359	NaN	7.08721	7.11521	7.25503	7.01389	-0.511876	NaN	-0.646067	-0.938017	-0.595816	-1.31333
Color [DarkGray]	1	4	P32047	48	P32047	Protein MLF3	MLF3	PPVSASNTSHSSRSNSFYNLQTISPIPISGS	S	2			14-3-3 domain binding motif;Calmodulin-dependent protein kinase II substrate motif;MAPKAPK2 kinase substrate motif;PKA kinase substrate motif;PKC kinase substrate motif	0.801792	1.60527e-29	207.64	184.53	1195.08	0.83927	48	7.7474	6.90359	NaN	7.08721	7.17952	7.00949	7.01389	-0.511876	NaN	-0.646067	-0.969113	-0.490821	-1.31333
Color [DarkGray]	1	4	P32047	6	P32047	Protein MLF3	MLF3	__________MCVYKSNSNNSNPSFIFERTV	S	2			Casein kinase II substrate motif	0.864529	9.86622e-30	160.45	160.45	846.854	-0.32732	6	6.34924	NaN	NaN	NaN	NaN	NaN	6.34924	NaN	NaN	NaN	NaN	NaN	0.161565
Color [DarkGray]	1	4	P32047	11	P32047	Protein MLF3	MLF3	_____MCVYKSNSNNSNPSFIFERTVQEASS	S	2			Casein kinase I substrate motif;Casein kinase II substrate motif	0.999994	1.77169e-29	229.96	229.96	846.854	0.031823	11	7.5787	7.071	6.64946	6.65992	7.00758	6.65139	6.38748	0.0180643	-0.249925	-0.369203	-0.157834	-0.027675	0.16633
Color [DarkGray]	1	4	P32047	257	P32047	Protein MLF3	MLF3	NNTPTSRPPMKSQAYSCPFILKRSPPQAYSS	S	2			MAPKAPK2 kinase substrate motif	1	2.12211e-06	161.82	161.82	697.315	0.16641	257	7.52065	7.05096	6.49035	6.41552	6.87997	6.6488	6.62136	0.481712	-1.00483	-1.59876	-0.295217	0.303576	0.186247
Color [DarkGray]	1	4	P32047	321	P32047	Protein MLF3	MLF3	SNNANNNAKSPKNRSSSILFQRQSILSNVDP	S	2			MDC1 BRCT domain binding motif;PKA kinase substrate motif;PKC kinase substrate motif;Plk1 PBD domain binding motif	0.853994	0.000267037	135.43	116.52	509.242	-0.33527	321	7.04147	6.19008	5.87361	6.45306	6.19811	6.50114	6.04864	0.291486	0.565402	0.558758	-0.324744	-0.434111	-0.20297
Color [DarkGray]	1	4	P32047	322	P32047	Protein MLF3	MLF3	NNANNNAKSPKNRSSSILFQRQSILSNVDPV	S	2			14-3-3 domain binding motif;Akt kinase substrate motif;Calmodulin-dependent protein kinase II substrate motif;MAPKAPK1 kinase substrate motif;MDC1 BRCT domain binding motif;p70 Ribosomal S6 kinase substrate motif;Phosphorylase kinase substrate motif;PKA kinase substrate motif;PKC kinase substrate motif;Plk1 PBD domain binding motif	0.997096	0.00618936	91.584	91.584	509.242	-0.18826	322	6.46647	NaN	6.06442	NaN	6.24733	NaN	NaN	NaN	0.532965	NaN	-0.450301	NaN	NaN
Color [DarkGray]	1	4	P32047	171	P32047	Protein MLF3	MLF3	SSAVSLNMALLARTNSATLPSSESSPASPDL	S	2			14-3-3 domain binding motif;Calmodulin-dependent protein kinase II substrate motif;Calmodulin-dependent protein kinase IV substrate motif;Casein kinase II substrate motif;Chk1 kinase substrate motif;G protein-coupled receptor kinase 1 substrate motif;PKA kinase substrate motif;PKC kinase substrate motif	0.499957	8.74144e-23	189.57	189.57	984.944	0.87001	171	6.28605	NaN	NaN	NaN	NaN	NaN	6.28605	NaN	NaN	NaN	NaN	NaN	0.954941
Color [DarkGray]	1	4	P32047	179	P32047	Protein MLF3	MLF3	ALLARTNSATLPSSESSPASPDLKLSRSHSH	S	2			b-Adrenergic Receptor kinase substrate motif;G protein-coupled receptor kinase 1 substrate motif;GSK3 kinase substrate motif	0.898951	6.23873e-18	185.71	139.31	1024.93	0.56757	179	7.33782	6.67549	6.40836	6.59775	6.68696	6.59135	6.24155	-0.666805	-0.521101	-0.602657	-0.254978	-0.434013	-0.839467
Color [DarkGray]	1	4	P32047	180	P32047	Protein MLF3	MLF3	LLARTNSATLPSSESSPASPDLKLSRSHSHS	S	2			Casein kinase I substrate motif;Casein kinase II substrate motif;CDK kinase substrate motif_minimal;CDK kinase substrate motif_minimal_pS;ERK1,2 kinase substrate motif;G protein-coupled receptor kinase 1 substrate motif;GSK-3, ERK1, ERK2, CDK5 substrate motif;MAPKAPK2 kinase substrate motif;MDC1 BRCT domain binding motif;Plk1 PBD domain binding motif;WW domain binding motif	0.858304	3.2901e-12	175.46	175.46	1024.93	0.27222	180	6.2736	NaN	NaN	NaN	6.2736	NaN	NaN	NaN	NaN	NaN	-0.291292	NaN	NaN
Color [DarkGray]	1	4	P32047	183	P32047	Protein MLF3	MLF3	RTNSATLPSSESSPASPDLKLSRSHSHSAAT	S	2			CDK kinase substrate motif_minimal;CDK kinase substrate motif_minimal_pS;ERK1,2 kinase substrate motif;GSK-3, ERK1, ERK2, CDK5 substrate motif;MAPKAPK2 kinase substrate motif;WW domain binding motif	0.999999	1.24965e-18	196.1	156.73	984.944	0.095826	183	7.79115	7.12103	6.87445	6.93485	7.1116	7.00745	6.97358	-0.598566	-0.569201	-0.435066	-0.557646	-0.788589	-0.74485
Color [DarkGray]	1	4	P32047	293	P32047	Protein MLF3	MLF3	TFSNPFIKTTELPATSPYVSPQQSARQYSNN	S	2			Casein kinase I substrate motif;CDK kinase substrate motif_minimal;CDK kinase substrate motif_minimal_pS;ERK1,2 kinase substrate motif;G protein-coupled receptor kinase 1 substrate motif;GSK3 kinase substrate motif;GSK-3, ERK1, ERK2, CDK5 substrate motif;WW domain binding motif	0.999139	2.42986e-72	232.29	221.14	1046.95	-0.20019	293	7.46799	6.56913	6.64939	6.64876	6.37401	6.94159	6.75175	-1.40499	-1.51585	-1.69213	-0.397752	-0.940368	-0.171482
Color [DarkGray]	1	4	P32047	297	P32047	Protein MLF3	MLF3	PFIKTTELPATSPYVSPQQSARQYSNNANNN	S	2			Casein kinase I substrate motif;CDK kinase substrate motif_minimal;CDK kinase substrate motif_minimal_pS;ERK1,2 kinase substrate motif;G protein-coupled receptor kinase 1 substrate motif;GSK3 kinase substrate motif;GSK-3, ERK1, ERK2, CDK5 substrate motif;MAPKAPK2 kinase substrate motif;WW domain binding motif	0.999992	2.42986e-72	232.29	189.19	1046.95	-0.69111	297	7.67657	6.88154	6.86828	6.97388	6.66353	7.03294	6.88521	-0.377088	0.491494	-0.255236	-0.238272	-0.714704	-1.13911
Color [DarkGray]	1	4	P32047	43	P32047	Protein MLF3	MLF3	DLFLQPPVSASNTSHSSRSNSFYNLQTISPI	S	3			Casein kinase I substrate motif;Casein kinase II substrate motif;PKA kinase substrate motif;PKC kinase substrate motif	0.23542	0.000463291	71.905	50.827	947.101	0.73387	43	7.72085	6.95526	7.0197	7.09486	6.29052	6.60454	7.16679	0.330214	0.413702	0.348912	0.0635029	-0.196409	0.141171
Color [DarkGray]	1	4	P32047	44	P32047	Protein MLF3	MLF3	LFLQPPVSASNTSHSSRSNSFYNLQTISPIP	S	3			Casein kinase I substrate motif;Casein kinase II substrate motif;G protein-coupled receptor kinase 1 substrate motif;GSK3 kinase substrate motif;MDC1 BRCT domain binding motif;Plk1 PBD domain binding motif	0.23542	0.000463291	71.905	50.827	947.101	0.73387	44	7.72085	6.95526	7.0197	7.09486	6.29052	6.60454	7.16679	0.330214	0.413702	0.348912	0.0635029	-0.196409	0.141171
Color [DarkGray]	1	4	P32328	75	P32328	Serine/threonine-protein kinase DBF20	DBF20	SDDQDTFKNRISLNHSPKKLPKDFHERASQS	S	2			Cdc2 kinase substrate motif;CDK kinase substrate motif;CDK kinase substrate motif_minimal;CDK kinase substrate motif_minimal_pS;CDK1,2,4,6 kinase substrate motif;ERK1,2 kinase substrate motif;Growth associated histone HI kinase substrate motif;GSK-3, ERK1, ERK2, CDK5 substrate motif;MAPKAPK2 kinase substrate motif;PKA kinase substrate motif;PKC kinase substrate motif;WW domain binding motif	1	0.000129587	150.46	150.46	488.237	-0.05667	75	7.2303	NaN	6.26093	6.7315	5.99723	6.58459	6.69418	NaN	-0.300662	-0.494983	0.175429	0.393636	0.148609
Color [DarkGray]	1	4	P32343	358	P32343	Protein SSH4	SSH4	RTYTRDGLLEDPDNVSFREALSEGKDIEVAK	S	2			Casein kinase I substrate motif;Casein kinase II substrate motif;G protein-coupled receptor kinase 1 substrate motif;PKA kinase substrate motif;PKC kinase substrate motif	1	3.95035e-05	161.91	129.88	778.835	-0.24487	358	6.91746	6.17275	NaN	NaN	6.75501	5.77521	5.69546	-0.684921	NaN	NaN	0.552475	0.355918	0.354452
Color [DarkGray]	1	4	P32349	427	P32349	DNA-directed RNA polymerase III subunit RPC3	RPC82	VIPALPAAVSKSLQESGDTQEEDEEEEDLDA	S	4			b-Adrenergic Receptor kinase substrate motif;Casein kinase I substrate motif;Casein kinase II substrate motif;MAPKAPK2 kinase substrate motif	0.771309	8.83748e-08	89.634	89.634	1023.93	-0.3617	427	6.13188	6.13188	NaN	NaN	NaN	NaN	NaN	-1.0143	NaN	NaN	NaN	NaN	NaN
Color [DarkGray]	1	4	P32354	66	P32354	Minichromosome maintenance protein 10	MCM10	KKPQDPNFEAIEVPQSPTKNRVKVGSHNATQ	S	3			Casein kinase II substrate motif;Cdc2 kinase substrate motif;CDK kinase substrate motif;CDK kinase substrate motif_minimal;CDK kinase substrate motif_minimal_pS;CDK1,2,4,6 kinase substrate motif;ERK1,2 kinase substrate motif;GSK-3, ERK1, ERK2, CDK5 substrate motif;WW domain binding motif	0.5	0.00696648	86.455	62.19	702.337	0.049644	66	6.97494	5.92095	5.77139	5.77116	6.40812	6.39839	6.37339	-0.150994	-0.406312	-0.0240764	-0.768371	-0.728024	-1.00199
Color [DarkGray]	1	4	P32356	83	P32356	Neutral trehalase	NTH1	FKKTGFGKLQQTRRGSEDDTYSSSQGNRRFF	S	2			14-3-3 domain binding motif;Calmodulin-dependent protein kinase II substrate motif;Casein kinase II substrate motif;G protein-coupled receptor kinase 1 substrate motif;PAK2 kinase substrate motif;PKA kinase substrate motif;PKC epsilon kinase substrate motif;PKC kinase substrate motif;Pyruvate dehydrogenase kinase substrate motif	1	3.41273e-80	278.08	256.84	869.837	-0.040572	83	8.68681	8.03149	8.00393	8.00004	7.99901	7.71079	7.42509	-0.63675	-0.490821	-0.517647	1.31702	1.26297	1.0314
Color [DarkGray]	1	4	P32356	20	P32356	Neutral trehalase	NTH1	NTSQGPVAQGRQRRLSSLSEFNDPFSNAEVY	S	3			14-3-3 domain binding motif;Akt kinase substrate motif;Calmodulin-dependent protein kinase II substrate motif;Casein kinase I substrate motif;Casein kinase II substrate motif;MAPKAPK1 kinase substrate motif;PAK2 kinase substrate motif;PKA kinase substrate motif;PKC epsilon kinase substrate motif;PKC kinase substrate motif	0.777879	8.79997e-09	105.72	39.966	1013.46	-0.78383	20	8.4929	8.05763	7.81185	7.61265	7.84306	7.33054	NaN	-1.93655	-1.70943	-1.91953	0.000865329	-0.00872582	NaN
Color [DarkGray]	1	4	P32356	23	P32356	Neutral trehalase	NTH1	QGPVAQGRQRRLSSLSEFNDPFSNAEVYYGP	S	3			G protein-coupled receptor kinase 1 substrate motif	0.71638	1.96187e-05	86.987	86.987	1013.46	-0.408	23	7.53555	NaN	NaN	NaN	NaN	NaN	7.53555	NaN	NaN	NaN	NaN	NaN	-0.213253
Color [DarkGray]	1	4	P32356	60	P32356	Neutral trehalase	NTH1	QKQAKPAKINRTRTMSVFDNVSPFKKTGFGK	S	2			14-3-3 domain binding motif;Akt kinase substrate motif;Calmodulin-dependent protein kinase II substrate motif;Casein kinase II substrate motif;MAPKAPK1 kinase substrate motif;p70 Ribosomal S6 kinase substrate motif;Phosphorylase kinase substrate motif;PKA kinase substrate motif;PKC kinase substrate motif;Pyruvate dehydrogenase kinase substrate motif	1	5.48623e-47	270.07	258.41	726.317	-0.24881	60	8.73007	8.10332	7.77965	7.75021	8.22981	7.79109	7.7939	-1.13536	-0.781603	-0.87205	0.730923	0.664301	0.37128
Color [DarkGray]	1	4	P32357	331	P32357	A1 cistron-splicing factor AAR2	AAR2	LLGKDNEDDALIYGISDEERDDEDDEHNPTI	S	2			BARD1 BRCT domain binding motif;Casein kinase II substrate motif	1	4.56736e-19	205.96	205.96	967.389	-0.20529	331	7.59262	6.87922	6.86623	6.94006	6.86477	6.63225	6.5906	0.0538064	-0.00798572	-0.160443	0.219463	0.519341	0.339479
Color [DarkGray]	1	4	P32379	56	P32379	Proteasome component PUP2	PUP2	ATKEGVVLGVEKRATSPLLESDSIEKIVEID	S	2			14-3-3 domain binding motif;Calmodulin-dependent protein kinase II substrate motif;CDK kinase substrate motif_minimal;CDK kinase substrate motif_minimal_pS;ERK1,2 kinase substrate motif;GSK-3, ERK1, ERK2, CDK5 substrate motif;PKA kinase substrate motif;PKC kinase substrate motif;WW domain binding motif	0.999957	6.04543e-13	200.97	200.97	735.342	0.07747	56	8.32145	7.81725	7.46009	7.39171	7.73945	7.25636	7.24435	-0.425617	-0.294739	-0.466437	0.182692	0.19131	0.16954
Color [DarkGray]	1	4	P32379	16	P32379	Proteasome component PUP2	PUP2	MFLTRSEYDRGVSTFSPEGRLFQVEYSLEAI	S	2			Casein kinase II substrate motif;CDK kinase substrate motif_minimal;CDK kinase substrate motif_minimal_pS;ERK1,2 kinase substrate motif;GSK-3, ERK1, ERK2, CDK5 substrate motif;WW domain binding motif	1	1.5796e-07	149.41	120.53	558.74	0.40875	16	7.82193	7.34463	6.93027	6.92794	7.17551	6.76524	6.81025	-0.341738	0.081885	0.260628	-0.0477559	0.386149	0.0124972
Color [DarkGray]	1	4	P32380	36	P32380	Spindle pole body component 110	SPC110	GFIKSKRNTTQTQVVSPTKVPNANNGDENEG	S	2			Casein kinase II substrate motif;Cdc2 kinase substrate motif;CDK kinase substrate motif;CDK kinase substrate motif_minimal;CDK kinase substrate motif_minimal_pS;CDK1,2,4,6 kinase substrate motif;ERK1,2 kinase substrate motif;GSK-3, ERK1, ERK2, CDK5 substrate motif;WW domain binding motif	0.999926	6.45234e-36	256.8	256.8	692.329	-0.023281	36	7.97084	6.9482	7.01292	7.16788	7.0616	7.45174	7.29642	0.226878	0.0837921	-0.0650835	-0.524749	0.0156403	0.0499095
Color [DarkGray]	1	4	P32380	60	P32380	Spindle pole body component 110	SPC110	NGDENEGPVKKRQRRSIDDTIDSTRLFSEAS	S	2			Casein kinase I substrate motif;Casein kinase II substrate motif;G protein-coupled receptor kinase 1 substrate motif;PKA kinase substrate motif;PKC kinase substrate motif;Pyruvate dehydrogenase kinase substrate motif	1	2.07831e-14	203.61	198.32	601.75	0.28763	60	7.59052	6.95309	6.70198	6.57778	7.0235	6.76383	6.68085	0.320658	0.420833	0.0938305	0.0309717	0.354339	0.358621
Color [DarkGray]	1	4	P32386	1519	P32386	ATP-dependent bile acid permease	YBT1	QGATRETSNEASSTNSENVNKFLDLSSEISE	S	2			G protein-coupled receptor kinase 1 substrate motif;MAPKAPK2 kinase substrate motif	0.756028	0.000648658	120.92	120.92	895.857	-0.21046	1519	5.81469	NaN	NaN	NaN	5.81469	NaN	NaN	NaN	NaN	NaN	0.265197	NaN	NaN
Color [DarkGray]	1	4	P32386	955	P32386	ATP-dependent bile acid permease	YBT1	SRANSSANLAAKSSTSLSNLPAVKEQQVSVN	S	2			Casein kinase II substrate motif;PKA kinase substrate motif	0.98628	0.000386287	118.51	101.2	682.299	0.87525	955	7.15515	6.39007	6.0197	6.12021	6.90623	6.15094	NaN	-0.0437946	-0.380164	-0.400244	0.436375	0.602837	NaN
Color [DarkGray]	1	4	P32389	564	P32389	Transcriptional activator of sulfur metabolism MET4	MET4	SGDLKNKKVPVDRKYSDNEDDEYDDADLHGF	S	2			14-3-3 domain binding motif;Calmodulin-dependent protein kinase II substrate motif;Calmodulin-dependent protein kinase IV substrate motif;Casein kinase II substrate motif;Chk1 kinase substrate motif;PKA kinase substrate motif;PKA, PKG kinase substrate motif;PKC epsilon kinase substrate motif;PKC kinase substrate motif;PKG kinase substrate motif	0.999998	7.55457e-15	181.35	124.88	1178.92	0.17457	564	8.61792	7.86941	7.94932	7.80831	7.70388	7.80561	7.86372	0.534161	0.651408	0.663846	-0.531469	-0.301373	-0.271026
Color [DarkGray]	1	4	P32432	170	P32432	Transcription factor SFP1	SFP1	TATNTLQIQQPTKRPSVSNPPYHRGYSISPQ	S	3			Aurora-A kinase substrate motif;Casein kinase II substrate motif;DNA dependent Protein kinase substrate motif;G protein-coupled receptor kinase 1 substrate motif;PAK2 kinase substrate motif;Phosphorylase kinase substrate motif;PKA kinase substrate motif;PKC kinase substrate motif	0.999688	7.61824e-19	112.44	104.41	463.886	-0.24638	170	8.05778	7.41271	7.39003	7.40649	7.00017	7.07529	7.21535	-0.526888	-0.523152	-0.343458	-1.20254	-1.09829	-1.05556
Color [DarkGray]	1	4	P32447	264	P32447	Histone chaperone ASF1	ASF1	NEDGNDKKRRKIEGGSTDIESTPKDAARSTN	S	2			Casein kinase I substrate motif	0.988146	2.96238e-07	151.07	151.07	707.311	0.27659	264	6.95644	NaN	6.38337	NaN	6.66398	NaN	6.3043	NaN	-0.467514	NaN	0.566766	NaN	0.303342
Color [DarkGray]	1	4	P32449	33	P32449	Phospho-2-dehydro-3-deoxyheptonate aldolase, tyrosine-inhibited	ARO4	GAEEDVRILGYDPLASPALLQVQIPATPTSL	S	2			CDK kinase substrate motif_minimal;CDK kinase substrate motif_minimal_pS;ERK1,2 kinase substrate motif;GSK-3, ERK1, ERK2, CDK5 substrate motif;WW domain binding motif	0.994075	0.00294427	62.255	62.255	1494.29	0.4512	33	7.54656	7.21932	NaN	NaN	7.27026	NaN	NaN	-1.06202	NaN	NaN	-1.60305	NaN	NaN
Color [DarkGray]	1	4	P32449	2	P32449	Phospho-2-dehydro-3-deoxyheptonate aldolase, tyrosine-inhibited	ARO4	______________MSESPMFAANGMPKVNQ	S	2			Casein kinase II substrate motif;G protein-coupled receptor kinase 1 substrate motif	0.962878	0.000130872	141.85	141.85	752.796	-0.40445	2	8.16289	7.35463	7.65146	7.42287	7.17461	7.15619	7.34858	-0.645255	-0.798441	-0.870414	1.30603	1.6332	1.78484
Color [DarkGray]	1	4	P32449	4	P32449	Phospho-2-dehydro-3-deoxyheptonate aldolase, tyrosine-inhibited	ARO4	____________MSESPMFAANGMPKVNQGA	S	2			b-Adrenergic Receptor kinase substrate motif;CDK kinase substrate motif_minimal;CDK kinase substrate motif_minimal_pS;ERK1,2 kinase substrate motif;G protein-coupled receptor kinase 1 substrate motif;GSK-3, ERK1, ERK2, CDK5 substrate motif;WW domain binding motif	0.974737	2.73183e-13	206.49	92.19	760.793	3.3117	4	7.28028	6.89467	NaN	6.54239	6.81327	6.08962	NaN	-0.805005	NaN	-1.36576	0.442015	0.586308	NaN
Color [DarkGray]	1	4	P32453	107	P32453	Protein ATP11, mitochondrial	ATP11	KTQMENNNSKHLMTKSRSPLDPSAPKVPFKT	S	2			Casein kinase II substrate motif	0.999771	1.60332e-06	176.25	176.25	617.795	0.14778	107	7.63916	7.1712	6.61749	6.6385	7.13415	6.51739	6.52242	-0.0178113	-0.179989	-0.489767	-0.788689	-0.702257	-0.677587
Color [DarkGray]	1	4	P32453	109	P32453	Protein ATP11, mitochondrial	ATP11	QMENNNSKHLMTKSRSPLDPSAPKVPFKTLD	S	2			Calmodulin-dependent protein kinase II substrate motif;Casein kinase II substrate motif;CDK kinase substrate motif_minimal;CDK kinase substrate motif_minimal_pS;Chk1 kinase substrate motif;ERK1,2 kinase substrate motif;G protein-coupled receptor kinase 1 substrate motif;Growth associated histone HI kinase substrate motif;GSK-3, ERK1, ERK2, CDK5 substrate motif;PKA kinase substrate motif;PKC kinas…	0.971624	8.49632e-24	88.224	88.224	617.795	0.14338	109	7.40819	6.96316	6.39125	6.32881	6.90373	6.31266	6.24316	0.0496307	-0.0814	-0.260601	-0.914331	-0.721658	-0.820693
Color [DarkGray]	1	4	P32457	175	P32457	Cell division control protein 3	CDC3	DQEEEEGQGEGHENQSQEQRHKVKIKSYESV	S	3			ATM kinase substrate motif;Casein kinase I substrate motif;Casein kinase II substrate motif;DNA dependent Protein kinase substrate motif	1	7.6145e-11	118.37	87.802	1129.43	0.11316	175	7.6999	7.14211	6.92272	6.869	7.00805	6.75473	6.66259	-0.198808	0.0850168	-0.128424	0.304044	0.419863	0.227988
Color [DarkGray]	1	4	P32457	9	P32457	Cell division control protein 3	CDC3	_______MSLKEEQVSIKQDPEQEERQHDQF	S	2			Casein kinase I substrate motif;PKA kinase substrate motif;PKC kinase substrate motif	1	2.06006e-79	278.27	32.702	1187.51	0.70049	9	9.49734	8.88839	8.61944	8.6329	8.87261	8.5874	8.59255	0.0363276	0.0531114	-0.0105558	0.1595	0.00791302	0.00460933
Color [DarkGray]	1	4	P32457	60	P32457	Cell division control protein 3	CDC3	NGTQNDDSERFEAAESDVKVEPGLGMGITSS	S	2			b-Adrenergic Receptor kinase substrate motif	1	2.1846e-05	145.31	39.785	538.221	0.21456	60	8.24403	7.5743	7.37029	7.36961	7.66983	7.33989	7.34969	-0.145302	0.100036	0.132906	0.287354	-0.0488598	-0.226983
Color [DarkGray]	1	4	P32457	498	P32457	Cell division control protein 3	CDC3	KQLKALEDKKKQLELSINSASPNVNHSPVPT	S	3			Casein kinase I substrate motif;Casein kinase II substrate motif;G protein-coupled receptor kinase 1 substrate motif	0.803187	1.63781e-05	110.77	110.77	798.036	-0.23753	498	8.09823	7.38735	7.25588	7.46802	NaN	7.42537	7.43051	-1.23402	-1.39002	-1.3844	NaN	0.385928	0.576861
Color [DarkGray]	1	4	P32457	501	P32457	Cell division control protein 3	CDC3	KALEDKKKQLELSINSASPNVNHSPVPTKKK	S	3			Casein kinase II substrate motif	0.879613	1.01562e-06	132.59	105.9	798.036	-0.54386	501	7.39778	NaN	NaN	NaN	6.81156	7.225	6.23641	NaN	NaN	NaN	0.759412	0.512278	0.405992
Color [DarkGray]	1	4	P32457	503	P32457	Cell division control protein 3	CDC3	LEDKKKQLELSINSASPNVNHSPVPTKKKGF	S	3			CDK kinase substrate motif_minimal;CDK kinase substrate motif_minimal_pS;ERK1,2 kinase substrate motif;GSK-3, ERK1, ERK2, CDK5 substrate motif;WW domain binding motif	0.976401	1.6448e-07	145.33	129.11	798.036	0.04619	503	8.09674	7.07675	7.69225	7.66165	NaN	6.67868	7.1182	-1.6329	-1.1088	-1.44066	NaN	0.31313	0.413811
Color [DarkGray]	1	4	P32457	509	P32457	Cell division control protein 3	CDC3	QLELSINSASPNVNHSPVPTKKKGFLR____	S	3			Casein kinase I substrate motif;CDK kinase substrate motif_minimal;CDK kinase substrate motif_minimal_pS;ERK1,2 kinase substrate motif;G protein-coupled receptor kinase 1 substrate motif;GSK-3, ERK1, ERK2, CDK5 substrate motif;WW domain binding motif	0.99959	2.88065e-08	148.89	124.46	798.036	-0.38468	509	8.66401	7.89347	7.97139	7.86173	7.9117	7.93043	7.69834	-1.13968	-1.32619	-1.33079	0.45133	0.47228	0.215368
Color [DarkGray]	1	4	P32457	2	P32457	Cell division control protein 3	CDC3	______________MSLKEEQVSIKQDPEQE	S	2			Casein kinase II substrate motif;PKA kinase substrate motif;PKC kinase substrate motif	1	4.30901e-32	228.18	32.702	1187.51	0.70049	2	8.93486	8.39358	8.0408	8.01376	8.26858	8.00316	8.05622	0.191436	0.00144204	-0.192662	0.491699	0.619178	0.636172
Color [DarkGray]	1	4	P32457	77	P32457	Cell division control protein 3	CDC3	VKVEPGLGMGITSSQSEKGQVLPDQPEIKFI	S	2			G protein-coupled receptor kinase 1 substrate motif;PKA kinase substrate motif;PKC kinase substrate motif	0.9849	0.000319459	128.05	128.05	858.382	0.14654	77	7.20976	6.43043	NaN	NaN	7.04265	6.2316	5.89144	-0.0067532	NaN	NaN	0.148999	-0.291698	0.620587
Color [DarkGray]	1	4	P32458	305	P32458	Cell division control protein 11	CDC11	RYRTEALSGESVAAESIRPNLTKLNGSSSSS	S	3			b-Adrenergic Receptor kinase substrate motif;PKA kinase substrate motif;PKC kinase substrate motif	0.984286	0.00191426	94.203	75.548	718.354	-0.1107	305	7.10336	6.9352	NaN	NaN	6.60993	NaN	NaN	0.378179	NaN	NaN	0.0160683	NaN	NaN
Color [DarkGray]	1	4	P32460	142	P32460	Protein DCG1	DCG1	SIITSNKEWIPILNNSVESKFLTGNTVNKNL	S	2			Casein kinase I substrate motif;Casein kinase II substrate motif	0.999682	0.0101636	84.169	84.169	804.887	0.35824	142	7.77043	6.79774	7.10408	7.09146	6.9583	6.88048	7.03886	0.0254541	0.128294	0.0413831	0.284988	0.3639	0.471031
Color [DarkGray]	1	4	P32465;P32466	3;3	P32465;P32466	Low-affinity glucose transporter HXT1;Low-affinity glucose transporter HXT3	HXT1;HXT3	_____________MNSTPDLISPQKSNSSNS;_____________MNSTPDLISPQKSSENSN	S	2			Casein kinase II substrate motif;Casein kinase II substrate motif;Pyruvate dehydrogenase kinase substrate motif;Pyruvate dehydrogenase kinase substrate motif	0.901784	0.000688334	108.14	108.14	734.823	0.81835	3	7.40691	6.88122	NaN	6.284	6.9101	6.6125	6.57566	0.0677764	NaN	-0.275123	-0.362084	-0.462177	-0.508876
Color [DarkGray]	1	4	P32465	38	P32465	Low-affinity glucose transporter HXT1	HXT1	SGRSKAMNTPEGKNESFHDNLSESQVQPAVA	S	2			b-Adrenergic Receptor kinase substrate motif;Casein kinase II substrate motif;PKA kinase substrate motif;PKC kinase substrate motif;Pyruvate dehydrogenase kinase substrate motif	0.998411	7.39711e-11	125.14	96.793	1363.58	0.91901	38	7.74444	6.87687	6.81459	6.83534	7.29068	6.85545	6.89873	-0.235858	-0.294349	-0.137854	-0.510848	-0.728335	-0.935421
Color [DarkGray]	1	4	P32465	44	P32465	Low-affinity glucose transporter HXT1	HXT1	MNTPEGKNESFHDNLSESQVQPAVAPPNTGK	S	3			AMP-activated protein kinase substrate motif;Casein kinase I substrate motif;Casein kinase II substrate motif;G protein-coupled receptor kinase 1 substrate motif	0.992223	7.39711e-11	125.14	78.324	909.388	0.33126	44	7.73526	7.08515	6.81459	6.83534	7.13777	6.85545	6.89873	-0.207161	-0.294349	-0.137854	-0.58515	-0.728335	-0.935421
Color [DarkGray]	1	4	P32465	46	P32465	Low-affinity glucose transporter HXT1	HXT1	TPEGKNESFHDNLSESQVQPAVAPPNTGKGV	S	3			ATM kinase substrate motif;b-Adrenergic Receptor kinase substrate motif;DNA dependent Protein kinase substrate motif;G protein-coupled receptor kinase 1 substrate motif	0.98561	3.02626e-07	104.95	83.436	909.388	0.55787	46	7.46509	6.90253	6.21221	NaN	7.05732	6.475	6.71299	-0.178453	-0.0573767	NaN	-0.510848	-0.576218	-1.15428
Color [DarkGray]	1	4	P32469	298	P32469	Diphthine synthase	DPH5	EYFKPAAWVPPTEDDSDE_____________	S	2			b-Adrenergic Receptor kinase substrate motif;Casein kinase I substrate motif;Casein kinase II substrate motif	0.779435	0.00150701	76.909	76.909	1409.57	0.79259	298	6.92746	NaN	NaN	NaN	6.92746	NaN	NaN	NaN	NaN	NaN	-0.272716	NaN	NaN
Color [DarkGray]	1	4	P32471	64	P32471	Elongation factor 1-beta	EFB1	SRWFNHIASKADEFDSFPAASAAAAEEEEDD	S	4			b-Adrenergic Receptor kinase substrate motif;Casein kinase I substrate motif;G protein-coupled receptor kinase 1 substrate motif	0.333333	1.87113e-18	33.626	33.626	1200.75	0.22598	64	9.24947	8.97492	8.28903	NaN	8.31731	8.07103	8.49453	-0.3311	-0.316924	NaN	0.597793	0.752663	0.56774
Color [DarkGray]	1	4	P32471	69	P32471	Elongation factor 1-beta	EFB1	HIASKADEFDSFPAASAAAAEEEEDDDVDLF	S	3			G protein-coupled receptor kinase 1 substrate motif	0.675029	1.87113e-18	33.626	32.625	1600.66	2.3481	69	8.75129	NaN	NaN	8.74576	NaN	NaN	6.85275	NaN	NaN	-0.383379	NaN	NaN	-0.426819
Color [DarkGray]	1	4	P32471	86	P32471	Elongation factor 1-beta	EFB1	AAAEEEEDDDVDLFGSDDEEADAEAEKLKAE	S	4			BARD1 BRCT domain binding motif;Casein kinase II substrate motif	0.999999	1.87113e-18	80.166	76.97	1051.41	0.71238	86	9.90642	9.38139	9.30574	8.64127	8.82611	9.2045	8.96572	-0.190042	-0.374262	-0.204964	-0.313441	-0.272785	-0.352289
Color [DarkGray]	1	4	P32486	133	P32486	Beta-glucan synthesis-associated protein KRE6	KRE6	ANDNSFLQPPHRAIASSPSLNSNLSKNDILS	S	2			Casein kinase I substrate motif;Casein kinase II substrate motif	0.678527	0.000927412	111.22	111.22	734.856	-0.54957	133	6.65774	NaN	6.65774	NaN	NaN	NaN	NaN	NaN	-0.428313	NaN	NaN	NaN	NaN
Color [DarkGray]	1	4	P32486	134	P32486	Beta-glucan synthesis-associated protein KRE6	KRE6	NDNSFLQPPHRAIASSPSLNSNLSKNDILSP	S	2			Casein kinase II substrate motif;CDK kinase substrate motif_minimal;CDK kinase substrate motif_minimal_pS;ERK1,2 kinase substrate motif;GSK-3, ERK1, ERK2, CDK5 substrate motif;MDC1 BRCT domain binding motif;Plk1 PBD domain binding motif;WW domain binding motif	0.99359	0.000118854	140.89	127.3	734.856	-1.7803	134	7.71229	7.02666	6.63814	6.89681	7.09093	6.84956	6.96811	-0.278811	-0.474533	-0.357437	0.0536674	0.0535284	-0.00831944
Color [DarkGray]	1	4	P32486	116	P32486	Beta-glucan synthesis-associated protein KRE6	KRE6	SDYKGYYSRNNSRAVSTANDNSFLQPPHRAI	S	3			14-3-3 domain binding motif;Calmodulin-dependent protein kinase II substrate motif;MAPKAPK2 kinase substrate motif;PKA kinase substrate motif;PKC kinase substrate motif	0.996418	9.78308e-41	162.26	162.26	611.947	0.12968	116	7.31071	6.60752	6.60802	6.63801	NaN	6.47975	6.6974	-0.319406	-0.756258	-0.61885	NaN	-0.329867	-0.175811
Color [DarkGray]	1	4	P32486	122	P32486	Beta-glucan synthesis-associated protein KRE6	KRE6	YSRNNSRAVSTANDNSFLQPPHRAIASSPSL	S	3			G protein-coupled receptor kinase 1 substrate motif	0.855363	5.76597e-41	78.763	78.763	611.947	0.090208	122	6.97786	6.19201	6.26785	NaN	6.67457	6.13583	NaN	-0.547658	-0.530114	NaN	-0.151747	-0.194873	NaN
Color [DarkGray]	1	4	P32486	160	P32486	Beta-glucan synthesis-associated protein KRE6	KRE6	DILSPPEFDRYPLVGSRVTSMTQLNHHGRSP	S	3			Casein kinase I substrate motif;Casein kinase II substrate motif;G protein-coupled receptor kinase 1 substrate motif;GSK3 kinase substrate motif	0.890609	0.00152406	112.5	76.82	719.012	0.011797	160	7.82841	NaN	7.12428	6.69337	7.03711	7.16708	7.3716	NaN	-0.529281	-0.795784	-0.248913	-0.415595	-0.307323
Color [DarkGray]	1	4	P32486	164	P32486	Beta-glucan synthesis-associated protein KRE6	KRE6	PPEFDRYPLVGSRVTSMTQLNHHGRSPTSSP	S	3			14-3-3 domain binding motif;Calmodulin-dependent protein kinase II substrate motif;Casein kinase II substrate motif;MAPKAPK2 kinase substrate motif;PKA kinase substrate motif;PKC kinase substrate motif	0.995283	1.40038e-41	101.39	79.659	492.885	-0.90857	164	7.80741	6.8821	7.19365	7.105	6.64784	6.85887	7.2184	0.231064	0.442864	0.384934	0.401521	0.0054719	0.233888
Color [DarkGray]	1	4	P32487	75	P32487	Lysine-specific permease	LYP1	KKHGSLQGGAIADVNSITNSLTRLQVVSHET	S	3			Casein kinase I substrate motif;Casein kinase II substrate motif;G protein-coupled receptor kinase 1 substrate motif;GSK3 kinase substrate motif	0.998662	2.70578e-15	181.24	181.24	757.677	0.44223	75	7.21344	6.65778	NaN	5.87213	6.88456	6.30062	6.14308	-0.162977	NaN	-0.0935096	0.404685	0.040121	0.0380147
Color [DarkGray]	1	4	P32487	79	P32487	Lysine-specific permease	LYP1	SLQGGAIADVNSITNSLTRLQVVSHETDINE	S	3			Casein kinase II substrate motif;MAPKAPK2 kinase substrate motif	0.979624	2.70578e-15	181.24	181.24	757.677	0.44223	79	7.21344	6.65778	NaN	5.87213	6.88456	6.30062	6.14308	0.00288247	NaN	-0.0935096	0.404685	0.040121	0.0380147
Color [DarkGray]	1	4	P32487	87	P32487	Lysine-specific permease	LYP1	DVNSITNSLTRLQVVSHETDINEDEEEAHYE	S	3			Casein kinase I substrate motif;Casein kinase II substrate motif	1	3.23823e-10	147.22	106.1	930.367	-1.0819	87	7.14545	6.4507	NaN	NaN	7.01225	5.93915	NaN	-0.173873	NaN	NaN	0.903578	0.971442	NaN
Color [DarkGray]	1	4	P32494	134	P32494	Chromatin-remodeling complexes subunit NGG1	NGG1	STATEETNIIDKGVQSPPKPPPSNEISGTIE	S	3			Cdc2 kinase substrate motif;CDK kinase substrate motif;CDK kinase substrate motif_minimal;CDK kinase substrate motif_minimal_pS;CDK1,2,4,6 kinase substrate motif;ERK1,2 kinase substrate motif;G protein-coupled receptor kinase 1 substrate motif;GSK-3, ERK1, ERK2, CDK5 substrate motif;PKA kinase substrate motif;WW domain binding motif	0.999971	2.6321e-11	120.52	120.52	933.786	0.25455	134	8.02588	7.45226	7.30216	7.16376	7.31721	7.09597	6.99747	-0.862129	-0.843914	-0.842982	-0.510375	-0.584501	-0.608496
Color [DarkGray]	1	4	P32495	121	P32495	H/ACA ribonucleoprotein complex subunit 2	NHP2	SKQDLGAAGATKRPTSVVFIVPGSNKKKDGK	S	2			14-3-3 domain binding motif;Calmodulin-dependent protein kinase II substrate motif;Phosphorylase kinase substrate motif;PKA kinase substrate motif;PKC kinase substrate motif	0.974021	8.56337e-05	149.52	149.52	790.913	0.5321	121	7.24465	6.43196	6.52547	6.53085	6.28547	6.45352	6.52405	-0.221926	-0.04375	0.0361869	-0.603008	-0.373645	-0.56843
Color [DarkGray]	1	4	P32497	98	P32497	Eukaryotic translation initiation factor 3 subunit C	NIP1	QGGGSNKFLKSSNYDSSDEESDEEDGKKVVK	S	2			b-Adrenergic Receptor kinase substrate motif;Casein kinase II substrate motif;MAPKAPK2 kinase substrate motif	0.999974	1.45959e-32	225.27	225.27	1130.84	0.43395	98	6.98307	5.52281	NaN	NaN	6.75591	6.3085	6.19014	-0.784011	NaN	NaN	0.53456	0.569685	0.436802
Color [DarkGray]	1	4	P32497	99	P32497	Eukaryotic translation initiation factor 3 subunit C	NIP1	GGGSNKFLKSSNYDSSDEESDEEDGKKVVKS	S	2			BARD1 BRCT domain binding motif;Casein kinase II substrate motif;G protein-coupled receptor kinase 1 substrate motif;GSK3 kinase substrate motif;MDC1 BRCT domain binding motif;Plk1 PBD domain binding motif	1	1.45959e-32	225.27	225.27	1130.84	0.43395	99	6.98307	5.52281	NaN	NaN	6.75591	6.3085	6.19014	-0.784011	NaN	NaN	0.53456	0.569685	0.436802
Color [DarkGray]	1	4	P32497	103	P32497	Eukaryotic translation initiation factor 3 subunit C	NIP1	NKFLKSSNYDSSDEESDEEDGKKVVKSAKEK	S	2			b-Adrenergic Receptor kinase substrate motif;BARD1 BRCT domain binding motif;Casein kinase I substrate motif;Casein kinase II substrate motif;MAPKAPK2 kinase substrate motif	1	1.45959e-32	225.27	225.27	1130.84	0.43395	103	6.98307	5.52281	NaN	NaN	6.75591	6.3085	6.19014	-0.784011	NaN	NaN	0.53456	0.569685	0.436802
Color [DarkGray]	1	4	P32499	84	P32499	Nucleoporin NUP2	NUP2	FLNRADGTGEAQVDNSPTTESNSRLKALNLQ	S	2			Casein kinase I substrate motif;Casein kinase II substrate motif;CDK kinase substrate motif_minimal;CDK kinase substrate motif_minimal_pS;ERK1,2 kinase substrate motif;GSK-3, ERK1, ERK2, CDK5 substrate motif;WW domain binding motif	0.999987	5.58898e-112	295.78	263.54	1058.43	0.19733	84	8.74451	8.07375	8.0599	7.89853	7.97744	7.90817	7.82564	-0.215781	-0.818477	-1.02485	0.368266	0.943284	1.1394
Color [DarkGray]	1	4	P32499	203	P32499	Nucleoporin NUP2	NUP2	VFSFGPKKENRKKDESDSENDIEIKGPEFKF	S	3			b-Adrenergic Receptor kinase substrate motif;Casein kinase II substrate motif;PKA kinase substrate motif;PKC kinase substrate motif	1	1.402e-53	278.93	91.401	603.911	0.20981	203	8.11578	7.48111	7.32537	7.73839	6.81878	6.84313	7.03403	0.407733	0.310689	0.758559	-0.116661	-0.0414468	-0.0299563
Color [DarkGray]	1	4	P32499	205	P32499	Nucleoporin NUP2	NUP2	SFGPKKENRKKDESDSENDIEIKGPEFKFSG	S	3			b-Adrenergic Receptor kinase substrate motif;Casein kinase I substrate motif;Casein kinase II substrate motif;G protein-coupled receptor kinase 1 substrate motif;Pyruvate dehydrogenase kinase substrate motif	1	1.402e-53	278.93	91.401	603.911	0.20981	205	7.99057	7.37941	7.09314	7.56975	6.81878	6.84313	7.03403	0.337996	0.166458	0.559051	-0.116661	-0.0414468	-0.0299563
Color [DarkGray]	1	4	P32499	399	P32499	Nucleoporin NUP2	NUP2	PVFSFGAATPSAKEASQEDDNNNVEKPSSKP	S	3			ATM kinase substrate motif;Casein kinase II substrate motif;DNA dependent Protein kinase substrate motif;PKA kinase substrate motif;PKC kinase substrate motif;Pyruvate dehydrogenase kinase substrate motif	1	1.04652e-10	173.21	112.01	657.604	-0.32305	399	7.63594	6.78515	7.08565	6.83627	6.49427	6.93487	6.80479	-1.23463	-1.33621	-1.45076	0.759326	0.936365	0.999711
Color [DarkGray]	1	4	P32499	572	P32499	Nucleoporin NUP2	NUP2	EQKGSQTTTNDSKEESTTEATGNESQDATKV	S	2			b-Adrenergic Receptor kinase substrate motif;Casein kinase II substrate motif;G protein-coupled receptor kinase 1 substrate motif;MAPKAPK2 kinase substrate motif;PKA kinase substrate motif;PKC kinase substrate motif	0.992871	9.84036e-42	231.93	151.63	939.368	0.74344	572	7.57381	6.49835	6.90008	6.84242	6.7518	6.89248	6.77634	0.22132	-0.265882	-0.226628	0.289716	0.570463	0.588709
Color [DarkGray]	1	4	P32499	581	P32499	Nucleoporin NUP2	NUP2	NDSKEESTTEATGNESQDATKVDATPEESKP	S	2			ATM kinase substrate motif;b-Adrenergic Receptor kinase substrate motif;DNA dependent Protein kinase substrate motif;G protein-coupled receptor kinase 1 substrate motif	0.999998	5.61617e-54	260.24	260.24	939.368	0.3031	581	8.25897	7.45835	7.53177	7.49676	7.36427	7.53614	7.47555	0.333424	-0.0512197	-0.129971	0.0432046	0.216113	0.178492
Color [DarkGray]	1	4	P32499	17	P32499	Nucleoporin NUP2	NUP2	AKRVADAQIQRETYDSNESDDDVTPSTKVAS	S	2			b-Adrenergic Receptor kinase substrate motif;Casein kinase I substrate motif;Casein kinase II substrate motif	0.957216	1.90292e-53	254.71	198.35	1031.86	0.77906	17	8.00783	NaN	7.13659	7.62597	7.12685	NaN	7.51143	NaN	-0.282263	1.95999	0.0963968	NaN	0.0890913
Color [DarkGray]	1	4	P32499	20	P32499	Nucleoporin NUP2	NUP2	VADAQIQRETYDSNESDDDVTPSTKVASSAV	S	2			b-Adrenergic Receptor kinase substrate motif;Casein kinase II substrate motif;Pyruvate dehydrogenase kinase substrate motif	1	1.90292e-53	254.71	241.38	991.873	0.39532	20	8.76239	7.90726	7.84108	7.89647	7.92321	8.03455	8.19761	1.72386	1.9443	1.99241	-2.19886	-2.05421	-2.14038
Color [DarkGray]	1	4	P32499	365	P32499	Nucleoporin NUP2	NUP2	PSFSFSIPSKNTPDASKPSFSFGVPNSSKNE	S	2			Casein kinase I substrate motif;Casein kinase II substrate motif	0.855181	0.000147831	130.19	130.19	1023.96	-0.108	365	6.76672	NaN	NaN	NaN	6.57393	6.32116	NaN	NaN	NaN	NaN	1.82705	2.97043	NaN
Color [DarkGray]	1	4	P32499	345	P32499	Nucleoporin NUP2	NUP2	DENSTSNSKPEKSSDSNDSNPSFSFSIPSKN	S	2			b-Adrenergic Receptor kinase substrate motif;Casein kinase I substrate motif;Casein kinase II substrate motif;PKA kinase substrate motif	0.889803	1.57024e-24	202.65	202.65	991.904	-0.40849	345	6.87632	6.00424	6.08952	6.56572	NaN	5.90425	5.90416	0.0127832	-0.100113	-0.357492	NaN	-0.689148	-0.916017
Color [DarkGray]	1	4	P32499	540	P32499	Nucleoporin NUP2	NUP2	SFGKTTANLPANSSTSPAPSIPSTGFKFSLP	S	2			Casein kinase I substrate motif;CDK kinase substrate motif_minimal;CDK kinase substrate motif_minimal_pS;ERK1,2 kinase substrate motif;G protein-coupled receptor kinase 1 substrate motif;GSK3 kinase substrate motif;GSK-3, ERK1, ERK2, CDK5 substrate motif;WW domain binding motif	0.912248	9.90464e-19	173.36	172.52	1163.55	-0.011944	540	7.92284	NaN	7.43521	7.04013	7.30468	6.94096	7.22055	NaN	-2.10315	-2.03139	0.06226	0.948451	1.06019
Color [DarkGray]	1	4	P32501	538	P32501	Translation initiation factor eIF-2B subunit epsilon	GCD6	TMSVNSIYTDREEIDSEFEDEDFEKEGIATV	S	2			b-Adrenergic Receptor kinase substrate motif;Casein kinase I substrate motif;Casein kinase II substrate motif;G protein-coupled receptor kinase 1 substrate motif	1	2.95271e-82	309.15	94.569	920.838	1.7748	538	8.24807	7.51677	7.29522	7.35367	7.7848	7.26588	7.35205	0.187134	0.145221	0.116232	0.446468	0.545474	0.319387
Color [DarkGray]	1	4	P32521	1250	P32521	Actin cytoskeleton-regulatory complex protein PAN1	PAN1	LPSTTMGHNPYFKDASASSTSTFDARAAEMQ	S	2			Casein kinase I substrate motif;Casein kinase II substrate motif;G protein-coupled receptor kinase 1 substrate motif;PKA kinase substrate motif;PKC kinase substrate motif	0.806744	8.20869e-13	55.213	55.213	698.275	-0.62636	1250	6.30449	NaN	NaN	NaN	5.50634	6.2292	NaN	NaN	NaN	NaN	-0.246584	0.783247	NaN
Color [DarkGray]	1	4	P32521	1252	P32521	Actin cytoskeleton-regulatory complex protein PAN1	PAN1	STTMGHNPYFKDASASSTSTFDARAAEMQRR	S	2			Casein kinase I substrate motif;Casein kinase II substrate motif;G protein-coupled receptor kinase 1 substrate motif	0.991836	1.2438e-12	139.49	114.27	698.275	0.59377	1252	7.4015	7.12875	6.28704	NaN	6.77098	6.42775	6.09325	0.0708015	0.221568	NaN	0.413161	1.20521	1.02496
Color [DarkGray]	1	4	P32521	1253	P32521	Actin cytoskeleton-regulatory complex protein PAN1	PAN1	TTMGHNPYFKDASASSTSTFDARAAEMQRRI	S	2			Casein kinase I substrate motif;Casein kinase II substrate motif;MDC1 BRCT domain binding motif;Plk1 PBD domain binding motif	0.830845	1.2438e-12	174.59	152.34	698.275	0.50088	1253	7.47374	7.07103	6.7051	NaN	6.72562	6.5663	6.59321	0.227741	0.0106367	NaN	0.420833	0.898866	0.565695
Color [DarkGray]	1	4	P32521	1281	P32521	Actin cytoskeleton-regulatory complex protein PAN1	PAN1	RRIQRGLDEDEDDGWSDEDESNNRVAVDNKV	S	2			Casein kinase I substrate motif;Casein kinase II substrate motif;Pyruvate dehydrogenase kinase substrate motif	1	2.03055e-123	318.8	317.99	1138.89	0.09718	1281	8.76095	8.253	7.9579	7.67554	8.01486	7.8273	7.94862	0.171463	0.228111	0.148739	0.15069	0.44668	0.475811
Color [DarkGray]	1	4	P32521	1180	P32521	Actin cytoskeleton-regulatory complex protein PAN1	PAN1	RLAALRKQIEDAQNESDEEETNGKDNFGGHV	S	3			b-Adrenergic Receptor kinase substrate motif;BARD1 BRCT domain binding motif;Casein kinase II substrate motif	1	2.69102e-05	140.46	140.46	715.294	-0.67798	1180	7.55216	6.8962	6.84731	6.91588	6.61902	6.5786	6.65897	0.0122111	0.0518593	-0.0564312	0.215741	0.456806	0.397803
Color [DarkGray]	1	4	P32521	748	P32521	Actin cytoskeleton-regulatory complex protein PAN1	PAN1	RKVYSAKNEEQSSFSSPSAKSVNHSSSTLQT	S	2			Casein kinase II substrate motif;CDK kinase substrate motif_minimal;CDK kinase substrate motif_minimal_pS;ERK1,2 kinase substrate motif;GSK-3, ERK1, ERK2, CDK5 substrate motif;MAPKAPK2 kinase substrate motif;MDC1 BRCT domain binding motif;Plk1 PBD domain binding motif;WW domain binding motif	0.96349	2.86818e-49	266.71	252.36	739.296	0.89672	748	8.09719	7.22858	7.51545	7.35511	7.0859	7.28652	7.32629	-1.85277	-1.50316	-1.83383	1.05658	1.06564	1.49001
Color [DarkGray]	1	4	P32521	750	P32521	Actin cytoskeleton-regulatory complex protein PAN1	PAN1	VYSAKNEEQSSFSSPSAKSVNHSSSTLQTDD	S	2			Casein kinase I substrate motif;Casein kinase II substrate motif;DNA dependent Protein kinase substrate motif;PKA kinase substrate motif;PKC kinase substrate motif	0.713549	2.64929e-28	245.55	244.72	739.296	1.2569	750	7.74723	NaN	7.22986	7.26844	NaN	NaN	7.30848	NaN	-1.50611	-1.78762	NaN	NaN	1.46817
Color [DarkGray]	1	4	P32521	1135	P32521	Actin cytoskeleton-regulatory complex protein PAN1	PAN1	QPTQPVQNVYNAKQESDDEDEDDEEKRLQEE	S	3			b-Adrenergic Receptor kinase substrate motif;BARD1 BRCT domain binding motif;Casein kinase II substrate motif;PKA kinase substrate motif;PKC kinase substrate motif	1	8.04681e-22	224.67	129.34	606.878	-0.048291	1135	7.76733	5.48917	6.83823	7.17231	6.91632	7.32928	6.83652	-0.279406	-0.0434228	0.163885	0.262914	0.40806	0.223423
Color [DarkGray]	1	4	P32521	1389	P32521	Actin cytoskeleton-regulatory complex protein PAN1	PAN1	IPSAPAIATAVQKSGSSTPALAGGVLPPPPP	S	3			Calmodulin-dependent protein kinase II substrate motif;Casein kinase II substrate motif;Chk1 kinase substrate motif;G protein-coupled receptor kinase 1 substrate motif;PKA kinase substrate motif;PKC kinase substrate motif	0.56857	0.00279781	50.828	31.491	1442.68	-3.5941	1389	7.42857	NaN	7.21293	NaN	7.02111	NaN	NaN	NaN	-2.30201	NaN	0.457752	NaN	NaN
Color [DarkGray]	1	4	P32521	1390	P32521	Actin cytoskeleton-regulatory complex protein PAN1	PAN1	PSAPAIATAVQKSGSSTPALAGGVLPPPPPL	S	3			MDC1 BRCT domain binding motif;PKA kinase substrate motif;Plk1 PBD domain binding motif	0.56857	0.00279781	50.828	31.491	1442.68	-3.5941	1390	7.42857	NaN	7.21293	NaN	7.02111	NaN	NaN	NaN	-2.30201	NaN	0.457752	NaN	NaN
Color [DarkGray]	1	4	P32521	1003	P32521	Actin cytoskeleton-regulatory complex protein PAN1	PAN1	FVPSSTPTPVDDRSSSPSYSQFKTAEERAAY	S	2			14-3-3 domain binding motif;Calmodulin-dependent protein kinase II substrate motif;Casein kinase I substrate motif;Casein kinase II substrate motif;CDK kinase substrate motif_minimal;CDK kinase substrate motif_minimal_pS;ERK1,2 kinase substrate motif;G protein-coupled receptor kinase 1 substrate motif;GSK3 kinase substrate motif;GSK-3, ERK1, ERK2, CDK5 substrate motif;MAPKAPK2 kinase substrate mo…	0.999996	3.32986e-15	213.38	182.71	599.245	0.093889	1003	8.63478	8.03918	7.81744	7.83716	7.9521	7.68114	7.69805	-0.770683	-1.26368	-1.42647	0.775261	1.40136	1.52602
Color [DarkGray]	1	4	P32521	981	P32521	Actin cytoskeleton-regulatory complex protein PAN1	PAN1	GVREFLDDLKSNSNKSVTESSPFVPSSTPTP	S	2			Casein kinase II substrate motif;G protein-coupled receptor kinase 1 substrate motif;GSK3 kinase substrate motif	0.833036	3.14156e-05	108.96	108.96	1092.99	-0.1497	981	6.88031	NaN	NaN	6.46428	6.35245	6.38511	NaN	NaN	NaN	-1.241	-0.462237	0.465609	NaN
Color [DarkGray]	1	4	P32521	985	P32521	Actin cytoskeleton-regulatory complex protein PAN1	PAN1	FLDDLKSNSNKSVTESSPFVPSSTPTPVDDR	S	2			b-Adrenergic Receptor kinase substrate motif;MAPKAPK2 kinase substrate motif	0.966936	7.34097e-07	137.23	137.23	1092.99	0.011267	985	7.10006	6.58505	NaN	6.56098	6.38511	NaN	6.42791	-0.625111	NaN	-0.634935	-0.580159	NaN	0.702835
Color [DarkGray]	1	4	P32521	986	P32521	Actin cytoskeleton-regulatory complex protein PAN1	PAN1	LDDLKSNSNKSVTESSPFVPSSTPTPVDDRS	S	2			CDK kinase substrate motif_minimal;CDK kinase substrate motif_minimal_pS;ERK1,2 kinase substrate motif;G protein-coupled receptor kinase 1 substrate motif;GSK-3, ERK1, ERK2, CDK5 substrate motif;MDC1 BRCT domain binding motif;Plk1 PBD domain binding motif;WW domain binding motif	0.821606	3.18967e-06	117.35	109.56	1092.99	-0.26618	986	6.7055	NaN	NaN	NaN	6.41034	6.39853	NaN	NaN	NaN	NaN	-0.474272	0.426748	NaN
Color [DarkGray]	1	4	P32521	991	P32521	Actin cytoskeleton-regulatory complex protein PAN1	PAN1	SNSNKSVTESSPFVPSSTPTPVDDRSSSPSY	S	2			Casein kinase II substrate motif;DNA dependent Protein kinase substrate motif;G protein-coupled receptor kinase 1 substrate motif	0.541481	3.21592e-09	153.31	153.31	1132.97	0.46485	991	6.82247	6.82247	NaN	NaN	NaN	NaN	NaN	-0.780339	NaN	NaN	NaN	NaN	NaN
Color [DarkGray]	1	4	P32521	992	P32521	Actin cytoskeleton-regulatory complex protein PAN1	PAN1	NSNKSVTESSPFVPSSTPTPVDDRSSSPSYS	S	2			Casein kinase I substrate motif;Casein kinase II substrate motif;G protein-coupled receptor kinase 1 substrate motif;MDC1 BRCT domain binding motif;Plk1 PBD domain binding motif	0.721575	5.21272e-06	131.94	131.94	1132.97	0.44027	992	7.00839	6.8148	NaN	NaN	6.56432	NaN	NaN	-0.816139	NaN	NaN	0.157561	NaN	NaN
Color [DarkGray]	1	4	P32525	411	P32525	Protein ECM25	ECM25	TLPRSRSPSPQRSVTSPTYTPVALQNTPVLK	S	3			Casein kinase I substrate motif;Casein kinase II substrate motif;CDK kinase substrate motif_minimal;CDK kinase substrate motif_minimal_pS;ERK1,2 kinase substrate motif;G protein-coupled receptor kinase 1 substrate motif;GSK-3, ERK1, ERK2, CDK5 substrate motif;WW domain binding motif	0.886641	3.39957e-06	132.83	54.559	774.41	0.19667	411	7.12956	6.77732	5.55358	5.86351	6.67822	6.07998	5.63453	-0.474933	-0.121032	-0.525995	-0.467733	-0.341665	0.18612
Color [DarkGray]	1	4	P32527	50	P32527	Zuotin	ZUO1	FFLQHAQRTLRNHTWSEFERIEAEKNVKTVD	S	2			Casein kinase II substrate motif;G protein-coupled receptor kinase 1 substrate motif	1	6.49419e-29	233.32	183.99	643.254	-0.31624	50	9.8801	9.08106	9.05831	9.06655	9.2093	9.11624	9.05945	0.987175	0.855591	0.779134	-0.454071	-0.0384656	-0.133052
Color [DarkGray]	1	4	P32559	91	P32559	tRNA modification GTPase MSS1, mitochondrial	MSS1	PPIRKAILRNIYSPSSCSVKPHDQKESKILL	S	2			Casein kinase II substrate motif;MDC1 BRCT domain binding motif;Plk1 PBD domain binding motif	0.79311	0.0123238	94.023	94.023	887.932	0.27243	91	6.44376	NaN	NaN	NaN	NaN	NaN	6.44376	NaN	NaN	NaN	NaN	NaN	0.0641931
Color [DarkGray]	1	4	P32566	387	P32566	Cell wall assembly regulator SMI1	SMI1	EQPSTLNAESIKGEDSGSADVQSVQDHESVK	S	2			b-Adrenergic Receptor kinase substrate motif;Casein kinase II substrate motif;PKA kinase substrate motif	0.570696	1.79206e-35	219.32	174.98	1067.4	0.10101	387	7.44254	6.51139	6.58006	6.66866	6.90939	6.55397	6.63294	0.12618	-0.10597	-0.292952	0.370499	0.461319	0.457962
Color [DarkGray]	1	4	P32566	389	P32566	Cell wall assembly regulator SMI1	SMI1	PSTLNAESIKGEDSGSADVQSVQDHESVKIV	S	3			Casein kinase I substrate motif	0.969713	1.79206e-35	219.32	82.59	711.938	0.094446	389	7.83783	7.40226	6.72639	6.96298	7.11069	6.70904	7.04372	-0.588313	-0.285988	-0.257804	0.28629	0.285461	0.645148
Color [DarkGray]	1	4	P32566	394	P32566	Cell wall assembly regulator SMI1	SMI1	AESIKGEDSGSADVQSVQDHESVKIVKTEPS	S	2			Casein kinase I substrate motif;Casein kinase II substrate motif;Pyruvate dehydrogenase kinase substrate motif	1	2.60154e-47	241.7	188.69	1067.4	-0.47828	394	9.07339	8.46525	8.29077	8.19499	8.3426	8.18823	8.21961	0.116498	-0.053344	-0.0306487	0.473839	0.474981	0.42707
Color [DarkGray]	1	4	P32566	400	P32566	Cell wall assembly regulator SMI1	SMI1	EDSGSADVQSVQDHESVKIVKTEPSEAETTT	S	2			AMP-activated protein kinase substrate motif;b-Adrenergic Receptor kinase substrate motif;Casein kinase I substrate motif;PKA kinase substrate motif;PKC kinase substrate motif	1	2.60154e-47	241.7	223.82	1067.4	-0.1546	400	8.9943	8.30591	8.23492	8.04638	8.25101	8.22675	8.18997	0.0234682	0.0192037	0.188781	0.412944	0.474981	0.486457
Color [DarkGray]	1	4	P32566	197	P32566	Cell wall assembly regulator SMI1	SMI1	KNLNKRSQQGLSHVTSTGSSSSMERLNGNKF	S	2			Casein kinase I substrate motif;Casein kinase II substrate motif;G protein-coupled receptor kinase 1 substrate motif;GSK3 kinase substrate motif;MAPKAPK2 kinase substrate motif	0.678568	1.06402e-22	186.34	61.522	1063.42	-0.27341	197	6.47137	NaN	NaN	NaN	6.47137	NaN	NaN	NaN	NaN	NaN	0.231064	NaN	NaN
Color [DarkGray]	1	4	P32566	200	P32566	Cell wall assembly regulator SMI1	SMI1	NKRSQQGLSHVTSTGSSSSMERLNGNKFKLP	S	2			Casein kinase I substrate motif;Casein kinase II substrate motif	0.985408	5.09528e-42	211.68	181.77	1063.42	1.8088	200	7.7919	7.28934	6.73404	6.77598	6.97855	6.98373	7.07624	-0.199918	-0.427654	-0.225211	0.91104	0.48419	0.795435
Color [DarkGray]	1	4	P32566	201	P32566	Cell wall assembly regulator SMI1	SMI1	KRSQQGLSHVTSTGSSSSMERLNGNKFKLPN	S	2			Casein kinase II substrate motif;MAPKAPK2 kinase substrate motif;MDC1 BRCT domain binding motif;Plk1 PBD domain binding motif	0.988943	2.04165e-18	196.02	196.02	1071.41	-1.2649	201	7.32997	6.84298	6.28648	6.39366	NaN	6.70972	6.68815	-0.666668	-0.57525	-0.542122	NaN	0.548831	0.488001
Color [DarkGray]	1	4	P32566	202	P32566	Cell wall assembly regulator SMI1	SMI1	RSQQGLSHVTSTGSSSSMERLNGNKFKLPNI	S	3			Casein kinase II substrate motif;MDC1 BRCT domain binding motif;Plk1 PBD domain binding motif	0.741021	2.04165e-18	196.02	57.068	714.612	-0.50222	202	7.51635	6.87055	6.8236	6.79499	6.23042	6.52539	6.87281	-0.176609	-0.384471	-0.469869	0.796016	0.598651	0.052555
Color [DarkGray]	1	4	P32566	203	P32566	Cell wall assembly regulator SMI1	SMI1	SQQGLSHVTSTGSSSSMERLNGNKFKLPNIP	S	2			Casein kinase II substrate motif;MDC1 BRCT domain binding motif;Plk1 PBD domain binding motif	0.865639	5.09528e-42	211.68	141.19	1071.41	-1.0672	203	7.8804	7.39129	7.04618	6.93426	7.2449	6.17811	7.09719	0.366252	0.315334	-0.441223	0.109294	0.419647	0.0461418
Color [DarkGray]	1	4	P32566	420	P32566	Cell wall assembly regulator SMI1	SMI1	KTEPSEAETTTVNTESLGQAEHEIKADNVDI	S	3			b-Adrenergic Receptor kinase substrate motif;G protein-coupled receptor kinase 1 substrate motif	0.969577	1.58059e-07	110.6	110.6	894.399	0.087315	420	7.47558	6.98166	6.74419	6.5671	6.67726	6.30194	6.63424	-0.0657024	-0.267722	-0.178012	-0.309181	-0.283738	-0.385582
Color [DarkGray]	1	4	P32566	381	P32566	Cell wall assembly regulator SMI1	SMI1	QKKVAAEQPSTLNAESIKGEDSGSADVQSVQ	S	2			b-Adrenergic Receptor kinase substrate motif;PKA kinase substrate motif;PKC kinase substrate motif	1	2.91777e-16	212.32	201.18	819.393	-0.072928	381	8.09844	7.47773	7.30007	7.22508	7.17394	7.35129	7.32783	-0.238562	-0.316528	-0.322054	-0.0152284	-0.117991	-0.218112
Color [DarkGray]	1	4	P32567	814	P32567	Phosphatidic acid phosphohydrolase 1	PAH1	VSKINVSNDVHSLGNSDTESRREQSVNETGR	S	3			Casein kinase II substrate motif;G protein-coupled receptor kinase 1 substrate motif;GSK3 kinase substrate motif;MAPKAPK2 kinase substrate motif	0.927229	0.000303529	106.6	85.469	675.295	-0.70265	814	7.72476	7.00843	6.76843	6.98279	7.22404	6.65662	6.78526	-0.0805608	-0.153768	-0.0662008	0.597698	0.302173	0.141825
Color [DarkGray]	1	4	P32567	744	P32567	Phosphatidic acid phosphohydrolase 1	PAH1	MSKGDIGKQIYLELGSPLASPKLRYLDDMDD	S	2			Casein kinase I substrate motif;CDK kinase substrate motif_minimal;CDK kinase substrate motif_minimal_pS;ERK1,2 kinase substrate motif;G protein-coupled receptor kinase 1 substrate motif;GSK3 kinase substrate motif;GSK-3, ERK1, ERK2, CDK5 substrate motif;WW domain binding motif	1	6.97835e-15	203.89	203.89	838.391	0.46199	744	7.76451	7.02333	6.56263	6.95717	7.27254	6.79367	6.99697	-0.450617	-0.7393	-0.807528	-0.0455059	0.10675	0.142217
Color [DarkGray]	1	4	P32567	748	P32567	Phosphatidic acid phosphohydrolase 1	PAH1	DIGKQIYLELGSPLASPKLRYLDDMDDEDSN	S	2			CDK kinase substrate motif_minimal;CDK kinase substrate motif_minimal_pS;ERK1,2 kinase substrate motif;Growth associated histone HI kinase substrate motif;GSK-3, ERK1, ERK2, CDK5 substrate motif;MAPKAPK2 kinase substrate motif;PKA kinase substrate motif;PKC kinase substrate motif;WW domain binding motif	1	6.97835e-15	203.89	203.89	838.391	0.46199	748	7.76451	7.02333	6.56263	6.95717	7.27254	6.79367	6.99697	-0.450617	-0.7393	-0.807528	-0.0455059	0.10675	0.142217
[truncated: 3,771 more rows]

## Sheet: Stable G1
Symbol color	Symbol type	Symbol size	Proteins	Positions within proteins	Leading proteins	Protein names	Gene names	Sequence window	Amino acid	Charge	Reverse	Contaminant	Motifs	Localization prob	PEP	Score	Score for localization	m/z	Mass error [ppm]	Position	Intensity	Intensity 1A	Intensity 1B	Intensity 1C	Intensity 2A	Intensity 2B	Intensity 2C	Ratio H/L normalized 1A	Ratio H/L normalized 1B	Ratio H/L normalized 1C	Ratio H/L normalized 2A	Ratio H/L normalized 2B	Ratio H/L normalized 2C
[truncated: 2,329 more rows]

[truncated: 12 more sheets: Enriched >2X G1, Stable S, Enriched >2X S, Stable G2, Enriched >2X G2, All Cdk, Stable Cdk G1, Enriched >2X Cdk G1, Stable Cdk S, Enriched >2X Cdk S, Stable Cdk G2, Enriched >2X Cdk G2]
