# Supplementary material for: PP2ACdc55 Phosphatase Imposes Ordered Cell-Cycle Phosphorylation by Opposing Threonine Phosphorylation
Source: Mol Cell. 2017 Feb 2;65(3):393–402.e3. doi: 10.1016/j.molcel.2016.12.018 (PMC5296252; doi:10.1016/j.molcel.2016.12.018)
Supplement: Data S2. Abridged Mass Spectrometry Data of the Experiment to Follow Phosphosite Abundance during Synchronous Cell-Cycle Progression of a Wild-Type Strain, Related to Figure 3 [file mmc3.xlsx]

## Sheet: Early Cdk
Ratio H/L normalized 00 min	Ratio H/L normalized 10 min	Ratio H/L normalized 20 min	Ratio H/L normalized 30 min	Ratio H/L normalized 40 min	Ratio H/L normalized 50 min	Ratio H/L normalized 60 min	Ratio H/L normalized 70 min	Ratio H/L normalized 80 min	Ratio H/L normalized 90 min	Amino acid	Charge	Reverse	Contaminant	Motifs	Selection	Localization prob	PEP	Score	Score for localization	m/z	Mass error [ppm]	Position	Intensity	Intensity 00 min	Intensity 10 min	Intensity 20 min	Intensity 30 min	Intensity 40 min	Intensity 50 min	Intensity 60 min	Intensity 70 min	Intensity 80 min	Intensity 90 min	Proteins	Positions within proteins	Leading proteins	Protein names	Gene names	Sequence window
-2.91688	NaN	-0.769687	-0.245131	-0.173	-0.0571383	0.126486	0.0531194	0.070815	NaN	S	2			CDK kinase substrate motif_minimal;CDK kinase substrate motif_minimal_pS;ERK1,2 kinase substrate motif;GSK-3, ERK1, ERK2, CDK5 substrate motif;MDC1 BRCT domain binding motif;PKA kinase substrate motif;Plk1 PBD domain binding motif;WW domain binding motif	+	0.999323	3.88586e-11	169.52	169.52	545.234	0.49093	152	7.13997	6.75049	NaN	5.84959	6.18284	5.95205	5.93922	6.10704	6.10374	6.21181	NaN	P07270	152	P07270	Phosphate system positive regulatory protein PHO4	PHO4	STTSANKVTKNKSNSSPYLNKRRGKPGPDSA
-3.06795	-2.81003	-1.78224	-0.674189	-0.506907	0.433058	0.196922	0.366653	0.664562	-0.032242	S	2			Cdc2 kinase substrate motif;CDK kinase substrate motif;CDK kinase substrate motif_minimal;CDK kinase substrate motif_minimal_pS;CDK1,2,4,6 kinase substrate motif;ERK1,2 kinase substrate motif;GSK-3, ERK1, ERK2, CDK5 substrate motif;pSPxK/R;WW domain binding motif	+	1	9.00668e-40	212.72	141.6	883.405	0.042077	286	7.74927	6.63626	6.64229	6.73908	6.93343	6.8313	6.88229	6.75502	6.72211	6.54451	6.65212	P24276	286	P24276	Protein SSD1	SSD1	NSNWRNQSQQPQQQLSPFRHRGSNSRDYNSF
-2.96885	-0.00201835	1.41866	0.541513	-0.0749164	0.659153	-0.0114957	0.262382	0.200813	-0.0992279	S	2			CDK kinase substrate motif_minimal;CDK kinase substrate motif_minimal_pS;ERK1,2 kinase substrate motif;G protein-coupled receptor kinase 1 substrate motif;GSK-3, ERK1, ERK2, CDK5 substrate motif;WW domain binding motif	+	1	0.00327759	60.352	60.352	1102.45	0.58646	16	7.98113	6.86511	6.59147	7.56163	6.78907	6.89604	7.04778	6.57898	6.84344	6.91852	6.58295	P33448	16	P33448	Mitochondrial import receptor subunit TOM6	TOM6	MDGMFAMPGAAAGAASPQQPKSRFQAFKESP
-5.53758	-1.2784	-1.79073	0.983732	1.43788	1.50353	1.01383	0.60338	-0.179893	-0.962956	S	2			Casein kinase II substrate motif;Cdc2 kinase substrate motif;CDK kinase substrate motif;CDK kinase substrate motif_minimal;CDK kinase substrate motif_minimal_pS;CDK1,2,4,6 kinase substrate motif;ERK1,2 kinase substrate motif;G protein-coupled receptor kinase 1 substrate motif;GSK-3, ERK1, ERK2, CDK5 substrate motif;MAPKAPK2 kinase substrate motif;pSPxK/R;WW domain binding motif	+	0.999935	1.08294e-110	236.4	171.76	645.808	-0.17276	344	8.32152	6.53968	6.78358	7.02444	7.50709	7.41845	7.49446	7.41223	7.54683	7.35019	7.2178	P34161	344	P34161	Homeobox protein YOX1	YOX1	SPNSRVNKLINSIDHSPSKAKRPVSNPSGSP
-4.31172	-3.66323	-2.75862	-0.887525	-0.349818	0.282948	0.0837833	0.189187	0.145605	-0.167486	S	2			Cdc2 kinase substrate motif;CDK kinase substrate motif;CDK kinase substrate motif_minimal;CDK kinase substrate motif_minimal_pS;CDK1,2,4,6 kinase substrate motif;ERK1,2 kinase substrate motif;GSK-3, ERK1, ERK2, CDK5 substrate motif;pSPxK/R;WW domain binding motif	+	1	4.97463e-81	201.06	177.38	596.79	0.0058524	212	8.50497	7.18429	7.32541	7.37238	7.54656	7.60842	7.63579	7.54559	7.65277	7.58519	7.34792	P36167	212	P36167	Protein SRL3	SRL3	SSKHAKSNRVDNVNVSPLRWSSHRRTQSTQE
-1.35231	-1.53386	-2.51159	0.0184396	-0.356031	-0.370722	-0.300768	0.132451	0.014179	-0.630592	S	3			Casein kinase I substrate motif;Cdc2 kinase substrate motif;CDK kinase substrate motif;CDK kinase substrate motif_minimal;CDK kinase substrate motif_minimal_pS;CDK1,2,4,6 kinase substrate motif;ERK1,2 kinase substrate motif;G protein-coupled receptor kinase 1 substrate motif;GSK-3, ERK1, ERK2, CDK5 substrate motif;MAPKAPK2 kinase substrate motif;pSPxK/R;WW domain binding motif	+	0.996568	5.26314e-13	132.84	115.8	729.972	-0.45047	491	8.70774	7.53624	7.74887	7.8406	7.66058	7.7552	7.71564	7.4881	7.8275	7.84232	7.45149	P40059	491	P40059	Transcriptional regulatory protein DOT6	DOT6	LNALSSDADMLSPTHSPQKTLSKKTCPRMFK
-1.12941	-0.125387	-0.245252	-0.138421	0.127557	0.166373	0.225346	0.224098	0.286621	-0.0268709	S	2			Casein kinase II substrate motif;CDK kinase substrate motif_minimal;CDK kinase substrate motif_minimal_pS;ERK1,2 kinase substrate motif;Growth associated histone HI kinase substrate motif;GSK-3, ERK1, ERK2, CDK5 substrate motif;WW domain binding motif	+	0.999999	4.1396e-90	260.22	260.22	629.297	0.026853	301	8.65398	7.71815	7.65164	7.69003	7.65432	7.60989	7.74568	7.62703	7.66302	7.61071	7.53148	P40463	301	P40463	Protein VHS2	VHS2	GGTSAGSTTGAALSRSPSNQQYLLKQQRSPS
NaN	-1.70008	NaN	-0.799833	-0.509848	-0.106214	0.0570465	0.255563	0.18922	-0.635615	S	2			Cdc2 kinase substrate motif;CDK kinase substrate motif;CDK kinase substrate motif_minimal;CDK kinase substrate motif_minimal_pS;CDK1,2,4,6 kinase substrate motif;ERK1,2 kinase substrate motif;Growth associated histone HI kinase substrate motif;GSK-3, ERK1, ERK2, CDK5 substrate motif;MDC1 BRCT domain binding motif;Plk1 PBD domain binding motif;pSPxK/R;WW domain binding motif	+	0.841355	0.00650198	89.698	89.698	477.221	0.27517	833	6.79431	NaN	5.61777	NaN	6.14749	6.06476	5.93337	5.93102	5.71705	5.89402	5.36526	P41813	833	P41813	Fork head protein homolog 2	FKH2	SDSNSNDLETKDINSSPLKNQGGSTANAKEL
-4.19354	-1.68437	-0.866789	-0.4959	0.0836609	-0.00475299	0.194774	0.201361	0.0555913	-0.249385	S	2			CDK kinase substrate motif_minimal;CDK kinase substrate motif_minimal_pS;ERK1,2 kinase substrate motif;GSK-3, ERK1, ERK2, CDK5 substrate motif;WW domain binding motif	+	0.9888	6.57235e-26	145.77	88.842	1384.09	0.15846	199	8.48309	7.22835	7.17754	7.55922	7.52634	7.48131	7.51088	7.60072	7.66006	7.50581	7.34209	P42845	199	P42845	Protein STB1	STB1	SDNTAGADLLMYLATSPYNKSSHHGTPMAVR
-1.49211	-1.0197	-0.0311129	0.0149951	0.335845	0.241049	0.226983	0.228436	0.143628	NaN	S	3			Casein kinase I substrate motif;Casein kinase II substrate motif;CDK kinase substrate motif_minimal;CDK kinase substrate motif_minimal_pS;ERK1,2 kinase substrate motif;G protein-coupled receptor kinase 1 substrate motif;GSK-3, ERK1, ERK2, CDK5 substrate motif;MDC1 BRCT domain binding motif;Plk1 PBD domain binding motif;WW domain binding motif	+	0.986599	3.0663e-06	147.09	144.3	610.292	0.17359	253	8.10469	7.21859	7.212	6.97429	6.95287	7.02375	7.32527	7.09061	7.21123	7.19695	NaN	P42845	253	P42845	Protein STB1	STB1	SNDAVRFSHIKPSASSPQSTFKSNLLPNFPD
-2.9169	-2.56054	-1.00079	-0.561106	-0.371838	-0.0997664	-0.0207689	-0.0720372	-0.283685	-0.493032	S	2			Cdc2 kinase substrate motif;CDK kinase substrate motif;CDK kinase substrate motif_minimal;CDK kinase substrate motif_minimal_pS;CDK1,2,4,6 kinase substrate motif;ERK1,2 kinase substrate motif;GSK-3, ERK1, ERK2, CDK5 substrate motif;pSPxK/R;WW domain binding motif	+	1	0.000624283	128.03	128.03	485.738	0.48981	89	7.6726	6.6674	6.65082	6.73395	6.71506	6.65575	6.94496	6.62914	6.64179	6.62307	6.05934	P42845	89	P42845	Protein STB1	STB1	AKKPLHDDTNKMTVISPVKFVEKPNTPPSSR
-4.8507	-5.38633	-3.70764	-0.819913	-0.129745	-0.0329472	0.169615	0.245797	0.249119	-0.312781	S	2			Casein kinase II substrate motif;Cdc2 kinase substrate motif;CDK kinase substrate motif;CDK kinase substrate motif_minimal;CDK kinase substrate motif_minimal_pS;CDK1,2,4,6 kinase substrate motif;ERK1,2 kinase substrate motif;GSK-3, ERK1, ERK2, CDK5 substrate motif;pSPxK/R;WW domain binding motif	+	1	2.6166e-72	237.76	191.65	969.929	-0.52093	7	8.36605	7.17632	7.38048	7.19229	7.57596	7.38684	7.48635	7.38728	7.41041	7.40338	6.98193	P42845	7	P42845	Protein STB1	STB1	_________MSQPQMSPEKEQELASKILHRA
-4.03219	-3.1168	-1.44085	-0.292193	-0.115832	0.17041	0.157061	0.180381	0.105209	-0.241962	S	2			Casein kinase I substrate motif;Cdc2 kinase substrate motif;CDK kinase substrate motif;CDK kinase substrate motif_minimal;CDK kinase substrate motif_minimal_pS;CDK1,2,4,6 kinase substrate motif;ERK1,2 kinase substrate motif;GSK-3, ERK1, ERK2, CDK5 substrate motif;pSPxK/R;WW domain binding motif	+	1	1.09301e-18	189.3	127.71	561.794	0.007993	72	7.97404	6.85756	6.87879	6.98265	6.92382	7.01824	7.21898	6.92021	7.053	6.99713	6.68932	P42845	72	P42845	Protein STB1	STB1	AEDVDEDHKTLLEAISPAKKPLHDDTNKMTV
-3.60146	-0.875937	-0.59053	-0.677441	-0.55454	-0.354678	-0.328607	0.142337	0.315684	-0.0174944	S	3			Casein kinase II substrate motif;CDK kinase substrate motif_minimal;CDK kinase substrate motif_minimal_pS;ERK1,2 kinase substrate motif;GSK-3, ERK1, ERK2, CDK5 substrate motif;WW domain binding motif	+	0.998788	5.51055e-06	122.34	121.58	794.992	-0.078151	341	8.27568	6.82864	7.1389	7.23076	7.22819	7.13049	7.42813	7.13612	7.3493	7.49208	7.42881	P42845	341	P42845	Protein STB1	STB1	RTPNFNMGDYLHNLFSPSPRVPAQQGASNTS
-0.983751	0.172783	0.235229	0.624844	0.837042	0.753507	0.763489	0.704112	0.521743	0.503711	S	3			CDK kinase substrate motif_minimal;CDK kinase substrate motif_minimal_pS;ERK1,2 kinase substrate motif;GSK-3, ERK1, ERK2, CDK5 substrate motif;WW domain binding motif	+	1	1.60023e-17	145.1	104.55	442.55	-0.072612	164	8.0335	6.79842	6.83542	7.04084	7.18873	7.06841	6.99892	6.97445	7.08164	7.02576	7.16652	P43598	164	P43598	Uncharacterized protein YFR017C	YFR017C	LDNNSNGNSARVPHGSPPQLGTRRKSSFKYE
-4.03703	-2.49393	-0.86481	0.539645	0.673601	0.741976	0.517338	0.342543	-0.017922	-0.574441	S	3			Cdc2 kinase substrate motif;CDK kinase substrate motif;CDK kinase substrate motif_minimal;CDK kinase substrate motif_minimal_pS;CDK1,2,4,6 kinase substrate motif;ERK1,2 kinase substrate motif;Growth associated histone HI kinase substrate motif;GSK-3, ERK1, ERK2, CDK5 substrate motif;pSPxK/R;WW domain binding motif	+	1	2.03365e-23	108.67	82.261	468.894	0.19678	413	7.47711	5.92501	6.03993	6.23409	6.68493	6.62722	6.72924	6.48507	6.65913	6.464	6.1395	P50111	413	P50111	Protein ZDS1	ZDS1	KLTKNTIKVEIDPHKSPFRQQDEDSENMSSP
-4.69988	-1.85929	0.290833	-0.0519985	-0.191942	0.574648	4.08321	0.373477	0.556818	0.128693	S	3			Casein kinase I substrate motif;CDK kinase substrate motif_minimal;CDK kinase substrate motif_minimal_pS;ERK1,2 kinase substrate motif;G protein-coupled receptor kinase 1 substrate motif;GSK3 kinase substrate motif;GSK-3, ERK1, ERK2, CDK5 substrate motif;WW domain binding motif	+	0.969133	0.00320597	100.41	92.38	737.341	-0.3562	175	7.87154	6.5348	6.37136	5.93102	6.52711	6.93949	6.50357	7.16808	7.22266	6.89585	7.1212	Q06616	175	Q06616	Nuclear envelope protein YPR174C	YPR174C	VRAVNPLVTSSPIHMSPLQSRQRPVSSLQPP
-2.81381	0.0684379	-0.122474	-0.0882773	-0.00748262	0.196773	-0.164271	-0.121148	-0.0480967	-0.210139	S	3			CDK kinase substrate motif_minimal;CDK kinase substrate motif_minimal_pS;ERK1,2 kinase substrate motif;GSK-3, ERK1, ERK2, CDK5 substrate motif;WW domain binding motif	+	0.999996	2.24083e-06	120.4	94.387	627.948	-0.57098	107	8.37941	7.36986	7.1608	7.33218	7.48593	7.36999	7.3275	7.39243	7.55652	7.43188	7.23307	Q08921	107	Q08921	Target of rapamycin complex 1 subunit TCO89	TCO89	TRVKSNQGKRSASFHSPVHNTLLSPKNSSHS
-0.945832	-1.28534	-0.115033	0.0925094	0.24607	0.207145	0.485418	0.217541	0.182524	0.511135	S	3			14-3-3 domain binding motif;Calmodulin-dependent protein kinase II substrate motif;Casein kinase I substrate motif;Casein kinase II substrate motif;CDK kinase substrate motif_minimal;CDK kinase substrate motif_minimal_pS;ERK1,2 kinase substrate motif;G protein-coupled receptor kinase 1 substrate motif;Growth associated histone HI kinase substrate motif;GSK-3, ERK1, ERK2, CDK5 substrate motif;PKA …	+	1	1.03516e-41	139.78	56.122	376.837	-0.10766	161	8.20183	6.98626	7.09349	7.12597	7.28776	7.26375	7.2307	7.21315	7.32311	7.23147	7.16197	Q12416	161	Q12416	G1-specific transcriptional repressor WHI5	WHI5	SRRSEVFLSPSPRLRSPPTAARRSTGERPIR
-3.23373	-1.82469	-0.764431	-0.373843	-0.196733	-0.266876	0.209095	0.141366	0.0300004	0.36012	S	3			CDK kinase substrate motif_minimal;CDK kinase substrate motif_minimal_pS;ERK1,2 kinase substrate motif;GSK-3, ERK1, ERK2, CDK5 substrate motif;WW domain binding motif	+	1	2.51091e-05	134.14	134.14	680.307	0.10083	88	8.05994	6.73177	6.67182	6.74072	7.19153	6.84333	7.02485	7.2032	7.32785	7.16631	7.15214	Q12416	88	Q12416	G1-specific transcriptional repressor WHI5	WHI5	SRRRPSTTSLQGIFMSPVNKRRVGITAHGRV
-1.01728	-0.195474	0.514532	0.264616	0.131835	0.399749	0.268991	0.0288961	-0.0683268	0.375253	S	2			Casein kinase II substrate motif;CDK kinase substrate motif_minimal;CDK kinase substrate motif_minimal_pS;ERK1,2 kinase substrate motif;GSK-3, ERK1, ERK2, CDK5 substrate motif;WW domain binding motif	+	1	7.26307e-26	169.79	137.8	639.762	0.41977	154	7.8722	6.24157	6.46867	6.92454	7.05873	6.87064	6.93627	6.92234	7.06123	6.98533	6.63988	Q12416	154	Q12416	G1-specific transcriptional repressor WHI5	WHI5	LPPTTPKSRRSEVFLSPSPRLRSPPTAARRS
-3.91044	-2.06554	-1.38466	-0.697952	-0.574828	-0.164915	-0.0183493	0.0296175	0.154121	-0.13711	S	2			CDK kinase substrate motif_minimal;CDK kinase substrate motif_minimal_pS;DNA dependent Protein kinase substrate motif;ERK1,2 kinase substrate motif;Growth associated histone HI kinase substrate motif;GSK-3, ERK1, ERK2, CDK5 substrate motif;PKA kinase substrate motif;PKC kinase substrate motif;WW domain binding motif	+	1	6.14054e-191	169.79	137.8	639.762	0.41977	156	7.81617	6.11481	6.22817	6.73593	6.93025	6.82771	6.81214	6.88678	7.11227	6.94993	6.76007	Q12416	156	Q12416	G1-specific transcriptional repressor WHI5	WHI5	PTTPKSRRSEVFLSPSPRLRSPPTAARRSTG
-2.72415	-1.52572	-1.13639	-0.601887	-0.670297	-0.100843	-0.308827	0.0746082	0.140158	-0.0831112	T	2			Cdc2 kinase substrate motif;CDK kinase substrate motif_minimal;CDK kinase substrate motif_minimal_pT;CDK1,2,4,6 kinase substrate motif;CDK5 kinase substrate motif_1;Growth associated histone HI kinase substrate motif;GSK-3, ERK1, ERK2, CDK5 substrate motif;MAPKAPK2 kinase substrate motif;MDC1 BRCT domain binding motif;PKA kinase substrate motif;PKC kinase substrate motif;Plk1 PBD domain binding m…	+	0.998655	8.06597e-09	162.87	159.18	653.788	-0.20331	363	7.54083	6.34242	5.98321	6.55158	6.69417	6.61299	6.61714	6.61668	6.72199	6.64914	5.98312	P41913	363	P41913	Protein GDS1	GDS1	KPGKQTKSQSLSVLSTPKKGSSASLSTFASS
-2.48166	-3.04133	-2.68282	-0.839718	-0.037593	0.0210723	-0.125122	-0.0625362	-0.502229	-0.328951	T	3			Cdc2 kinase substrate motif;CDK kinase substrate motif_minimal;CDK kinase substrate motif_minimal_pT;CDK1,2,4,6 kinase substrate motif;GSK-3, ERK1, ERK2, CDK5 substrate motif;pTPxK/R;WW domain binding motif	+	0.953472	1.15038e-96	192.6	139.47	826.348	-0.79512	227	7.9135	6.98513	6.66599	6.95183	6.87252	6.73914	7.23127	7.17047	7.10267	5.80252	5.78597	P46949	227	P46949	Protein FYV8	FYV8	LGVSMDTNEADTTFNTPTRNGNEHLSSDGDV
-2.59048	-2.13419	-2.06343	-0.591679	-0.345283	-0.122474	0.072422	0.213922	0.28207	0.0599009	T	2			Cdc2 kinase substrate motif;CDK kinase substrate motif_minimal;CDK kinase substrate motif_minimal_pT;CDK1,2,4,6 kinase substrate motif;GSK-3, ERK1, ERK2, CDK5 substrate motif;pTPxK/R;WW domain binding motif	+	1	1.45447e-05	126.51	111.66	1021.51	0.37738	215	7.96062	6.75869	6.62319	6.62769	7.04564	7.07722	7.05805	7.05675	6.92534	7.14333	6.95132	Q12416	215	Q12416	G1-specific transcriptional repressor WHI5	WHI5	KTLPELETELAPAVQTPPRRYHNRFPDSADA

## Sheet: Intermediate Cdk
Ratio H/L normalized 00 min	Ratio H/L normalized 10 min	Ratio H/L normalized 20 min	Ratio H/L normalized 30 min	Ratio H/L normalized 40 min	Ratio H/L normalized 50 min	Ratio H/L normalized 60 min	Ratio H/L normalized 70 min	Ratio H/L normalized 80 min	Ratio H/L normalized 90 min	Amino acid	Charge	Reverse	Contaminant	Motifs	Selection	Localization prob	PEP	Score	Score for localization	m/z	Mass error [ppm]	Position	Intensity	Intensity 00 min	Intensity 10 min	Intensity 20 min	Intensity 30 min	Intensity 40 min	Intensity 50 min	Intensity 60 min	Intensity 70 min	Intensity 80 min	Intensity 90 min	Proteins	Positions within proteins	Leading proteins	Protein names	Gene names	Sequence window
-1.76443	-0.804797	-1.41414	-0.522056	-0.0384361	-0.348232	0.0728469	0.0937713	0.473771	0.601759	S	3			b-Adrenergic Receptor kinase substrate motif;CDK kinase substrate motif_minimal;CDK kinase substrate motif_minimal_pS;ERK1,2 kinase substrate motif;GSK-3, ERK1, ERK2, CDK5 substrate motif;WW domain binding motif	+	1	4.78312e-10	155.79	127.32	644.276	-1.2625	28	8.26886	6.71121	7.2493	7.17655	7.29826	7.10206	7.12795	7.3076	7.41916	7.48182	7.39754	P16965	28	P16965	ATPase-stabilizing factor 15 kDa protein	STF2	KADPKYFSHTGNYGESPNHIKKQGSGKGNWG
NaN	-2.2444	-1.77884	-1.51521	-1.13402	-0.127501	-0.263395	-0.105678	0.37329	-0.0511633	S	2			CDK kinase substrate motif_minimal;CDK kinase substrate motif_minimal_pS;DNA dependent Protein kinase substrate motif;ERK1,2 kinase substrate motif;Growth associated histone HI kinase substrate motif;GSK-3, ERK1, ERK2, CDK5 substrate motif;PKA kinase substrate motif;PKC kinase substrate motif;WW domain binding motif	+	0.999998	0.000881117	123.76	107.5	671.776	0.69024	21	7.10877	NaN	6.15857	5.53066	6.00026	5.97412	6.15073	6.23475	6.41437	6.2942	6.15424	P17119	21	P17119	Kinesin-like protein KAR3	KAR3	RTPTKGRSTQHLSTPSPKNDILAMNGHKRRN
-1.78772	-2.38333	-2.55983	-2.60115	-2.66462	-0.720016	-0.996316	-0.177599	0.121816	-0.11023	S	2			CDK kinase substrate motif_minimal;CDK kinase substrate motif_minimal_pS;ERK1,2 kinase substrate motif;GSK-3, ERK1, ERK2, CDK5 substrate motif;WW domain binding motif	+	1	0.000719858	133.89	133.89	502.252	0.69905	428	7.72191	6.65617	6.5411	6.68916	6.64989	6.80296	6.73075	6.60735	6.75602	6.91359	6.75372	P21192	428	P21192	Metallothionein expression activator	ACE2	DDRYAAGTFTPRTQLSPIHKKRESVVSTVST
-1.37546	NaN	-1.16768	0.431073	0.47337	0.719067	0.593289	0.662392	0.56482	-0.269632	S	2			Casein kinase I substrate motif;CDK kinase substrate motif_minimal;CDK kinase substrate motif_minimal_pS;ERK1,2 kinase substrate motif;G protein-coupled receptor kinase 1 substrate motif;GSK3 kinase substrate motif;GSK-3, ERK1, ERK2, CDK5 substrate motif;MAPKAPK2 kinase substrate motif;WW domain binding motif	+	0.999944	6.25058e-175	232.29	224.57	1046.95	-0.43907	297	7.71535	6.51424	NaN	6.72428	7.01532	6.61724	7.01204	6.78331	6.8616	6.65063	5.87823	P32047	297	P32047	Protein MLF3	MLF3	PFIKTTELPATSPYVSPQQSARQYSNNANNN
NaN	-1.56935	-1.19068	-2.22237	-1.69804	-0.750435	-0.634686	-0.0791561	0.368924	0.0641329	S	2			Casein kinase II substrate motif;CDK kinase substrate motif_minimal;CDK kinase substrate motif_minimal_pS;ERK1,2 kinase substrate motif;G protein-coupled receptor kinase 1 substrate motif;GSK-3, ERK1, ERK2, CDK5 substrate motif;PKA kinase substrate motif;PKC kinase substrate motif;WW domain binding motif	+	1	0.00545736	106.42	106.42	789.835	0.25161	1220	7.3604	NaN	6.29957	6.13906	5.99028	6.31729	6.37343	6.45682	6.68185	6.56333	6.44937	P34244	1220	P34244	Probable serine/threonine-protein kinase HSL1	HSL1	IPRETTEEILSKLRLSPENPSNTHMQKRFSS
-0.99429	NaN	-1.30807	-1.57386	-1.20639	-0.442864	-0.598746	-0.0103502	0.402283	-0.38084	S	2			Cdc2 kinase substrate motif;CDK kinase substrate motif;CDK kinase substrate motif_minimal;CDK kinase substrate motif_minimal_pS;CDK1,2,4,6 kinase substrate motif;ERK1,2 kinase substrate motif;GSK-3, ERK1, ERK2, CDK5 substrate motif;pSPxK/R;WW domain binding motif	+	1	0.000206507	125.73	50.055	960.49	0.25206	801	7.72701	6.95643	NaN	6.49475	6.66656	5.98256	6.93358	6.75818	6.95764	6.76969	6.79916	P38080	801	P38080	Serine/threonine-protein kinase AKL1	AKL1	PMHSSSKNEALLIELSPLKEDAGKQSFQDTN
-1.01171	-1.28783	-1.89774	-1.22064	-0.682483	-0.041243	-0.371838	0.157834	0.279144	-0.067914	S	2			CDK kinase substrate motif_minimal;CDK kinase substrate motif_minimal_pS;ERK1,2 kinase substrate motif;GSK-3, ERK1, ERK2, CDK5 substrate motif;MDC1 BRCT domain binding motif;Plk1 PBD domain binding motif;WW domain binding motif	+	0.943126	0.000593782	131.43	73.632	512.739	-0.092541	434	7.38365	6.31446	6.2566	6.29977	6.43125	6.38675	6.40552	6.27446	6.56521	6.47363	6.32562	P38193	434	P38193	Serine/threonine-protein phosphatase 4 regulatory subunit 2	PSY4	KMVAIAGITYRENISSPLGKKSR________
-2.06519	-1.85132	-2.4749	-0.775514	NaN	-0.292428	-0.436801	-0.336398	-0.349365	-0.583904	S	3			Casein kinase II substrate motif;Cdc2 kinase substrate motif;CDK kinase substrate motif;CDK kinase substrate motif_minimal;CDK kinase substrate motif_minimal_pS;CDK1,2,4,6 kinase substrate motif;ERK1,2 kinase substrate motif;Growth associated histone HI kinase substrate motif;GSK-3, ERK1, ERK2, CDK5 substrate motif;MDC1 BRCT domain binding motif;Plk1 PBD domain binding motif;pSPxK/R;WW domain bin…	+	0.874754	1.77272e-08	140.96	140.96	701.662	-0.023406	28	7.39122	6.56307	6.24733	6.00638	5.84343	NaN	6.68687	6.5332	6.6615	6.40076	6.32243	P38272	28	P38272	SWI5-dependent HO expression protein 3	SHE3	KLAPHHNIFMANLESSPTKDRNTSSQNASSS
-3.27626	NaN	-3.82202	-2.4236	-0.874522	0.101304	0.0482332	0.415711	0.213788	-0.316957	S	2			b-Adrenergic Receptor kinase substrate motif;CDK kinase substrate motif_minimal;CDK kinase substrate motif_minimal_pS;ERK1,2 kinase substrate motif;GSK-3, ERK1, ERK2, CDK5 substrate motif;PKA kinase substrate motif;PKC kinase substrate motif;WW domain binding motif	+	1	0.0073688	146.54	47.743	436.202	-0.047236	268	7.30307	5.87347	5.99788	5.97453	6.26281	6.35557	6.47958	6.27623	6.54769	6.49039	6.25069	P38283	268	P38283	Inner centromere protein-related protein SLI15	SLI15	TKSSGSIPKVRTVKESPIAFKKKSTINSPAI
-1.98594	-1.68715	-1.45117	-0.715191	-0.460585	0.296811	0.0391325	0.0985982	0.247611	0.082637	S	3			CDK kinase substrate motif_minimal;CDK kinase substrate motif_minimal_pS;ERK1,2 kinase substrate motif;G protein-coupled receptor kinase 1 substrate motif;GSK-3, ERK1, ERK2, CDK5 substrate motif;WW domain binding motif	+	0.999998	7.09224e-15	123.72	123.72	860.037	0.66417	150	8.26019	7.3673	7.25472	7.02465	7.42444	7.44	7.14758	7.21751	7.45947	7.02329	6.79066	P39001	150	P39001	Transcriptional regulatory protein UME6	UME6	LQDRRDSDNAVHAAASPLAPSNTPSDPKSLC
-3.90718	-3.86641	-3.73422	-1.62709	-0.623305	-0.16954	0.0998191	0.28023	-0.0866479	-0.782576	S	2			Casein kinase II substrate motif;Cdc2 kinase substrate motif;CDK kinase substrate motif;CDK kinase substrate motif_minimal;CDK kinase substrate motif_minimal_pS;CDK1,2,4,6 kinase substrate motif;ERK1,2 kinase substrate motif;Growth associated histone HI kinase substrate motif;GSK-3, ERK1, ERK2, CDK5 substrate motif;pSPxK/R;WW domain binding motif	+	0.999515	8.78637e-110	275.42	263.99	670.311	-0.37958	382	8.86806	7.64758	7.70279	7.8572	7.72905	8.01557	7.94805	8.05431	7.89814	7.92311	7.69029	P39705	382	P39705	Nucleoporin NUP60	NUP60	ARSSSLRSNVVVAETSPEKKDGGDKPPSSAF
-3.3591	-1.28392	NaN	NaN	-1.64906	-1.12459	-0.532467	0.0541826	0.314051	-0.367371	S	2			b-Adrenergic Receptor kinase substrate motif;Cdc2 kinase substrate motif;CDK kinase substrate motif;CDK kinase substrate motif_minimal;CDK kinase substrate motif_minimal_pS;CDK1,2,4,6 kinase substrate motif;ERK1,2 kinase substrate motif;GSK-3, ERK1, ERK2, CDK5 substrate motif;pSPxK/R;WW domain binding motif	+	0.992725	4.57881e-41	161.04	161.04	973.913	-0.17635	84	7.47497	6.0975	6.43443	NaN	NaN	6.21307	6.52867	6.33684	7.03898	6.65677	6.50814	P40020	84	P40020	Factor interacting with REF2	FIR1	QVRFSIPDPNEISQDSPLKIVFPKSGNETER
-1.78333	-1.49221	-2.64434	-0.548831	0.208194	0.0987063	0.305129	0.255012	-0.496309	0.708137	S	2			CDK kinase substrate motif_minimal;CDK kinase substrate motif_minimal_pS;ERK1,2 kinase substrate motif;G protein-coupled receptor kinase 1 substrate motif;GSK-3, ERK1, ERK2, CDK5 substrate motif;WW domain binding motif	+	0.979449	1.06716e-33	195.77	151.45	1010.4	0.31632	183	7.55537	6.39759	6.54579	6.38306	6.74743	6.66679	6.85265	5.79562	6.78638	6.40973	5.9199	P40463	183	P40463	Protein VHS2	VHS2	GRTRSLSSQSFDNETSPAHPRSPNDHGSRLL
-1.19314	-1.7827	-1.31504	-0.403377	0.104325	0.451879	0.524645	0.440753	0.415326	0.118351	S	2			Casein kinase II substrate motif;CDK kinase substrate motif_minimal;CDK kinase substrate motif_minimal_pS;ERK1,2 kinase substrate motif;GSK-3, ERK1, ERK2, CDK5 substrate motif;WW domain binding motif	+	1	1.5933e-120	192.62	156.78	1303.11	-0.83721	12	9.63189	8.61523	8.50931	8.55273	8.64649	8.62033	8.73345	8.68875	8.70348	8.65022	8.54384	P41818	12	P41818	Protein GLC8	GLC8	____MGGILKNPLALSPEQLAQQDPETLEEF
-1.26909	-1.37751	-0.931305	-0.656634	-0.302407	0.0371771	-0.16221	0.325539	0.17909	0.152628	S	2			Cdc2 kinase substrate motif;CDK kinase substrate motif;CDK kinase substrate motif_minimal;CDK kinase substrate motif_minimal_pS;CDK1,2,4,6 kinase substrate motif;DNA dependent Protein kinase substrate motif;ERK1,2 kinase substrate motif;GSK-3, ERK1, ERK2, CDK5 substrate motif;pSPxK/R;WW domain binding motif	+	1	1.43621e-60	165.96	151.04	890.909	-1.2041	655	8.36611	7.01916	6.99107	7.5154	7.37596	7.43284	7.48114	7.44665	7.51195	7.46169	6.94251	P41895	655	P41895	Transcription initiation factor IIF subunit alpha	TFG1	TKAVDSSNNASNTVPSPIKQEEGLNSTVAER
-1.35231	-1.86884	-1.75018	-0.278698	0.531114	0.461243	0.769846	0.450636	0.206529	0.39424	S	2			Casein kinase II substrate motif;Cdc2 kinase substrate motif;CDK kinase substrate motif;CDK kinase substrate motif_minimal;CDK kinase substrate motif_minimal_pS;CDK1,2,4,6 kinase substrate motif;ERK1,2 kinase substrate motif;GSK-3, ERK1, ERK2, CDK5 substrate motif;pSPxK/R;WW domain binding motif	+	1	6.04461e-08	115.06	31.596	888.398	-2.69	94	7.71786	6.5775	6.54192	6.10082	6.78237	6.82898	6.79485	6.81895	6.83031	6.84207	6.63872	P42939	94	P42939	Multivesicular body sorting factor 12	MVB12	YLSKKPPGIVGNTLLSPSRKDNS________
-1.42712	-2.65155	-2.33193	-1.17575	-1.02814	-0.507008	-0.121811	0.640254	0.369147	0.46955	S	2			CDK kinase substrate motif_minimal;CDK kinase substrate motif_minimal_pS;ERK1,2 kinase substrate motif;GSK-3, ERK1, ERK2, CDK5 substrate motif;WW domain binding motif	+	0.999955	6.54104e-132	134.29	103.66	871.437	0.41415	252	8.16572	6.99243	6.93034	7.05827	7.08203	7.12395	6.97238	6.9969	7.5752	7.20132	7.26673	P47035	252	P47035	Nucleolar protein NET1	NET1	DIGERSFLPPPTQPQSPPIRISSGIDAGKKI
-1.69622	NaN	-1.42191	-1.06516	-0.461214	-0.214374	0.0480393	0.162541	-0.0180643	-0.622368	S	3			b-Adrenergic Receptor kinase substrate motif;Casein kinase I substrate motif;Casein kinase II substrate motif;Cdc2 kinase substrate motif;CDK kinase substrate motif;CDK kinase substrate motif_minimal;CDK kinase substrate motif_minimal_pS;CDK1,2,4,6 kinase substrate motif;ERK1,2 kinase substrate motif;GSK-3, ERK1, ERK2, CDK5 substrate motif;pSPxK/R;WW domain binding motif	+	0.986443	1.50651e-29	150.69	90.729	923.704	-0.34307	61	7.72096	6.89133	NaN	6.53185	6.27556	6.27346	6.76561	6.93772	7.05038	6.91391	6.57045	P53277	61	P53277	Pre-mRNA-splicing factor SYF2	SYF2	MEDVNDADESVGDTESPEKEKAFHYTVQEYD
-1.79776	-0.539035	0.187674	0.0811253	-0.0149266	-0.128425	-0.199123	-0.175684	-0.183709	-0.168	S	2			Casein kinase I substrate motif;Casein kinase II substrate motif;CDK kinase substrate motif_minimal;CDK kinase substrate motif_minimal_pS;ERK1,2 kinase substrate motif;GSK-3, ERK1, ERK2, CDK5 substrate motif;MDC1 BRCT domain binding motif;PKA kinase substrate motif;PKC kinase substrate motif;Plk1 PBD domain binding motif;WW domain binding motif	+	0.999989	3.32745e-05	142.1	130.1	560.75	0.23102	174	7.76513	6.60133	6.75419	6.88594	6.8621	6.86528	6.8387	6.68311	6.7661	6.67606	6.59731	P53551	174	P53551	Histone H1	HHO1	VVKKKSPTVTAKKASSPSSLTYKEMILKSMP
NaN	NaN	-3.03	-2.35265	-1.35986	0.407306	0.632048	0.460767	-0.0503276	-0.711583	S	3			CDK kinase substrate motif_minimal;CDK kinase substrate motif_minimal_pS;ERK1,2 kinase substrate motif;Growth associated histone HI kinase substrate motif;GSK-3, ERK1, ERK2, CDK5 substrate motif;PKA kinase substrate motif;PKC kinase substrate motif;WW domain binding motif	+	0.999999	0.00643924	105.19	98.592	564.617	-0.095514	325	7.57825	5.83163	6.0746	5.73521	6.59075	6.54202	6.77156	6.8372	6.90663	6.64017	6.4564	Q04116	325	Q04116	Homeobox protein YHP1	YHP1	VKRTLSNTGHSEIIKSPKGKENRLKFNAYER
-1.718	-1.79131	-1.01386	-0.957692	-1.3003	-0.0756011	-0.291957	0.0384211	0.196029	-0.0802483	S	2			CDK kinase substrate motif_minimal;CDK kinase substrate motif_minimal_pS;ERK1,2 kinase substrate motif;GSK-3, ERK1, ERK2, CDK5 substrate motif;PKA kinase substrate motif;WW domain binding motif	+	0.993856	0.00328242	96.143	83.869	483.702	0.39749	623	7.28981	5.9281	5.99332	6.27515	6.34786	6.28515	6.3973	6.26176	6.41769	6.4313	6.29618	Q06315	623	Q06315	Protein SKG3	SKG3	ANAAELSALYDKYSTSPFGKSEANSSPKPQK
-1.56516	-3.19388	-2.6785	-1.0432	-0.566669	-0.154842	-0.556405	-0.0413831	-0.144308	-0.637193	S	3			Cdc2 kinase substrate motif;CDK kinase substrate motif;CDK kinase substrate motif_minimal;CDK kinase substrate motif_minimal_pS;CDK1,2,4,6 kinase substrate motif;ERK1,2 kinase substrate motif;GSK-3, ERK1, ERK2, CDK5 substrate motif;pSPxK/R;WW domain binding motif	+	1	1.35953e-38	165.3	153.04	935.347	-0.16141	416	7.81319	6.55858	6.7414	6.62212	6.96337	6.98525	6.73102	6.82995	7.04661	6.7774	6.55593	Q07657	416	Q07657	Seventh homolog of septin 1	SHS1	EDNGEHDSAENEQEMSPVRQLGREIKQENEN
-1.45644	NaN	-1.66998	-0.0807941	-0.0430645	0.211498	-0.457121	0.127195	0.0998346	-0.054779	S	2			CDK kinase substrate motif_minimal;CDK kinase substrate motif_minimal_pS;ERK1,2 kinase substrate motif;G protein-coupled receptor kinase 1 substrate motif;GSK-3, ERK1, ERK2, CDK5 substrate motif;PKA kinase substrate motif;WW domain binding motif	+	1	7.31365e-08	159.52	46.73	634.29	0.19298	447	7.98091	6.86036	NaN	6.96593	7.04112	7.0425	7.09868	6.87871	7.11631	7.14802	6.99722	Q07657	447	Q07657	Seventh homolog of septin 1	SHS1	LIRSIKTESSPKFLNSPDLPERTKLRNISET
-3.76373	-1.27017	-2.823	-1.14019	-1.03302	-0.456806	-0.470407	-0.037593	-0.0374524	-0.433814	S	2			Cdc2 kinase substrate motif;CDK kinase substrate motif;CDK kinase substrate motif_minimal;CDK kinase substrate motif_minimal_pS;CDK1,2,4,6 kinase substrate motif;ERK1,2 kinase substrate motif;Growth associated histone HI kinase substrate motif;GSK-3, ERK1, ERK2, CDK5 substrate motif;MDC1 BRCT domain binding motif;PKA kinase substrate motif;Plk1 PBD domain binding motif;pSPxK/R;WW domain binding m…	+	0.999765	5.30436e-54	166.52	166.52	433.231	0.14039	194	7.5781	6.33007	6.35013	6.28289	6.51426	6.47487	6.77901	6.519	6.77775	6.80606	6.55583	Q08229	194	Q08229	Protein NBA1	NBA1	TSKKVEGRGSLKLLSSPLRQEKVMRSSIGSG
-4.61223	-1.61608	-2.3366	-1.84547	-0.465504	-0.0231843	0.551585	0.649525	0.399749	-0.15769	S	2			Casein kinase II substrate motif;Cdc2 kinase substrate motif;CDK kinase substrate motif;CDK kinase substrate motif_minimal;CDK kinase substrate motif_minimal_pS;CDK1,2,4,6 kinase substrate motif;ERK1,2 kinase substrate motif;Growth associated histone HI kinase substrate motif;GSK-3, ERK1, ERK2, CDK5 substrate motif;pSPxK/R;WW domain binding motif	+	0.995536	2.82755e-72	179.87	167.73	1022.96	-0.13633	254	7.55982	6.46776	6.12753	6.16426	6.06175	6.37774	6.59016	6.75773	6.86211	6.83444	6.51724	Q08887	254	Q08887	Nuclear division defective protein 1	NDD1	SKIDMNLMFNQPLPTSPSKRFSSLSLTPYGR
-0.65764	-1.124	-1.40463	-0.44615	0.0293524	-0.0639171	0.429692	0.403122	0.419912	0.642211	S	2			Cdc2 kinase substrate motif;CDK kinase substrate motif;CDK kinase substrate motif_minimal;CDK kinase substrate motif_minimal_pS;CDK1,2,4,6 kinase substrate motif;ERK1,2 kinase substrate motif;Growth associated histone HI kinase substrate motif;GSK-3, ERK1, ERK2, CDK5 substrate motif;pSPxK/R;WW domain binding motif	+	1	8.09374e-23	191.44	152.94	794.878	0.041568	128	7.98098	7.0083	6.99124	6.9699	7.11687	7.0214	6.93234	7.03371	7.03149	6.90516	6.66705	Q9P305	128	Q9P305	Protein IGO2	IGO2	SISRQGSISSGPPPRSPNK____________
-2.85866	-4.04256	-2.15358	-1.82701	-0.0147838	-0.602742	-0.4959	0.208444	0.47905	0.52048	T	3			CDK kinase substrate motif_minimal;CDK kinase substrate motif_minimal_pT;GSK-3, ERK1, ERK2, CDK5 substrate motif;WW domain binding motif	+	0.999988	8.10556e-28	145.77	145.77	748.331	-0.20612	357	8.22868	7.07911	7.20728	7.27955	7.1648	7.26098	7.06674	7.17794	7.36485	7.37683	7.1931	P36094	357	P36094	Spindle pole body component SPC42	SPC42	KNRVKPENNMSETFATPTPNNR_________
-1.32152	NaN	-1.35163	0.132357	0.0773455	-0.208018	-0.402613	-0.0251707	0.161201	-0.0932897	T	2			CDK kinase substrate motif_minimal;CDK kinase substrate motif_minimal_pT;Growth associated histone HI kinase substrate motif;GSK-3, ERK1, ERK2, CDK5 substrate motif;PKA kinase substrate motif;PKC kinase substrate motif;WW domain binding motif	+	1	2.05765e-13	165.86	138.01	671.8	-0.033935	76	7.46371	6.14635	NaN	6.45756	6.65724	6.57553	6.53801	6.45346	6.58489	6.57809	6.41372	P38809	76	P38809	Uncharacterized protein YHR097C	YHR097C	NSRQERLPSYEEAAGTPKQQAPYPKEKKRSS
-1.47923	-1.40795	-0.747001	-0.515813	-0.369494	-0.0980152	0.19904	0.154281	0.255839	0.584782	T	2			Calmodulin-dependent protein kinase II substrate motif;Casein kinase I substrate motif;Casein kinase II substrate motif;CDK kinase substrate motif_minimal;CDK kinase substrate motif_minimal_pT;Chk1 kinase substrate motif;ERK1,2 kinase substrate motif;G protein-coupled receptor kinase 1 substrate motif;GSK3, Erk1, Erk2 and CDK5 kinase motif;GSK-3, ERK1, ERK2, CDK5 substrate motif;PKA kinase substr…	+	1	1.63248e-84	214.81	166.52	759.823	0.23118	99	8.66469	7.3462	7.39485	7.56932	7.75572	7.71834	7.71855	7.70843	7.82394	7.72576	7.65723	P42845	99	P42845	Protein STB1	STB1	KMTVISPVKFVEKPNTPPSSRQRKAEDRSQQ
NaN	NaN	-0.902189	-0.312781	-0.246955	0.145925	0.291415	0.130208	0.0905264	0.142162	T	3			CDK kinase substrate motif_minimal;CDK kinase substrate motif_minimal_pT;GSK-3, ERK1, ERK2, CDK5 substrate motif;MAPKAPK2 kinase substrate motif;WW domain binding motif	+	0.999063	0.000446709	61.167	54.402	447.172	0.059338	209	7.1427	NaN	NaN	6.15415	6.2409	5.98318	6.47563	6.19673	6.5536	6.17995	5.03003	P42845	209	P42845	Protein STB1	STB1	MYLATSPYNKSSHHGTPMAVRMPTTPRSYHY
-3.24705	-1.64791	-2.21952	-0.317536	-0.245496	0.255408	0.193057	0.445676	0.205863	-0.333996	T	3			Casein kinase I substrate motif;Cdc2 kinase substrate motif;CDK kinase substrate motif_minimal;CDK kinase substrate motif_minimal_pT;CDK1,2,4,6 kinase substrate motif;Growth associated histone HI kinase substrate motif;GSK-3, ERK1, ERK2, CDK5 substrate motif;LKB1 kinase substrate motif;MAPKAPK2 kinase substrate motif;pTPxK/R;WW domain binding motif	+	0.992127	0.00114608	109.83	80.507	695.651	0.033091	21	7.61975	6.22986	6.60878	6.40494	6.68261	6.57269	6.83287	6.63229	6.84073	6.62351	6.41197	P43618	21	P43618	Kinetochore-associated protein CNN1	CNN1	KAAGNNENTEVSEIRTPFRERALEEQRLKDE
NaN	-6.51759	-2.25761	-1.31684	-0.668845	-0.213876	-0.653702	-2.04862	-8.9802	-1.60886	T	3			Casein kinase II substrate motif;CDK kinase substrate motif_minimal;CDK kinase substrate motif_minimal_pT;GSK-3, ERK1, ERK2, CDK5 substrate motif;MDC1 BRCT domain binding motif;Plk1 PBD domain binding motif;WW domain binding motif	+	0.967278	5.33677e-05	36.112	36.112	616.933	0.45722	510	8.52171	NaN	8.14635	7.78494	6.6769	6.82754	6.39053	6.45574	6.8648	7.99714	6.90145	Q12433	510	Q12433	Protein AHC1	AHC1	QRKLLRKRKLSLNSSTPMEDLPLRERLRANP

## Sheet: Late Cdk
Ratio H/L normalized 40 min	Ratio H/L normalized 50 min	Ratio H/L normalized 60 min	Ratio H/L normalized 70 min	Ratio H/L normalized 80 min	Ratio H/L normalized 90 min	Amino acid	Charge	Reverse	Contaminant	Motifs	Selection	Localization prob	PEP	Score	Score for localization	m/z	Mass error [ppm]	Position	Intensity	Intensity 00 min	Intensity 10 min	Intensity 20 min	Intensity 30 min	Intensity 40 min	Intensity 50 min	Intensity 60 min	Intensity 70 min	Intensity 80 min	Intensity 90 min	Proteins	Positions within proteins	Leading proteins	Protein names	Gene names	Sequence window
-3.99159	-3.16221	-1.78232	-0.416948	0.020838	-0.601411	S	2			Casein kinase I substrate motif;CDK kinase substrate motif_minimal;CDK kinase substrate motif_minimal_pS;ERK1,2 kinase substrate motif;Growth associated histone HI kinase substrate motif;GSK-3, ERK1, ERK2, CDK5 substrate motif;WW domain binding motif	+	1	1.42857e-05	148.28	131.83	547.755	0.54546	505	7.66495	NaN	NaN	6.67182	6.66193	6.53343	6.62232	6.65652	6.98007	6.97308	6.76745	P08153	505	P08153	Transcriptional factor SWI5	SWI5	TPSPVLKSQSKYEGRSPQFGTHIKEINTYTT
-1.24111	-0.812375	-0.378179	0.146292	-0.015212	-0.56003	S	2			Cdc2 kinase substrate motif;CDK kinase substrate motif;CDK kinase substrate motif_minimal;CDK kinase substrate motif_minimal_pS;CDK1,2,4,6 kinase substrate motif;ERK1,2 kinase substrate motif;Growth associated histone HI kinase substrate motif;GSK-3, ERK1, ERK2, CDK5 substrate motif;PKA kinase substrate motif;PKC kinase substrate motif;pSPxK/R;WW domain binding motif	+	1	2.47298e-20	172.17	140.78	481.26	0.086149	38	8.49755	7.27323	7.35583	7.30192	7.44621	7.50596	7.58039	7.5146	7.70048	7.67333	7.39611	P0CX53;P0CX54	38;38	P0CX53	60S ribosomal protein L12-A;60S ribosomal protein L12-B	RPL12A;RPL12B	GASAALAPKIGPLGLSPKKVGEDIAKATKEF
-1.66939	-2.59956	-1.57788	-0.51783	0.697102	0.403504	S	3			b-Adrenergic Receptor kinase substrate motif;Cdc2 kinase substrate motif;CDK kinase substrate motif;CDK kinase substrate motif_minimal;CDK kinase substrate motif_minimal_pS;CDK1,2,4,6 kinase substrate motif;ERK1,2 kinase substrate motif;G protein-coupled receptor kinase 1 substrate motif;Growth associated histone HI kinase substrate motif;GSK-3, ERK1, ERK2, CDK5 substrate motif;PKA kinase substra…	+	1	3.46806e-21	109.29	80.69	452.882	-0.53942	100	7.02069	5.92614	5.69161	6.01937	5.65695	5.69822	5.57678	5.93634	6.22675	6.38477	6.25573	P14180	100	P14180	Chitin synthase 2	CHS2	NSPVAPNRYAANLQESPKRAGEAVIHLSEGS
-4.24009	-3.79743	-4.57065	-2.1235	NaN	0.614668	S	2			14-3-3 domain binding motif;Calmodulin-dependent protein kinase II substrate motif;Casein kinase I substrate motif;Casein kinase II substrate motif;CDK kinase substrate motif_minimal;CDK kinase substrate motif_minimal_pS;ERK1,2 kinase substrate motif;GSK-3, ERK1, ERK2, CDK5 substrate motif;PKA kinase substrate motif;PKC kinase substrate motif;WW domain binding motif	+	0.999993	0.000637492	135.86	125.74	492.235	0.32394	125	7.66289	6.5996	6.62816	6.66086	6.7794	6.80733	6.66661	6.55507	6.70797	NaN	6.87154	P17123	125	P17123	Sporulation-specific protein 12	SPO12	LQLQQRFASPTDRLVSPCSLKLNEHKVKMFG
-1.29772	-0.531169	-0.301939	0.0837068	-0.0751904	-0.706906	S	2			CDK kinase substrate motif_minimal;CDK kinase substrate motif_minimal_pS;ERK1,2 kinase substrate motif;GSK-3, ERK1, ERK2, CDK5 substrate motif;MAPKAPK2 kinase substrate motif;WW domain binding motif	+	1	1.5302e-42	121.68	121.68	519.753	0.35234	280	7.5385	6.01595	6.37689	6.36293	6.59712	6.50822	6.51495	6.53444	6.84599	6.71818	6.43361	P38283	280	P38283	Inner centromere protein-related protein SLI15	SLI15	VKESPIAFKKKSTINSPAIRAVENSDTAGST
-1.53943	-0.726395	-0.601506	0.246378	0.205613	-0.0985544	S	2			b-Adrenergic Receptor kinase substrate motif;CDK kinase substrate motif_minimal;CDK kinase substrate motif_minimal_pS;ERK1,2 kinase substrate motif;GSK-3, ERK1, ERK2, CDK5 substrate motif;WW domain binding motif	+	1	1.21604e-51	231.17	147.1	748.861	-1.1046	225	7.96126	6.81171	6.84738	6.95435	6.85049	6.84619	7.04817	6.93094	7.2168	7.02584	6.90581	P40020	225	P40020	Factor interacting with REF2	FIR1	PPPLTPEKNLYLTPESPLNRYHLPVPLEISL
-1.50914	-0.336626	-0.445515	0.0712697	0.404726	0.0760066	S	2			Cdc2 kinase substrate motif;CDK kinase substrate motif;CDK kinase substrate motif_minimal;CDK kinase substrate motif_minimal_pS;CDK1,2,4,6 kinase substrate motif;ERK1,2 kinase substrate motif;G protein-coupled receptor kinase 1 substrate motif;Growth associated histone HI kinase substrate motif;GSK-3, ERK1, ERK2, CDK5 substrate motif;pSPxK/R;WW domain binding motif	+	1	6.29515e-21	153.22	141	705.325	-0.17749	29	7.27584	5.7424	6.00381	6.10288	6.34195	6.33304	6.31294	6.41367	6.52501	6.31042	6.21809	P43583	29	P43583	Proteasome activator BLM10	BLM10	PITNKTLSQLKRFERSPGRPSSSQGEIKRKK
-2.27572	-1.3916	-1.40523	-0.185105	0.252106	0.341939	S	2			Casein kinase I substrate motif;Casein kinase II substrate motif;CDK kinase substrate motif_minimal;CDK kinase substrate motif_minimal_pS;DNA dependent Protein kinase substrate motif;ERK1,2 kinase substrate motif;GSK-3, ERK1, ERK2, CDK5 substrate motif;WW domain binding motif	+	0.99984	5.54035e-18	180.24	155.66	625.313	0.023888	1032	8.65317	7.49027	7.53704	7.56073	7.33228	7.65328	7.54736	7.72678	7.82719	7.8512	7.74034	P47035	1032	P47035	Nucleolar protein NET1	NET1	TPREPVRSSSKIEAPSPSVNKKINATPDKIP
-1.75043	-1.53087	-1.44911	-0.287354	0.411483	0.649638	S	3			Casein kinase II substrate motif;CDK kinase substrate motif_minimal;CDK kinase substrate motif_minimal_pS;ERK1,2 kinase substrate motif;G protein-coupled receptor kinase 1 substrate motif;GSK-3, ERK1, ERK2, CDK5 substrate motif;WW domain binding motif	+	0.968146	2.08264e-29	152.12	146.25	809.072	0.10209	830	7.97322	7.21224	6.99761	7.04992	6.73899	6.7914	6.8911	6.93866	7.0251	7.00941	6.88121	P47035	830	P47035	Nucleolar protein NET1	NET1	TKPATQASSFPVVGGSPSVATKGTTSFNEEG
-0.335026	-0.214249	-0.317073	0.0543174	0.0469211	-0.392098	S	2			Cdc2 kinase substrate motif;CDK kinase substrate motif;CDK kinase substrate motif_minimal;CDK kinase substrate motif_minimal_pS;CDK1,2,4,6 kinase substrate motif;ERK1,2 kinase substrate motif;G protein-coupled receptor kinase 1 substrate motif;GSK-3, ERK1, ERK2, CDK5 substrate motif;pSPxK/R;WW domain binding motif	+	1	3.1085e-19	175.65	45.653	505.739	0.55122	36	8.39644	7.37561	7.20428	7.22914	7.503	7.41877	7.4569	7.34435	7.56684	7.48334	7.21264	P50105	36	P50105	Transcription initiation factor TFIID subunit 4	TAF4	KYQHTVPETKPAFNLSPGKASELSHSLPSPS
-1.59345	-1.79888	-1.10635	-0.247806	-0.205518	-0.698752	S	2			Casein kinase II substrate motif;Cdc2 kinase substrate motif;CDK kinase substrate motif;CDK kinase substrate motif_minimal;CDK kinase substrate motif_minimal_pS;CDK1,2,4,6 kinase substrate motif;ERK1,2 kinase substrate motif;GSK-3, ERK1, ERK2, CDK5 substrate motif;pSPxK/R;WW domain binding motif	+	0.999446	1.10979e-95	209.23	161.99	785.867	-0.37573	37	7.83216	6.67879	6.6786	6.90576	6.88526	6.72337	6.81164	6.89316	6.97249	6.93455	6.7073	Q06324	37	Q06324	Mitochondrial MYO2 receptor-related protein 1	MMR1	LDDQRNAGSFQNLLNSPTKLKLDTGPIGNSL
-1.58024	-0.281787	-0.726744	-0.147046	0.333734	-0.182438	S	2			Casein kinase II substrate motif;Cdc2 kinase substrate motif;CDK kinase substrate motif;CDK kinase substrate motif_minimal;CDK kinase substrate motif_minimal_pS;CDK1,2,4,6 kinase substrate motif;ERK1,2 kinase substrate motif;GSK-3, ERK1, ERK2, CDK5 substrate motif;pSPxK/R;WW domain binding motif	+	0.893534	0.00500421	100.22	84.718	560.774	0.24028	29	7.17638	6.10595	NaN	6.29261	6.28384	6.09878	6.14507	6.24363	6.30423	6.22068	6.24765	Q12071	29	Q12071	Vacuolar protein sorting-associated protein 54	VPS54	LQKAAGRPKIVVPEGSPSRNSDSGSFTIEGD
NaN	-2.2005	-2.05221	-0.811224	0.481707	-0.0554733	T	2			CDK kinase substrate motif_minimal;CDK kinase substrate motif_minimal_pT;GSK-3, ERK1, ERK2, CDK5 substrate motif;WW domain binding motif	+	1	2.88188e-32	190.1	67.726	680.274	0.45348	5	7.17834	6.13751	6.03503	6.21748	6.22899	NaN	6.01064	6.36532	6.01494	6.27499	6.47927	P14907	5	P14907	Nucleoporin NSP1	NSP1	___________MNFNTPQQNKTPFSFGTANN
-2.12314	-1.8007	-1.53784	-0.242328	0.390207	0.351332	T	2			Calmodulin-dependent protein kinase II substrate motif;Cdc2 kinase substrate motif;CDK kinase substrate motif_minimal;CDK kinase substrate motif_minimal_pT;CDK1,2,4,6 kinase substrate motif;CDK5 kinase substrate motif_1;Chk1 kinase substrate motif;G protein-coupled receptor kinase 1 substrate motif;GSK-3, ERK1, ERK2, CDK5 substrate motif;PKA kinase substrate motif;PKC kinase substrate motif;pTPxK…	+	0.999463	1.15765e-46	190.24	190.24	746.828	-0.82957	165	8.00424	6.95287	7.01678	7.19767	6.87597	7.197	6.80527	6.66222	7.0251	7.07994	6.95393	P15891	165	P15891	Actin-binding protein	ABP1	KQQGKASTPPVKKSFTPSKSPAPVSKKEPVK
-2.00705	-1.44026	-1.92805	-1.23824	0.368495	0.60553	T	3			CDK kinase substrate motif_minimal;CDK kinase substrate motif_minimal_pT;GSK-3, ERK1, ERK2, CDK5 substrate motif;WW domain binding motif	+	0.989631	2.93055e-44	186.72	186.72	640.303	0.076226	392	7.84963	6.90942	6.65395	6.8281	6.84703	6.84664	6.79026	6.74757	6.87484	6.94527	6.96601	P32499	392	P32499	Nucleoporin NUP2	NUP2	SKNETSKPVFSFGAATPSAKEASQEDDNNNV
-1.78626	NaN	-0.848237	-0.0100636	-0.0585243	NaN	T	3			Cdc2 kinase substrate motif;CDK kinase substrate motif_minimal;CDK kinase substrate motif_minimal_pT;CDK1,2,4,6 kinase substrate motif;CDK5 kinase substrate motif_1;G protein-coupled receptor kinase 1 substrate motif;Growth associated histone HI kinase substrate motif;GSK-3, ERK1, ERK2, CDK5 substrate motif;MDC1 BRCT domain binding motif;Plk1 PBD domain binding motif;pTPxK/R;WW domain binding mot…	+	0.875531	9.34325e-05	87.498	65.043	581.601	-0.14425	217	7.2407	5.94411	6.35432	6.05135	6.47038	6.12992	NaN	6.12808	6.6124	6.53124	NaN	P35197	217	P35197	ADP-ribosylation factor GTPase-activating protein GCS1	GCS1	HLPPSQGGKYQGFGSTPAKPPQERSAGSSNT
-1.38538	-0.105812	0.115472	0.409508	0.0935096	-0.61711	T	2			Cdc2 kinase substrate motif;CDK kinase substrate motif_minimal;CDK kinase substrate motif_minimal_pT;CDK1,2,4,6 kinase substrate motif;GSK-3, ERK1, ERK2, CDK5 substrate motif;pTPxK/R;WW domain binding motif	+	0.999826	2.36186e-121	158.11	156.24	617.782	0.83558	474	7.06967	5.40834	5.64424	5.85229	5.93453	6.04681	6.35073	5.97142	6.40946	6.23495	5.95126	P38283	474	P38283	Inner centromere protein-related protein SLI15	SLI15	ASISPNKNKNLTTSQTPHRLKIKEKTLRKLS
-1.2664	-0.849039	-0.548437	0.0250009	0.0573466	-0.0654344	T	2			Cdc2 kinase substrate motif;CDK kinase substrate motif_minimal;CDK kinase substrate motif_minimal_pT;CDK1,2,4,6 kinase substrate motif;CDK5 kinase substrate motif_1;GSK-3, ERK1, ERK2, CDK5 substrate motif;pTPxK/R;WW domain binding motif	+	0.999132	1.49457e-16	143.94	141.54	650.818	-0.14513	236	7.70722	6.41961	6.64307	6.34467	6.71337	6.74663	6.76879	6.69172	6.88399	6.86059	6.7223	P38854	236	P38854	Topoisomerase I damage affected protein 11	TDA11	ELKEQVSKHLDPSLNTPVKNRAFSPVYQNIP
-2.0327	-1.63668	-1.22064	-0.340391	0.442752	0.175029	T	2			Cdc2 kinase substrate motif;CDK kinase substrate motif_minimal;CDK kinase substrate motif_minimal_pT;CDK1,2,4,6 kinase substrate motif;CDK5 kinase substrate motif_1;G protein-coupled receptor kinase 1 substrate motif;GSK-3, ERK1, ERK2, CDK5 substrate motif;pTPxK/R;WW domain binding motif	+	0.999837	5.5456e-70	231.86	213.69	874.909	0.15151	460	8.62132	7.53293	7.68045	7.66528	7.62149	7.46619	7.58937	7.51908	7.72518	7.76915	7.54402	P39705	460	P39705	Nucleoporin NUP60	NUP60	LTKGDSTPVQPDLSVTPQKSSSKGFVFNSVQ
-2.62856	-3.51967	-2.51187	-0.479851	0.640141	0.533472	T	2			CDK kinase substrate motif_minimal;CDK kinase substrate motif_minimal_pT;G protein-coupled receptor kinase 1 substrate motif;Growth associated histone HI kinase substrate motif;GSK-3, ERK1, ERK2, CDK5 substrate motif;PKA kinase substrate motif;PKC kinase substrate motif;WW domain binding motif	+	0.834226	0.00607613	99.568	60.255	488.255	-0.15058	357	6.64748	4.89288	5.49457	NaN	5.43597	5.39839	5.4816	5.60135	5.87675	6.05392	5.97304	P47035	357	P47035	Nucleolar protein NET1	NET1	AAVTAQDINRKPPVTTPRITSGMLKIPEPRI
-3.00784	-4.67158	NaN	-0.476952	0.400073	0.929638	T	2			Calmodulin-dependent protein kinase II substrate motif;CDK kinase substrate motif_minimal;CDK kinase substrate motif_minimal_pT;GSK-3, ERK1, ERK2, CDK5 substrate motif;MDC1 BRCT domain binding motif;PKC kinase substrate motif;Plk1 PBD domain binding motif;WW domain binding motif	+	1	1.19241e-28	182.53	182.53	412.207	0.94678	212	6.81525	5.09283	5.64762	NaN	5.5332	5.50561	5.55944	NaN	5.99106	6.28652	6.30724	P47035	212	P47035	Nucleolar protein NET1	NET1	TTTIRSATNGSMRVSTPLARQIYPPPSSKIV
-1.38217	-0.548141	0.218229	0.247851	-0.142348	-0.743817	T	2			Cdc2 kinase substrate motif;CDK kinase substrate motif_minimal;CDK kinase substrate motif_minimal_pT;CDK1,2,4,6 kinase substrate motif;Growth associated histone HI kinase substrate motif;GSK-3, ERK1, ERK2, CDK5 substrate motif;MAPKAPK2 kinase substrate motif;PKA kinase substrate motif;PKC kinase substrate motif;pTPxK/R;WW domain binding motif	+	1	1.14175e-78	113.69	98.04	509.248	0.28509	68	7.4839	5.94721	6.35122	6.27916	6.46199	6.49704	6.59445	6.58421	6.72261	6.59477	6.38365	Q03898	68	Q03898	Filament protein FIN1	FIN1	ISPNKTDGMKHSIQVTPRRIMSPECLKGYVS
-2.56343	-1.56071	-0.675545	-0.0437644	0.205081	-0.0267293	T	3			Cdc2 kinase substrate motif;CDK kinase substrate motif_minimal;CDK kinase substrate motif_minimal_pT;CDK1,2,4,6 kinase substrate motif;CDK5 kinase substrate motif_1;GSK-3, ERK1, ERK2, CDK5 substrate motif;pTPxK/R;WW domain binding motif	+	1	8.87742e-27	191.96	50.077	489.225	0.072723	675	8.40827	7.03185	7.10714	7.18546	7.29243	7.36888	7.36485	7.42549	7.67077	7.65615	7.50752	Q04279	675	Q04279	Uncharacterized protein YMR086W		PEKINNKRHSAIPLGTPEKGKPKRNSVMASL
-1.27816	-0.899562	-0.40163	0.137886	0.424378	0.60073	T	2			Cdc2 kinase substrate motif;CDK kinase substrate motif_minimal;CDK kinase substrate motif_minimal_pT;CDK1,2,4,6 kinase substrate motif;CDK5 kinase substrate motif_1;Growth associated histone HI kinase substrate motif;GSK-3, ERK1, ERK2, CDK5 substrate motif;pTPxK/R;WW domain binding motif	+	0.940455	6.97727e-30	192.14	166.52	900.434	0.082747	384	7.72099	6.46228	6.38254	NaN	NaN	6.56141	6.65447	6.92904	7.06092	7.12476	6.76385	Q08412	384	Q08412	Ubiquitin-binding protein CUE5	CUE5	TKKKWQPLPPEPLDTTPTKVNAVSRNKKNPD
-2.27187	-0.772139	0.0472341	0.446404	0.516471	-0.171719	T	2			Casein kinase I substrate motif;CDK kinase substrate motif_minimal;CDK kinase substrate motif_minimal_pT;Dual specificity protein phosphatase 6 substrate motif;GSK-3, ERK1, ERK2, CDK5 substrate motif;MAPK 11,13,14 kinase substrate motif;PP2C delta substrate motif;WW domain binding motif	+	0.999987	2.24086e-05	142.45	142.45	635.808	0.96007	277	7.50357	6.12869	6.32513	5.9899	6.05877	6.44932	6.65617	6.42983	6.83147	6.79078	6.51946	Q08887	277	Q08887	Nuclear division defective protein 1	NDD1	LSLTPYGRKILNDVGTPYAKALISSNSALVD
-2.65976	-2.23539	-1.24385	-0.516217	-0.423094	-1.10239	T	2			Casein kinase I substrate motif;Cdc2 kinase substrate motif;CDK kinase substrate motif_minimal;CDK kinase substrate motif_minimal_pT;CDK1,2,4,6 kinase substrate motif;CDK5 kinase substrate motif_1;Growth associated histone HI kinase substrate motif;GSK-3, ERK1, ERK2, CDK5 substrate motif;pTPxK/R;WW domain binding motif	+	0.993641	1.28885e-68	198.51	179.74	791.837	0.28453	45	7.65168	6.35203	6.5229	6.53644	6.56489	6.60653	6.75865	6.63731	6.81478	6.77627	6.74272	Q12507	45	Q12507	Superficial pseudohyphal growth protein 1	SFG1	SKKCKYSSGFIAEDTTPSKRFRLYQAKFKTS

## Sheet: Stable Cdk
Ratio H/L normalized 00 min	Ratio H/L normalized 10 min	Ratio H/L normalized 20 min	Ratio H/L normalized 30 min	Ratio H/L normalized 40 min	Ratio H/L normalized 50 min	Ratio H/L normalized 60 min	Ratio H/L normalized 70 min	Ratio H/L normalized 80 min	Ratio H/L normalized 90 min	Amino acid	Charge	Reverse	Contaminant	Motifs	Selection	Localization prob	PEP	Score	Score for localization	m/z	Mass error [ppm]	Position	Intensity	Intensity 00 min	Intensity 10 min	Intensity 20 min	Intensity 30 min	Intensity 40 min	Intensity 50 min	Intensity 60 min	Intensity 70 min	Intensity 80 min	Intensity 90 min	Proteins	Positions within proteins	Leading proteins	Protein names	Gene names	Sequence window
-0.860049	-0.682483	0.150449	0.203618	-0.249749	-0.00719549	-0.363564	-0.00762616	-0.182565	-0.208018	S	2			CDK kinase substrate motif_minimal;CDK kinase substrate motif_minimal_pS;ERK1,2 kinase substrate motif;GSK-3, ERK1, ERK2, CDK5 substrate motif;WW domain binding motif	+	0.99563	3.02705e-14	168.41	161.19	776.851	0.046145	162	7.85996	6.75414	6.6611	6.92862	6.94587	6.85863	6.93654	6.83442	6.92246	6.93183	6.721	O13516;P05755	162;162	O13516;P05755	40S ribosomal protein S9-A;40S ribosomal protein S9-B	RPS9A;RPS9B	MVRLDSEKHIDFAPTSPFGGARPGRVARRNA
0.979828	0.209461	1.03074	0.512246	0.144122	0.698178	0.157206	0.350339	0.261898	-0.0467006	S	3			Casein kinase I substrate motif;Casein kinase II substrate motif;CDK kinase substrate motif_minimal;CDK kinase substrate motif_minimal_pS;ERK1,2 kinase substrate motif;GSK-3, ERK1, ERK2, CDK5 substrate motif;WW domain binding motif	+	0.999927	4.65435e-167	290.71	140.45	718.969	0.02448	409	8.78073	7.13713	7.17569	8.04902	8.09444	7.78862	7.33258	7.90376	8.04179	7.56416	7.45912	O13535;Q03619;Q12088;Q12193;P0C2I4;P0CX59;P0CX60;P0CX65;P0CX66;P0CX67;P0CX68;P0CX69;Q03856;Q12217;P0C2I3;P0C2I5;P0C2I9;Q03612;Q12414;Q07793;O74302;P0CX57;P0CX58;P0CX70;P0CX71;P0CX72;P0CX73;Q12470;P0C2I6;P0C2J1;Q6Q5H1;P47098;Q03434;Q12269;P47100;Q12141;P0C2I7;Q12273;Q04711;P0CX74;P0CX75;P0CX76;P47099;Q12085;P0C2I8;Q92392;Q12485;Q04706;Q03855;P0C2J0;P0C2I2;Q04670;Q92393;Q12316	447;409;409;409;447;409;409;409;409;409;409;409;409;409;409;409;409;409;409;409;409;409;409;409;409;409;409;409;409;409;409;409;409;409;409;409;409;409;409;409;409;409;409;409;409;409;409;409;409;409;409;409;409;409	O13535;P0C2I3;P0C2I6;P0C2J1;P47098;Q03855;Q12316	Transposon Ty1-H Gag-Pol polyprotein;Capsid protein;Ty1 protease;Integrase;Reverse transcriptase/ribonuclease H;Transposon Ty1-ER2 Gag-Pol polyprotein;Capsid protein;Ty1 protease;Integrase;Reverse transcriptase/ribonuclease H;Transposon Ty1-LR1 Gag-Pol polyprotein;Capsid protein;Ty1 protease;Integrase;Reverse transcriptase/ribonuclease H;Transposon Ty1-BR Gag-Pol polyprotein;Capsid protein;Ty1 pr…	TY1B-H;TY1B-ER2;TY1B-LR1;TY1B-BR;TY1A-H;TY1A-OR;TY1A-PR2;TY1A-DR5;TY1A-ER2;TY1A-GR3;TY1A-LR1;TY1A-MR2;TY1A-DR1;TY1A-BR;TY1B-DR6;TY1B-LR2;TY1B-PR1;TY1B-ER1;TY1B-PL;TY1B-DR4;TY1A-DR4;TY1A-A;TY1A-PR1;TY1A-DR6;TY1A-ER1;TY1A-LR2;TY1A-PL;TY1A-NL2;TY1B-LR3;TY1B-PR3;TY1A-PR3;TY1B-JR1;TY1B-ML2;TY1B-GR2;TY1B-JR2;TY1B-GR1;TY1B-LR4;TY1B-OL;TY1B-ML1;TY1A-JR1;TY1A-LR3;TY1A-ML2;TY1A-JR2;TY1A-GR1;TY1A-LR4;TY1A-O…	KSKTARAHNVSTSNNSPSTDNDSISKSTTEP
1.14509	-0.212258	1.25863	0.625801	-0.0196308	0.787593	0.230584	0.463271	0.411311	-0.116232	S	2			Calmodulin-dependent protein kinase II substrate motif;Calmodulin-dependent protein kinase II substrate motif;Calmodulin-dependent protein kinase II substrate motif;Casein kinase I substrate motif;Casein kinase I substrate motif;Casein kinase I substrate motif;Casein kinase II substrate motif;Casein kinase II substrate motif;Casein kinase II substrate motif;CDK kinase substrate motif_minimal;CDK …	+	0.999995	2.49577e-192	271.64	216.3	968.912	-0.064491	960	8.60581	7.69278	7.23305	7.83067	7.70969	7.46583	7.56727	7.494	7.78482	7.58908	7.32267	O13535;Q03619;Q12088;Q12193;Q12490;P0C2I3;P0C2I5;P0C2I9;Q03612;Q12414;Q07793;P47098;Q03434;Q12269;P47100;Q12141;P0C2I7;Q12273;Q04711;Q03855;P0C2J0;P0C2I2;Q04670;Q92393;Q12112;Q12316;Q99231	998;960;960;960;960;960;960;960;960;960;960;960;960;960;960;960;960;960;960;960;961;960;960;960;960;960;960	O13535;P0C2I3;P47098;Q03855;Q12112;Q12316;Q99231	Transposon Ty1-H Gag-Pol polyprotein;Capsid protein;Ty1 protease;Integrase;Reverse transcriptase/ribonuclease H;Transposon Ty1-ER2 Gag-Pol polyprotein;Capsid protein;Ty1 protease;Integrase;Reverse transcriptase/ribonuclease H;Transposon Ty1-LR1 Gag-Pol polyprotein;Capsid protein;Ty1 protease;Integrase;Reverse transcriptase/ribonuclease H;Transposon Ty1-BR Gag-Pol polyprotein;Capsid protein;Ty1 pr…	TY1B-H;TY1B-ER2;TY1B-LR1;TY1B-BR;TY1B-BL;TY1B-DR6;TY1B-LR2;TY1B-PR1;TY1B-ER1;TY1B-PL;TY1B-DR4;TY1B-JR1;TY1B-ML2;TY1B-GR2;TY1B-JR2;TY1B-GR1;TY1B-LR4;TY1B-OL;TY1B-ML1;TY1B-DR1;TY1B-PR2;TY1B-DR5;TY1B-MR2;TY1B-OR;TY1B-NL1;TY1B-GR3;TY1B-DR3	ELHPEQLRNVLSKAVSPTDSTPPSTHTEDSK;ELHPEQPRNVLSKAVSPTDSTPPSTHTEDSK;ELYPEQPRNVLSKAVSPTDSTPPSTHTEDSK
0.272576	0.488451	-0.192825	-0.0894982	0.0983357	-0.217479	-0.0176369	-0.0388575	0.190684	0.427246	S	2			CDK kinase substrate motif_minimal;CDK kinase substrate motif_minimal_pS;ERK1,2 kinase substrate motif;G protein-coupled receptor kinase 1 substrate motif;GSK-3, ERK1, ERK2, CDK5 substrate motif;WW domain binding motif	+	1	2.04965e-20	179.65	152.07	602.79	0.3541	143	8.75677	7.90901	7.69522	7.8024	7.78757	7.75458	7.69619	7.65377	7.78005	7.76008	7.66621	O14467	143	O14467	Multiprotein-bridging factor 1	MBF1	LERALGVKLRGNNIGSPLGAPKKK_______
0.059059	0.0667899	-0.219958	-0.27858	-0.192447	-0.414244	-0.266157	-0.320773	-0.440314	-0.307312	S	2			CDK kinase substrate motif_minimal;CDK kinase substrate motif_minimal_pS;ERK1,2 kinase substrate motif;GSK-3, ERK1, ERK2, CDK5 substrate motif;WW domain binding motif	+	1	9.2711e-102	221.25	127.92	1397.1	-0.281	39	9.32399	8.71118	8.25101	8.43849	8.22181	8.15412	8.28221	8.26081	8.288	8.18943	8.0406	P00445	39	P00445	Superoxide dismutase [Cu-Zn]	SOD1	SESEPTTVSYEIAGNSPNAERGFHIHEFGDA
0.665317	0.545024	0.35875	0.456267	0.444223	0.215211	-0.0641931	0.0775585	0.0161034	-0.222681	S	2			CDK kinase substrate motif_minimal;CDK kinase substrate motif_minimal_pS;ERK1,2 kinase substrate motif;Growth associated histone HI kinase substrate motif;GSK-3, ERK1, ERK2, CDK5 substrate motif;PKA kinase substrate motif;PKC kinase substrate motif;WW domain binding motif	+	1	1.51734e-17	134.98	113.61	602.784	0.31696	266	8.001	7.22474	6.97898	7.07063	7.07817	7.02412	6.97451	6.84417	6.97173	6.91147	6.75425	P00817	266	P00817	Inorganic pyrophosphatase	IPP1	TPTYSKAASDAIPPASPKADAPIDKSIDKWF
0.831769	0.566229	0.368942	-0.177089	-0.100978	-5.92614	0.0676969	0.143437	NaN	NaN	S	2			Casein kinase I substrate motif;Casein kinase II substrate motif;CDK kinase substrate motif_minimal;CDK kinase substrate motif_minimal_pS;ERK1,2 kinase substrate motif;GSK-3, ERK1, ERK2, CDK5 substrate motif;MDC1 BRCT domain binding motif;Plk1 PBD domain binding motif;WW domain binding motif	+	0.927233	5.57866e-05	120.4	33.313	1078.42	-0.03269	128	7.66325	7.10206	6.72201	6.93422	5.82696	5.641	6.83029	6.74106	6.78907	NaN	NaN	P00950	128	P00950	Phosphoglycerate mutase 1	GPM1	YRRSFDVPPPPIDASSPFSQKGDERYKYVDP
NaN	-0.532766	-0.123534	0.0254413	0.0147036	-0.148999	-0.135929	-0.0261627	NaN	0.10995	S	3			Casein kinase II substrate motif;CDK kinase substrate motif_minimal;CDK kinase substrate motif_minimal_pS;ERK1,2 kinase substrate motif;GSK-3, ERK1, ERK2, CDK5 substrate motif;MDC1 BRCT domain binding motif;PKA kinase substrate motif;Plk1 PBD domain binding motif;WW domain binding motif	+	0.927014	0.000288899	122.64	116.19	599.948	0.087377	142	7.45547	NaN	6.42914	6.60859	6.44604	6.78435	6.44064	6.51008	6.65679	NaN	6.37718	P05740;P46990	142;142	P05740;P46990	60S ribosomal protein L17-A;60S ribosomal protein L17-B	RPL17A;RPL17B	RRTYRAHGRINKYESSPSHIELVVTEKEEAV
0.281527	0.35124	0.558899	0.417772	0.562154	0.588639	0.491612	0.371142	0.118852	-0.192068	S	2			Casein kinase II substrate motif;CDK kinase substrate motif_minimal;CDK kinase substrate motif_minimal_pS;ERK1,2 kinase substrate motif;Growth associated histone HI kinase substrate motif;GSK-3, ERK1, ERK2, CDK5 substrate motif;WW domain binding motif	+	0.996605	4.24177e-16	167.63	163.79	1006.46	-0.30615	33	8.14619	7.25551	7.25995	7.17615	7.25926	7.10907	6.89102	7.08422	7.05146	7.04009	7.19432	P06774	33	P06774	Transcriptional activator HAP2	HAP2	QSDTAAATSTAAASRSPSLQEKPIEMPLDMG
0.336409	-0.333195	0.0241498	-0.131853	-0.222928	0.091187	-0.211386	0.0332447	0.151923	0.102512	S	4			b-Adrenergic Receptor kinase substrate motif;CDK kinase substrate motif_minimal;CDK kinase substrate motif_minimal_pS;ERK1,2 kinase substrate motif;G protein-coupled receptor kinase 1 substrate motif;GSK-3, ERK1, ERK2, CDK5 substrate motif;WW domain binding motif	+	0.998396	2.91313e-43	144.82	91.276	654.558	-0.1095	223	8.40559	7.461	7.23525	7.46583	7.52184	7.38324	7.14974	7.47976	7.60874	7.43843	6.96988	P07270	223	P07270	Phosphate system positive regulatory protein PHO4	PHO4	AKTSSSAEGVVVASESPVIAPHGSSHSRSLS
1.30475	-0.193078	1.44026	0.680012	0.0336729	0.88172	0.241424	0.463271	0.500728	-0.0976109	S	2			Calmodulin-dependent protein kinase II substrate motif;Casein kinase I substrate motif;Casein kinase II substrate motif;CDK kinase substrate motif_minimal;CDK kinase substrate motif_minimal_pS;Chk1 kinase substrate motif;ERK1,2 kinase substrate motif;G protein-coupled receptor kinase 1 substrate motif;GSK3 kinase substrate motif;GSK-3, ERK1, ERK2, CDK5 substrate motif;MAPKAPK2 kinase substrate mo…	+	0.999995	3.37274e-114	271.64	216.3	968.912	-0.064491	960	8.56451	7.79982	7.16867	7.78055	7.62962	7.40228	7.5137	7.38222	7.72411	7.52989	7.23684	P0C2I6;P0C2J1	960;960	P0C2I6;P0C2J1	Transposon Ty1-LR3 Gag-Pol polyprotein;Capsid protein;Ty1 protease;Integrase;Reverse transcriptase/ribonuclease H;Transposon Ty1-PR3 Gag-Pol polyprotein;Capsid protein;Ty1 protease;Integrase;Reverse transcriptase/ribonuclease H	TY1B-LR3;TY1B-PR3	ELHPEQPRNVLSKAVSPTDSTPPSTHTEDSK
0.238136	-1.58592	0.201112	-0.346078	-0.969307	0.036807	-0.191184	0.125793	0.199968	-0.65104	S	2			Casein kinase I substrate motif;CDK kinase substrate motif_minimal;CDK kinase substrate motif_minimal_pS;ERK1,2 kinase substrate motif;G protein-coupled receptor kinase 1 substrate motif;Growth associated histone HI kinase substrate motif;GSK3 kinase substrate motif;GSK-3, ERK1, ERK2, CDK5 substrate motif;MAPKAPK2 kinase substrate motif;PKA kinase substrate motif;PKC kinase substrate motif;WW dom…	+	0.988939	2.78198e-07	144.82	115.39	947.375	0.43264	1014	7.46702	6.53562	6.14672	6.61048	6.54321	6.19822	6.47924	6.38408	6.66339	6.49944	6.32732	P0C2J3;Q07791;Q12472;Q03494;Q12113;Q12501	1014;1014;1014;1014;1014;1014	P0C2J3;Q07791	Transposon Ty2-LR1 Gag-Pol polyprotein;Capsid protein;Ty2 protease;Integrase;Reverse transcriptase/ribonuclease H;Transposon Ty2-DR3 Gag-Pol polyprotein;Capsid protein;Ty2 protease;Integrase;Reverse transcriptase/ribonuclease H;Transposon Ty2-DR1 Gag-Pol polyprotein;Capsid protein;Ty2 protease;Integrase;Reverse transcriptase/ribonuclease H;Transposon Ty2-DR2 Gag-Pol polyprotein;Capsid protein;Ty2…	TY2B-LR1;TY2B-DR3;TY2B-DR1;TY2B-DR2;TY2B-OR1;TY2B-OR2	KESTEMGGTIESDTTSPRHSSTFTARNQKRP
2.56226	-0.391548	-0.383608	-0.340961	-0.402722	-0.292428	-0.275126	-0.277985	-0.291604	-0.169412	S	2			Casein kinase II substrate motif;CDK kinase substrate motif_minimal;CDK kinase substrate motif_minimal_pS;ERK1,2 kinase substrate motif;GSK-3, ERK1, ERK2, CDK5 substrate motif;Pyruvate dehydrogenase kinase substrate motif;WW domain binding motif	+	0.999427	0.00231853	96.096	96.096	744.807	-1.2602	110	8.25003	7.04696	7.02296	7.2686	7.44739	7.23548	7.22181	7.28375	7.3994	7.15963	7.22966	P11709	110	P11709	Nuclear fusion protein BIK1	BIK1	SIPKNRSIVRLTNQFSPMDDPKSPTPMRSFR
0.956124	-1.67604	0.553595	0.0794933	-0.35682	0.55909	-0.0724488	0.157399	0.201759	-0.0761487	S	2			14-3-3 domain binding motif;Calmodulin-dependent protein kinase II substrate motif;CDK kinase substrate motif_minimal;CDK kinase substrate motif_minimal_pS;ERK1,2 kinase substrate motif;GSK-3, ERK1, ERK2, CDK5 substrate motif;PKA kinase substrate motif;PKC kinase substrate motif;WW domain binding motif	+	0.989347	6.48586e-09	154.65	94.532	674.301	-0.11386	643	6.94753	6.06487	5.38817	5.8279	6.01995	5.79999	6.15561	6.01733	6.06028	6.00178	5.68227	P13186	643	P13186	Serine/threonine-protein kinase KIN2	KIN2	STPVPVSGEYQQRSASPVVGEHQEKNTIGGI
0.365072	NaN	0.632607	0.449927	0.0553214	0.193569	-0.104605	-0.188148	NaN	-0.356707	S	2			14-3-3 domain binding motif;Calmodulin-dependent protein kinase II substrate motif;Calmodulin-dependent protein kinase IV substrate motif;Casein kinase I substrate motif;Casein kinase II substrate motif;CDK kinase substrate motif_minimal;CDK kinase substrate motif_minimal_pS;Chk1 kinase substrate motif;ERK1,2 kinase substrate motif;GSK-3, ERK1, ERK2, CDK5 substrate motif;PKA kinase substrate moti…	+	0.998503	3.09719e-08	123.36	123.36	1090.95	-0.17722	346	7.53074	6.72128	NaN	6.83651	6.78469	6.20282	6.52114	6.41223	6.70128	NaN	6.505	P13259	346	P13259	Choline-phosphate cytidylyltransferase	PCT1	NFLDDPFTRKLIREASPATEFANEFTGENST
1.99303	0.613675	-0.100574	0.0180012	-0.0346383	-0.0646069	0.0739247	0.0390732	0.378532	0.617211	S	2			CDK kinase substrate motif_minimal;CDK kinase substrate motif_minimal_pS;DNA dependent Protein kinase substrate motif;ERK1,2 kinase substrate motif;GSK-3, ERK1, ERK2, CDK5 substrate motif;WW domain binding motif	+	0.999967	0.000166752	132.31	128.01	615.798	-0.69347	230	7.91245	7.21389	6.68434	6.74614	6.93609	6.90641	6.87503	6.84019	7.00839	6.90113	6.75573	P13483	230	P13483	Oligo(A)/oligo(T)-binding protein	DAT1	LSTSTAASNQPRTQPSPAAHITKNSDSTEKN
0.724373	-0.0672257	0.774281	0.513564	NaN	0.459556	0.0479796	0.377819	0.121455	-0.119954	S	2			Casein kinase II substrate motif;CDK kinase substrate motif_minimal;CDK kinase substrate motif_minimal_pS;ERK1,2 kinase substrate motif;G protein-coupled receptor kinase 1 substrate motif;GSK-3, ERK1, ERK2, CDK5 substrate motif;PKA kinase substrate motif;PKC kinase substrate motif;Pyruvate dehydrogenase kinase substrate motif;WW domain binding motif	+	0.999998	7.08877e-30	202.25	200.19	710.807	-0.19636	400	7.86024	7.00139	6.86803	6.92008	7.01678	NaN	6.97695	6.82051	7.01586	6.81203	6.5317	P13574	400	P13574	Protein STE12	STE12	NRDFYSSNNNKEKLVSPSDPTSYMKYDEPVM
1.00454	0.0904035	0.169339	0.139236	0.155743	-0.00245056	-0.286999	-0.0961269	-0.156655	-0.279412	S	3			CDK kinase substrate motif_minimal;CDK kinase substrate motif_minimal_pS;ERK1,2 kinase substrate motif;GSK-3, ERK1, ERK2, CDK5 substrate motif;WW domain binding motif	+	1	8.6732e-64	222.91	119.62	732.673	-0.68155	313	9.53734	8.76742	8.51207	8.63475	8.62815	8.51807	8.48831	8.3755	8.55903	8.42103	8.25256	P14540	313	P14540	Fructose-bisphosphate aldolase	FBA1	TGIRDYVLNKKDYIMSPVGNPEGPEKPNKKF
0.182999	0.365853	-0.0448837	0.0902807	0.175778	-0.00374607	0.0470253	0.149377	0.0200332	0.0147619	S	2			Casein kinase II substrate motif;CDK kinase substrate motif_minimal;CDK kinase substrate motif_minimal_pS;ERK1,2 kinase substrate motif;G protein-coupled receptor kinase 1 substrate motif;GSK-3, ERK1, ERK2, CDK5 substrate motif;WW domain binding motif	+	0.998288	7.74162e-30	203.11	170.11	606.779	0.39922	145	8.2971	7.36278	7.27681	7.178	7.4817	7.36881	7.26226	7.21035	7.35902	7.21349	7.13796	P14832	145	P14832	Peptidyl-prolyl cis-trans isomerase	CPR1	VVDGYDIVKKVESLGSPSGATKARIVVAKSG
-0.0727232	-0.649753	0.55943	0.0988763	NaN	0.532512	NaN	0.245574	0.402588	0.352271	S	2			Casein kinase II substrate motif;CDK kinase substrate motif_minimal;CDK kinase substrate motif_minimal_pS;ERK1,2 kinase substrate motif;Growth associated histone HI kinase substrate motif;GSK-3, ERK1, ERK2, CDK5 substrate motif;MAPKAPK2 kinase substrate motif;WW domain binding motif	+	1	1.70442e-18	107.82	105.2	561.253	0.30083	943	7.37449	6.55356	6.25239	6.88176	6.40422	NaN	6.14879	NaN	6.61155	6.04774	6.19153	P14922	943	P14922	General transcriptional corepressor CYC8	CYC8	EEAKMREEEQTSQEKSPQENTLPRENVVRQV
-0.1121	-0.357496	0.580634	-0.235237	-0.682573	0.58788	0.10656	0.409623	0.628608	0.543509	S	2			Casein kinase I substrate motif;Casein kinase II substrate motif;CDK kinase substrate motif_minimal;CDK kinase substrate motif_minimal_pS;ERK1,2 kinase substrate motif;GSK-3, ERK1, ERK2, CDK5 substrate motif;PKA kinase substrate motif;PKC kinase substrate motif;WW domain binding motif	+	1	4.02513e-27	203.87	173.06	590.772	-0.063487	741	7.54753	6.32885	6.28567	6.49007	6.61423	6.3382	6.71817	6.5283	6.65958	6.70757	6.55228	P14922	741	P14922	General transcriptional corepressor CYC8	CYC8	GITNAEPQVKKQKLNSPNSNINKLVNTATSI
-0.273576	-0.68912	-0.819014	-1.1396	-1.24841	-0.0942361	-0.895768	-0.311619	-0.081067	-0.0506061	S	3			CDK kinase substrate motif_minimal;CDK kinase substrate motif_minimal_pS;DNA dependent Protein kinase substrate motif;ERK1,2 kinase substrate motif;G protein-coupled receptor kinase 1 substrate motif;GSK-3, ERK1, ERK2, CDK5 substrate motif;PKA kinase substrate motif;PKC kinase substrate motif;WW domain binding motif	+	1	9.75772e-05	138.05	104.26	527.588	0.065812	183	7.4254	6.31856	6.19518	6.3978	6.4722	6.35953	6.46225	6.41138	6.6183	6.46954	6.42334	P15891	183	P15891	Actin-binding protein	ABP1	KSPAPVSKKEPVKTPSPAPAAKISSRVNDNN
-0.632547	-1.26021	-1.173	-0.888383	-0.556307	-0.482539	-0.694212	-0.223052	-0.120086	-0.389897	S	2			CDK kinase substrate motif_minimal;CDK kinase substrate motif_minimal_pS;ERK1,2 kinase substrate motif;Growth associated histone HI kinase substrate motif;GSK-3, ERK1, ERK2, CDK5 substrate motif;WW domain binding motif	+	1	5.39561e-78	253.1	253.1	706.845	0.1663	169	8.17406	7.14498	7.051	7.11863	7.16702	7.3311	7.03068	7.13723	7.1983	7.29953	7.16625	P15891	169	P15891	Actin-binding protein	ABP1	KASTPPVKKSFTPSKSPAPVSKKEPVKTPSP
1.53755	0.43411	0.198245	0.150897	-0.0363276	-0.266517	-0.0861043	-0.0462816	-0.285935	-0.70496	S	2			Casein kinase II substrate motif;CDK kinase substrate motif_minimal;CDK kinase substrate motif_minimal_pS;ERK1,2 kinase substrate motif;G protein-coupled receptor kinase 1 substrate motif;Growth associated histone HI kinase substrate motif;GSK-3, ERK1, ERK2, CDK5 substrate motif;PKA kinase substrate motif;PKC kinase substrate motif;WW domain binding motif	+	1	5.6181e-68	233.49	35.304	1026.41	0.60864	320	8.25259	7.11744	6.25597	6.61662	6.38128	6.3091	6.75367	8.08343	6.51288	6.40145	7.35736	P16451	320	P16451	Pyruvate dehydrogenase complex protein X component, mitochondrial	PDX1	NSKYFDPIFEDLVTLSPREPRFKFSYDLMQI
1.55482	0.701084	1.45724	1.22725	1.31129	0.991026	0.578176	0.42341	0.232328	0.125652	S	3			Casein kinase I substrate motif;Casein kinase II substrate motif;CDK kinase substrate motif_minimal;CDK kinase substrate motif_minimal_pS;ERK1,2 kinase substrate motif;G protein-coupled receptor kinase 1 substrate motif;GSK3 kinase substrate motif;GSK-3, ERK1, ERK2, CDK5 substrate motif;MDC1 BRCT domain binding motif;Plk1 PBD domain binding motif;WW domain binding motif	+	0.941293	4.28905e-26	130.57	125	1083.48	0.25128	156	8.46919	7.71957	7.40157	7.63019	7.71533	7.48253	7.0983	7.44515	7.5529	7.06311	6.62951	P17106	156	P17106	Centromere-binding protein 1	CBF1	NEGVKPNTSLEGMTSSPMESTQQSKNDMLIP
0.10507	0.295659	-0.179256	-0.238175	-0.1149	-0.281194	-0.320196	-0.343919	-0.377846	-0.46801	S	2			Cdc2 kinase substrate motif;CDK kinase substrate motif;CDK kinase substrate motif_minimal;CDK kinase substrate motif_minimal_pS;CDK1,2,4,6 kinase substrate motif;ERK1,2 kinase substrate motif;GSK-3, ERK1, ERK2, CDK5 substrate motif;pSPxK/R;WW domain binding motif	+	1	1.51837e-188	316.66	251.41	863.875	-0.14484	52	9.49065	8.56595	8.54327	8.63032	8.5817	8.55362	8.45108	8.33704	8.48263	8.3689	8.2396	P17891	52	P17891	Clathrin light chain	CLC1	DEFKTEQDDILETEASPAKDDDEIRDFEEQF
0.237524	-0.281075	-0.316841	-0.038998	-0.0199154	0.101923	NaN	0.159347	-0.0482362	NaN	S	2			Casein kinase I substrate motif;Cdc2 kinase substrate motif;CDK kinase substrate motif;CDK kinase substrate motif_minimal;CDK kinase substrate motif_minimal_pS;CDK1,2,4,6 kinase substrate motif;ERK1,2 kinase substrate motif;Growth associated histone HI kinase substrate motif;GSK-3, ERK1, ERK2, CDK5 substrate motif;MAPKAPK2 kinase substrate motif;pSPxK/R;WW domain binding motif	+	0.977151	0.000499816	122.34	118.87	557.755	-0.078992	689	7.48107	6.74255	6.57772	6.63005	6.71975	6.31353	6.30993	NaN	6.61778	6.50591	NaN	P18494	689	P18494	Nitrogen regulatory protein GLN3	GLN3	ISNHKFNNRLSSDSTSPIKYEADVSAGGKIS
0.50228	-0.495183	0.22201	-0.159629	-0.346078	0.0510254	-0.280125	0.122146	-0.127369	-0.0507454	S	2			b-Adrenergic Receptor kinase substrate motif;Casein kinase II substrate motif;CDK kinase substrate motif_minimal;CDK kinase substrate motif_minimal_pS;ERK1,2 kinase substrate motif;G protein-coupled receptor kinase 1 substrate motif;GSK-3, ERK1, ERK2, CDK5 substrate motif;PKA kinase substrate motif;PKC kinase substrate motif;Pyruvate dehydrogenase kinase substrate motif;WW domain binding motif	+	1	1.12764e-05	140.31	140.31	674.262	0.16825	1034	7.31777	6.60909	6.35096	6.2852	6.44694	6.15758	6.21532	6.18777	6.42571	6.261	5.8068	P19659	1034	P19659	Mediator of RNA polymerase II transcription subunit 15	GAL11	PDSNIMSDSKKIKVDSPDDPFMTKSGATTSE
-0.437334	-0.382833	-0.650673	-0.560128	-0.713432	-0.527871	-0.772055	-0.677441	-0.673737	-0.991245	S	2			Casein kinase I substrate motif;Casein kinase II substrate motif;CDK kinase substrate motif_minimal;CDK kinase substrate motif_minimal_pS;ERK1,2 kinase substrate motif;GSK-3, ERK1, ERK2, CDK5 substrate motif;WW domain binding motif	+	1	5.10084e-148	293.09	280.32	901.416	0.40434	14	8.36726	7.5634	7.18932	7.37712	7.31199	7.5398	7.31618	7.35357	7.31827	7.3884	7.12545	P19880	14	P19880	AP-1-like transcription factor YAP1	YAP1	__MSVSTAKRSLDVVSPGSLAEFEGSKSRHD
-0.203264	-1.19301	-0.469678	-1.13521	-1.16749	-0.494774	-0.972472	-0.572211	-0.156008	-0.494672	S	2			14-3-3 domain binding motif;Calmodulin-dependent protein kinase II substrate motif;Casein kinase I substrate motif;CDK kinase substrate motif_minimal;CDK kinase substrate motif_minimal_pS;ERK1,2 kinase substrate motif;G protein-coupled receptor kinase 1 substrate motif;GSK-3, ERK1, ERK2, CDK5 substrate motif;MAPKAPK2 kinase substrate motif;PKA kinase substrate motif;PKC epsilon kinase substrate m…	+	1	4.24894e-10	162.46	162.46	731.832	-0.21516	816	8.13248	7.17898	6.80129	7.19215	7.32135	7.14392	7.13878	6.99992	7.18862	7.18429	6.96836	P21524	816	P21524	Ribonucleoside-diphosphate reductase large chain 1	RNR1	TIPSLDSSSEASREASPAPTGSHSLTKGMAE
-1.04495	NaN	-1.12353	1.11017	-0.430499	0.00917584	0.394563	0.156466	0.662963	-0.404576	S	2			Casein kinase I substrate motif;Casein kinase II substrate motif;Cdc2 kinase substrate motif;CDK kinase substrate motif;CDK kinase substrate motif_minimal;CDK kinase substrate motif_minimal_pS;CDK1,2,4,6 kinase substrate motif;ERK1,2 kinase substrate motif;G protein-coupled receptor kinase 1 substrate motif;GSK3 kinase substrate motif;GSK-3, ERK1, ERK2, CDK5 substrate motif;pSPxK/R;WW domain bind…	+	0.991747	1.58067e-09	138.28	138.28	902.864	-0.50253	13	8.42201	5.88732	NaN	7.53934	7.85924	7.66475	7.58086	7.43739	7.497	7.1174	5.54542	P21657	13	P21657	Transcriptional activator protein DAL81	DAL81	___MDPHQSPADNAASPTKSVKATTKNSSTN
-0.00100953	-0.962808	0.135063	-0.529671	-0.951439	0.149185	-0.108759	0.130444	0.455099	0.0313415	S	3			Casein kinase I substrate motif;Casein kinase II substrate motif;CDK kinase substrate motif_minimal;CDK kinase substrate motif_minimal_pS;ERK1,2 kinase substrate motif;Growth associated histone HI kinase substrate motif;GSK-3, ERK1, ERK2, CDK5 substrate motif;PKA kinase substrate motif;PKC kinase substrate motif;WW domain binding motif	+	0.999952	2.0741e-94	247.55	148.52	662.954	0.10679	1510	8.01741	7.26423	6.59925	7.06715	6.97796	6.99046	7.04458	6.86616	7.18067	7.05438	6.76757	P22147	1510	P22147	5'-3' exoribonuclease 1	KEM1	GEIKPSSGTNSTECQSPKSQSNAADRDNKKD
1.21729	0.275524	0.680752	0.767045	0.618229	0.199106	0.318398	0.327982	-0.124328	-0.135798	S	2			Casein kinase I substrate motif;Casein kinase II substrate motif;CDK kinase substrate motif_minimal;CDK kinase substrate motif_minimal_pS;ERK1,2 kinase substrate motif;GSK-3, ERK1, ERK2, CDK5 substrate motif;WW domain binding motif	+	1	3.05255e-07	144.27	46.461	1067.93	-0.20877	74	8.25518	7.84563	7.29157	7.31534	7.20107	6.91085	6.90403	7.06767	6.81782	7.03567	6.92812	P23301	74	P23301	Eukaryotic translation initiation factor 5A-1	HYP2	LVAIDIFTGKKLEDLSPSTHNMEVPVVKRNE
2.57846	0.63785	0.857181	0.561473	0.179172	0.0914637	-0.384713	-0.206643	-0.312781	-0.529771	S	2			14-3-3 domain binding motif;b-Adrenergic Receptor kinase substrate motif;Calmodulin-dependent protein kinase II substrate motif;Casein kinase I substrate motif;Casein kinase II substrate motif;CDK kinase substrate motif_minimal;CDK kinase substrate motif_minimal_pS;ERK1,2 kinase substrate motif;GSK-3, ERK1, ERK2, CDK5 substrate motif;MAPKAPK2 kinase substrate motif;PAK2 kinase substrate motif;PKA…	+	1	6.09957e-56	188.91	188.91	585.787	-0.11717	202	7.47489	6.9657	6.40748	6.31437	6.46052	6.3385	6.45369	6.17304	6.35455	6.47134	6.13526	P25344	202	P25344	Protein STE50	STE50	YFDTVHNRQSPSRRESPVTVFRQPSLSHSKS
1.70195	-0.43189	-0.614286	-0.385597	-0.346758	0.298513	-0.452279	-0.342669	-0.294077	NaN	S	3			Casein kinase II substrate motif;CDK kinase substrate motif_minimal;CDK kinase substrate motif_minimal_pS;DNA dependent Protein kinase substrate motif;ERK1,2 kinase substrate motif;GSK-3, ERK1, ERK2, CDK5 substrate motif;WW domain binding motif	+	0.99454	2.03644e-66	74.46	74.46	567.922	0.37903	336	7.24358	6.62419	6.14548	6.1337	6.35305	6.32611	6.11438	6.10257	6.33155	6.16655	NaN	P25358	336	P25358	Elongation of fatty acids protein 2	FEN1	VNEYVNVDLKNVPTPSPSPKPQHRRKR____
0.806014	-0.362105	-0.851599	-0.139077	-0.0729976	-0.0583859	-0.518535	-0.385155	-0.209765	-0.306146	S	2			CDK kinase substrate motif_minimal;CDK kinase substrate motif_minimal_pS;DNA dependent Protein kinase substrate motif;ERK1,2 kinase substrate motif;Growth associated histone HI kinase substrate motif;GSK-3, ERK1, ERK2, CDK5 substrate motif;PKA kinase substrate motif;PKC kinase substrate motif;WW domain binding motif	+	0.99503	3.28905e-31	148.15	123.59	851.379	0.20573	338	7.63629	7.06476	5.89735	6.63769	6.77344	6.42321	6.56092	6.61734	6.6004	6.49083	6.49039	P25358	338	P25358	Elongation of fatty acids protein 2	FEN1	EYVNVDLKNVPTPSPSPKPQHRRKR______
0.357067	-1.40643	0.399445	-0.168257	-0.872868	0.318038	-0.12618	0.389224	0.347399	-0.347325	S	2			Casein kinase I substrate motif;CDK kinase substrate motif_minimal;CDK kinase substrate motif_minimal_pS;ERK1,2 kinase substrate motif;G protein-coupled receptor kinase 1 substrate motif;Growth associated histone HI kinase substrate motif;GSK3 kinase substrate motif;GSK-3, ERK1, ERK2, CDK5 substrate motif;MAPKAPK2 kinase substrate motif;PKA kinase substrate motif;PKC kinase substrate motif;WW dom…	+	0.99868	9.05348e-46	212.26	162.09	940.367	0.46545	1014	7.3561	6.34258	6.31994	6.14041	6.5597	6.39014	6.30131	6.24748	6.44473	6.49336	6.10738	P25384	1014	P25384	Transposon Ty2-C Gag-Pol polyprotein;Capsid protein;Ty2 protease;Integrase;Reverse transcriptase/ribonuclease H	TY2B-C	KESTEMGGTVESDTTSPRHSSTFTARNQKRP
0.659905	-0.504264	-0.247563	-0.411535	-0.411209	-0.114367	-0.350497	0.00327862	0.0340569	0.0106139	S	2			Cdc2 kinase substrate motif;CDK kinase substrate motif;CDK kinase substrate motif_minimal;CDK kinase substrate motif_minimal_pS;CDK1,2,4,6 kinase substrate motif;CDK4 kinase substrate motif_2;ERK1,2 kinase substrate motif;GSK-3, ERK1, ERK2, CDK5 substrate motif;pSPxK/R;WW domain binding motif	+	1	2.72994e-45	205.96	159.67	1056.43	0.082958	254	8.03032	7.05204	6.95089	7.08611	7.09747	7.02551	6.99439	6.98358	7.11561	7.01144	6.949	P27637	254	P27637	Bud site selection protein 14	BUD14	EKDDLEEENDDYQPLSPPRELDPDKLYALYA
-0.124725	-0.551885	0.167572	0.316025	0.33199	0.255649	0.0920633	-0.0281448	-0.0190613	0.272158	S	2			Casein kinase I substrate motif;Casein kinase II substrate motif;CDK kinase substrate motif_minimal;CDK kinase substrate motif_minimal_pS;ERK1,2 kinase substrate motif;Growth associated histone HI kinase substrate motif;GSK-3, ERK1, ERK2, CDK5 substrate motif;MDC1 BRCT domain binding motif;PKA kinase substrate motif;PKC kinase substrate motif;Plk1 PBD domain binding motif;WW domain binding motif	+	0.999645	7.30433e-79	238.03	190.85	997.416	0.12011	179	8.23295	7.37271	6.9546	7.35247	7.28418	7.23292	7.27662	7.24839	7.26171	7.20812	6.92919	P27705	179	P27705	Regulatory protein MIG1	MIG1	FEIGESGGNDPYMVSSPKTMAKIPVSVKPPP
1.49244	-0.899872	0.13106	0.308787	0.125415	0.510313	0.121675	0.738939	0.712811	0.145972	S	2			Casein kinase I substrate motif;Casein kinase II substrate motif;CDK kinase substrate motif_minimal;CDK kinase substrate motif_minimal_pS;ERK1,2 kinase substrate motif;G protein-coupled receptor kinase 1 substrate motif;Growth associated histone HI kinase substrate motif;GSK3 kinase substrate motif;GSK-3, ERK1, ERK2, CDK5 substrate motif;PKA kinase substrate motif;PKC kinase substrate motif;WW do…	+	0.999848	9.56333e-85	139.49	86.291	753.857	0.02316	264	7.31269	6.84288	5.89245	6.51624	6.4692	6.33306	6.17958	5.95554	6.14445	5.62117	5.27923	P27705	264	P27705	Regulatory protein MIG1	MIG1	DGPEQKQLQQQQNSLSPRYSNTVILPRPRSL
0.837584	-0.131326	-0.0312541	0.824597	-0.177727	0.545761	-0.00891703	0.264495	1.18902	0.030914	S	3			Casein kinase II substrate motif;CDK kinase substrate motif_minimal;CDK kinase substrate motif_minimal_pS;ERK1,2 kinase substrate motif;GSK-3, ERK1, ERK2, CDK5 substrate motif;MDC1 BRCT domain binding motif;Plk1 PBD domain binding motif;Pyruvate dehydrogenase kinase substrate motif;WW domain binding motif	+	0.979986	1.24106e-15	138.28	40.285	754.626	0.48639	79	7.72084	7.04848	6.82563	6.80868	6.66112	6.89194	6.65506	6.63099	6.45437	6.48654	6.07298	P32047	79	P32047	Protein MLF3	MLF3	EVRTPSLRKNSNNVSSPLDNVIPTSRSASNS
-0.179256	-0.925316	-0.0176369	0.638389	0.662483	0.724969	0.516718	0.487925	0.30438	0.136807	S	2			CDK kinase substrate motif_minimal;CDK kinase substrate motif_minimal_pS;ERK1,2 kinase substrate motif;GSK-3, ERK1, ERK2, CDK5 substrate motif;MAPKAPK2 kinase substrate motif;WW domain binding motif	+	0.999999	7.62802e-57	209.24	209.24	984.944	0.30743	183	8.20276	6.88821	6.74724	7.13155	7.48575	7.35792	7.14811	7.26977	7.15555	7.03427	7.33116	P32047	183	P32047	Protein MLF3	MLF3	RTNSATLPSSESSPASPDLKLSRSHSHSAAT
0.947612	0.661684	0.0371327	0.112397	0.241987	-0.037312	-0.506196	-0.268913	-0.268195	-0.908275	S	2			14-3-3 domain binding motif;Calmodulin-dependent protein kinase II substrate motif;CDK kinase substrate motif_minimal;CDK kinase substrate motif_minimal_pS;ERK1,2 kinase substrate motif;GSK-3, ERK1, ERK2, CDK5 substrate motif;PKA kinase substrate motif;PKC kinase substrate motif;WW domain binding motif	+	0.994127	1.68927e-07	126.16	126.16	735.342	0.43385	56	7.7693	6.79576	6.69875	6.93204	6.97902	6.83367	6.78086	6.55377	6.80642	6.70541	6.19084	P32379	56	P32379	Proteasome component PUP2	PUP2	ATKEGVVLGVEKRATSPLLESDSIEKIVEID
1.36116	0.62029	0.852068	0.482412	0.0746537	0.300271	-0.139339	-0.0603242	-0.169284	-0.335598	S	2			Casein kinase I substrate motif;Casein kinase II substrate motif;CDK kinase substrate motif_minimal;CDK kinase substrate motif_minimal_pS;ERK1,2 kinase substrate motif;GSK-3, ERK1, ERK2, CDK5 substrate motif;WW domain binding motif	+	0.999996	0	280.55	243.24	1058.43	0.8012	84	8.09771	7.3757	7.0714	7.38776	7.12568	7.01191	7.07569	7.02144	6.92329	6.78954	6.67068	P32499	84	P32499	Nucleoporin NUP2	NUP2	FLNRADGTGEAQVDNSPTTESNSRLKALNLQ
1.75458	0.472569	0.273395	-0.15082	-0.399226	-0.178109	-0.806365	-0.504264	-0.679514	-0.93191	S	2			14-3-3 domain binding motif;Calmodulin-dependent protein kinase II substrate motif;Casein kinase I substrate motif;Casein kinase II substrate motif;CDK kinase substrate motif_minimal;CDK kinase substrate motif_minimal_pS;ERK1,2 kinase substrate motif;G protein-coupled receptor kinase 1 substrate motif;GSK3 kinase substrate motif;GSK-3, ERK1, ERK2, CDK5 substrate motif;MAPKAPK2 kinase substrate mo…	+	0.999981	3.46482e-26	193.73	133.23	599.245	-0.041337	1003	7.8094	7.26984	6.7246	6.85536	6.7375	6.82609	6.69381	6.62847	6.67503	6.52889	6.59359	P32521	1003	P32521	Actin cytoskeleton-regulatory complex protein PAN1	PAN1	FVPSSTPTPVDDRSSSPSYSQFKTAEERAAY
0.307412	-1.50513	0.345399	-0.387804	-0.653977	0.427828	0.259858	0.227016	0.42312	0.230245	S	2			Casein kinase I substrate motif;CDK kinase substrate motif_minimal;CDK kinase substrate motif_minimal_pS;ERK1,2 kinase substrate motif;G protein-coupled receptor kinase 1 substrate motif;Growth associated histone HI kinase substrate motif;GSK3 kinase substrate motif;GSK-3, ERK1, ERK2, CDK5 substrate motif;PKA kinase substrate motif;PKC kinase substrate motif;WW domain binding motif	+	1	2.79248e-21	183.22	40.689	956.406	-1.0682	802	8.41301	7.23782	7.78065	7.34048	7.40702	7.67519	7.30285	7.24544	7.23947	7.25612	7.12555	P32618	802	P32618	Uncharacterized protein YEL043W		SPRISSDFNLLVPNLSPRLSNDVPIVPGNNT
0.682349	-0.298306	-0.396269	0.154121	-0.0618453	0.00114018	-0.355806	-0.147567	-0.252052	-0.202888	S	2			Casein kinase I substrate motif;Casein kinase II substrate motif;CDK kinase substrate motif_minimal;CDK kinase substrate motif_minimal_pS;ERK1,2 kinase substrate motif;GSK-3, ERK1, ERK2, CDK5 substrate motif;WW domain binding motif	+	0.999553	1.43597e-15	162.46	162.46	649.823	0.19998	602	7.38286	6.78909	6.21543	6.13274	6.34792	6.43324	6.39995	6.19841	6.41862	6.26328	6.17852	P32909	602	P32909	Protein SMY2	SMY2	TTVTSKGKAPIGTVVSPYSKTNTSLNSSLTA
0.656399	-0.437441	-0.0824301	-0.0425042	0.0830954	-0.0961269	-0.383718	-0.139731	0.0105267	1.41242	S	2			Cdc2 kinase substrate motif;CDK kinase substrate motif;CDK kinase substrate motif_minimal;CDK kinase substrate motif_minimal_pS;CDK1,2,4,6 kinase substrate motif;ERK1,2 kinase substrate motif;Growth associated histone HI kinase substrate motif;GSK-3, ERK1, ERK2, CDK5 substrate motif;MDC1 BRCT domain binding motif;PKA kinase substrate motif;PKC kinase substrate motif;Plk1 PBD domain binding motif;…	+	0.5	2.48874e-08	147.7	39.68	1170.55	1.4603	545	8.25513	6.67619	5.89348	6.91412	7.64073	7.44598	7.30326	7.54002	6.5399	6.43318	7.52639	P32909	545	P32909	Protein SMY2	SMY2	IKSQFQKSPKGMKESSPLKELEDPNFIEEQK
0.135887	0.315379	0.147825	0.0654458	-0.175301	0.180724	0.0876721	-0.097476	-0.174023	-0.328951	S	2			Casein kinase II substrate motif;CDK kinase substrate motif_minimal;CDK kinase substrate motif_minimal_pS;ERK1,2 kinase substrate motif;Growth associated histone HI kinase substrate motif;GSK-3, ERK1, ERK2, CDK5 substrate motif;WW domain binding motif	+	0.999224	5.60062e-129	296.22	296.22	788.351	1.5886	118	7.47451	6.67883	6.19005	6.68053	6.67506	6.43064	6.51014	6.47747	6.44532	6.11227	5.97991	P33308	118	P33308	Mediator of RNA polymerase II transcription subunit 9	CSE2	SLISENEDTKDLLSKSPSEWQDIIHQREQEL
0.561899	-0.0419438	0.272716	0.49352	0.544477	0.464783	0.472649	0.345289	0.262054	0.32945	S	2			Casein kinase I substrate motif;CDK kinase substrate motif_minimal;CDK kinase substrate motif_minimal_pS;DNA dependent Protein kinase substrate motif;ERK1,2 kinase substrate motif;G protein-coupled receptor kinase 1 substrate motif;GSK3 kinase substrate motif;GSK-3, ERK1, ERK2, CDK5 substrate motif;WW domain binding motif	+	0.999993	5.9959e-13	167.61	167.61	618.305	0.57883	42	7.70482	6.92912	6.32274	6.81371	6.77929	6.72891	6.66173	6.6849	6.72181	6.71186	6.37048	P33400	42	P33400	pH-response transcription factor pacC/RIM101	RIM101	NGTDVSNVTKKDGLPSPNLSKRSSDCSKRPR
1.52641	0.864097	1.01642	0.558134	0.324401	0.0732263	-0.153935	0.0527902	-0.223793	0.138823	S	2			Casein kinase I substrate motif;Casein kinase II substrate motif;CDK kinase substrate motif_minimal;CDK kinase substrate motif_minimal_pS;ERK1,2 kinase substrate motif;G protein-coupled receptor kinase 1 substrate motif;GSK-3, ERK1, ERK2, CDK5 substrate motif;WW domain binding motif	+	0.999296	1.0881e-33	190.87	121.58	1104.99	0.35133	319	7.84257	7.22311	6.76321	7.03455	6.56846	6.86703	6.79712	6.47701	6.86871	6.62864	6.63139	P33749	319	P33749	Zinc finger protein MSN4	MSN4	IPEGTATTERRGSTISPTTTINNSNPNFKLL
-0.381394	NaN	-0.252052	NaN	0.729746	0.31423	0.708844	0.271722	0.00093804	0.509183	S	5			CDK kinase substrate motif_minimal;CDK kinase substrate motif_minimal_pS;ERK1,2 kinase substrate motif;GSK-3, ERK1, ERK2, CDK5 substrate motif;WW domain binding motif	+	0.982614	3.325e-05	80.83	52.927	677.509	-0.38065	178	7.93589	7.70999	NaN	6.60662	NaN	6.37044	6.85308	6.94104	6.84881	6.62491	6.16575	P33749	178	P33749	Zinc finger protein MSN4	MSN4	MNPINDSHFNENIELSPHQHATSPKTNLLEA
1.21197	-0.065848	0.228638	0.16309	-0.062398	-0.106482	-0.89507	-0.333882	-0.263756	-0.601031	S	2			14-3-3 domain binding motif;Calmodulin-dependent protein kinase II substrate motif;Casein kinase I substrate motif;Casein kinase II substrate motif;CDK kinase substrate motif_minimal;CDK kinase substrate motif_minimal_pS;ERK1,2 kinase substrate motif;GSK-3, ERK1, ERK2, CDK5 substrate motif;MAPKAPK2 kinase substrate motif;MDC1 BRCT domain binding motif;PKA kinase substrate motif;PKC kinase substra…	+	0.999997	8.10314e-28	201.46	201.46	613.774	0.059625	93	7.53025	6.71449	6.1175	6.63048	6.78395	6.53324	6.59768	6.37614	6.64924	6.07744	6.21885	P33753	93	P33753	tRNA (uracil(54)-C(5))-methyltransferase	TRM2	VPPTMKHTVDNKRLSSPLTDSGNRRTKKPKL
0.826412	-0.211511	0.114238	0.134065	-0.255924	-0.0816123	-0.303693	0.0197699	0.065793	0.458227	S	2			Casein kinase II substrate motif;CDK kinase substrate motif_minimal;CDK kinase substrate motif_minimal_pS;ERK1,2 kinase substrate motif;GSK-3, ERK1, ERK2, CDK5 substrate motif;MAPKAPK2 kinase substrate motif;PKA kinase substrate motif;PKC kinase substrate motif;WW domain binding motif	+	0.99736	0.000237738	125.82	82.543	688.282	-0.40501	239	8.0192	7.16349	6.86385	7.162	7.15818	6.95899	7.04187	7.01106	7.08948	6.89133	6.51677	P34072	239	P34072	Negative regulator of RAS-cAMP pathway	MKS1	DMNMNCIDNETSKSTSPTLENMGSRKSSFPQ
0.740746	-0.260628	-0.127369	-0.375401	-0.467071	0.12389	-0.581592	-0.253384	-0.388245	-0.724999	S	2			b-Adrenergic Receptor kinase substrate motif;Casein kinase I substrate motif;CDK kinase substrate motif_minimal;CDK kinase substrate motif_minimal_pS;ERK1,2 kinase substrate motif;G protein-coupled receptor kinase 1 substrate motif;Growth associated histone HI kinase substrate motif;GSK3 kinase substrate motif;GSK-3, ERK1, ERK2, CDK5 substrate motif;MAPKAPK2 kinase substrate motif;PKA kinase subs…	+	1	1.15377e-156	296.78	214.44	979.405	1.4388	1100	7.83996	7.31503	6.77199	6.9339	6.84504	6.68343	6.78561	6.49226	6.61787	6.81584	6.36018	P34216	1100	P34216	EH domain-containing and endocytosis protein 1	EDE1	ANSNEDGESVSSIQESPKISAQPKAKTINEE
0.871179	-0.212383	-0.0515809	-0.0859685	0.0362891	0.217373	-0.153287	-0.210638	0.106187	-0.244156	S	2			Casein kinase II substrate motif;CDK kinase substrate motif_minimal;CDK kinase substrate motif_minimal_pS;ERK1,2 kinase substrate motif;GSK-3, ERK1, ERK2, CDK5 substrate motif;WW domain binding motif	+	0.998954	5.01519e-88	248.18	248.18	861.86	-0.21097	1179	8.21024	6.69741	6.72605	7.49534	6.68877	6.72813	7.47314	7.49312	7.27441	7.23563	7.13293	P34216	1179	P34216	EH domain-containing and endocytosis protein 1	EDE1	EIHTEQVIKYPAPGTSPSHNEGNSKKASTNS
0.0256469	-0.220949	-0.221444	0.324816	0.447682	0.321604	-0.128425	-0.0434844	-0.11929	-0.47228	S	2			CDK kinase substrate motif_minimal;CDK kinase substrate motif_minimal_pS;ERK1,2 kinase substrate motif;Growth associated histone HI kinase substrate motif;GSK-3, ERK1, ERK2, CDK5 substrate motif;PKA kinase substrate motif;PKC kinase substrate motif;WW domain binding motif	+	0.99998	1.13063e-45	210.61	158.44	966.942	-0.71399	466	8.41474	8.00004	7.29914	7.41032	7.34647	7.28008	7.31756	7.22505	7.26748	7.02877	6.79098	P34217	466	P34217	RNA-binding protein PIN4	PIN4	KISSQGQFSMQPTLTSPKMNIHHSSQYNSAD
0.0200624	-0.917317	0.0554263	-0.307778	-0.146003	-0.29125	0.320594	0.0945875	0.488532	0.112631	S	2			Casein kinase I substrate motif;CDK kinase substrate motif_minimal;CDK kinase substrate motif_minimal_pS;ERK1,2 kinase substrate motif;G protein-coupled receptor kinase 1 substrate motif;GSK3 kinase substrate motif;GSK-3, ERK1, ERK2, CDK5 substrate motif;MAPKAPK2 kinase substrate motif;WW domain binding motif	+	0.999576	1.2614e-28	197.85	126.9	859.842	0.39087	337	8.03703	7.0197	6.80647	7.1065	7.04957	7.03113	6.86269	7.08365	7.35019	7.01043	6.71994	P34219	337	P34219	Transcriptional regulatory protein TOD6	TOD6	HAPTEPISRRASLVVSPYMSPRRLSTSQSVH
-1.9115	-0.917317	-0.744247	-0.943434	-0.571531	-0.713784	-0.437867	-0.95977	-0.834873	-0.116365	S	2			Cdc2 kinase substrate motif;CDK kinase substrate motif;CDK kinase substrate motif_minimal;CDK kinase substrate motif_minimal_pS;CDK1,2,4,6 kinase substrate motif;ERK1,2 kinase substrate motif;Growth associated histone HI kinase substrate motif;GSK-3, ERK1, ERK2, CDK5 substrate motif;MAPKAPK2 kinase substrate motif;PKA kinase substrate motif;PKC kinase substrate motif;pSPxK/R;WW domain binding mot…	+	0.999999	1.2614e-28	197.85	197.85	859.842	0.81041	341	8.01866	6.98857	6.92272	7.07317	6.95025	6.94865	7.09272	6.93004	7.29673	7.03383	6.71075	P34219	341	P34219	Transcriptional regulatory protein TOD6	TOD6	EPISRRASLVVSPYMSPRRLSTSQSVHYHPQ
0.524874	0.496305	0.0796153	0.0721339	0.18917	0.127132	-0.176323	0.0395328	0.0437054	-0.101381	S	2			14-3-3 domain binding motif;Calmodulin-dependent protein kinase II substrate motif;CDK kinase substrate motif_minimal;CDK kinase substrate motif_minimal_pS;ERK1,2 kinase substrate motif;GSK-3, ERK1, ERK2, CDK5 substrate motif;PKA kinase substrate motif;PKC kinase substrate motif;WW domain binding motif	+	1	1.63635e-45	217.17	166.61	862.881	0.24681	315	9.02123	8.33542	7.92971	8.05388	7.99145	8.05622	8.03003	7.91506	7.98553	7.92694	7.72312	P34223	315	P34223	UBX domain-containing protein 1	SHP1	TRKLGGFSGQGQRLGSPIPGESSPAEVPKNE
0.811548	0.583485	0.168269	0.0961904	0.150321	0.141191	-0.128953	-0.0261627	0.0569114	-0.0676387	S	2			Casein kinase II substrate motif;CDK kinase substrate motif_minimal;CDK kinase substrate motif_minimal_pS;ERK1,2 kinase substrate motif;GSK-3, ERK1, ERK2, CDK5 substrate motif;MDC1 BRCT domain binding motif;Plk1 PBD domain binding motif;WW domain binding motif	+	0.89891	3.64993e-58	219.58	219.58	822.898	-0.37893	322	8.59169	7.80573	7.47802	7.66559	7.72583	7.58171	7.64456	7.56882	7.56667	7.29482	7.32535	P34223	322	P34223	UBX domain-containing protein 1	SHP1	SGQGQRLGSPIPGESSPAEVPKNETPAAQEQ
0.328906	-0.309758	0.32072	0.852407	0.566955	0.61394	-0.00158601	0.251212	0.364051	NaN	S	2			CDK kinase substrate motif_minimal;CDK kinase substrate motif_minimal_pS;ERK1,2 kinase substrate motif;GSK-3, ERK1, ERK2, CDK5 substrate motif;MDC1 BRCT domain binding motif;Plk1 PBD domain binding motif;WW domain binding motif	+	0.986953	0.0026795	96.745	50.077	787.827	0.7933	4	7.46337	6.78849	6.25105	6.59177	6.61142	6.503	6.51222	6.04123	6.47849	6.41472	NaN	P34226	4	P34226	Protein SKT5	SKT5	____________MASSPQVHPYKKHLMQSQH
0.16309	-0.616922	0.102341	-0.0157831	-0.285698	0.202987	-0.224905	0.115254	0.0836304	-0.594453	S	3			Casein kinase I substrate motif;CDK kinase substrate motif_minimal;CDK kinase substrate motif_minimal_pS;ERK1,2 kinase substrate motif;G protein-coupled receptor kinase 1 substrate motif;GSK-3, ERK1, ERK2, CDK5 substrate motif;WW domain binding motif	+	0.996992	1.19954e-93	91.812	69.431	679.313	0.14881	564	8.52992	7.56352	7.55369	7.81855	7.60692	7.39728	7.54543	7.43263	7.42912	7.44877	7.25462	P34758	564	P34758	Protein SCD5	SCD5	QEVNPTQAKIEPSNISPQHTYSNNVRINNGN
-0.210264	-0.777115	-0.856787	-0.747774	-0.311503	-0.0476779	-0.281075	0.23416	0.0902192	-0.665757	S	3			Cdc2 kinase substrate motif;CDK kinase substrate motif;CDK kinase substrate motif_minimal;CDK kinase substrate motif_minimal_pS;CDK1,2,4,6 kinase substrate motif;ERK1,2 kinase substrate motif;Growth associated histone HI kinase substrate motif;GSK-3, ERK1, ERK2, CDK5 substrate motif;MDC1 BRCT domain binding motif;Plk1 PBD domain binding motif;pSPxK/R;WW domain binding motif	+	0.996718	2.65924e-11	137.64	137.64	683.959	-0.40044	80	7.33606	6.51239	6.53697	6.43371	6.41526	6.44599	6.25691	6.06532	6.31842	6.05003	5.84554	P34758	80	P34758	Protein SCD5	SCD5	NNHSNTAADNATNVSSPQKDNPPNGEVRTLS
0.250543	-0.511266	NaN	-0.467488	-0.862114	0.0124608	-0.601982	0.177572	0.363308	0.0535835	S	2			Casein kinase I substrate motif;CDK kinase substrate motif_minimal;CDK kinase substrate motif_minimal_pS;ERK1,2 kinase substrate motif;Growth associated histone HI kinase substrate motif;GSK-3, ERK1, ERK2, CDK5 substrate motif;PKA kinase substrate motif;PKC kinase substrate motif;WW domain binding motif	+	1	0.000287113	128.54	96.866	652.264	0.87133	136	6.86439	5.84009	5.13934	NaN	5.98604	5.77954	6.02465	5.9504	6.12516	6.05503	5.69733	P35193	136	P35193	Autophagy-related protein 19	ATG19	EKESLCREDAHEDPVSPKAGSEEEISPNSTS
0.149969	-1.1117	0.327385	-0.159888	-0.624709	0.32036	0.0593296	0.241612	0.198494	0.00468191	S	2			Casein kinase I substrate motif;Casein kinase II substrate motif;CDK kinase substrate motif_minimal;CDK kinase substrate motif_minimal_pS;ERK1,2 kinase substrate motif;GSK-3, ERK1, ERK2, CDK5 substrate motif;Pyruvate dehydrogenase kinase substrate motif;WW domain binding motif	+	0.999996	8.096e-237	188.4	188.4	673.767	0.38488	175	7.33708	6.43152	5.91391	6.488	6.40278	6.11348	6.37005	6.26375	6.53289	6.42664	6.01928	P35724	175	P35724	Manganese resistance protein MNR2	MNR2	LKRRKSVHKSFVDENSPTDRRQSNANNDVVI
0.630818	-1.33731	0.34485	-0.261832	-0.731965	0.0275573	-0.167101	-0.225522	-0.0908535	-0.28155	S	2			Casein kinase II substrate motif;CDK kinase substrate motif_minimal;CDK kinase substrate motif_minimal_pS;ERK1,2 kinase substrate motif;GSK-3, ERK1, ERK2, CDK5 substrate motif;WW domain binding motif	+	0.913604	0.00037409	125.82	125.82	614.79	0.12321	461	6.95416	6.02065	5.83844	5.95131	6.19723	5.88499	5.81875	5.924	6.03205	5.9819	5.69028	P35724	461	P35724	Manganese resistance protein MNR2	MNR2	YSQDNSAGHIKTHPNSPTPGIKAETVSQLQG
-0.301236	-0.804301	-0.235359	-0.233152	-0.304511	-0.00963388	-0.20364	-0.0503276	0.0146307	-0.181929	S	2			b-Adrenergic Receptor kinase substrate motif;Calmodulin-dependent protein kinase II substrate motif;Casein kinase II substrate motif;CDK kinase substrate motif_minimal;CDK kinase substrate motif_minimal_pS;Chk1 kinase substrate motif;ERK1,2 kinase substrate motif;GSK-3, ERK1, ERK2, CDK5 substrate motif;PKA kinase substrate motif;PKC kinase substrate motif;WW domain binding motif	+	1	1.07233e-78	258.41	242.41	705.332	0.33194	260	8.88476	7.95078	7.6465	8.00911	7.92857	8.03423	7.90281	7.83463	7.9244	7.86675	7.50926	P35732	260	P35732	RNA polymerase II degradation factor 1	DEF1	AAIATPKPKAVKKTESPLENVAELKKEISDI
-0.601411	-0.385486	0.479412	0.118696	0.0471148	-0.88885	-0.430821	-1.41213	-0.934328	NaN	S	3			Casein kinase I substrate motif;CDK kinase substrate motif_minimal;CDK kinase substrate motif_minimal_pS;ERK1,2 kinase substrate motif;GSK-3, ERK1, ERK2, CDK5 substrate motif;WW domain binding motif	+	0.968867	4.56643e-08	87.792	72.474	1231.51	0.66634	646	7.41323	6.73218	6.36974	6.56868	6.78241	6.00847	6.2664	6.17733	6.44806	6.08508	NaN	P35732	646	P35732	RNA polymerase II degradation factor 1	DEF1	NNYNYYQTQNGQEQQSPNQGVAQHSEDSQQK
0.342799	-1.62975	-0.886667	0.254943	0.270051	0.61595	0.306466	0.39388	0.247183	-0.0343565	S	2			Casein kinase I substrate motif;Casein kinase II substrate motif;CDK kinase substrate motif_minimal;CDK kinase substrate motif_minimal_pS;ERK1,2 kinase substrate motif;GSK-3, ERK1, ERK2, CDK5 substrate motif;MAPKAPK2 kinase substrate motif;WW domain binding motif	+	0.999939	2.48962e-19	182.02	146.59	612.785	-0.92274	47	8.16367	6.74035	6.44495	7.35723	7.43218	6.8819	6.94389	7.39296	7.55432	6.90351	6.43173	P36024	47	P36024	Phosphopantothenoylcysteine decarboxylase subunit SIS2	SIS2	LLDHEDAKGKDSIINSPVSGRQSISPTLSNA
0.46335	NaN	0.254083	0.353653	0.146148	0.266004	0.289069	0.0652193	-0.0139266	0.320198	S	2			Casein kinase I substrate motif;Casein kinase II substrate motif;CDK kinase substrate motif_minimal;CDK kinase substrate motif_minimal_pS;ERK1,2 kinase substrate motif;G protein-coupled receptor kinase 1 substrate motif;GSK3 kinase substrate motif;GSK-3, ERK1, ERK2, CDK5 substrate motif;WW domain binding motif	+	0.999583	4.26277e-53	154.75	154.75	865.914	1.3445	56	8.43653	7.03088	NaN	7.39072	7.30505	7.84752	7.3689	7.58695	7.65272	7.53428	6.78873	P36024	56	P36024	Phosphopantothenoylcysteine decarboxylase subunit SIS2	SIS2	KDSIINSPVSGRQSISPTLSNATTTTTKSIM
2.74594	0.446148	0.248159	0.409681	0.0921095	0.265466	-0.163499	-0.0990932	0.170914	0.198742	S	2			Casein kinase II substrate motif;CDK kinase substrate motif_minimal;CDK kinase substrate motif_minimal_pS;ERK1,2 kinase substrate motif;GSK-3, ERK1, ERK2, CDK5 substrate motif;WW domain binding motif	+	1	9.74159e-05	106.26	75.387	583.758	0.30032	193	7.54781	7.13472	6.01708	6.55165	6.53179	6.46926	6.44133	6.17791	6.45146	6.24912	6.26581	P36166	193	P36166	Paxillin-like protein 1	PXL1	FEQEDAGNTEREQDLSPIERSFMMLTQNDTA
0.917624	-0.763582	-0.358171	-0.479438	-0.59474	-0.0769695	-0.484293	-0.726395	-0.992768	-0.812704	S	3			Casein kinase II substrate motif;CDK kinase substrate motif_minimal;CDK kinase substrate motif_minimal_pS;ERK1,2 kinase substrate motif;GSK-3, ERK1, ERK2, CDK5 substrate motif;WW domain binding motif	+	0.999989	1.28893e-46	195.6	163.79	638.31	0.1404	522	8.14724	7.73541	6.87467	7.29237	6.86171	6.88327	7.04571	6.97728	6.97736	6.87606	6.80364	P37370	522	P37370	Verprolin	VRP1	VIGSSKDDNVRPSPISPSINPPKQSSQNGMS
0.554824	-1.6867	0.353376	-0.200253	0.124361	-0.658646	-2.8516	-1.01543	-0.52697	-0.419107	S	2			CDK kinase substrate motif_minimal;CDK kinase substrate motif_minimal_pS;ERK1, ERK2, SAPK, CDK5 and GSK3 kinase substrate motif;ERK1,2 kinase substrate motif;G protein-coupled receptor kinase 1 substrate motif;Growth associated histone HI kinase substrate motif;GSK-3, ERK1, ERK2, CDK5 substrate motif;WW domain binding motif	+	0.999999	2.45364e-21	128.33	111.4	1162.93	1.8069	703	7.55628	6.52195	6.5471	6.78689	6.7692	6.36389	6.56284	6.53254	6.60186	6.35902	6.17307	P37370	703	P37370	Verprolin	VRP1	SVRTETESISKNPTKSPPPPPSPSTMDTGTS
-0.33308	0.240776	-0.261711	0.601847	-1.12009	-1.18269	-0.86995	-0.720016	-0.462576	1.23084	S	3			Casein kinase I substrate motif;Casein kinase II substrate motif;CDK kinase substrate motif_minimal;CDK kinase substrate motif_minimal_pS;DNA dependent Protein kinase substrate motif;ERK1,2 kinase substrate motif;GSK-3, ERK1, ERK2, CDK5 substrate motif;WW domain binding motif	+	0.998828	3.24464e-30	166.35	128.33	922.365	-0.22527	709	7.57096	6.82602	6.52625	6.83026	6.60248	6.50845	6.41209	6.45416	6.69614	6.35417	5.72242	P37370	709	P37370	Verprolin	VRP1	ESISKNPTKSPPPPPSPSTMDTGTSNSPSKN
-0.823179	-1.27053	-0.704695	-1.04411	-0.969823	-0.893983	-0.8062	-0.830093	-0.968423	NaN	S	2			Casein kinase II substrate motif;Cdc2 kinase substrate motif;CDK kinase substrate motif;CDK kinase substrate motif_minimal;CDK kinase substrate motif_minimal_pS;CDK1,2,4,6 kinase substrate motif;ERK1,2 kinase substrate motif;GSK-3, ERK1, ERK2, CDK5 substrate motif;pSPxK/R;WW domain binding motif	+	0.833928	2.45364e-21	128.33	113.13	1122.94	0.13228	720	7.2559	6.34721	6.15391	6.43366	6.48364	6.37304	6.34953	6.21777	6.16292	5.96047	NaN	P37370	720	P37370	Verprolin	VRP1	PPPPSPSTMDTGTSNSPSKNLKQRLFSTGGS
-2.03584	-0.0629506	-1.15439	-0.448267	-0.470407	0.0186003	-0.309409	-0.0408223	-0.189793	-0.855751	S	2			b-Adrenergic Receptor kinase substrate motif;Cdc2 kinase substrate motif;CDK kinase substrate motif;CDK kinase substrate motif_minimal;CDK kinase substrate motif_minimal_pS;CDK1,2,4,6 kinase substrate motif;ERK1,2 kinase substrate motif;G protein-coupled receptor kinase 1 substrate motif;GSK-3, ERK1, ERK2, CDK5 substrate motif;pSPxK/R;WW domain binding motif	+	1	4.83093e-09	140.49	140.49	500.71	0.145	393	7.46189	6.17516	6.24291	6.49406	6.61991	6.46	6.6359	6.36318	6.60486	6.53675	6.16128	P38041	393	P38041	Protein BOB1	BOI1	MTEVPNLFADKDIFESPGRAPKPPSYPSPVQ
-0.646992	-1.55685	-1.74511	-0.72657	-0.289834	NaN	-0.501617	-0.212009	-0.453649	-1.05707	S	3			Casein kinase I substrate motif;Cdc2 kinase substrate motif;CDK kinase substrate motif;CDK kinase substrate motif_minimal;CDK kinase substrate motif_minimal_pS;CDK1,2,4,6 kinase substrate motif;ERK1,2 kinase substrate motif;G protein-coupled receptor kinase 1 substrate motif;Growth associated histone HI kinase substrate motif;GSK-3, ERK1, ERK2, CDK5 substrate motif;MAPKAPK2 kinase substrate motif…	+	0.930524	2.44163e-11	173.19	59.673	423.872	-0.76801	648	7.36404	6.4222	5.83063	5.88894	6.71356	6.09618	NaN	6.48317	6.5696	6.70118	5.91915	P38041	648	P38041	Protein BOB1	BOI1	RSQSYSHSRKHSLVTSPLKTSLSPINSKSNI
0.143325	-0.569199	-0.253747	-0.46289	-0.712112	-0.523361	-0.696439	-0.367483	-0.458277	-0.580724	S	2			Casein kinase II substrate motif;CDK kinase substrate motif_minimal;CDK kinase substrate motif_minimal_pS;ERK1,2 kinase substrate motif;Growth associated histone HI kinase substrate motif;GSK-3, ERK1, ERK2, CDK5 substrate motif;PKA kinase substrate motif;PKC kinase substrate motif;WW domain binding motif	+	0.99153	0.00156748	124.12	124.12	563.269	0.047655	735	6.70299	5.68665	5.39915	5.5369	5.51328	5.6488	5.9158	5.72966	5.82905	5.76435	5.76182	P38041	735	P38041	Protein BOB1	BOI1	SSTKESFVGSKEFKRSPSELTQKSTKSILPR
-0.0950467	-0.168514	-0.400429	0.0536135	0.0175923	NaN	-0.276318	-0.423955	0.329885	0.74865	S	2			Casein kinase II substrate motif;Cdc2 kinase substrate motif;CDK kinase substrate motif;CDK kinase substrate motif_minimal;CDK kinase substrate motif_minimal_pS;CDK1,2,4,6 kinase substrate motif;ERK1,2 kinase substrate motif;Growth associated histone HI kinase substrate motif;GSK-3, ERK1, ERK2, CDK5 substrate motif;pSPxK/R;WW domain binding motif	+	0.999985	8.74321e-118	202.18	200.58	785.859	-0.93729	149	8.34349	8.22981	6.74284	6.9771	6.84023	6.71429	NaN	6.64867	6.80453	6.97572	6.52965	P38041	149	P38041	Protein BOB1	BOI1	LEELRSGSVEQEVSKSPTRVPEVSTPQLQDE
-0.260869	-1.29484	-0.397146	-0.97739	-0.896078	0.320846	-0.0201999	0.0954812	0.227422	-0.219215	S	2			Casein kinase I substrate motif;CDK kinase substrate motif_minimal;CDK kinase substrate motif_minimal_pS;ERK1,2 kinase substrate motif;G protein-coupled receptor kinase 1 substrate motif;GSK3 kinase substrate motif;GSK-3, ERK1, ERK2, CDK5 substrate motif;MAPKAPK2 kinase substrate motif;PKA kinase substrate motif;PKC kinase substrate motif;WW domain binding motif	+	0.999995	1.85691e-14	165.86	109.1	717.835	0.33687	997	7.66057	6.66693	6.79893	6.67321	6.74768	6.59188	6.69884	6.33333	6.72392	6.70713	6.48782	P38080	997	P38080	Serine/threonine-protein kinase AKL1	AKL1	KNDSPAPNSHHSYRVSPHASTAITENKRHST
1.21642	-0.14483	0.348574	0.0785789	0.0723311	-0.218967	-0.244156	-0.362891	-0.0585243	0.126234	S	2			b-Adrenergic Receptor kinase substrate motif;Casein kinase II substrate motif;CDK kinase substrate motif_minimal;CDK kinase substrate motif_minimal_pS;ERK1,2 kinase substrate motif;GSK-3, ERK1, ERK2, CDK5 substrate motif;Pyruvate dehydrogenase kinase substrate motif;WW domain binding motif	+	1	1.82855e-20	162.79	127.29	787.297	0.31004	142	7.43186	7.06179	6.32	6.43979	6.2444	6.19598	6.09311	6.13792	6.24022	6.25835	6.06789	P38165	142	P38165	Retrograde regulation protein 3	RTG3	IGQGPLRSSYSMAYDSPVDRAMNTPLQQQEG
NaN	NaN	-1.18129	-0.544782	-0.797428	-0.0363276	-0.221073	-0.10916	-0.145482	-0.408168	S	2			Casein kinase I substrate motif;Cdc2 kinase substrate motif;CDK kinase substrate motif;CDK kinase substrate motif_minimal;CDK kinase substrate motif_minimal_pS;CDK1,2,4,6 kinase substrate motif;ERK1,2 kinase substrate motif;G protein-coupled receptor kinase 1 substrate motif;Growth associated histone HI kinase substrate motif;GSK3 kinase substrate motif;GSK-3, ERK1, ERK2, CDK5 substrate motif;MAP…	+	0.834241	2.28719e-21	190.44	190.44	699.319	-0.26302	395	7.01456	NaN	NaN	5.76508	6.26642	5.75832	6.28693	6.10164	6.36421	6.14566	5.63041	P38213	395	P38213	Protein DSF2	DSF2	RTRAKNKKDLESEGSSPIRSATNSLDFSGEN
-1.33239	-1.66835	-0.758133	0.138457	0.08111	0.542458	0.315846	0.108379	-0.109427	-0.499476	S	2			Casein kinase I substrate motif;Cdc2 kinase substrate motif;CDK kinase substrate motif;CDK kinase substrate motif_minimal;CDK kinase substrate motif_minimal_pS;CDK1,2,4,6 kinase substrate motif;DNA dependent Protein kinase substrate motif;ERK1,2 kinase substrate motif;G protein-coupled receptor kinase 1 substrate motif;Growth associated histone HI kinase substrate motif;GSK3 kinase substrate moti…	+	0.999999	8.14326e-08	134.61	113.76	625.805	-0.48016	331	7.23378	5.92309	5.74191	6.00143	5.95063	6.24343	6.47283	6.35311	6.502	6.4902	5.7783	P38213	331	P38213	Protein DSF2	DSF2	SKLKLTKSDTTPIKPSPKRSNSSTSTITKTN
0.530343	0.572372	0.541975	0.419642	0.299436	0.202937	0.104077	0.0423825	0.128661	0.134509	S	2			Casein kinase I substrate motif;CDK kinase substrate motif_minimal;CDK kinase substrate motif_minimal_pS;ERK1,2 kinase substrate motif;G protein-coupled receptor kinase 1 substrate motif;GSK3 kinase substrate motif;GSK-3, ERK1, ERK2, CDK5 substrate motif;MDC1 BRCT domain binding motif;PKA kinase substrate motif;PKC kinase substrate motif;Plk1 PBD domain binding motif;WW domain binding motif	+	0.999963	6.98947e-30	203.32	203.32	684.782	-0.73524	843	8.20901	7.09374	6.54244	7.34019	7.10639	7.32031	7.3597	7.18523	7.38514	7.31463	6.85828	P38266	843	P38266	Altered inheritance of mitochondria protein 3	AIM3	VNLEKLGGSKKVKDSSPVPSDLDEKYVSASG
0.803141	0.357918	-0.0478175	1.13153	1.3329	0.433701	0.0667144	-0.252416	-0.950394	-1.61363	S	2			Calmodulin-dependent protein kinase II substrate motif;CDK kinase substrate motif_minimal;CDK kinase substrate motif_minimal_pS;Chk1 kinase substrate motif;ERK1,2 kinase substrate motif;G protein-coupled receptor kinase 1 substrate motif;GSK-3, ERK1, ERK2, CDK5 substrate motif;PKA kinase substrate motif;PKC kinase substrate motif;WW domain binding motif	+	0.999999	1.86492e-07	155.48	155.48	517.768	0.31256	361	8.44957	7.75585	7.26797	7.43265	7.5014	7.39947	7.60723	7.35814	7.38408	7.32615	7.12856	P38272	361	P38272	SWI5-dependent HO expression protein 3	SHE3	TASPLLSSGSIPKSASPVLPGVKRTASVRKP
1.52396	0.273448	0.392762	0.301782	0.156611	0.471289	-0.100709	0.137838	0.196889	-0.042084	S	3			Casein kinase I substrate motif;Casein kinase II substrate motif;CDK kinase substrate motif_minimal;CDK kinase substrate motif_minimal_pS;ERK1,2 kinase substrate motif;G protein-coupled receptor kinase 1 substrate motif;GSK3 kinase substrate motif;GSK-3, ERK1, ERK2, CDK5 substrate motif;WW domain binding motif	+	0.990775	2.58904e-25	147.22	147.22	824.39	-0.15619	394	7.92321	7.48752	6.87685	7.07048	6.57799	6.54215	6.95093	6.7894	6.6229	6.71758	6.30136	P38272	394	P38272	SWI5-dependent HO expression protein 3	SHE3	SSSKTNVTHNNDPSTSPTISVPPGVTRTVSS
-0.117163	-0.836732	-0.577151	-0.558953	-0.628914	0.0441219	0.259357	0.399559	0.466816	0.0769041	S	2			Casein kinase II substrate motif;CDK kinase substrate motif_minimal;CDK kinase substrate motif_minimal_pS;ERK1,2 kinase substrate motif;G protein-coupled receptor kinase 1 substrate motif;Growth associated histone HI kinase substrate motif;GSK-3, ERK1, ERK2, CDK5 substrate motif;WW domain binding motif	+	1	0.000118617	134.49	94.122	575.281	0.38105	144	8.14101	7.04131	6.82435	7.61036	7.17208	7.06945	7.05127	7.1051	7.09694	6.96116	6.88544	P38283	144	P38283	Inner centromere protein-related protein SLI15	SLI15	VTEGMNRFSIHDTNKSPVEPLNSVKVDANES
0.886299	0.279739	0.345033	0.27235	0.40112	0.47285	0.638389	0.385394	-0.0370308	NaN	S	2			Casein kinase I substrate motif;Casein kinase II substrate motif;CDK kinase substrate motif_minimal;CDK kinase substrate motif_minimal_pS;ERK1,2 kinase substrate motif;G protein-coupled receptor kinase 1 substrate motif;GSK-3, ERK1, ERK2, CDK5 substrate motif;WW domain binding motif	+	0.999219	5.36218e-30	202.34	202.34	862.863	0.91232	73	7.37262	6.74132	6.41125	6.29535	6.51799	6.32883	6.56341	6.03443	6.17389	6.26891	NaN	P38283	73	P38283	Inner centromere protein-related protein SLI15	SLI15	NTLKYEDKKMEESLISPENTHNKMDVEFPKM
-1.60493	-0.573956	-0.697596	-0.0662615	0.374898	-1.15976	-0.566572	-0.891186	0.461939	-0.887915	S	2			Cdc2 kinase substrate motif;CDK kinase substrate motif;CDK kinase substrate motif_minimal;CDK kinase substrate motif_minimal_pS;CDK1,2,4,6 kinase substrate motif;ERK1,2 kinase substrate motif;GSK-3, ERK1, ERK2, CDK5 substrate motif;pSPxK/R;WW domain binding motif	+	1	2.16321e-62	142.83	142.83	553.737	-0.11378	448	7.92743	6.70075	6.54234	6.45959	6.77078	6.81324	7.24227	6.99276	7.30151	6.92732	6.70203	P38283	448	P38283	Inner centromere protein-related protein SLI15	SLI15	VDSSSPSKEVKNYYQSPVRGYLRPTKASISP
-1.34823	NaN	-1.33033	-0.144568	0.273587	0.410256	0.639714	0.692432	0.00977119	-0.485015	S	2			Cdc2 kinase substrate motif;CDK kinase substrate motif;CDK kinase substrate motif_minimal;CDK kinase substrate motif_minimal_pS;CDK1,2,4,6 kinase substrate motif;ERK1,2 kinase substrate motif;GSK-3, ERK1, ERK2, CDK5 substrate motif;pSPxK/R;WW domain binding motif	+	0.999968	5.11083e-19	174.59	137.45	784.831	1.1013	335	7.55468	6.51739	NaN	5.98933	6.7004	6.6906	6.82576	6.65707	6.78216	6.49741	6.0944	P38283	335	P38283	Inner centromere protein-related protein SLI15	SLI15	NVGHKYSSSSIDLTGSPMKKVSQKFKSINST
0.38711	4.93201	-0.279768	3.55339	4.41929	0.440557	1.91588	0.0692097	0.110246	-0.172103	S	2			b-Adrenergic Receptor kinase substrate motif;CDK kinase substrate motif_minimal;CDK kinase substrate motif_minimal_pS;ERK1,2 kinase substrate motif;GSK-3, ERK1, ERK2, CDK5 substrate motif;WW domain binding motif	+	0.999999	6.08962e-60	152.16	142.1	655.311	-0.30427	101	7.53975	6.63795	6.76547	6.64589	6.53508	6.6088	6.5443	6.43004	6.51139	6.36918	5.89599	P38313	101	P38313	Central kinetochore subunit AME1	AME1	DYPMIDSENKSLISESPQNVRNDEDLTTRYN
0.497588	1.18298	0.480096	1.06338	1.56149	0.726568	0.567981	0.00721704	-0.303693	0.536775	S	2			Casein kinase I substrate motif;Casein kinase II substrate motif;CDK kinase substrate motif_minimal;CDK kinase substrate motif_minimal_pS;ERK1,2 kinase substrate motif;G protein-coupled receptor kinase 1 substrate motif;GSK3 kinase substrate motif;GSK-3, ERK1, ERK2, CDK5 substrate motif;WW domain binding motif	+	0.993822	0.000834364	118.55	118.55	704.295	0.64366	95	7.46814	6.71595	6.30933	6.53514	6.64816	6.4879	6.57897	6.4241	6.30376	6.31042	5.83965	P38345	95	P38345	Protein FMP21, mitochondrial	FMP21	SLNSPLLTKNDIGSFSPEFSKTIPEFEGDVN
-0.517729	-1.58227	-1.26676	-0.97078	-2.61697	-0.556012	-1.68706	-1.00144	-1.24556	-0.364348	S	2			Casein kinase I substrate motif;Cdc2 kinase substrate motif;CDK kinase substrate motif;CDK kinase substrate motif_minimal;CDK kinase substrate motif_minimal_pS;CDK1,2,4,6 kinase substrate motif;ERK1,2 kinase substrate motif;G protein-coupled receptor kinase 1 substrate motif;Growth associated histone HI kinase substrate motif;GSK3 kinase substrate motif;GSK-3, ERK1, ERK2, CDK5 substrate motif;MDC…	+	0.999664	2.8032e-13	175.15	155.66	571.26	-0.8928	46	7.33836	6.61951	6.34457	5.96739	6.52629	6.25578	6.22899	6.13094	6.39979	6.4506	5.97858	P38623	46	P38623	Serine/threonine-protein kinase RCK2	RCK2	RSSGTNNKDVSQITSSPKKSFQDKNIVQYPS
-0.417596	-1.87448	0.21885	-0.644318	-1.18992	0.157238	-0.202512	0.22705	0.445853	0.16895	S	3			Casein kinase II substrate motif;CDK kinase substrate motif_minimal;CDK kinase substrate motif_minimal_pS;ERK1,2 kinase substrate motif;GSK-3, ERK1, ERK2, CDK5 substrate motif;WW domain binding motif	+	0.998943	5.91343e-102	148.48	92.939	510.572	-0.19798	646	7.79287	6.54898	6.60518	6.88821	6.83462	6.78164	6.81086	6.76002	6.96837	6.84036	6.7358	P38691	646	P38691	Serine/threonine-protein kinase KSP1	KSP1	SPGAYIPPNARNHHVSPTNQFLRVPQSTAPD
-3.29408	0.163365	-1.51541	-1.29977	-1.11457	0.0155492	-0.00561564	0.231752	0.476237	-0.316609	S	3			Cdc2 kinase substrate motif;CDK kinase substrate motif;CDK kinase substrate motif_minimal;CDK kinase substrate motif_minimal_pS;CDK1,2,4,6 kinase substrate motif;ERK1,2 kinase substrate motif;Growth associated histone HI kinase substrate motif;GSK-3, ERK1, ERK2, CDK5 substrate motif;pSPxK/R;WW domain binding motif	+	0.837447	3.7714e-09	138.05	119.46	630.615	0.23354	735	7.66712	6.59205	6.64221	6.49707	6.70793	6.65034	6.76203	6.62674	6.72776	6.85646	6.46367	P38692	735	P38692	Serine/threonine-protein kinase KIC1	KIC1	HKASSPSRPLFGVGTSPNRKPAGSPTQNIGH
1.22189	0.58476	0.0713455	0.181689	0.293377	0.219824	0.175615	-0.0159258	-0.143132	-0.443819	S	2			Casein kinase II substrate motif;CDK kinase substrate motif_minimal;CDK kinase substrate motif_minimal_pS;ERK1,2 kinase substrate motif;G protein-coupled receptor kinase 1 substrate motif;Growth associated histone HI kinase substrate motif;GSK-3, ERK1, ERK2, CDK5 substrate motif;WW domain binding motif	+	0.999784	2.08332e-83	254.58	176.94	838.352	-0.54027	133	7.61437	6.77366	6.6274	6.72429	6.7165	6.66478	6.52246	6.41278	6.6573	6.49297	6.35652	P38749	133	P38749	AP-1-like transcription factor YAP3	YAP3	TNYFSKNNGISPSSRSPSVAHNENVPDDSKA
0.0789903	0.238221	0.40072	0.441262	0.38896	0.347179	0.0691189	-0.0387171	-0.275007	-0.365804	S	2			CDK kinase substrate motif_minimal;CDK kinase substrate motif_minimal_pS;ERK1,2 kinase substrate motif;G protein-coupled receptor kinase 1 substrate motif;Growth associated histone HI kinase substrate motif;GSK-3, ERK1, ERK2, CDK5 substrate motif;WW domain binding motif	+	1	3.28025e-68	238.8	120.11	830.895	-0.5011	271	8.28181	7.56512	7.27305	7.32799	7.3122	7.34559	7.16808	7.27462	7.15782	7.18929	6.92926	P38845	271	P38845	Cruciform DNA-recognizing protein 1;CRP1 short N-terminal subpeptide;CRP1 short C-terminal subpeptide	CRP1	EPVAGPIVESSVTEKSPALPQADDPIVETKE
0.164545	0.285952	0.734995	0.399654	0.303721	0.278566	0.0872122	0.281404	-0.350158	NaN	S	2			Casein kinase I substrate motif;Casein kinase II substrate motif;CDK kinase substrate motif_minimal;CDK kinase substrate motif_minimal_pS;ERK1,2 kinase substrate motif;G protein-coupled receptor kinase 1 substrate motif;GSK3 kinase substrate motif;GSK-3, ERK1, ERK2, CDK5 substrate motif;PKA kinase substrate motif;WW domain binding motif	+	0.99982	3.06655e-06	140.89	140.89	771.34	0.37685	440	7.30044	6.4286	6.34575	6.49067	6.39643	6.46066	6.40885	6.13634	6.32443	5.74442	NaN	P38845	440	P38845	Cruciform DNA-recognizing protein 1;CRP1 short N-terminal subpeptide;CRP1 short C-terminal subpeptide	CRP1	EVKKQTVKAPKKQTASPLSSSTEEPKKKKTG
1.28923	0.545529	0.722206	-0.512075	-0.481402	-0.171079	-0.571531	-0.148218	0.183949	0.133306	S	2			CDK kinase substrate motif_minimal;CDK kinase substrate motif_minimal_pS;ERK1,2 kinase substrate motif;GSK-3, ERK1, ERK2, CDK5 substrate motif;PKA kinase substrate motif;PKC kinase substrate motif;WW domain binding motif	+	1	2.50344e-209	241.08	177.44	874.927	0.084524	613	7.62731	6.94965	6.5341	6.85881	6.61328	6.48463	6.49805	6.404	6.63512	6.54602	6.33678	P38853	613	P38853	Kelch repeat-containing protein 1	KEL1	IYGDNLTPANQIKNNSPILETLPSNEIKTPQ
0.397524	-1.98896	-1.28185	-2.01099	-2.46973	-1.27184	-2.5217	-2.17929	-2.15062	-2.32542	S	2			14-3-3 domain binding motif;Calmodulin-dependent protein kinase II substrate motif;Casein kinase II substrate motif;CDK kinase substrate motif_minimal;CDK kinase substrate motif_minimal_pS;ERK1,2 kinase substrate motif;GSK-3, ERK1, ERK2, CDK5 substrate motif;MAPKAPK2 kinase substrate motif;PKA kinase substrate motif;PKC kinase substrate motif;Pyruvate dehydrogenase kinase substrate motif;WW domai…	+	1	3.56887e-91	210.64	210.64	619.774	0.040596	286	8.22378	7.12975	7.06465	7.04575	7.39375	7.26456	7.27499	6.95969	7.37932	7.25959	7.25496	P38854	286	P38854	Topoisomerase I damage affected protein 11	TDA11	PKNMGHQSTNQSRSVSPQDIQERRQRDDSSD
-0.810731	NaN	-0.549817	0.583312	1.15367	0.871047	0.686615	0.403008	0.102806	NaN	S	3			b-Adrenergic Receptor kinase substrate motif;CDK kinase substrate motif_minimal;CDK kinase substrate motif_minimal_pS;ERK1,2 kinase substrate motif;GSK-3, ERK1, ERK2, CDK5 substrate motif;WW domain binding motif	+	1	2.65204e-25	145.48	145.48	872.423	0.17787	642	7.35096	6.63975	NaN	6.26972	6.56352	6.56084	6.34633	6.23623	6.56041	6.12655	NaN	P38928	642	P38928	Axial budding pattern protein 2	AXL2	SKEELLAKPPVQPPESPFFDPQNRSSSVYMD
1.28718	-0.480885	0.676411	0.113083	-0.264837	0.51239	0.0782438	0.168966	-0.0275787	-0.541317	S	2			b-Adrenergic Receptor kinase substrate motif;Casein kinase I substrate motif;CDK kinase substrate motif_minimal;CDK kinase substrate motif_minimal_pS;ERK1,2 kinase substrate motif;G protein-coupled receptor kinase 1 substrate motif;Growth associated histone HI kinase substrate motif;GSK3 kinase substrate motif;GSK-3, ERK1, ERK2, CDK5 substrate motif;PKA kinase substrate motif;PKC kinase substrate…	+	0.99977	3.51755e-122	207.4	112.15	661.821	0.80422	999	8.02588	7.67717	6.39979	7.14173	6.75913	6.89909	7.06621	6.63697	6.50876	6.79346	6.49495	P38968	999	P38968	Protein transport protein SEC31	SEC31	LHKNSRVPSLVATSESPRASISNPYAPPQSS
-0.329066	NaN	-1.52837	-0.622368	NaN	0.140507	-0.297015	0.246259	0.180217	0.211698	S	2			Casein kinase I substrate motif;Casein kinase II substrate motif;CDK kinase substrate motif_minimal;CDK kinase substrate motif_minimal_pS;ERK1,2 kinase substrate motif;GSK-3, ERK1, ERK2, CDK5 substrate motif;PKA kinase substrate motif;WW domain binding motif	+	0.999602	0.00155236	102.5	102.5	651.792	-0.24143	270	7.11747	6.55536	NaN	5.90592	5.94798	NaN	5.87028	6.11883	6.22438	6.36029	6.25428	P39001	270	P39001	Transcriptional regulatory protein UME6	UME6	LIITSANKNNGKTTNSPMSILSRNNSTNNND
0.108425	NaN	0.358935	-0.0691523	-0.15082	0.155261	-0.389787	0.0516534	0.0704665	-0.213876	S	2			Casein kinase I substrate motif;Casein kinase II substrate motif;CDK kinase substrate motif_minimal;CDK kinase substrate motif_minimal_pS;ERK1,2 kinase substrate motif;GSK-3, ERK1, ERK2, CDK5 substrate motif;MAPKAPK2 kinase substrate motif;WW domain binding motif	+	0.982671	4.18077e-16	174.19	174.19	906.419	-1.0607	44	7.67946	6.91231	NaN	6.90612	6.86886	6.53427	6.6023	6.59544	6.60392	6.74489	6.51099	P39521	44	P39521	Pre-rRNA-processing protein FHL1	FHL1	SSALKDQETKESITNSPTSEVPIETKLPKSS
1.46809	0.951401	0.777171	0.584977	0.310898	0.360972	-0.109962	0.0100762	0.106933	0.221068	S	2			Casein kinase II substrate motif;CDK kinase substrate motif_minimal;CDK kinase substrate motif_minimal_pS;ERK1,2 kinase substrate motif;G protein-coupled receptor kinase 1 substrate motif;GSK-3, ERK1, ERK2, CDK5 substrate motif;PKA kinase substrate motif;PKC kinase substrate motif;WW domain binding motif	+	0.999883	0.0023141	102.52	80.706	433.705	-0.19447	352	7.16729	6.10636	5.848	5.36541	6.21189	6.05786	6.36526	6.11331	6.22709	6.35153	6.33502	P39705	352	P39705	Nucleoporin NUP60	NUP60	EQGEEPMKQLNATKISPSAPSKDSFTKYKPA
1.05313	0.26616	0.381761	0.446128	-0.193456	0.0763716	-0.175301	-0.160017	0.0829426	-0.10165	S	2			Casein kinase I substrate motif;Casein kinase II substrate motif;CDK kinase substrate motif_minimal;CDK kinase substrate motif_minimal_pS;ERK1,2 kinase substrate motif;G protein-coupled receptor kinase 1 substrate motif;GSK-3, ERK1, ERK2, CDK5 substrate motif;WW domain binding motif	+	0.99978	1.94344e-32	122.14	113.65	1189.01	0.75882	81	8.88188	8.27642	7.91881	7.82864	7.87796	7.76441	7.76569	7.64796	7.8098	7.81641	7.74878	P39705	81	P39705	Nucleoporin NUP60	NUP60	RRISSMPGGYFHSEISPDSTVNRSVVVSAVG
1.31101	0.215613	0.447741	0.503425	0.174377	0.182295	0.270608	0.0672131	0.0053479	0.544056	S	2			CDK kinase substrate motif_minimal;CDK kinase substrate motif_minimal_pS;ERK1,2 kinase substrate motif;G protein-coupled receptor kinase 1 substrate motif;GSK-3, ERK1, ERK2, CDK5 substrate motif;PAK2 kinase substrate motif;PKA kinase substrate motif;PKC kinase substrate motif;WW domain binding motif	+	1	3.62468e-90	193.28	140.91	524.258	-0.27822	312	6.95666	5.96143	5.80077	5.76287	5.93585	5.87969	6.08696	5.94341	6.02955	6.0548	5.99946	P39705	312	P39705	Nucleoporin NUP60	NUP60	PYSSYVSQIRKHKRVSPNAAPRQEISEEETT
0.0518028	NaN	0.180692	-0.156914	-0.36042	-0.246347	-0.363003	0.120043	0.0683926	NaN	S	2			Casein kinase I substrate motif;CDK kinase substrate motif_minimal;CDK kinase substrate motif_minimal_pS;ERK1,2 kinase substrate motif;G protein-coupled receptor kinase 1 substrate motif;GSK3 kinase substrate motif;GSK-3, ERK1, ERK2, CDK5 substrate motif;MAPKAPK2 kinase substrate motif;MDC1 BRCT domain binding motif;Plk1 PBD domain binding motif;WW domain binding motif	+	0.967018	0.000616835	118.51	118.51	585.282	0.20245	430	6.81245	6.06748	NaN	5.88816	6.13713	5.9325	5.8344	5.50773	5.75172	5.87808	NaN	P39956	430	P39956	DNA damage-responsive transcriptional repressor RPH1	RPH1	VGHFSNFKSKSSGVSSPLLSRMKDYSNIVEP
0.301479	-0.339935	-0.049352	-0.410341	-0.620962	-0.0980152	-0.589188	-0.158983	-0.0454429	-0.650121	S	2			Casein kinase I substrate motif;CDK kinase substrate motif_minimal;CDK kinase substrate motif_minimal_pS;ERK1,2 kinase substrate motif;G protein-coupled receptor kinase 1 substrate motif;GSK3 kinase substrate motif;GSK-3, ERK1, ERK2, CDK5 substrate motif;PKA kinase substrate motif;PKC kinase substrate motif;WW domain binding motif	+	1	6.31267e-18	180.09	107.99	599.767	0.052441	519	8.0267	7.07664	6.84075	7.12548	7.11866	7.01094	7.01895	6.90979	7.13758	7.08164	6.80422	P39969	519	P39969	Protein BOI2	BOI2	RSALPKNNQGGGKALSPIPSPTRNSVRNEDS
0.301479	-0.312433	-0.049352	-0.42707	-0.620962	-0.0980152	-0.521955	-0.158983	-0.0454429	-0.752663	S	2			Casein kinase II substrate motif;Cdc2 kinase substrate motif;CDK kinase substrate motif;CDK kinase substrate motif_minimal;CDK kinase substrate motif_minimal_pS;CDK1,2,4,6 kinase substrate motif;DNA dependent Protein kinase substrate motif;ERK1,2 kinase substrate motif;GSK-3, ERK1, ERK2, CDK5 substrate motif;MAPKAPK2 kinase substrate motif;pSPxK/R;WW domain binding motif	+	0.994464	6.31267e-18	180.09	59.116	599.767	0.018867	523	8.00277	7.07664	6.65527	7.12548	7.11866	7.01094	7.01895	6.68433	7.13758	7.08164	6.80422	P39969	523	P39969	Protein BOI2	BOI2	PKNNQGGGKALSPIPSPTRNSVRNEDSEGKL
2.05913	-0.200253	0.594334	0.151538	0.128062	-0.551983	0.456069	0.99071	0.649299	0.480498	S	4			CDK kinase substrate motif_minimal;CDK kinase substrate motif_minimal_pS;ERK1,2 kinase substrate motif;Growth associated histone HI kinase substrate motif;GSK-3, ERK1, ERK2, CDK5 substrate motif;WW domain binding motif	+	0.998268	0.00203108	99.273	83.666	635.078	0.47696	457	7.64161	6.96084	6.62581	6.77351	6.76399	6.67625	5.77396	6.64516	6.33349	6.70528	6.23629	P39969	457	P39969	Protein BOI2	BOI2	APKPPSYPSPAQPPKSPLLNNTRTSPSPAQL
0.662643	-0.378179	0.484227	0.595075	0.532741	0.399064	-0.159629	0.0412835	-0.161952	-0.959399	S	2			Casein kinase I substrate motif;CDK kinase substrate motif_minimal;CDK kinase substrate motif_minimal_pS;ERK1,2 kinase substrate motif;GSK-3, ERK1, ERK2, CDK5 substrate motif;MAPKAPK2 kinase substrate motif;WW domain binding motif	+	1	1.36697e-209	282.62	255.16	753.306	-0.048234	28	7.9052	7.00907	6.50433	6.98569	6.94518	7.10243	6.9804	6.9007	7.06502	6.65729	6.33504	P39969	28	P39969	Protein BOI2	BOI2	LNTTVSRDKDVSDTLSPDFDSKGSATGRDGG
-0.232906	-2.73392	-2.01696	-0.718438	-0.867659	-0.033793	-0.485118	-0.0610158	0.0117043	-0.679063	S	2			Cdc2 kinase substrate motif;CDK kinase substrate motif;CDK kinase substrate motif_minimal;CDK kinase substrate motif_minimal_pS;CDK1,2,4,6 kinase substrate motif;ERK1,2 kinase substrate motif;GSK-3, ERK1, ERK2, CDK5 substrate motif;MAPKAPK2 kinase substrate motif;pSPxK/R;WW domain binding motif	+	1	0.000148801	127.17	111.94	584.249	0.19972	652	7.37057	6.62164	6.25083	5.95964	6.38977	6.12349	6.30486	6.5307	6.64635	6.25464	6.06982	P39969	652	P39969	Protein BOI2	BOI2	SASRTSSFKKSSFMLSPFRQQFTDNAARSSS
NaN	-1.2455	-0.869713	-1.25236	NaN	-0.489646	-0.731531	-0.46728	-0.226139	-0.50518	S	2			14-3-3 domain binding motif;Calmodulin-dependent protein kinase II substrate motif;Casein kinase II substrate motif;CDK kinase substrate motif_minimal;CDK kinase substrate motif_minimal_pS;ERK1,2 kinase substrate motif;GSK-3, ERK1, ERK2, CDK5 substrate motif;MDC1 BRCT domain binding motif;PKA kinase substrate motif;PKC kinase substrate motif;Plk1 PBD domain binding motif;WW domain binding motif	+	0.815854	6.23308e-16	169.43	169.43	908.371	0.32708	667	7.26837	NaN	6.02637	6.41681	6.36161	NaN	6.4246	6.26799	6.38773	6.48697	6.40751	P39969	667	P39969	Protein BOI2	BOI2	SPFRQQFTDNAARSSSPEENPITSMPSEKNS
-0.576957	-1.72365	-1.27196	-1.51288	-1.24379	-0.828713	NaN	-0.196607	-0.0846086	-0.533264	S	2			Casein kinase I substrate motif;Casein kinase II substrate motif;Cdc2 kinase substrate motif;CDK kinase substrate motif;CDK kinase substrate motif_minimal;CDK kinase substrate motif_minimal_pS;CDK1,2,4,6 kinase substrate motif;ERK1,2 kinase substrate motif;Growth associated histone HI kinase substrate motif;GSK-3, ERK1, ERK2, CDK5 substrate motif;pSPxK/R;WW domain binding motif	+	0.992919	6.60665e-45	211.13	189.55	1003.93	-0.4352	399	7.86354	7.12385	6.80245	6.85289	6.83584	6.81061	6.87811	NaN	6.64711	7.1014	6.9205	P40020	399	P40020	Factor interacting with REF2	FIR1	TLKFFQQFEPSEEPTSPTRQVNPESLDKLDM
-1.41614	-0.479334	-2.81159	-2.09758	-1.4352	-0.535058	-0.463204	0.109857	-0.0272956	-0.78576	S	2			CDK kinase substrate motif_minimal;CDK kinase substrate motif_minimal_pS;ERK1,2 kinase substrate motif;GSK-3, ERK1, ERK2, CDK5 substrate motif;PKA kinase substrate motif;WW domain binding motif	+	0.999887	2.44599e-81	164.41	163.64	773.333	-0.2933	450	7.90628	6.76926	7.00505	6.95999	6.77617	6.96716	7.00143	6.92356	6.94771	6.85119	6.7669	P40020	450	P40020	Factor interacting with REF2	FIR1	NSGDTNNEDFLKVDTSPVNQSFESRRQMLID
0.481787	-2.68143	-1.19447	-0.27858	-0.131721	0.275839	-0.253021	0.165127	-0.0677764	-0.3639	S	3			CDK kinase substrate motif_minimal;CDK kinase substrate motif_minimal_pS;ERK1,2 kinase substrate motif;GSK-3, ERK1, ERK2, CDK5 substrate motif;PKA kinase substrate motif;PKC kinase substrate motif;WW domain binding motif	+	1	8.52003e-37	179.35	160.52	427.512	-0.02387	62	7.80841	6.79218	6.60622	6.57402	6.88933	6.76845	6.86037	6.84624	6.96309	6.88594	6.74678	P40021	62	P40021	Zinc-regulated protein 8	ZRG8	PSQMNYDSIPPPAKHSPGFESFHRLANKTSK
0.689869	-0.812786	-0.499884	0.233651	0.462972	0.327004	0.409297	0.270573	0.188184	0.240179	S	2			14-3-3 domain binding motif;Calmodulin-dependent protein kinase II substrate motif;Casein kinase II substrate motif;CDK kinase substrate motif_minimal;CDK kinase substrate motif_minimal_pS;ERK1,2 kinase substrate motif;GSK-3, ERK1, ERK2, CDK5 substrate motif;MAPKAPK2 kinase substrate motif;PKA kinase substrate motif;PKC kinase substrate motif;WW domain binding motif	+	0.999984	2.27465e-39	207.92	177.04	723.782	0.16925	41	7.68404	7.14201	6.55114	6.76902	6.4933	6.3506	6.76961	6.54692	6.60451	6.582	6.38128	P40052	41	P40052	Uncharacterized protein YER079W	YER079W	TNNRSTNLDLDQRSMSPSNIASGEDRITRTN
1.07978	NaN	0.670429	0.602898	0.172197	0.358713	0.118241	0.229974	0.136632	-0.273576	S	2			CDK kinase substrate motif_minimal;CDK kinase substrate motif_minimal_pS;ERK1,2 kinase substrate motif;GSK-3, ERK1, ERK2, CDK5 substrate motif;MAPKAPK2 kinase substrate motif;PKA kinase substrate motif;PKC kinase substrate motif;WW domain binding motif	+	1	6.58212e-35	152.13	152.13	1315.03	-0.53225	563	7.96517	7.07918	NaN	7.34232	6.96762	7.03258	6.87784	6.9218	6.9664	6.84038	6.78946	P40059	563	P40059	Transcriptional regulatory protein DOT6	DOT6	TVFSSSSSNISSKDVSPDPIFSPDPADDSSN
2.50406	0.958084	0.91156	1.23189	-0.793105	0.962913	-0.17594	-0.0990932	-0.117562	1.31133	S	3			Casein kinase I substrate motif;Casein kinase II substrate motif;CDK kinase substrate motif_minimal;CDK kinase substrate motif_minimal_pS;ERK1,2 kinase substrate motif;G protein-coupled receptor kinase 1 substrate motif;GSK3 kinase substrate motif;GSK-3, ERK1, ERK2, CDK5 substrate motif;WW domain binding motif	+	0.999534	1.4108e-138	205.8	128.64	729.972	-0.34633	487	8.77861	8.06528	7.72915	7.54695	7.79292	7.74462	7.71283	7.78806	7.80718	7.92404	7.22706	P40059	487	P40059	Transcriptional regulatory protein DOT6	DOT6	IQWRLNALSSDADMLSPTHSPQKTLSKKTCP
0.6171	0.765768	0.0798897	0.207928	-0.376402	-0.177471	-0.537445	-0.711495	-0.295135	-1.11882	S	2			14-3-3 domain binding motif;b-Adrenergic Receptor kinase substrate motif;Calmodulin-dependent protein kinase II substrate motif;Casein kinase II substrate motif;CDK kinase substrate motif_minimal;CDK kinase substrate motif_minimal_pS;ERK1,2 kinase substrate motif;GSK-3, ERK1, ERK2, CDK5 substrate motif;MAPKAPK2 kinase substrate motif;PKA kinase substrate motif;PKC kinase substrate motif;WW domain…	+	1	4.45284e-52	227	72.583	815.877	0.096042	50	7.70093	6.83768	6.23231	6.70314	6.76779	6.69478	6.70127	6.76223	6.76603	6.7135	6.59797	P40072	50	P40072	E3 ubiquitin-protein ligase complex SLX5-SLX8 subunit SLX8	SLX8	EVSRTQNIVTDNRHDSPEAVVEIIGERALEN
1.45549	-0.363788	-0.0701146	0.787842	1.14986	1.45553	1.02935	0.749766	0.198229	-0.249142	S	2			Cdc2 kinase substrate motif;CDK kinase substrate motif;CDK kinase substrate motif_minimal;CDK kinase substrate motif_minimal_pS;CDK1,2,4,6 kinase substrate motif;ERK1,2 kinase substrate motif;G protein-coupled receptor kinase 1 substrate motif;Growth associated histone HI kinase substrate motif;GSK-3, ERK1, ERK2, CDK5 substrate motif;pSPxK/R;WW domain binding motif	+	1	8.18966e-08	162.49	136.93	597.779	-0.019268	368	7.33983	6.30185	6.06269	6.32319	6.50465	6.07791	6.49586	6.43554	6.51314	6.2919	6.05545	P40095	368	P40095	Uncharacterized protein YER158C	YER158C	ALGDNNRIPVLPPPRSPNRPTLSDKRTTKLY
1.25505	0.12584	0.357067	-0.306612	-0.522156	0.308216	-0.31545	-0.10675	-0.0204844	-0.292075	S	2			Casein kinase I substrate motif;Casein kinase II substrate motif;CDK kinase substrate motif_minimal;CDK kinase substrate motif_minimal_pS;ERK1,2 kinase substrate motif;GSK-3, ERK1, ERK2, CDK5 substrate motif;MDC1 BRCT domain binding motif;PKA kinase substrate motif;Plk1 PBD domain binding motif;WW domain binding motif	+	0.994869	6.30244e-07	147.7	147.7	739.338	0.44164	495	7.55979	6.97762	6.44047	6.45608	6.6035	6.23442	6.27492	6.33401	6.73576	6.47913	6.47004	P40343	495	P40343	Vacuolar protein sorting-associated protein 27	VPS27	PQQDVSRQQSVKANSSPTTNIDHLKTIDVTP
1.45012	-0.254836	0.532762	-0.126576	-0.47747	0.258011	-0.176195	0.0832177	0.0421597	-0.121944	S	2			14-3-3 domain binding motif;Calmodulin-dependent protein kinase II substrate motif;Casein kinase II substrate motif;CDK kinase substrate motif_minimal;CDK kinase substrate motif_minimal_pS;DNA dependent Protein kinase substrate motif;ERK1,2 kinase substrate motif;GSK-3, ERK1, ERK2, CDK5 substrate motif;PKA kinase substrate motif;PKC kinase substrate motif;WW domain binding motif	+	1	8.72048e-68	239.87	187.11	929.945	0.97745	613	7.9664	7.37754	6.77536	7.0258	6.70739	6.3122	6.94433	6.83332	6.93499	7.05801	6.96989	P40343	613	P40343	Vacuolar protein sorting-associated protein 27	VPS27	PASSSEIPIKEERPPSPQEELLIEL______
0.156997	-1.71189	-1.24202	-0.277985	-0.229096	0.126927	0.0461909	0.211632	0.31856	0.279494	S	2			Casein kinase I substrate motif;CDK kinase substrate motif_minimal;CDK kinase substrate motif_minimal_pS;ERK1,2 kinase substrate motif;Growth associated histone HI kinase substrate motif;GSK-3, ERK1, ERK2, CDK5 substrate motif;WW domain binding motif	+	1	6.26619e-08	158.01	81.494	605.762	-0.49411	220	7.22222	6.51052	5.76109	6.13707	6.29477	6.11217	6.26748	6.23845	6.36401	6.2642	5.69464	P40357	220	P40357	Protein transport protein SEC9	SEC9	PPVSTSTNSLSLDQRSPLANPMQEKRNPYAD
0.318164	-0.0057592	-0.148739	0.244976	0.179351	0.0949726	0.114925	0.252862	0.0652797	-0.231924	S	3			Casein kinase I substrate motif;Casein kinase II substrate motif;CDK kinase substrate motif_minimal;CDK kinase substrate motif_minimal_pS;DNA dependent Protein kinase substrate motif;ERK1,2 kinase substrate motif;G protein-coupled receptor kinase 1 substrate motif;GSK-3, ERK1, ERK2, CDK5 substrate motif;WW domain binding motif	+	0.93363	1.93703e-11	141.13	79.013	730.334	-0.31112	152	7.74282	6.99598	6.78495	6.43511	6.80997	6.74367	6.80215	6.69875	6.76908	6.68048	6.41186	P40473	152	P40473	Transcriptional acticator POG1	POG1	NRDTNNDNNNHLTIPSPITTKKRKINASELA
0.267184	1.08985	-0.259423	0.0612099	0.084242	0.291045	0.124094	0.195533	0.13462	0.704935	S	2			Casein kinase I substrate motif;CDK kinase substrate motif_minimal;CDK kinase substrate motif_minimal_pS;ERK1,2 kinase substrate motif;Growth associated histone HI kinase substrate motif;GSK-3, ERK1, ERK2, CDK5 substrate motif;MAPKAPK2 kinase substrate motif;PKA kinase substrate motif;PKC kinase substrate motif;WW domain binding motif	+	1	5.67967e-36	205.62	43.761	609.252	0.26242	168	8.39616	7.37985	7.40541	7.41915	7.50416	7.37554	7.40012	7.37051	7.52813	7.29398	7.19401	P40473	168	P40473	Transcriptional acticator POG1	POG1	PITTKKRKINASELASPRGHRRYRSDIPTVS
1.22438	1.05002	0.920953	0.916998	1.10911	1.5272	1.44316	0.903117	0.60665	0.357955	S	2			Casein kinase I substrate motif;Casein kinase II substrate motif;CDK kinase substrate motif_minimal;CDK kinase substrate motif_minimal_pS;ERK1,2 kinase substrate motif;GSK-3, ERK1, ERK2, CDK5 substrate motif;PKA kinase substrate motif;WW domain binding motif	+	0.999999	0	177.04	170.78	734.327	1.1391	276	7.80327	6.8382	6.56876	6.95951	6.83419	6.83262	6.80357	6.74097	6.92629	6.63959	6.74588	P40476	276	P40476	Pheromone-regulated membrane protein 5	PRM5	KPAKIASSPSRKLLNSPESDGSVNRNHSKGN
0.404458	NaN	-0.065848	-0.464145	-0.810073	-0.0184917	-0.731444	-0.0596321	0.161072	-0.761881	S	2			Casein kinase II substrate motif;Cdc2 kinase substrate motif;CDK kinase substrate motif;CDK kinase substrate motif_minimal;CDK kinase substrate motif_minimal_pS;CDK1,2,4,6 kinase substrate motif;ERK1,2 kinase substrate motif;G protein-coupled receptor kinase 1 substrate motif;GSK-3, ERK1, ERK2, CDK5 substrate motif;pSPxK/R;WW domain binding motif	+	0.985011	1.26999e-225	240.44	233.1	891.894	0.61715	36	7.20099	6.60362	NaN	6.34838	6.25237	6.01275	6.28215	6.02821	6.31439	6.162	5.51326	P40484	36	P40484	DBF2 kinase activator protein MOB1	MOB1	FKWNTANAANNAGSVSPTKATPHNNTINGNN
1.04644	0.19136	-0.262914	-0.169027	-0.179256	-0.353097	-0.579663	-0.155231	-0.279055	-0.552475	S	2			Casein kinase I substrate motif;Casein kinase II substrate motif;CDK kinase substrate motif_minimal;CDK kinase substrate motif_minimal_pS;ERK1,2 kinase substrate motif;G protein-coupled receptor kinase 1 substrate motif;GSK3 kinase substrate motif;GSK-3, ERK1, ERK2, CDK5 substrate motif;WW domain binding motif	+	0.953624	3.91039e-18	127.15	127.15	1349.09	-0.11295	29	9.69249	8.72185	8.56517	8.71112	8.51069	8.90595	8.54722	8.67871	8.82014	8.67775	8.62446	P40510	29	P40510	D-3-phosphoglycerate dehydrogenase 2	SER33	QRAMNFSGSPGAVSTSPTQSFMNTLPRRVSI
1.41908	0.615928	-0.142348	0.347234	-0.49416	-0.0054719	-0.575312	-0.257252	-0.534261	-0.655627	S	2			b-Adrenergic Receptor kinase substrate motif;CDK kinase substrate motif_minimal;CDK kinase substrate motif_minimal_pS;ERK1,2 kinase substrate motif;Growth associated histone HI kinase substrate motif;GSK-3, ERK1, ERK2, CDK5 substrate motif;PKA kinase substrate motif;PKC kinase substrate motif;WW domain binding motif	+	1	3.79299e-26	192.65	89.629	636.785	-0.87748	291	7.29223	6.68884	6.54553	6.49864	6.03503	6.01574	6.15195	6.09788	6.13837	6.00307	5.94202	P40558	291	P40558	Cytosolic Fe-S cluster assembly factor CFD1	CFD1	TTTPVVDKHEQPQIESPK_____________
1.02579	-0.00216244	0.189137	-0.154972	-0.362105	-0.0803847	-0.462995	-0.286645	-0.312084	-0.441908	S	2			Casein kinase I substrate motif;Casein kinase II substrate motif;CDK kinase substrate motif_minimal;CDK kinase substrate motif_minimal_pS;ERK1,2 kinase substrate motif;G protein-coupled receptor kinase 1 substrate motif;GSK-3, ERK1, ERK2, CDK5 substrate motif;WW domain binding motif	+	0.996243	2.50573e-58	223.65	223.65	877.404	-0.14622	625	8.05131	7.60284	6.98437	6.80317	7.21051	6.52552	7.11647	6.89268	6.97667	6.59089	6.41709	P40563	625	P40563	Altered inheritance of mitochondria protein 21	AIM21	TNAVGNRKAISEESLSPSEAIANRDQNDTTE
0.175159	NaN	-0.165301	-0.21661	-0.0340749	0.00484117	-0.20063	-0.0920721	-0.0766959	-0.176195	S	3			Casein kinase II substrate motif;CDK kinase substrate motif_minimal;CDK kinase substrate motif_minimal_pS;ERK1,2 kinase substrate motif;GSK-3, ERK1, ERK2, CDK5 substrate motif;WW domain binding motif	+	0.999567	7.53792e-31	176.11	131.94	759.332	0.091135	167	7.98304	7.13194	NaN	7.04474	7.00441	6.93834	7.06867	7.01937	7.15903	6.88291	6.93099	P40563	167	P40563	Altered inheritance of mitochondria protein 21	AIM21	EKNEHEGAEGNESAISPSNLVNKSNNEVTEH
-0.395172	-1.20082	-0.983751	-1.32233	-1.12691	-0.50518	-0.669843	-0.355355	-0.201132	-0.46425	S	2			Casein kinase I substrate motif;Casein kinase II substrate motif;Cdc2 kinase substrate motif;CDK kinase substrate motif;CDK kinase substrate motif_minimal;CDK kinase substrate motif_minimal_pS;CDK1,2,4,6 kinase substrate motif;DNA dependent Protein kinase substrate motif;ERK1,2 kinase substrate motif;G protein-coupled receptor kinase 1 substrate motif;GSK-3, ERK1, ERK2, CDK5 substrate motif;pSPxK…	+	0.998245	9.57788e-151	233.14	191.96	779.329	0.43424	1889	7.33939	6.58885	5.911	6.39777	6.26993	6.26366	6.39185	6.18608	6.52221	6.47142	5.82402	P41832	1889	P41832	Protein BNI1	BNI1	PLATRGVMNTSEDLPSPSKTSALEDQEEISD
-0.537346	-0.00230651	-0.0865121	-0.0067647	0.331028	-0.148348	-0.202261	-0.210638	-0.199248	-0.287472	S	3			b-Adrenergic Receptor kinase substrate motif;CDK kinase substrate motif_minimal;CDK kinase substrate motif_minimal_pS;ERK1,2 kinase substrate motif;GSK-3, ERK1, ERK2, CDK5 substrate motif;WW domain binding motif	+	1	3.33586e-40	178.11	101.59	856.727	-0.17335	60	9.80742	8.74997	8.65549	8.84218	8.9245	8.87195	8.79168	8.79102	8.92016	8.80069	8.62553	P41920	60	P41920	Ran-specific GTPase-activating protein 1	YRB1	DTKEETKKEGDDAPESPDIHFEPVVHLEKVD
0.773985	-0.516822	-0.425889	-0.535058	-0.731096	-0.1503	-1.309	-0.775767	-0.627046	-0.892585	S	2			14-3-3 domain binding motif;Akt kinase substrate motif;Calmodulin-dependent protein kinase II substrate motif;Casein kinase I substrate motif;Casein kinase II substrate motif;CDK kinase substrate motif_minimal;CDK kinase substrate motif_minimal_pS;ERK1,2 kinase substrate motif;GSK-3, ERK1, ERK2, CDK5 substrate motif;MAPKAPK1 kinase substrate motif;PKA kinase substrate motif;PKC epsilon kinase sub…	+	1	1.55231e-26	143.05	109.07	686.811	0.59818	486	8.09036	7.41042	6.84909	7.12343	7.11062	7.07203	7.16664	6.9137	7.031	7.04945	6.87648	P42846	486	P42846	Protein KRI1	KRI1	RTKEEQDLKFRYREVSPESFGLTAREIFAAD
2.6238	0.616746	0.861998	1.03437	0.623576	0.641356	0.386789	0.466277	0.465201	0.480438	S	2			Calmodulin-dependent protein kinase II substrate motif;Casein kinase II substrate motif;CDK kinase substrate motif_minimal;CDK kinase substrate motif_minimal_pS;Chk1 kinase substrate motif;ERK1,2 kinase substrate motif;G protein-coupled receptor kinase 1 substrate motif;GSK-3, ERK1, ERK2, CDK5 substrate motif;PKA kinase substrate motif;PKC kinase substrate motif;WW domain binding motif	+	1	1.29646e-59	168.89	168.89	662.837	0.26528	418	8.17421	7.73261	6.76842	7.15085	7.1645	7.0029	7.09054	6.94503	7.02424	7.02959	6.91514	P43574	418	P43574	Transcriptional regulatory protein GAT1	GAT1	VAPLKSQDIPIPKIASPSIPQYLRSNTRHHL
0.176984	0.352547	0.370154	0.296315	0.30693	0.143261	0.227067	0.178518	-0.00129789	0.11516	S	2			14-3-3 domain binding motif;Akt kinase substrate motif;Calmodulin-dependent protein kinase II substrate motif;CDK kinase substrate motif_minimal;CDK kinase substrate motif_minimal_pS;ERK1,2 kinase substrate motif;GSK-3, ERK1, ERK2, CDK5 substrate motif;MAPKAPK1 kinase substrate motif;PKA kinase substrate motif;PKC kinase substrate motif;WW domain binding motif	+	0.99982	5.37448e-73	236.96	91.238	1121.42	0.073329	133	8.29609	7.46638	7.15509	7.23795	7.359	7.22853	7.45271	7.40676	7.26005	7.29044	6.74155	P43587	133	P43587	Type 1 phosphatases regulator YPI1	YPI1	RLERRHRKLEKKRSYSPNAYEIQPDYSEYRR
1.02257	0.151891	1.0494	0.212033	-0.140648	0.157721	0.168496	0.472489	0.140746	0.441184	S	2			Casein kinase II substrate motif;CDK kinase substrate motif_minimal;CDK kinase substrate motif_minimal_pS;ERK1,2 kinase substrate motif;GSK-3, ERK1, ERK2, CDK5 substrate motif;WW domain binding motif	+	0.953385	2.33447e-64	220.28	155.71	1074.98	-0.19223	14	8.48444	7.46507	7.47248	7.42636	7.43323	7.11331	7.5496	7.65297	7.63298	7.5095	7.37572	P43598	14	P43598	Uncharacterized protein YFR017C	YFR017C	__MTDPHLNTPQVSTSPTFERSQDFLNIDEP
0.460687	0.776998	0.0865227	0.495817	0.970215	-1.65942	0.259668	0.427983	0.470729	0.301355	S	2			Casein kinase I substrate motif;Casein kinase II substrate motif;CDK kinase substrate motif_minimal;CDK kinase substrate motif_minimal_pS;ERK1,2 kinase substrate motif;G protein-coupled receptor kinase 1 substrate motif;GSK3 kinase substrate motif;GSK-3, ERK1, ERK2, CDK5 substrate motif;WW domain binding motif	+	0.990455	1.10186e-36	202.63	138.91	734.294	0.11799	397	8.52021	8.00087	7.54926	7.66519	6.61281	7.35631	7.32218	7.44287	7.54326	7.43048	7.07875	P43603	397	P43603	LAS seventeen-binding protein 3	LSB3	ASTPQTSQGRFTAPTSPSTSSPKAVALYSFA
0.310737	0	-0.121679	-0.191057	-0.328837	-0.182438	-0.492622	-0.448372	-0.453544	-0.505992	S	2			b-Adrenergic Receptor kinase substrate motif;Casein kinase II substrate motif;CDK kinase substrate motif_minimal;CDK kinase substrate motif_minimal_pS;ERK1,2 kinase substrate motif;GSK-3, ERK1, ERK2, CDK5 substrate motif;PKA kinase substrate motif;PKC kinase substrate motif;WW domain binding motif	+	1	2.09523e-81	255.91	151.07	750.324	-0.2316	50	8.0905	7.57572	6.99444	7.18444	6.90555	6.87681	7.13082	6.85025	7.01578	6.90897	6.75632	P45976	50	P45976	Pre-mRNA polyadenylation factor FIP1	FIP1	GASSNPDIVKRQKFDSPVEETPATARDDRSD
0.295978	NaN	-0.183201	-0.440421	-0.755828	0.155502	-0.211137	0.207128	0.180087	-0.506805	S	2			Casein kinase I substrate motif;Casein kinase II substrate motif;CDK kinase substrate motif_minimal;CDK kinase substrate motif_minimal_pS;ERK1,2 kinase substrate motif;G protein-coupled receptor kinase 1 substrate motif;GSK3 kinase substrate motif;GSK-3, ERK1, ERK2, CDK5 substrate motif;WW domain binding motif	+	0.999953	5.0839e-34	190.33	190.33	1119.51	0.059026	122	7.3868	6.69598	NaN	6.47385	6.4757	6.10897	6.56984	6.38785	6.22461	6.49559	6.07339	P46958	122	P46958	IME2-dependent-signaling protein	IDS2	TRESVSDILNDLTLGSPEPSERASPIRQPSV
1.57971	NaN	1.78468	1.71033	2.52234	1.65758	1.92423	1.66127	1.37209	1.95904	S	3			Casein kinase I substrate motif;CDK kinase substrate motif_minimal;CDK kinase substrate motif_minimal_pS;ERK1,2 kinase substrate motif;G protein-coupled receptor kinase 1 substrate motif;GSK3 kinase substrate motif;GSK-3, ERK1, ERK2, CDK5 substrate motif;MDC1 BRCT domain binding motif;Plk1 PBD domain binding motif;WW domain binding motif	+	0.5006	0.00362838	71.678	71.678	1094.9	-0.64214	582	8.72687	7.97002	NaN	7.9046	7.69983	7.8396	7.8855	7.78135	7.58534	7.64057	7.31981	P47029	582	P47029	Arrestin-related trafficking adapter 3	ALY2	LYHNSNIFFPKEVLSSPVLSPNVQPLDILIP
1.36781	NaN	1.78468	1.71033	2.52234	1.65758	1.92423	1.66127	1.37209	1.95904	S	3			CDK kinase substrate motif_minimal;CDK kinase substrate motif_minimal_pS;ERK1,2 kinase substrate motif;GSK-3, ERK1, ERK2, CDK5 substrate motif;MAPKAPK2 kinase substrate motif;WW domain binding motif	+	0.998796	0.00362838	71.678	71.678	1094.9	-0.64214	586	8.73684	8.02412	NaN	7.9046	7.69983	7.8396	7.8855	7.78135	7.58534	7.64057	7.31981	P47029	586	P47029	Arrestin-related trafficking adapter 3	ALY2	SNIFFPKEVLSSPVLSPNVQPLDILIPHLPS
-1.6951	1.0661	0.124597	-0.98499	-0.788017	0.00206449	-0.36042	0.326353	0.311256	0.642842	S	2			Casein kinase I substrate motif;Casein kinase II substrate motif;CDK kinase substrate motif_minimal;CDK kinase substrate motif_minimal_pS;ERK1,2 kinase substrate motif;GSK-3, ERK1, ERK2, CDK5 substrate motif;MDC1 BRCT domain binding motif;Plk1 PBD domain binding motif;WW domain binding motif	+	0.984015	3.85386e-47	167.97	112.58	921.425	-0.28	1056	7.97333	7.00852	7.29358	6.83901	7.16897	6.54948	6.74985	6.64149	7.04681	7.06397	6.79638	P47035	1056	P47035	Nucleolar protein NET1	NET1	ATPDKIPVTQLMDMSSPPSVKSKTTSNPSSI
-0.360982	-1.82843	-2.3295	-2.1731	-2.02751	-2.44379	-2.18948	-0.479334	0.470069	0.962042	S	3			CDK kinase substrate motif_minimal;CDK kinase substrate motif_minimal_pS;ERK1,2 kinase substrate motif;GSK-3, ERK1, ERK2, CDK5 substrate motif;PKA kinase substrate motif;PKC kinase substrate motif;WW domain binding motif	+	1	8.92874e-05	107.39	85.224	712.67	-0.13732	452	8.28119	7.597	7.05671	6.95347	6.8784	6.51232	6.72447	7.05346	7.4323	7.56439	7.60207	P47035	452	P47035	Nucleolar protein NET1	NET1	SQSSIADNNGSPVKNSPLGDAMPHNVHLAEL
-0.466653	-0.92562	-0.276318	-0.688404	-0.814591	-0.123136	-0.412944	-0.0765591	0.118633	-0.118626	S	2			Casein kinase I substrate motif;Casein kinase II substrate motif;CDK kinase substrate motif_minimal;CDK kinase substrate motif_minimal_pS;ERK1,2 kinase substrate motif;GSK-3, ERK1, ERK2, CDK5 substrate motif;WW domain binding motif	+	0.999997	5.96596e-63	232.6	208.28	653.302	0.15331	103	8.7115	7.76845	7.58672	7.78802	7.74389	7.66177	7.77732	7.61121	7.7795	7.75673	7.56348	P47068	103	P47068	Myosin tail region-interacting protein MTI1	BBC1	TIQPEVEQKDLPEPISPETKKETLSGPVPVP
0.549092	NaN	0.475154	0.700779	-0.433494	0.142815	0.139029	0.382796	0.116911	-0.00475299	S	2			b-Adrenergic Receptor kinase substrate motif;CDK kinase substrate motif_minimal;CDK kinase substrate motif_minimal_pS;ERK1,2 kinase substrate motif;Growth associated histone HI kinase substrate motif;GSK-3, ERK1, ERK2, CDK5 substrate motif;PKA kinase substrate motif;PKC kinase substrate motif;WW domain binding motif	+	1	0.00421539	95.477	74.962	491.227	0.15997	158	6.96234	5.41659	NaN	5.97908	5.75856	6.20194	6.35183	6.01595	5.99662	6.13583	5.16086	P47068	158	P47068	Myosin tail region-interacting protein MTI1	BBC1	HDSSSGNGERKVPMDSPKLKARLSMFNQDIT
0.509841	0.404687	0.261293	0.391834	0.169079	0.0581274	-0.799668	-0.274649	-0.394295	-0.775177	S	2			14-3-3 domain binding motif;Calmodulin-dependent protein kinase II substrate motif;CDK kinase substrate motif_minimal;CDK kinase substrate motif_minimal_pS;ERK1,2 kinase substrate motif;GSK-3, ERK1, ERK2, CDK5 substrate motif;MAPKAPK2 kinase substrate motif;MDC1 BRCT domain binding motif;PKA kinase substrate motif;PKC kinase substrate motif;Plk1 PBD domain binding motif;WW domain binding motif	+	1	3.91482e-93	266.2	247.93	705.29	-0.061928	177	8.41217	7.53218	7.31412	7.51475	7.56128	7.45466	7.39815	7.23137	7.4514	7.32436	7.16477	P47083	177	P47083	U3 small nucleolar RNA-associated protein MPP10	MPP10	AEEKRISSGQDERHSSPDPYGINDKFFDLEK
-0.472176	-0.165687	-0.460376	NaN	NaN	-0.166458	-0.0384361	-0.145351	-0.0980152	0.122271	S	3			14-3-3 domain binding motif;Akt kinase substrate motif;Calmodulin-dependent protein kinase II substrate motif;Casein kinase I substrate motif;Casein kinase II substrate motif;CDK kinase substrate motif_minimal;CDK kinase substrate motif_minimal_pS;ERK1,2 kinase substrate motif;G protein-coupled receptor kinase 1 substrate motif;GSK3 kinase substrate motif;GSK-3, ERK1, ERK2, CDK5 substrate motif;M…	+	0.959004	5.2119e-90	225.74	47.603	854.29	0.6946	57	7.13165	6.33017	6.25909	6.25964	NaN	NaN	6.16495	6.20295	6.24606	6.35683	5.82868	P47116	57	P47116	Serine/threonine-protein kinase PTK2/STK2	PTK2	AEQLGNGRSLRKRPTSPSISGSGSGGNSPSS
-0.0236102	NaN	-0.00446549	0.0658685	0.366243	-0.121546	-0.189919	0.029647	-0.434348	-0.626392	S	2			Casein kinase I substrate motif;Casein kinase II substrate motif;CDK kinase substrate motif_minimal;CDK kinase substrate motif_minimal_pS;ERK1,2 kinase substrate motif;GSK-3, ERK1, ERK2, CDK5 substrate motif;MDC1 BRCT domain binding motif;Plk1 PBD domain binding motif;WW domain binding motif	+	0.802742	5.09267e-48	191.78	191.78	773.358	0.092089	31	7.23835	6.50962	NaN	6.47561	6.4923	5.86217	6.4927	6.03064	6.03278	5.9858	6.01081	P48164	31	P48164	40S ribosomal protein S7-B	RPS7B	LELQVAKTFIDLESSSPELKADLRPLQIKSI
0.70703	-1.08943	0.938072	0.579879	-0.247806	0.636369	0.0205014	-0.199876	0.241458	-0.226755	S	2			CDK kinase substrate motif_minimal;CDK kinase substrate motif_minimal_pS;ERK1,2 kinase substrate motif;GSK-3, ERK1, ERK2, CDK5 substrate motif;MDC1 BRCT domain binding motif;Plk1 PBD domain binding motif;WW domain binding motif	+	0.927435	7.00935e-110	214.46	55.864	892.435	0.63399	1603	7.73779	6.80247	6.62189	6.88968	7.07463	6.51387	6.72933	6.40543	6.50394	6.74184	6.6657	P48415	1603	P48415	COPII coat assembly protein SEC16	SEC16	PAPPKLGTVPSNYVSSPDLVRRESIISTGSE
0.455119	-1.09126	0.385074	-0.143393	-0.465713	0.360305	-0.167486	0.160121	0.371422	0.00443588	S	2			Casein kinase II substrate motif;CDK kinase substrate motif_minimal;CDK kinase substrate motif_minimal_pS;ERK1,2 kinase substrate motif;GSK-3, ERK1, ERK2, CDK5 substrate motif;WW domain binding motif	+	0.999555	8.0603e-28	201.48	154.36	649.313	-0.0044386	806	8.27066	7.53716	7.13871	7.4502	7.34197	7.03491	7.30425	7.11494	7.26017	7.20172	6.99863	P48415	806	P48415	COPII coat assembly protein SEC16	SEC16	QATINLPTANKYAPVSPTVQQKQYPSVVQNL
-0.34551	-0.0430645	0.0306635	0.144792	0.387355	0.194592	0.252329	0.0758089	0.0622338	-0.280244	S	2			Casein kinase I substrate motif;Casein kinase II substrate motif;CDK kinase substrate motif_minimal;CDK kinase substrate motif_minimal_pS;ERK1,2 kinase substrate motif;Growth associated histone HI kinase substrate motif;GSK-3, ERK1, ERK2, CDK5 substrate motif;WW domain binding motif	+	0.999991	2.92215e-155	214.66	156.67	903.879	-0.45473	137	8.15518	7.17014	7.23086	7.45675	7.05434	7.24645	6.95097	7.09419	7.17187	7.10078	6.67425	P49686	137	P49686	Nucleoporin NUP42	NUP42	TGFGAMAATSNPFGKSPGSMGSAFGQPAFGA
1.41554	-0.424492	0.810663	0.40723	0.189697	-0.0951818	0.249376	0.281474	0.577616	0.356236	S	3			Casein kinase I substrate motif;Casein kinase II substrate motif;CDK kinase substrate motif_minimal;CDK kinase substrate motif_minimal_pS;ERK1,2 kinase substrate motif;G protein-coupled receptor kinase 1 substrate motif;GSK-3, ERK1, ERK2, CDK5 substrate motif;WW domain binding motif	+	0.979642	0.00407893	112.96	55.04	493.891	-0.039056	161	6.89495	5.84073	5.37003	5.82608	5.7207	5.83417	6.25532	5.69753	5.82974	5.15746	6.28504	P50077	161	P50077	Calcium-channel protein CCH1	CCH1	SFSSYSRSSSRRVSNSPSSTDRPPRSAKVLS
0.647445	-0.268434	-0.446574	-0.280481	-0.191815	-0.252295	-0.330558	0.0117189	0.107275	-0.206143	S	2			Casein kinase II substrate motif;CDK kinase substrate motif_minimal;CDK kinase substrate motif_minimal_pS;DNA dependent Protein kinase substrate motif;ERK1,2 kinase substrate motif;GSK-3, ERK1, ERK2, CDK5 substrate motif;WW domain binding motif	+	0.992553	1.09474e-14	174.19	174.19	830.901	0.26171	49	7.97843	7.27149	6.88891	7.0633	6.99573	6.92877	6.94268	6.86394	6.99663	6.87605	6.72047	P50105	49	P50105	Transcription initiation factor TFIID subunit 4	TAF4	NLSPGKASELSHSLPSPSQIKSTAHVSSTHN
1.18988	0.346426	0.460747	0.259651	0.0391029	0.00898711	-0.462785	-0.132906	-0.293841	-0.681224	S	2			Calmodulin-dependent protein kinase II substrate motif;Casein kinase I substrate motif;Casein kinase II substrate motif;CDK kinase substrate motif_minimal;CDK kinase substrate motif_minimal_pS;Chk1 kinase substrate motif;ERK1,2 kinase substrate motif;GSK-3, ERK1, ERK2, CDK5 substrate motif;PKA kinase substrate motif;PKC kinase substrate motif;WW domain binding motif	+	1	6.05808e-128	171.92	145.28	541.256	0.073682	80	8.66823	7.89766	7.60101	7.78663	7.7671	7.72268	7.62657	7.50433	7.64542	7.5217	7.35668	P50105	80	P50105	Transcription initiation factor TFIID subunit 4	TAF4	DAAGNTDDSVLPKNVSPTTNLRVESNGDTNN
2.18135	0.570529	0.644217	0.433272	0.371721	-0.152378	-0.473319	NaN	-0.385376	0.0121262	S	3			b-Adrenergic Receptor kinase substrate motif;Calmodulin-dependent protein kinase II substrate motif;CDK kinase substrate motif_minimal;CDK kinase substrate motif_minimal_pS;Chk1 kinase substrate motif;ERK1,2 kinase substrate motif;GSK-3, ERK1, ERK2, CDK5 substrate motif;MAPKAPK2 kinase substrate motif;PKA kinase substrate motif;PKC kinase substrate motif;WW domain binding motif	+	1	4.77588e-34	167.14	107.82	540.934	-0.37257	340	7.26202	7.01645	6.33758	6.02354	6.21144	6.10639	5.86105	5.71051	NaN	5.44256	5.3855	P50109	340	P50109	Protein PSP2	PSP2	VNETSKKGTPLSKLDSPALELQSKPDKSDEF
0.111991	0.924152	0.676503	0.325774	0.0837068	-0.0662615	0.207844	0.158462	0.276765	0.380071	S	2			Casein kinase I substrate motif;Casein kinase II substrate motif;CDK kinase substrate motif_minimal;CDK kinase substrate motif_minimal_pS;ERK1,2 kinase substrate motif;G protein-coupled receptor kinase 1 substrate motif;GSK3 kinase substrate motif;GSK-3, ERK1, ERK2, CDK5 substrate motif;PKA kinase substrate motif;PKC kinase substrate motif;WW domain binding motif	+	1	5.39745e-110	209.85	175.33	822.339	-0.0041513	82	8.40618	7.36668	7.37099	7.4338	7.51493	7.44473	7.36269	7.33917	7.51915	7.34072	7.31086	P53080	82	P53080	Enhancer of mRNA-decapping protein 1	EDC1	GHSSNKKPSFNQKKHSPPSSPSSTTTLGKKN
0.343677	-0.0792927	-0.828225	-0.234133	0.374991	0.299525	0.577595	0.217709	0.300182	0.342141	S	3			Casein kinase I substrate motif;Casein kinase II substrate motif;CDK kinase substrate motif_minimal;CDK kinase substrate motif_minimal_pS;ERK1,2 kinase substrate motif;G protein-coupled receptor kinase 1 substrate motif;GSK-3, ERK1, ERK2, CDK5 substrate motif;MAPKAPK2 kinase substrate motif;MDC1 BRCT domain binding motif;Plk1 PBD domain binding motif;WW domain binding motif	+	0.992882	6.24366e-62	181.64	77.031	591.26	-0.13193	86	7.94756	6.86869	6.74961	7.00962	7.03471	6.97546	6.91707	6.83043	7.18803	6.84877	6.88104	P53080	86	P53080	Enhancer of mRNA-decapping protein 1	EDC1	NKKPSFNQKKHSPPSSPSSTTTLGKKNRQNN
-0.107152	-0.427928	-0.432425	-0.391878	-0.240009	-0.297837	-0.49968	-0.305329	-0.251083	-0.319502	S	2			Casein kinase I substrate motif;Casein kinase II substrate motif;CDK kinase substrate motif_minimal;CDK kinase substrate motif_minimal_pS;ERK1,2 kinase substrate motif;GSK-3, ERK1, ERK2, CDK5 substrate motif;WW domain binding motif	+	0.99909	9.76391e-192	302.66	159.67	1045.96	0.0069455	53	9.74746	8.42679	8.73525	8.91561	8.89714	8.90572	8.49407	8.58548	8.68514	8.8041	8.73583	P53191	53	P53191	Phosphatidylinositol 3-phosphate-binding protein 2	PIB2	RGRKGDEESGADTVTSPITFEKKKIAPRAST
-1.02503	-0.429643	-0.305679	-0.396379	-0.333538	-0.10165	-0.0104934	-0.00460933	0.052895	-0.0880058	S	2			Casein kinase I substrate motif;Casein kinase II substrate motif;Cdc2 kinase substrate motif;CDK kinase substrate motif;CDK kinase substrate motif_minimal;CDK kinase substrate motif_minimal_pS;CDK1,2,4,6 kinase substrate motif;ERK1,2 kinase substrate motif;G protein-coupled receptor kinase 1 substrate motif;GSK3 kinase substrate motif;GSK-3, ERK1, ERK2, CDK5 substrate motif;pSPxK/R;WW domain bind…	+	0.999999	5.39255e-48	228.38	203.87	602.25	0.35877	494	7.88016	6.82174	6.87432	6.98616	6.82791	6.93683	6.88856	6.79406	6.96222	6.87991	6.77756	P53214	494	P53214	Protein MTL1	MTL1	NLSSNFHNRGIDDQYSPTKSASYSMSNSNSQ
0.208011	0.097363	-0.439038	-0.203013	NaN	-0.499374	0.228554	-0.0976109	-0.0504668	-0.112233	S	2			CDK kinase substrate motif_minimal;CDK kinase substrate motif_minimal_pS;ERK1,2 kinase substrate motif;G protein-coupled receptor kinase 1 substrate motif;Growth associated histone HI kinase substrate motif;GSK-3, ERK1, ERK2, CDK5 substrate motif;WW domain binding motif	+	0.969084	2.17647e-09	99.325	68.589	1628.2	-0.44691	48	7.71966	7.23927	6.28789	6.60568	6.83389	NaN	6.4567	6.33686	6.77479	6.48471	6.9167	P53281	48	P53281	LAS seventeen-binding protein 1	LSB1	LINSKLPEKWDGNQRSPQNADTEEYVEALYD
1.47485	0.587251	0.218128	0.0811559	-0.0756011	-0.113967	-0.527571	-0.183201	-0.298306	-0.593306	S	2			Casein kinase I substrate motif;Casein kinase II substrate motif;CDK kinase substrate motif_minimal;CDK kinase substrate motif_minimal_pS;ERK1,2 kinase substrate motif;GSK-3, ERK1, ERK2, CDK5 substrate motif;PKA kinase substrate motif;PKC kinase substrate motif;WW domain binding motif	+	0.999971	3.43123e-14	174.59	174.59	635.308	-0.081476	436	7.91842	7.4262	6.82511	7.01439	6.82515	6.77179	6.82683	6.70819	6.79279	6.6527	6.60793	P53297	436	P53297	PAB1-binding protein 1	PBP1	LPPKPISKTPSAKTVSPTTQISAGKSESRRS
1.50369	0.287712	0.701436	0.322163	0.10771	1.59096	0.509471	0.115535	0.188907	0.23438	S	2			Casein kinase I substrate motif;CDK kinase substrate motif_minimal;CDK kinase substrate motif_minimal_pS;ERK1,2 kinase substrate motif;G protein-coupled receptor kinase 1 substrate motif;Growth associated histone HI kinase substrate motif;GSK3 kinase substrate motif;GSK-3, ERK1, ERK2, CDK5 substrate motif;PKA kinase substrate motif;PKC kinase substrate motif;WW domain binding motif	+	0.840326	0.00196036	99.973	37.344	511.704	0.57746	13	6.89028	6.2052	5.54848	5.87946	5.98746	6.00728	5.86407	5.43207	5.88004	5.81291	5.81521	P53388	13	P53388	Dicarboxylic amino acid permease	DIP5	___MKMPLKKMFTSTSPRNSSSLDSDHDAYY
-0.264837	-1.61174	-0.158466	-0.717386	-1.28475	0.347766	-0.0163537	0.257735	0.364051	0.121157	S	2			Casein kinase I substrate motif;Casein kinase II substrate motif;CDK kinase substrate motif_minimal;CDK kinase substrate motif_minimal_pS;ERK1,2 kinase substrate motif;Growth associated histone HI kinase substrate motif;GSK-3, ERK1, ERK2, CDK5 substrate motif;MAPKAPK2 kinase substrate motif;PKA kinase substrate motif;PKC kinase substrate motif;WW domain binding motif	+	0.999996	2.44406e-55	231.86	218.14	827.378	0.052474	751	7.61232	7.02181	6.41911	6.80905	6.50973	6.52077	6.65075	6.51404	6.5033	6.39639	6.14718	P53550	751	P53550	mRNA-decapping enzyme subunit 2	DCP2	MLRNPISSTVSSNQQSPKSQHLSGDEEIMMM
0.234601	-0.871134	-0.691266	0.0614507	0.240571	0.201361	0.0429026	-0.0900404	0.101474	2.18784	S	2			14-3-3 domain binding motif;Calmodulin-dependent protein kinase II substrate motif;Casein kinase I substrate motif;Casein kinase II substrate motif;CDK kinase substrate motif_minimal;CDK kinase substrate motif_minimal_pS;ERK1,2 kinase substrate motif;G protein-coupled receptor kinase 1 substrate motif;GSK3 kinase substrate motif;GSK-3, ERK1, ERK2, CDK5 substrate motif;MAPKAPK2 kinase substrate mo…	+	1	6.20345e-42	177.57	154.24	579.74	-0.090706	100	8.03226	6.94697	6.6614	6.80672	6.95197	7.01741	7.00877	6.99325	7.06043	7.03882	7.41542	P53604	100	P53604	Protein MSO1	MSO1	TQVKHDMKKQNSRHFSPSFSNRRKASSEDPM
0.812562	-0.53655	0.275472	0.260688	0.122287	0.128204	-0.369494	0.132293	-0.14965	-0.480575	S	3			14-3-3 domain binding motif;Akt kinase substrate motif;Calmodulin-dependent protein kinase II substrate motif;CDK kinase substrate motif_minimal;CDK kinase substrate motif_minimal_pS;ERK1,2 kinase substrate motif;G protein-coupled receptor kinase 1 substrate motif;Growth associated histone HI kinase substrate motif;GSK-3, ERK1, ERK2, CDK5 substrate motif;MAPKAPK1 kinase substrate motif;PKA kinase…	+	1	1.58428e-112	174.39	125.97	577.913	-0.2052	265	8.29658	7.38794	7.09349	7.41822	7.42708	7.27596	7.23945	7.1648	7.43258	7.25883	7.08357	P53617	265	P53617	Protein NRD1	NRD1	ERERERYNSRRNRSRSPPAPFSQPSTGRKDR
-0.570366	-0.788352	0.21419	-0.13014	-0.360645	-0.293724	-0.51924	-0.0978804	0.0261463	-0.283329	S	2			Casein kinase I substrate motif;Casein kinase II substrate motif;CDK kinase substrate motif_minimal;CDK kinase substrate motif_minimal_pS;ERK1,2 kinase substrate motif;G protein-coupled receptor kinase 1 substrate motif;Growth associated histone HI kinase substrate motif;GSK3 kinase substrate motif;GSK-3, ERK1, ERK2, CDK5 substrate motif;PKA kinase substrate motif;PKC kinase substrate motif;WW do…	+	1	7.31245e-07	158.3	149.23	611.808	0.24864	187	7.09975	5.67232	5.72384	5.97961	5.95756	5.89474	6.30986	6.18104	6.39492	6.24209	6.06058	P53741	187	P53741	UBP3-associated protein BRE5	BRE5	IRHESGVEKEKEKEKSPEISKPKAKKETVKD
0.588162	-0.69813	-0.583904	-0.727354	-0.724126	-0.327342	-0.56267	-0.0697021	0.285636	0.383454	S	2			Casein kinase I substrate motif;Casein kinase II substrate motif;CDK kinase substrate motif_minimal;CDK kinase substrate motif_minimal_pS;DNA dependent Protein kinase substrate motif;ERK1,2 kinase substrate motif;G protein-coupled receptor kinase 1 substrate motif;GSK3 kinase substrate motif;GSK-3, ERK1, ERK2, CDK5 substrate motif;PKA kinase substrate motif;PKC kinase substrate motif;WW domain bi…	+	0.999958	0.0011353	126.09	121.18	624.779	0.45317	247	7.09198	6.17702	6.02792	5.88287	6.20019	6.13303	5.90986	6.02649	6.19304	6.15385	6.087	P53858	247	P53858	Protein BNI4	BNI4	STTHSAPFLKEDPKPSPPSSKLYNPKVRLNK
NaN	0.186344	-0.363115	0.0894669	-0.173639	-0.0247452	-0.160662	0.0843032	-0.235972	-0.0900404	S	2			Casein kinase II substrate motif;CDK kinase substrate motif_minimal;CDK kinase substrate motif_minimal_pS;ERK1,2 kinase substrate motif;GSK-3, ERK1, ERK2, CDK5 substrate motif;MAPKAPK2 kinase substrate motif;Pyruvate dehydrogenase kinase substrate motif;WW domain binding motif	+	0.999948	0.00191176	113.25	113.25	620.764	2.5718	94	7.2711	NaN	6.22279	6.46156	6.50864	6.39801	6.20295	6.30681	6.44351	5.91504	6.06296	P53859	94	P53859	Exosome complex component CSL4	CSL4	EGTDQSTEEEKSVDASPNDVTRRTVKNILVS
1.02788	-1.09491	-0.351063	-1.45054	-1.67658	-0.570074	-0.983167	-0.358734	0.249239	0.640276	S	2			Casein kinase I substrate motif;CDK kinase substrate motif_minimal;CDK kinase substrate motif_minimal_pS;ERK1,2 kinase substrate motif;G protein-coupled receptor kinase 1 substrate motif;Growth associated histone HI kinase substrate motif;GSK-3, ERK1, ERK2, CDK5 substrate motif;PKA kinase substrate motif;PKC kinase substrate motif;WW domain binding motif	+	1	4.16091e-08	157.52	157.52	638.8	0.12164	103	6.6047	5.71106	5.10636	5.64313	5.56107	5.2463	5.48768	5.57222	5.77171	5.77426	5.72914	P53865	103	P53865	Chaotic nuclear migration protein 67	CNM67	ESPGLQERPKNEKDKSPIGTDVHKKDVPNFI
0.125415	NaN	0.245437	-0.283448	0.0382137	-0.579084	-0.463936	-0.0640551	-0.122076	NaN	S	2			b-Adrenergic Receptor kinase substrate motif;Casein kinase I substrate motif;CDK kinase substrate motif_minimal;CDK kinase substrate motif_minimal_pS;ERK1,2 kinase substrate motif;GSK-3, ERK1, ERK2, CDK5 substrate motif;WW domain binding motif	+	1	1.85519e-13	148.41	148.41	759.829	-0.3657	223	7.14482	6.56617	NaN	6.36228	6.49776	5.9649	6.16616	5.81812	6.05411	5.81132	NaN	P53879	223	P53879	GTP-binding protein RHO5	RHO5	EVFEQAVRYAIYEPESPNQKSANHTLTDELT
0.989822	0.194212	-0.15769	0.323751	0.0576319	-0.29337	-0.608241	-0.207518	0.160589	0.531427	S	2			b-Adrenergic Receptor kinase substrate motif;Calmodulin-dependent protein kinase II substrate motif;Casein kinase I substrate motif;Casein kinase II substrate motif;CDK kinase substrate motif_minimal;CDK kinase substrate motif_minimal_pS;Chk1 kinase substrate motif;ERK1,2 kinase substrate motif;G protein-coupled receptor kinase 1 substrate motif;GSK3 kinase substrate motif;GSK-3, ERK1, ERK2, CDK5…	+	0.999974	2.35907e-45	204.5	204.5	1044.99	-0.51254	346	8.50887	7.91389	7.35127	7.40565	7.48207	7.31584	7.2145	7.41903	7.59934	7.36485	7.5593	P53890	346	P53890	Bud neck protein 5	BNI5	NSRNGSRKSSLNKYDSPVSSPITSASELGSI
1.59066	0.177278	-0.249627	0.323751	0.0576319	-0.230695	-0.571337	-0.207518	0.148433	0.576325	S	2			Casein kinase I substrate motif;Casein kinase II substrate motif;CDK kinase substrate motif_minimal;CDK kinase substrate motif_minimal_pS;ERK1,2 kinase substrate motif;G protein-coupled receptor kinase 1 substrate motif;GSK3 kinase substrate motif;GSK-3, ERK1, ERK2, CDK5 substrate motif;MAPKAPK2 kinase substrate motif;MDC1 BRCT domain binding motif;Plk1 PBD domain binding motif;WW domain binding …	+	0.999795	1.54348e-44	201.13	201.13	1084.97	0.49364	350	8.37605	7.4077	7.35127	7.06856	7.66724	7.31584	7.39526	6.9593	7.59934	7.06453	7.40656	P53890	350	P53890	Bud neck protein 5	BNI5	GSRKSSLNKYDSPVSSPITSASELGSIAKLE
0.378175	1.50832	0.688939	0.636773	0.312545	-0.360645	0.17511	-0.0676387	-0.865681	-0.976584	S	2			Casein kinase I substrate motif;Casein kinase II substrate motif;CDK kinase substrate motif_minimal;CDK kinase substrate motif_minimal_pS;ERK1,2 kinase substrate motif;G protein-coupled receptor kinase 1 substrate motif;GSK3 kinase substrate motif;GSK-3, ERK1, ERK2, CDK5 substrate motif;WW domain binding motif	+	0.999985	1.35013e-89	259.18	251.41	919.894	0.045192	7	8.59467	7.26965	7.39862	7.81543	7.53763	7.79348	7.6734	7.39361	7.47125	7.82113	7.2978	P53897	7	P53897	Protein IGO1	IGO1	_________MSNENLSPNSSNPDLTKLNNGE
1.64246	NaN	-0.865602	0.0365407	0.256218	0.221943	0.135047	0.291327	0.139665	-0.0890913	S	2			CDK kinase substrate motif_minimal;CDK kinase substrate motif_minimal_pS;ERK1,2 kinase substrate motif;G protein-coupled receptor kinase 1 substrate motif;Growth associated histone HI kinase substrate motif;GSK-3, ERK1, ERK2, CDK5 substrate motif;MAPKAPK2 kinase substrate motif;PKA kinase substrate motif;PKC kinase substrate motif;WW domain binding motif	+	0.992711	2.45595e-07	101.15	43.241	1059.44	1.4989	376	7.30908	6.55471	NaN	6.20282	6.41061	6.28384	6.39259	6.14854	6.6025	6.14925	6.14746	P53901	376	P53901	Ingression protein 1	INN1	DSSSPNSHPHPSGLNSPKLPPLPTTSNSNFN
-1.74188	NaN	0.0148202	0.147122	-0.4654	-0.398569	-0.856069	-0.65526	-0.289126	-0.660746	S	3			b-Adrenergic Receptor kinase substrate motif;Casein kinase I substrate motif;Casein kinase II substrate motif;CDK kinase substrate motif_minimal;CDK kinase substrate motif_minimal_pS;ERK1,2 kinase substrate motif;GSK-3, ERK1, ERK2, CDK5 substrate motif;Pyruvate dehydrogenase kinase substrate motif;WW domain binding motif	+	0.996044	0.000279071	109.1	83.823	741.654	-0.047836	200	7.55484	5.87877	NaN	6.8604	6.82395	6.6649	6.62605	6.55141	6.52764	6.56412	6.24527	P53911	200	P53911	Chromatin modification-related protein EAF7	EAF7	IKVKELPEYHTEENDSPIDVQKEPIKEVQSD
-0.50121	NaN	-0.616922	0.264894	0.406445	0.398151	0.245198	0.304166	0.550655	0.172441	S	2			Casein kinase I substrate motif;Casein kinase II substrate motif;CDK kinase substrate motif_minimal;CDK kinase substrate motif_minimal_pS;ERK1,2 kinase substrate motif;Growth associated histone HI kinase substrate motif;GSK-3, ERK1, ERK2, CDK5 substrate motif;PKA kinase substrate motif;PKC kinase substrate motif;WW domain binding motif	+	1	5.71977e-38	216	151.8	670.324	-0.35216	175	7.67987	5.94039	NaN	6.67081	6.86773	6.81407	6.83452	6.70333	6.87762	6.79679	6.43297	P53968	175	P53968	Transcriptional regulator CRZ1	CRZ1	PADNQHRPSLTNQFLSPRSNYDGTTRSSGID
0.767732	-0.335712	-0.249991	-0.336512	-0.229096	0.107834	-0.0489336	0.08111	0.0592244	-0.064469	S	2			CDK kinase substrate motif_minimal;CDK kinase substrate motif_minimal_pS;ERK1,2 kinase substrate motif;GSK-3, ERK1, ERK2, CDK5 substrate motif;WW domain binding motif	+	1	9.11309e-115	282.85	34.748	896.902	-0.098801	421	8.71674	7.86759	7.70705	7.80643	7.80896	7.73451	7.67705	7.59777	7.76077	7.60871	7.44877	Q00816	421	Q00816	Resistance to glucose repression protein 1	REG1	NSTNDRKANLDQNLNSPDNNRFPSSTSSSNR
2.02926	0.368831	0.0696487	0.383228	0.588747	0.535729	-0.45628	-0.314755	-0.128557	-0.0057592	S	3			Beta-TrCP1 domain binding motif;Casein kinase I substrate motif;Casein kinase II substrate motif;CDK kinase substrate motif_minimal;CDK kinase substrate motif_minimal_pS;ERK1,2 kinase substrate motif;GSK-3, ERK1, ERK2, CDK5 substrate motif;MAPKAPK2 kinase substrate motif;WW domain binding motif	+	0.999577	1.79412e-96	159.01	135.57	836.685	0.001088	576	8.31345	7.61259	7.23952	7.08533	6.8682	7.26832	7.49191	7.40389	7.34784	7.29844	7.03395	Q00816	576	Q00816	Resistance to glucose repression protein 1	REG1	YINARFSRRSDSGVHSPITDNSSVASSTTSR
-0.520548	-0.775008	-0.373398	-1.33044	-0.387252	-1.48058	-1.58121	-1.18288	-1.62251	-1.4577	S	3			Casein kinase I substrate motif;Casein kinase II substrate motif;CDK kinase substrate motif_minimal;CDK kinase substrate motif_minimal_pS;ERK1,2 kinase substrate motif;G protein-coupled receptor kinase 1 substrate motif;GSK3 kinase substrate motif;GSK-3, ERK1, ERK2, CDK5 substrate motif;MAPKAPK2 kinase substrate motif;WW domain binding motif	+	0.8807	1.63832e-05	100.02	100.02	757.666	0.31268	140	7.20798	6.36295	5.72709	6.49907	6.26698	5.63509	6.31108	5.7598	6.28605	6.33494	6.06081	Q00947	140	Q00947	Transcription factor STP1	STP1	GAPIKMSTGVTSSPLSPSGSTPEHSTKVLNN
0.645345	0.311471	0.293766	0.0378878	-0.333996	-0.0123541	-0.1644	-0.0650208	-0.250962	0.0912486	S	2			Casein kinase I substrate motif;Casein kinase II substrate motif;CDK kinase substrate motif_minimal;CDK kinase substrate motif_minimal_pS;ERK1,2 kinase substrate motif;GSK-3, ERK1, ERK2, CDK5 substrate motif;PKA kinase substrate motif;PKC kinase substrate motif;WW domain binding motif	+	0.999999	8.87732e-08	160.67	141.08	538.742	0.50589	763	7.32818	6.35966	5.65906	5.52463	6.55978	5.51481	6.50029	6.74295	6.3024	6.4188	5.96737	Q02629	763	Q02629	Nucleoporin NUP100/NSP100	NUP100	ASSSIAASKLTEKAHSPQTDLKDDHDESTPD
0.553511	0.551839	0.286181	0.328435	0.310057	0.186114	0.306894	0.212183	0.136141	0.094033	S	3			CDK kinase substrate motif_minimal;CDK kinase substrate motif_minimal_pS;ERK1,2 kinase substrate motif;GSK-3, ERK1, ERK2, CDK5 substrate motif;PKA kinase substrate motif;PKC kinase substrate motif;WW domain binding motif	+	1	6.4794e-19	134.66	134.66	931.377	-0.017736	45	8.48133	7.81208	7.3426	7.67497	7.50202	7.44652	7.43297	7.38216	7.49615	7.20745	7.0136	Q03063	45	Q03063	Down-regulator of invasive growth 1	DIG1	SVANAKGSSDSNIKNSPGGNSVGQESELEHV
1.12277	0.493682	0.872261	0.494658	0.308966	0.519052	0.170021	0.23138	0.120984	-0.0353423	S	2			Casein kinase II substrate motif;CDK kinase substrate motif_minimal;CDK kinase substrate motif_minimal_pS;ERK1,2 kinase substrate motif;GSK-3, ERK1, ERK2, CDK5 substrate motif;WW domain binding motif	+	0.999362	3.07005e-126	278.27	241.38	988.975	0.035927	395	8.75562	8.09906	7.78056	7.94888	7.84497	7.86274	7.63525	7.57606	7.56454	7.3816	7.01305	Q03063	395	Q03063	Down-regulator of invasive growth 1	DIG1	PTFTTFQRTSQPQQQSPSLLQGEIRLSSHIF
-0.610889	-1.06343	-0.887525	-0.632082	-0.575312	-0.649845	-0.58246	-0.357721	-0.135141	-0.234992	S	2			b-Adrenergic Receptor kinase substrate motif;Casein kinase I substrate motif;Casein kinase II substrate motif;CDK kinase substrate motif_minimal;CDK kinase substrate motif_minimal_pS;ERK1,2 kinase substrate motif;GSK-3, ERK1, ERK2, CDK5 substrate motif;WW domain binding motif	+	1	2.11824e-126	281.07	281.07	889.878	0.19709	272	7.95601	7.21675	6.58714	7.07372	6.86471	6.86416	6.93085	6.98821	7.00199	6.96308	6.78171	Q03063	272	Q03063	Down-regulator of invasive growth 1	DIG1	SASNYRNKRVNDSYDSPLSGTASTGKTRRSE
0.0067532	-0.0433446	-0.286408	-0.213129	-0.183709	-0.428571	-0.349365	-0.057277	0.00278709	-0.67735	S	2			b-Adrenergic Receptor kinase substrate motif;Casein kinase II substrate motif;Cdc2 kinase substrate motif;CDK kinase substrate motif;CDK kinase substrate motif_minimal;CDK kinase substrate motif_minimal_pS;CDK1,2,4,6 kinase substrate motif;ERK1,2 kinase substrate motif;GSK-3, ERK1, ERK2, CDK5 substrate motif;pSPxK/R;WW domain binding motif	+	0.961558	6.68555e-13	158.33	91.276	1125.47	0.067951	61	7.84084	7.11899	6.6143	6.88039	6.674	6.80749	6.85901	6.72861	6.95021	6.83713	6.69437	Q03208	61	Q03208	Uncharacterized protein YML119W		KATFDSNQQFFYYPESPTKNLRPRFNSISQV
2.10209	0.953663	0.562367	0.576992	0.849076	0.0968538	-0.052555	0.320306	-0.000865329	NaN	S	2			Casein kinase I substrate motif;Casein kinase II substrate motif;CDK kinase substrate motif_minimal;CDK kinase substrate motif_minimal_pS;ERK1,2 kinase substrate motif;Growth associated histone HI kinase substrate motif;GSK-3, ERK1, ERK2, CDK5 substrate motif;WW domain binding motif	+	1	1.00092e-29	195.38	171.46	858.406	0.81461	360	7.62108	7.15403	6.98197	6.38639	6.06971	6.9515	6.06528	5.93452	6.44753	5.75129	NaN	Q03213	360	Q03213	High-osmolarity-induced transcription protein 1	HOT1	QVLIHNTNTHQQVNRSPISFPNASTDKPFKL
0.0317692	-0.890953	-0.0384361	-0.56003	-0.521654	0.0522965	-0.0340749	0.373944	0.56657	0.692735	S	2			b-Adrenergic Receptor kinase substrate motif;Casein kinase I substrate motif;CDK kinase substrate motif_minimal;CDK kinase substrate motif_minimal_pS;ERK1,2 kinase substrate motif;G protein-coupled receptor kinase 1 substrate motif;GSK3 kinase substrate motif;GSK-3, ERK1, ERK2, CDK5 substrate motif;PKA kinase substrate motif;WW domain binding motif	+	0.999992	0.00457668	110.84	92.457	680.319	0.36281	141	6.56122	5.31744	5.44668	5.98775	5.76687	5.31608	5.49337	5.21176	5.58003	5.32325	5.51162	Q03281	141	Q03281	Inner nuclear membrane protein HEH2	HEH2	KKRKKRSSKANKPPESPPQSKSDGKATSADL
0.243779	0.13155	0.449927	0.167653	-0.215368	-0.20389	-0.452279	-0.22033	-0.109829	-0.143655	S	2			CDK kinase substrate motif_minimal;CDK kinase substrate motif_minimal_pS;ERK1,2 kinase substrate motif;Growth associated histone HI kinase substrate motif;GSK-3, ERK1, ERK2, CDK5 substrate motif;WW domain binding motif	+	1	1.29723e-117	234.63	185.25	617.777	0.26984	225	9.2414	8.2737	8.16194	8.35407	8.34226	8.24232	8.20104	8.11471	8.30302	8.22518	8.12015	Q03373	225	Q03373	Down-regulator of invasive growth 2	DIG2	IPADYHAKRKKLAGRSPHLEDLTSRKRTFVS
0.965756	0.0323887	0.0852212	-0.123799	-0.229465	-0.429536	-0.518132	0.389073	0.419469	0.13348	S	3			CDK kinase substrate motif_minimal;CDK kinase substrate motif_minimal_pS;ERK1,2 kinase substrate motif;GSK-3, ERK1, ERK2, CDK5 substrate motif;WW domain binding motif	+	1	3.46498e-95	249.99	90.422	877.743	0.26408	34	8.31366	8.04716	7.1312	7.28652	6.9555	6.62762	7.20588	6.79823	7.06453	6.84703	6.86373	Q03373	34	Q03373	Down-regulator of invasive growth 2	DIG2	ENDPRNLQQLGMLLVSPGLDEDRLSEKMISK
-0.0558898	-0.580531	0.0515936	-0.174023	-0.547154	-0.209141	-0.278817	-0.158983	-0.0901759	-0.0328061	S	2			CDK kinase substrate motif_minimal;CDK kinase substrate motif_minimal_pS;ERK1,2 kinase substrate motif;GSK-3, ERK1, ERK2, CDK5 substrate motif;WW domain binding motif	+	1	7.85272e-15	126.75	126.75	1284.48	0.18144	116	8.03503	7.31597	7.0893	7.2351	7.10605	6.70579	6.83894	6.80865	7.03007	6.93013	6.89343	Q03954	116	Q03954	DASH complex subunit SPC19	SPC19	RLKKNISMDDDDALNSPDMGQEYEGRDADDV
1.5168	NaN	-0.776441	-0.346304	-0.190172	-0.74743	-0.00432164	0.0702848	-0.0437644	-0.188907	S	2			Casein kinase I substrate motif;Casein kinase II substrate motif;CDK kinase substrate motif_minimal;CDK kinase substrate motif_minimal_pS;ERK1,2 kinase substrate motif;GSK-3, ERK1, ERK2, CDK5 substrate motif;WW domain binding motif	+	0.999908	5.46246e-12	170.95	170.95	556.255	-0.22621	100	7.03463	6.6499	NaN	5.85301	6.20322	5.87548	5.99227	5.51263	5.96122	5.62788	5.81719	Q04279	100	Q04279	Uncharacterized protein YMR086W		SLTQRSSMGKGDSLNSPLTKEPQHKTRSHNR
-0.475604	-0.41446	0.0568813	-0.0606008	-0.500088	-0.204141	-0.309991	-0.421802	-0.659103	-0.14483	S	2			Casein kinase II substrate motif;CDK kinase substrate motif_minimal;CDK kinase substrate motif_minimal_pS;ERK1,2 kinase substrate motif;GSK-3, ERK1, ERK2, CDK5 substrate motif;MDC1 BRCT domain binding motif;Plk1 PBD domain binding motif;WW domain binding motif	+	0.996525	2.94459e-107	271.82	237.89	993.912	0.095704	450	8.45443	7.69475	7.26231	6.5284	7.47439	7.36857	7.59677	7.30944	7.7554	7.3223	7.35257	Q04279	450	Q04279	Uncharacterized protein YMR086W		KPENGNKNLENDTTSSPTQDLDEKSRSIEEK
-0.536252	NaN	1.44466e-05	-0.100574	-0.0579701	-0.0801119	0.280422	-0.130536	0.138092	NaN	S	2			CDK kinase substrate motif_minimal;CDK kinase substrate motif_minimal_pS;ERK1,2 kinase substrate motif;GSK-3, ERK1, ERK2, CDK5 substrate motif;WW domain binding motif	+	0.998611	7.28877e-32	86.213	86.213	735.32	0.8137	106	7.66174	6.1118	NaN	6.48133	6.11314	6.24296	7.30033	7.12921	6.35265	6.45291	NaN	Q04839	106	Q04839	mRNA transport factor GFD1	GFD1	ESLAINPFSQKATEISPPPVSPSKMKTTKTQ
-1.31406	-0.738638	-0.378068	-0.229957	0.0146016	-0.0949116	0.300342	0.385865	0.437526	-0.130931	S	2			Casein kinase II substrate motif;Cdc2 kinase substrate motif;CDK kinase substrate motif;CDK kinase substrate motif_minimal;CDK kinase substrate motif_minimal_pS;CDK1,2,4,6 kinase substrate motif;ERK1,2 kinase substrate motif;GSK-3, ERK1, ERK2, CDK5 substrate motif;pSPxK/R;WW domain binding motif	+	0.999891	4.81811e-29	192.46	188.91	695.337	0.061724	111	8.73806	7.59444	7.4488	7.81995	7.84235	7.8069	7.62582	7.69256	7.9505	7.71436	7.67581	Q04839	111	Q04839	mRNA transport factor GFD1	GFD1	NPFSQKATEISPPPVSPSKMKTTKTQSKQDT
-0.465922	0.227675	0.818325	0.345088	0.401158	-0.116764	0.167847	0.292511	0.230973	0.0809575	S	2			Casein kinase I substrate motif;Casein kinase II substrate motif;CDK kinase substrate motif_minimal;CDK kinase substrate motif_minimal_pS;ERK1,2 kinase substrate motif;GSK-3, ERK1, ERK2, CDK5 substrate motif;PKA kinase substrate motif;PKC kinase substrate motif;WW domain binding motif	+	0.999998	5.31391e-73	243.97	243.97	898.945	0.32375	87	8.19016	7.21075	7.12444	7.33092	7.23193	7.21801	7.2686	7.14644	7.12169	7.1427	7.02849	Q04839	87	Q04839	mRNA transport factor GFD1	GFD1	TLPREKKPPHSQGKISPVSESLAINPFSQKA
3.60677	0.801229	0.76442	0.493215	0.0559062	-0.138028	-0.724999	-0.830661	-0.67708	-1.05631	S	2			CDK kinase substrate motif_minimal;CDK kinase substrate motif_minimal_pS;ERK1,2 kinase substrate motif;GSK-3, ERK1, ERK2, CDK5 substrate motif;MAPKAPK2 kinase substrate motif;WW domain binding motif	+	1	2.66141e-16	175.52	175.52	853.94	0.08342	401	8.18946	8.01928	6.87425	6.92885	6.8493	6.7499	6.88792	6.5924	6.64916	6.63072	6.04536	Q05050	401	Q05050	Eisosome protein 1	EIS1	FLSPEDITKIASGLISPVLGEVSERAEAQRA
0.171726	-0.784588	-0.356257	-0.408277	-0.29901	-0.214747	0.239651	0.242089	0.474853	0.632584	S	2			CDK kinase substrate motif_minimal;CDK kinase substrate motif_minimal_pS;ERK1,2 kinase substrate motif;Growth associated histone HI kinase substrate motif;GSK-3, ERK1, ERK2, CDK5 substrate motif;NIMA kinase substrate motif;PKA kinase substrate motif;PKC kinase substrate motif;WW domain binding motif	+	1	8.16664e-49	115.57	115.57	488.242	-0.12024	121	6.68784	5.0677	5.39943	5.34118	5.64458	5.44905	5.74918	5.75153	5.94703	5.93029	5.84606	Q05518	121	Q05518	Protein PAL1	PAL1	NPFLDDVSSATDFRRSPPPVSRNKNHPTAKE
0.505595	NaN	0.0373548	0.209128	0.0393104	0.0526106	-0.191184	-0.0817487	0.0687859	NaN	S	3			Casein kinase II substrate motif;CDK kinase substrate motif_minimal;CDK kinase substrate motif_minimal_pS;ERK1,2 kinase substrate motif;GSK-3, ERK1, ERK2, CDK5 substrate motif;MDC1 BRCT domain binding motif;Plk1 PBD domain binding motif;WW domain binding motif	+	0.802554	5.93297e-18	117.29	95.662	745.958	0.27471	173	7.20844	6.65445	NaN	6.36528	6.33548	6.08682	6.07474	6.02366	6.36858	6.13418	NaN	Q05785	173	Q05785	Epsin-2	ENT2	PRPRRQRTRSNPHDSSPSYQDDLEKALEESR
0.330465	0.288488	0.389432	0.322054	0.394013	0.396289	0.283931	-0.0275787	-0.38637	0.166098	S	2			14-3-3 domain binding motif;Calmodulin-dependent protein kinase II substrate motif;Casein kinase II substrate motif;CDK kinase substrate motif_minimal;CDK kinase substrate motif_minimal_pS;ERK1,2 kinase substrate motif;Growth associated histone HI kinase substrate motif;GSK-3, ERK1, ERK2, CDK5 substrate motif;PKA kinase substrate motif;PKC kinase substrate motif;WW domain binding motif	+	1	7.63659e-45	222.25	119.65	730.813	-0.19656	648	8.39505	7.51683	7.28196	7.50006	7.45903	7.42594	7.35245	7.33292	7.39594	7.35811	7.24371	Q05812	648	Q05812	Meiotic sister-chromatid recombination protein 3	MSC3	GNVPTSAVASTTRTRSPELQDNLKSSSSLLQ
-0.0106367	-0.632547	-0.345623	0.0519225	0.278986	0.0733022	0.30843	0.327403	0.235127	0.13291	S	2			14-3-3 domain binding motif;Calmodulin-dependent protein kinase II substrate motif;CDK kinase substrate motif_minimal;CDK kinase substrate motif_minimal_pS;ERK1,2 kinase substrate motif;GSK-3, ERK1, ERK2, CDK5 substrate motif;MAPKAPK2 kinase substrate motif;PKA kinase substrate motif;PKC kinase substrate motif;WW domain binding motif	+	1	0.00497849	151.44	149.82	419.228	0.080707	111	7.38178	6.45501	6.18121	6.29933	6.4112	6.42583	6.45238	6.39917	6.47651	6.41323	6.19215	Q05937	111	Q05937	Zinc finger protein STP3	STP3	SASETSSSASPSRSISPILKVAGPSSVGGAG
0.390699	-1.35721	0.199802	0.801808	0.568923	0.350798	-0.188528	-0.31371	-0.068602	-0.204892	S	2			Casein kinase II substrate motif;CDK kinase substrate motif_minimal;CDK kinase substrate motif_minimal_pS;ERK1,2 kinase substrate motif;GSK-3, ERK1, ERK2, CDK5 substrate motif;MDC1 BRCT domain binding motif;Plk1 PBD domain binding motif;WW domain binding motif	+	0.984005	5.34474e-51	222.57	222.57	745.83	0.24572	129	8.19529	7.51251	6.89946	7.37623	7.49654	6.89681	7.19986	6.52624	6.68275	7.29918	6.96972	Q06146	129	Q06146	Uncharacterized protein YLR257W	YLR257W	KKKQRNKSINSESFSSPSLRASKSNSLITST
0.0930324	0.295252	0.320396	0.232989	NaN	0.213554	0.460787	0.327656	NaN	0.159815	S	3			14-3-3 domain binding motif;Calmodulin-dependent protein kinase II substrate motif;Casein kinase I substrate motif;Casein kinase II substrate motif;CDK kinase substrate motif_minimal;CDK kinase substrate motif_minimal_pS;ERK1,2 kinase substrate motif;GSK-3, ERK1, ERK2, CDK5 substrate motif;PKA kinase substrate motif;PKC kinase substrate motif;WW domain binding motif	+	0.996922	2.94733e-12	106.04	106.04	1149.2	-0.371	52	8.15948	7.77435	7.36523	7.10486	6.75276	NaN	7.36905	6.82269	6.95325	NaN	6.63321	Q06449	52	Q06449	[PSI+] inducibility protein 3	PIN3	SLPAKWDPANAPRNASPASLEYVEALYQFDP
1.05242	0.114769	0.333898	0.0835233	-0.12499	-1.84816	-0.966357	1.26746	0.217558	-0.00934718	S	2			CDK kinase substrate motif_minimal;CDK kinase substrate motif_minimal_pS;ERK1,2 kinase substrate motif;GSK-3, ERK1, ERK2, CDK5 substrate motif;MAPKAPK2 kinase substrate motif;MDC1 BRCT domain binding motif;Plk1 PBD domain binding motif;WW domain binding motif	+	0.975371	2.49274e-86	181.64	160.27	931.93	-0.25273	185	7.9474	7.17745	6.88966	7.12853	7.06945	6.68658	6.71193	6.8861	6.98952	6.95871	6.60793	Q06604	185	Q06604	Protein BSP1	BSP1	ELPGRADIPSSSSSSSPPPLPTRRDHIKITD
-0.18409	-0.624803	-0.370834	-0.464773	-0.247928	0.107321	0.149889	0.162315	0.597867	0.21563	S	2			CDK kinase substrate motif_minimal;CDK kinase substrate motif_minimal_pS;DNA dependent Protein kinase substrate motif;ERK1,2 kinase substrate motif;GSK-3, ERK1, ERK2, CDK5 substrate motif;WW domain binding motif	+	1	2.2014e-05	138.19	85.67	486.234	0.85973	309	8.18276	6.90065	7.18304	7.18758	7.23409	7.26895	6.98792	7.21864	7.35892	7.23485	7.06852	Q06604	309	Q06604	Protein BSP1	BSP1	TLSPTMKNKPKPTPPSPPAKRIPRSESFIKS
0.681724	-0.154065	-0.0226164	0.0941408	-0.126841	0.260186	-0.0257376	0.298832	0.0556513	-0.412402	S	2			Casein kinase I substrate motif;Cdc2 kinase substrate motif;CDK kinase substrate motif;CDK kinase substrate motif_minimal;CDK kinase substrate motif_minimal_pS;CDK1,2,4,6 kinase substrate motif;ERK1,2 kinase substrate motif;G protein-coupled receptor kinase 1 substrate motif;GSK3 kinase substrate motif;GSK-3, ERK1, ERK2, CDK5 substrate motif;pSPxK/R;WW domain binding motif	+	1	4.04008e-80	153.75	115.34	538.76	0.63109	39	8.34803	7.52018	7.22311	7.35085	7.31848	7.27356	7.36152	7.25431	7.48508	7.38126	7.18851	Q06604	39	Q06604	Protein BSP1	BSP1	RYSNIPSSKPAGEALSPVRSHNSGEYRRADM
0.00382825	-1.00087	-1.05061	-0.407733	-0.160146	-0.06226	-0.0989585	0.112334	-0.0230425	-0.620493	S	2			Casein kinase I substrate motif;Cdc2 kinase substrate motif;CDK kinase substrate motif;CDK kinase substrate motif_minimal;CDK kinase substrate motif_minimal_pS;CDK1,2,4,6 kinase substrate motif;ERK1,2 kinase substrate motif;G protein-coupled receptor kinase 1 substrate motif;Growth associated histone HI kinase substrate motif;GSK-3, ERK1, ERK2, CDK5 substrate motif;PKA kinase substrate motif;PKC …	+	1	4.07561e-78	251.05	222.45	767.302	0.6847	79	8.13887	7.46265	6.95889	7.01841	7.07642	7.00462	7.14894	7.07203	7.19173	7.20028	6.991	Q06604	79	Q06604	Protein BSP1	BSP1	DNLAYRSAYNYEMTFSPKKTHYSLSELNLER
-0.742265	-1.63729	-1.24318	-0.0980152	0.348703	0.361694	0.583571	0.491186	0.132594	-0.451646	S	3			Cdc2 kinase substrate motif;CDK kinase substrate motif;CDK kinase substrate motif_minimal;CDK kinase substrate motif_minimal_pS;CDK1,2,4,6 kinase substrate motif;DNA dependent Protein kinase substrate motif;ERK1,2 kinase substrate motif;G protein-coupled receptor kinase 1 substrate motif;GSK-3, ERK1, ERK2, CDK5 substrate motif;pSPxK/R;WW domain binding motif	+	1	1.08188e-05	143.25	117.07	586.292	-0.042024	158	7.82381	6.77175	6.16176	6.86699	6.88032	6.75436	6.96632	6.92218	7.11411	6.70957	6.4643	Q06616	158	Q06616	Nuclear envelope protein YPR174C	YPR174C	NIERDNLKPTENLPPSPVRAVNPLVTSSPIH
0.450834	0.326462	0.583571	0.242806	-0.0409626	0.210546	-0.218099	-0.23952	-0.0200577	-0.504163	S	2			Casein kinase I substrate motif;CDK kinase substrate motif_minimal;CDK kinase substrate motif_minimal_pS;ERK1,2 kinase substrate motif;GSK-3, ERK1, ERK2, CDK5 substrate motif;WW domain binding motif	+	1	5.56216e-18	180.2	180.18	587.828	0.0015961	366	7.71331	6.93938	6.50602	6.77314	6.74088	6.74579	6.82384	6.51021	6.70111	6.67105	6.4985	Q06631	366	Q06631	Protein BFR2	BFR2	YFQKDCANGRLPELISPVVKDSVDDNENSDD
3.65036	2.54928	2.83105	2.6961	1.85757	1.39172	0.831538	0.177409	-0.458592	NaN	S	3			b-Adrenergic Receptor kinase substrate motif;CDK kinase substrate motif_minimal;CDK kinase substrate motif_minimal_pS;ERK1,2 kinase substrate motif;GSK-3, ERK1, ERK2, CDK5 substrate motif;MAPKAPK2 kinase substrate motif;WW domain binding motif	+	0.999884	6.08962e-60	156.6	90.861	463.526	0.01392	360	7.8676	7.37588	6.72352	7.03161	7.30899	6.71284	6.26766	6.46064	6.4338	5.96691	NaN	Q06648	360	Q06648	GTPase-interacting component 2	GIC2	SIATPSPQSKFSYSDSPVNHRKSFDDVLYSF
1.29149	-0.0659859	-0.395172	-0.344488	-0.316493	0.0138148	-0.430821	0.0629872	-0.0893625	-0.0809305	S	2			b-Adrenergic Receptor kinase substrate motif;Cdc2 kinase substrate motif;CDK kinase substrate motif;CDK kinase substrate motif_minimal;CDK kinase substrate motif_minimal_pS;CDK1,2,4,6 kinase substrate motif;ERK1,2 kinase substrate motif;GSK-3, ERK1, ERK2, CDK5 substrate motif;pSPxK/R;WW domain binding motif	+	1	6.95563e-95	236.27	136.43	920.891	-0.32623	264	7.89823	7.34181	6.79352	7.00152	6.93635	6.87203	6.76453	6.70207	6.84851	6.69098	6.29911	Q06677	264	Q06677	Auxilin-like clathrin uncoating factor SWA2	SWA2	THDKVEDYDLPQVNDSPNRILFEDNEVVENL
-0.0947765	NaN	0.126628	-0.641823	NaN	0.134715	-0.184471	-0.0962619	-0.0908535	0.468591	S	2			14-3-3 domain binding motif;Calmodulin-dependent protein kinase II substrate motif;Casein kinase II substrate motif;CDK kinase substrate motif_minimal;CDK kinase substrate motif_minimal_pS;ERK1,2 kinase substrate motif;GSK-3, ERK1, ERK2, CDK5 substrate motif;MAPKAPK2 kinase substrate motif;PKA kinase substrate motif;PKC kinase substrate motif;WW domain binding motif;ZIP kinase substrate motif	+	0.999943	0.000116605	134.56	125.82	565.748	0.53738	572	7.02666	6.38956	NaN	6.25443	6.18264	NaN	6.18047	6.01123	5.94804	5.71776	5.95959	Q06681	572	Q06681	GRAM domain-containing protein YSP2	YSP2	KFRSMSKKFLNRRSFSPSNLGNKVIPGINLR
-0.29725	0.063952	-0.0985544	-0.374288	-0.283566	-0.113567	-0.124725	-0.102725	-0.14952	-0.342327	S	2			b-Adrenergic Receptor kinase substrate motif;Casein kinase I substrate motif;Casein kinase II substrate motif;CDK kinase substrate motif_minimal;CDK kinase substrate motif_minimal_pS;ERK1,2 kinase substrate motif;G protein-coupled receptor kinase 1 substrate motif;GSK-3, ERK1, ERK2, CDK5 substrate motif;Pyruvate dehydrogenase kinase substrate motif;WW domain binding motif	+	1	2.53508e-111	275.83	183.23	795.358	0.13376	665	8.77669	7.81424	7.68395	7.79778	7.82928	7.78434	7.72299	7.74143	7.89547	7.79429	7.64839	Q06689	665	Q06689	Cell membrane protein YLR413W	YLR413W	QESDSTTSRIIEEHESPIDAEKNFAR_____
0.46174	NaN	0.172181	0.319262	-0.373063	0.176039	-0.395063	-0.186374	0.0587434	0.131945	S	4			Casein kinase II substrate motif;CDK kinase substrate motif_minimal;CDK kinase substrate motif_minimal_pS;ERK1,2 kinase substrate motif;GSK-3, ERK1, ERK2, CDK5 substrate motif;WW domain binding motif	+	0.96283	0.00121338	73.672	73.672	778.589	0.32143	279	8.04685	6.90146	NaN	7.08679	7.07569	6.85322	6.79929	7.19728	7.38725	7.2085	6.98095	Q06815	279	Q06815	Mannose 6-phosphate receptor-like protein 1	MRL1	KLNRHLKNDDELHDISPSLNEQPHWDLIEDG
0.459021	-2.25722	-1.7379	-1.09119	-0.764261	-0.467488	-0.468114	-0.1503	-0.00518438	-0.215368	S	2			Casein kinase I substrate motif;Casein kinase II substrate motif;CDK kinase substrate motif_minimal;CDK kinase substrate motif_minimal_pS;DNA dependent Protein kinase substrate motif;ERK1,2 kinase substrate motif;G protein-coupled receptor kinase 1 substrate motif;GSK-3, ERK1, ERK2, CDK5 substrate motif;WW domain binding motif	+	0.990074	0	81.594	68.069	550.263	0.57613	38	7.72355	7.03906	6.3328	6.63436	6.79231	6.75489	6.72378	6.62738	6.71738	6.72272	6.55551	Q08229	38	Q08229	Protein NBA1	NBA1	MIDSLNNEKDDRLFPSPTTTRTMITEEKADQ
0.0840891	NaN	NaN	0.524127	-0.69724	0.552601	-0.0326651	0.220211	-0.215492	-0.227987	S	2			CDK kinase substrate motif_minimal;CDK kinase substrate motif_minimal_pS;ERK1,2 kinase substrate motif;Growth associated histone HI kinase substrate motif;GSK-3, ERK1, ERK2, CDK5 substrate motif;WW domain binding motif	+	1	6.23043e-08	99.451	99.451	731.322	0.43607	66	7.1687	6.21184	NaN	NaN	6.23454	5.85488	6.1013	5.93461	6.55697	6.45359	6.32562	Q08229	66	Q08229	Protein NBA1	NBA1	ADQSDVFKPPSRLLRSPAGDVSLPPGDNRSS
-1.44451	NaN	NaN	-0.774755	-0.54498	0.540401	0.0590439	0.492139	-0.130272	-0.678162	S	2			Cdc2 kinase substrate motif;CDK kinase substrate motif;CDK kinase substrate motif_minimal;CDK kinase substrate motif_minimal_pS;CDK1,2,4,6 kinase substrate motif;ERK1,2 kinase substrate motif;GSK-3, ERK1, ERK2, CDK5 substrate motif;pSPxK/R;WW domain binding motif	+	0.965891	0.000589402	119.32	119.32	681.85	0.056139	128	7.18955	6.09482	NaN	NaN	5.72395	5.87938	6.64769	6.36337	6.3591	6.49168	5.9033	Q08581	128	Q08581	Kinetochore protein SLK19	SLK19	GGASTSDKHVLALNYSPIRVEMNSSEKRSDK
-0.435095	-1.93697	NaN	0.332535	0.273779	0.535813	0.0740917	0.30203	0.439618	0.0280574	S	3			Casein kinase I substrate motif;Casein kinase II substrate motif;CDK kinase substrate motif_minimal;CDK kinase substrate motif_minimal_pS;ERK1,2 kinase substrate motif;G protein-coupled receptor kinase 1 substrate motif;GSK3 kinase substrate motif;GSK-3, ERK1, ERK2, CDK5 substrate motif;WW domain binding motif	+	0.999226	6.84729e-05	119.62	74.505	609.644	-0.67504	30	7.88644	6.97599	6.79739	NaN	7.00052	6.92146	6.99441	6.86924	6.99419	7.13395	6.33197	Q08831	30	Q08831	Protein VTS1	VTS1	PYNMSRGAHPGAVLLSPQSSAINKNNPGSNS
1.01929	0.115769	0.0808659	0.103999	-0.183201	0.13603	-0.354226	-0.0060466	0.0571215	0.013407	S	3			Casein kinase I substrate motif;Casein kinase II substrate motif;CDK kinase substrate motif_minimal;CDK kinase substrate motif_minimal_pS;ERK1,2 kinase substrate motif;GSK-3, ERK1, ERK2, CDK5 substrate motif;WW domain binding motif	+	0.998904	5.57766e-129	125.42	104.52	889.054	-0.87875	546	8.04489	7.44877	7.07313	7.17011	6.99705	6.70967	6.95461	6.92835	6.98987	6.86173	6.8178	Q08921	546	Q08921	Target of rapamycin complex 1 subunit TCO89	TCO89	LLRSNDLNKNSAAPASPLSNEHITSSTNSGS
1.25898	0.525538	0.12042	-0.763921	0.143229	0.0101053	-0.12075	-0.233275	-0.139993	-0.210139	S	3			Casein kinase I substrate motif;CDK kinase substrate motif_minimal;CDK kinase substrate motif_minimal_pS;ERK1,2 kinase substrate motif;G protein-coupled receptor kinase 1 substrate motif;Growth associated histone HI kinase substrate motif;GSK3 kinase substrate motif;GSK-3, ERK1, ERK2, CDK5 substrate motif;PKA kinase substrate motif;PKC kinase substrate motif;WW domain binding motif	+	0.999343	2.24083e-06	120.4	89.846	601.293	0.0029447	115	8.19042	7.23742	7.11468	7.23558	7.26827	7.15506	6.87188	7.16361	7.42338	7.2697	6.87842	Q08921	115	Q08921	Target of rapamycin complex 1 subunit TCO89	TCO89	KRSASFHSPVHNTLLSPKNSSHSNTGTAGFG
0.708774	-1.0031	0.253464	-0.277509	-0.732486	-0.238909	-0.575119	-0.133827	0.087856	-0.234256	S	2			Casein kinase II substrate motif;CDK kinase substrate motif_minimal;CDK kinase substrate motif_minimal_pS;ERK1,2 kinase substrate motif;GSK-3, ERK1, ERK2, CDK5 substrate motif;PKA kinase substrate motif;PKC kinase substrate motif;WW domain binding motif	+	1	3.24651e-97	156.08	62.528	641.777	0.2106	918	7.66358	7.00363	6.43538	6.84613	6.73591	6.61117	6.6898	6.47601	6.45744	6.69543	6.00771	Q08951	918	Q08951	AP-3 complex subunit delta	APL5	KKSKSKNKLKTKAKNSPEPNEFLRDQSTDI_
0.494455	0.483077	0.686336	0.830665	0.819827	0.480196	0.227827	0.0452676	-0.191563	-0.248049	S	2			b-Adrenergic Receptor kinase substrate motif;Casein kinase II substrate motif;CDK kinase substrate motif_minimal;CDK kinase substrate motif_minimal_pS;ERK1,2 kinase substrate motif;GSK-3, ERK1, ERK2, CDK5 substrate motif;MAPKAPK2 kinase substrate motif;WW domain binding motif	+	0.999083	2.75101e-36	208.95	182.35	594.765	0.42151	160	9.0463	8.20806	7.94582	8.13612	8.22311	8.09909	8.11348	7.84068	8.00393	7.85745	7.78563	Q12044	160	Q12044	Regulator of calcineurin 2	RCN2	NKGGSSLSPDKSSLESPTMLKLSTDSKPFSY
1.52334	-4.50564	0.209161	0.414749	-0.0467006	0.233091	-0.112366	-0.495797	-0.684729	NaN	S	2			CDK kinase substrate motif_minimal;CDK kinase substrate motif_minimal_pS;ERK1,2 kinase substrate motif;G protein-coupled receptor kinase 1 substrate motif;Growth associated histone HI kinase substrate motif;GSK-3, ERK1, ERK2, CDK5 substrate motif;PKA kinase substrate motif;PKC kinase substrate motif;WW domain binding motif	+	1	3.89432e-40	159.77	159.77	868.91	-0.042091	289	7.33165	6.95999	6.84486	6.33658	6.09216	5.61362	5.79034	5.51331	5.53232	5.38652	NaN	Q12117	289	Q12117	Protein MRH1	MRH1	PSDAEAVMAPKAPVASPRPAATPNLSKDKKK
1.06341	-0.558757	0.278024	0.723444	0.240691	0.464863	-0.0209111	0.310093	-0.134352	-0.391768	S	2			Casein kinase I substrate motif;Casein kinase II substrate motif;CDK kinase substrate motif_minimal;CDK kinase substrate motif_minimal_pS;ERK1,2 kinase substrate motif;G protein-coupled receptor kinase 1 substrate motif;GSK3 kinase substrate motif;GSK-3, ERK1, ERK2, CDK5 substrate motif;WW domain binding motif	+	0.999998	6.74778e-123	227.2	227.2	1019.47	0.69414	6	8.11998	7.69092	6.88076	6.95958	6.97767	6.72286	6.84916	6.78895	7.17105	7.06506	7.06412	Q12124	6	Q12124	Mediator of RNA polymerase II transcription subunit 2	MED2	__________MVVQNSPVSSVHTANFSERGS
0.0753224	0.797563	0.366225	0.485196	0.604871	0.324545	0.0795543	0.185556	0.10642	0.0519972	S	2			14-3-3 domain binding motif;Akt kinase substrate motif;Calmodulin-dependent protein kinase II substrate motif;CDK kinase substrate motif_minimal;CDK kinase substrate motif_minimal_pS;DNA dependent Protein kinase substrate motif;ERK1,2 kinase substrate motif;GSK-3, ERK1, ERK2, CDK5 substrate motif;MAPKAPK1 kinase substrate motif;PKA kinase substrate motif;PKC kinase substrate motif;WW domain bindi…	+	0.999879	4.95407e-11	163.64	134.25	711.819	-0.090289	95	7.54243	6.75523	6.45785	6.70162	6.7928	6.54574	6.32842	6.51548	6.49664	6.06551	6.26701	Q12186	95	Q12186	Branchpoint-bridging protein	MSL5	RTNDFVPPSRKNRSPSPPPVYDAQGKRTNTR
-0.544881	0.136728	-0.209391	-0.673014	-0.267236	0.225582	0.126864	0.517007	0.292511	-0.0723116	S	2			Casein kinase I substrate motif;Casein kinase II substrate motif;CDK kinase substrate motif_minimal;CDK kinase substrate motif_minimal_pS;ERK1,2 kinase substrate motif;G protein-coupled receptor kinase 1 substrate motif;GSK-3, ERK1, ERK2, CDK5 substrate motif;MAPKAPK2 kinase substrate motif;PKA kinase substrate motif;PKC kinase substrate motif;WW domain binding motif	+	0.999997	2.50573e-58	223.65	200.67	825.429	0.29847	374	7.7301	6.90039	6.66381	6.80396	6.63655	6.61196	6.81235	6.71107	6.81521	6.71745	6.4741	Q12224	374	Q12224	Transcription factor RLM1	RLM1	SQIMKENKTSRSSKISPLSASASGPLTLQKG
0.842542	0.00718809	-0.409364	-0.241352	0.183966	-0.0576928	0.0863848	-0.180403	-0.665938	NaN	S	2			CDK kinase substrate motif_minimal;CDK kinase substrate motif_minimal_pS;ERK1,2 kinase substrate motif;Growth associated histone HI kinase substrate motif;GSK-3, ERK1, ERK2, CDK5 substrate motif;MAPKAPK2 kinase substrate motif;PKA kinase substrate motif;PKC kinase substrate motif;WW domain binding motif	+	1	2.8989e-81	246.22	219.35	894.93	-0.015571	332	7.17872	6.72484	6.07044	6.25978	6.18966	5.8788	6.39407	5.76608	5.89102	5.81012	NaN	Q12265	332	Q12265	Ribose-phosphate pyrophosphokinase 5	PRS5	GPPDATLTSGGSLPVSPRPLVTTLVSSQNTT
0.640906	-0.245982	0.337849	0.172896	-0.23952	0.491774	-0.338795	-0.118227	-0.353549	-0.910733	S	2			b-Adrenergic Receptor kinase substrate motif;CDK kinase substrate motif_minimal;CDK kinase substrate motif_minimal_pS;ERK1,2 kinase substrate motif;GSK-3, ERK1, ERK2, CDK5 substrate motif;MAPKAPK2 kinase substrate motif;WW domain binding motif	+	0.999639	0.000429993	124.07	124.07	647.259	-0.23408	310	6.44587	5.20817	4.89462	4.95466	5.53259	5.38329	5.57785	5.57026	5.71633	5.55563	5.3966	Q12297	310	Q12297	Transcription initiation factor TFIID subunit 3	TAF3	NNEESFKENNKSLTESPHGDDRDISMFQFDS
0.215446	0.453676	0.149185	0.421264	0.154827	0.110355	-0.00259443	-0.104202	-0.138421	-0.267835	S	2			Casein kinase II substrate motif;CDK kinase substrate motif_minimal;CDK kinase substrate motif_minimal_pS;ERK1,2 kinase substrate motif;Growth associated histone HI kinase substrate motif;GSK-3, ERK1, ERK2, CDK5 substrate motif;WW domain binding motif	+	0.999927	1.5384e-100	268.12	268.12	858.422	0.20092	175	7.88794	7.03133	6.87383	7.0271	7.01728	6.90518	6.7629	6.81933	6.88598	6.76436	6.6075	Q12335	175	Q12335	Protoplast secreted protein 2	PST2	SPWGAGTIAGSDGSRSPSALELQVHEIQGKT
-1.2909	NaN	-1.03238	-0.681764	0.155213	-0.499884	-0.0909888	0.0217604	-0.20201	-0.722116	S	2			Casein kinase II substrate motif;Cdc2 kinase substrate motif;CDK kinase substrate motif;CDK kinase substrate motif_minimal;CDK kinase substrate motif_minimal_pS;CDK1,2,4,6 kinase substrate motif;ERK1,2 kinase substrate motif;Growth associated histone HI kinase substrate motif;GSK-3, ERK1, ERK2, CDK5 substrate motif;MDC1 BRCT domain binding motif;Plk1 PBD domain binding motif;pSPxK/R;WW domain bin…	+	0.951218	5.42618e-07	139.44	139.44	958.452	0.49593	262	7.92674	6.21171	NaN	6.76785	7.04155	6.80286	6.99185	7.06688	7.18614	7.05835	7.05565	Q12416	262	Q12416	G1-specific transcriptional repressor WHI5	WHI5	PREEATAVETLMLLSSPTKKQQHRPVPATSA
-0.0586628	-0.415326	-0.668664	-0.821955	-0.490878	-0.378623	-0.184979	0.020882	0.210446	-0.48419	S	2			Casein kinase II substrate motif;CDK kinase substrate motif_minimal;CDK kinase substrate motif_minimal_pS;ERK1,2 kinase substrate motif;Growth associated histone HI kinase substrate motif;GSK-3, ERK1, ERK2, CDK5 substrate motif;Pyruvate dehydrogenase kinase substrate motif;WW domain binding motif	+	1	3.00255e-05	133.52	114.4	880.348	0.7119	37	7.31313	6.12804	6.39305	6.30871	6.41529	5.83093	6.34792	6.25547	6.44869	6.51631	6.1184	Q12433	37	Q12433	Protein AHC1	AHC1	SSSKMTNVYQVTTPKSPQDLENNMDEPFKMD
-0.345737	-1.40692	-0.0485151	-0.552475	-0.42374	-0.0126402	-0.337311	-0.0119249	0.307716	-0.216858	S	2			Casein kinase II substrate motif;CDK kinase substrate motif_minimal;CDK kinase substrate motif_minimal_pS;ERK1,2 kinase substrate motif;GSK-3, ERK1, ERK2, CDK5 substrate motif;MDC1 BRCT domain binding motif;Plk1 PBD domain binding motif;WW domain binding motif	+	0.99381	5.62406e-10	145	135.81	622.8	-0.019674	581	7.45971	6.47729	6.45313	6.64476	6.40877	6.00856	6.55334	6.33959	6.56747	6.59628	6.19937	Q12494	581	Q12494	Inositol hexakisphosphate kinase 1	KCS1	SNTTTMGNHNARLGSSPSFLTQKSRASSHDA
-0.310224	-0.957172	-0.955982	-0.631896	-0.245861	-0.381505	-0.129876	-0.254352	-0.213503	-0.063779	S	2			Casein kinase I substrate motif;Casein kinase II substrate motif;CDK kinase substrate motif_minimal;CDK kinase substrate motif_minimal_pS;ERK1,2 kinase substrate motif;G protein-coupled receptor kinase 1 substrate motif;Growth associated histone HI kinase substrate motif;GSK3 kinase substrate motif;GSK-3, ERK1, ERK2, CDK5 substrate motif;PKA kinase substrate motif;PKC kinase substrate motif;WW do…	+	1	1.49421e-18	188.48	143.94	497.242	0.4743	246	8.78452	8.07214	7.75633	7.81762	7.75377	7.77654	7.80075	7.66771	7.77115	7.66029	7.56834	Q12515	246	Q12515	Protein PAR32	PAR32	PEKFAIGRGGAGNIISPKSSRNTINHNLNDD
0.231312	-0.123136	0.14602	0.395701	0.519342	0.180119	0.00259919	-0.128557	-0.129349	-0.0238941	S	2			CDK kinase substrate motif_minimal;CDK kinase substrate motif_minimal_pS;DNA dependent Protein kinase substrate motif;ERK1,2 kinase substrate motif;GSK-3, ERK1, ERK2, CDK5 substrate motif;PKA kinase substrate motif;PKC kinase substrate motif;WW domain binding motif	+	1	3.55659e-54	202.6	134.37	778.882	-0.23646	39	8.95207	8.34463	7.75867	7.83179	7.96559	7.95308	7.91982	7.87676	7.94427	7.84929	7.69827	Q12515	39	Q12515	Protein PAR32	PAR32	GRGGAGNIHKSMSKPSPVLLPLKSNSKTVAN
1.41254	0.664448	-1.24105	-0.503552	0.0341603	-0.978562	-0.77804	-1.60942	-0.868134	-1.31011	S	2			Casein kinase I substrate motif;Casein kinase II substrate motif;CDK kinase substrate motif_minimal;CDK kinase substrate motif_minimal_pS;ERK1,2 kinase substrate motif;Growth associated histone HI kinase substrate motif;GSK-3, ERK1, ERK2, CDK5 substrate motif;WW domain binding motif	+	0.985682	0.000755838	122.33	122.33	860.888	0.40517	487	7.52969	6.54029	6.59172	6.74475	6.33003	6.81143	6.3517	6.27743	6.29257	6.51874	6.46358	Q12753	487	Q12753	Transcriptional activator HAA1	HAA1	PSFMDIPEKERETERSPSSNYITDRPFTRKP
0.670337	0.278164	0.818707	-0.0272956	-0.0576928	-0.032242	-0.171975	-0.254352	-0.140648	-0.458067	S	2			Casein kinase II substrate motif;CDK kinase substrate motif_minimal;CDK kinase substrate motif_minimal_pS;ERK1,2 kinase substrate motif;GSK-3, ERK1, ERK2, CDK5 substrate motif;WW domain binding motif	+	0.999993	2.79307e-112	220.64	220.64	825.823	0.3156	211	7.6108	7.16331	6.39134	6.8607	6.68902	6.30582	6.35245	6.6476	6.37603	5.40834	5.46814	Q3E705	211	Q3E705	rRNA-processing protein EFG1	EFG1	LTLSPDKDHEDGSQVSPTQDRKELDQVVGED
0.536503	0.478708	0.0651137	0.251796	0.197435	-0.0581087	0.177196	0.0122571	0.0368219	0.301586	S	2			Casein kinase I substrate motif;Casein kinase II substrate motif;CDK kinase substrate motif_minimal;CDK kinase substrate motif_minimal_pS;ERK1,2 kinase substrate motif;G protein-coupled receptor kinase 1 substrate motif;GSK3 kinase substrate motif;GSK-3, ERK1, ERK2, CDK5 substrate motif;MAPKAPK2 kinase substrate motif;WW domain binding motif	+	0.994375	1.62903e-37	174.9	78.939	579.737	-0.37828	6	8.10298	7.18602	7.1788	6.45498	7.3064	7.25368	7.11378	7.10907	7.05316	7.05212	6.83663	Q9P305	6	Q9P305	Protein IGO2	IGO2	__________MSEDLSPTSSRVDLSNPHGFT
1.01978	0.693551	0.544351	0.661	0.722134	0.302333	-0.0489336	0.180119	-0.133037	-0.294312	T	2			b-Adrenergic Receptor kinase substrate motif;Casein kinase II substrate motif;CDK kinase substrate motif_minimal;CDK kinase substrate motif_minimal_pT;ERK1,2 kinase substrate motif;G protein-coupled receptor kinase 1 substrate motif;GSK3, Erk1, Erk2 and CDK5 kinase motif;GSK-3, ERK1, ERK2, CDK5 substrate motif;WW domain binding motif	+	0.999687	3.89864e-45	207.55	207.55	957.958	0.58672	251	7.90725	7.28237	6.91494	6.93108	6.88941	6.74262	6.99178	6.78716	6.84192	6.59638	6.67593	P00817	251	P00817	Inorganic pyrophosphatase	IPP1	SDSKGIDLTNVTLPDTPTYSKAASDAIPPAS
1.39426	0.202207	0.229941	0.122114	0.235875	-0.146394	-0.582652	-0.172103	-0.339137	-0.475915	T	3			CDK kinase substrate motif_minimal;CDK kinase substrate motif_minimal_pT;G protein-coupled receptor kinase 1 substrate motif;GSK-3, ERK1, ERK2, CDK5 substrate motif;MDC1 BRCT domain binding motif;PKA kinase substrate motif;PKC kinase substrate motif;Plk1 PBD domain binding motif;WW domain binding motif	+	0.989909	5.15715e-22	129.77	97.911	564.924	-0.31719	131	8.32764	7.69588	7.30856	7.37345	7.36568	7.33147	7.29944	7.16143	7.24067	7.16486	6.89792	P07278	131	P07278	cAMP-dependent protein kinase regulatory subunit	BCY1	QQAQEEQQHTREKTSTPPLPMHFNAQRRTSV
0.504448	0.0922325	1.32829	0.652788	-0.307662	0.515728	0.000678201	0.365295	0.444086	-0.0882773	T	3			Calmodulin-dependent protein kinase II substrate motif;CDK kinase substrate motif_minimal;CDK kinase substrate motif_minimal_pT;G protein-coupled receptor kinase 1 substrate motif;GSK-3, ERK1, ERK2, CDK5 substrate motif;MDC1 BRCT domain binding motif;PKA kinase substrate motif;PKC kinase substrate motif;Plk1 PBD domain binding motif;WW domain binding motif	+	0.775703	3.10268e-11	140.95	66.845	671.958	-1.2227	1006	8.32267	7.41069	6.92	7.22037	6.9504	7.31057	7.30289	7.36263	7.45787	7.49125	7.43707	P0C2I3;P0C2I5;P0C2I9;Q03612;Q12414;Q07793;P0C2I6;P0C2J1;P47098;Q03434;Q12269;P47100;Q12141;P0C2I7;Q12273;Q04711;Q03855;P0C2J0;P0C2I2;Q04670;Q92393;Q12316	1006;1006;1006;1006;1006;1006;1006;1006;1006;1006;1006;1006;1006;1006;1006;1006;1006;1007;1006;1006;1006;1006	P0C2I3;P0C2I6;P0C2J1;P47098;Q03855;Q12316	Transposon Ty1-DR6 Gag-Pol polyprotein;Capsid protein;Ty1 protease;Integrase;Reverse transcriptase/ribonuclease H;Transposon Ty1-LR2 Gag-Pol polyprotein;Capsid protein;Ty1 protease;Integrase;Reverse transcriptase/ribonuclease H;Transposon Ty1-PR1 Gag-Pol polyprotein;Capsid protein;Ty1 protease;Integrase;Reverse transcriptase/ribonuclease H;Transposon Ty1-ER1 Gag-Pol polyprotein;Capsid protein;Ty1…	TY1B-DR6;TY1B-LR2;TY1B-PR1;TY1B-ER1;TY1B-PL;TY1B-DR4;TY1B-LR3;TY1B-PR3;TY1B-JR1;TY1B-ML2;TY1B-GR2;TY1B-JR2;TY1B-GR1;TY1B-LR4;TY1B-OL;TY1B-ML1;TY1B-DR1;TY1B-PR2;TY1B-DR5;TY1B-MR2;TY1B-OR;TY1B-GR3	NISESNILPSKKRSSTPQISNIESTGSGGMH
1.27317	-1.01671	-0.559345	-0.245374	-0.27858	-0.118758	-0.405884	-0.173895	0.305878	-0.420509	T	3			CDK kinase substrate motif_minimal;CDK kinase substrate motif_minimal_pT;G protein-coupled receptor kinase 1 substrate motif;Growth associated histone HI kinase substrate motif;GSK-3, ERK1, ERK2, CDK5 substrate motif;WW domain binding motif	+	1	1.35052e-07	138.05	104.26	527.588	0.065812	181	7.64186	6.69209	6.41268	6.57725	6.73555	6.63839	6.65039	6.60082	6.80131	6.61146	6.58986	P15891	181	P15891	Actin-binding protein	ABP1	PSKSPAPVSKKEPVKTPSPAPAAKISSRVND
2.00098	0.596471	1.54734	1.24066	0.957692	0.996196	0.487359	0.189631	0.0428878	-0.13606	T	3			Calmodulin-dependent protein kinase II substrate motif;CDK kinase substrate motif_minimal;CDK kinase substrate motif_minimal_pT;GSK-3, ERK1, ERK2, CDK5 substrate motif;PKC kinase substrate motif;RAF1 kinase substrate motif;WW domain binding motif	+	0.973482	1.04088e-11	104.9	74.665	1110.14	-1.0495	138	8.01072	7.44437	7.15409	7.30728	7.16738	6.31338	6.59773	6.83792	6.80423	6.62051	6.29653	P17106	138	P17106	Centromere-binding protein 1	CBF1	ANGEHKDSLNGERAITPSNEGVKPNTSLEGM
-0.0532504	NaN	-0.531569	-0.453017	-0.419431	-0.0204844	0.0818733	-0.0103502	0.0373251	0.412078	T	3			CDK kinase substrate motif_minimal;CDK kinase substrate motif_minimal_pT;G protein-coupled receptor kinase 1 substrate motif;GSK-3, ERK1, ERK2, CDK5 substrate motif;MAPKAPK2 kinase substrate motif;WW domain binding motif	+	0.986957	2.68914e-05	117.2	117.2	696.594	0.036429	204	6.9639	4.88472	NaN	6.25626	5.8436	6.10524	6.19204	6.07397	6.19802	5.98993	4.72511	P25046	204	P25046	Mediator of RNA polymerase II transcription subunit 19	ROX3	NSKKRKNKSSGSSMATPTHSDSHEDMKRRRL
1.57506	-0.391878	-0.888383	-0.513794	-0.10916	0.18554	-0.518535	-0.347892	-0.318114	-0.335598	T	2			CDK kinase substrate motif_minimal;CDK kinase substrate motif_minimal_pT;DNA dependent Protein kinase substrate motif;G protein-coupled receptor kinase 1 substrate motif;GSK-3, ERK1, ERK2, CDK5 substrate motif;PKA kinase substrate motif;WW domain binding motif	+	0.999993	2.03644e-66	148.15	148.15	851.379	0.10935	334	7.68737	7.16882	6.33993	6.47443	6.51255	6.58626	6.60578	6.61734	6.78748	6.62831	6.49039	P25358	334	P25358	Elongation of fatty acids protein 2	FEN1	AKVNEYVNVDLKNVPTPSPSPKPQHRRKR__
0.0648118	-0.60502	0.052072	-0.0297002	-0.107018	0.0293083	0.035387	-0.00173014	0.095512	0.180659	T	2			Casein kinase I substrate motif;CDK kinase substrate motif_minimal;CDK kinase substrate motif_minimal_pT;GSK-3, ERK1, ERK2, CDK5 substrate motif;MAPKAPK2 kinase substrate motif;MDC1 BRCT domain binding motif;PKA kinase substrate motif;PKC kinase substrate motif;Plk1 PBD domain binding motif;WW domain binding motif	+	0.999986	9.41033e-08	160.36	140.82	635.743	-0.21149	371	8.18472	7.16917	7.06487	7.24467	7.18659	7.24007	7.17811	7.17676	7.26654	7.21759	7.05142	P27705	371	P27705	Regulatory protein MIG1	MIG1	QDYLQEQSRKKSKTSTPTTMLSRSTSGTNLH
0.242294	0.504509	0.541282	0.452827	0.462416	0.47299	0.28423	0.0907569	-0.0600474	NaN	T	2			Casein kinase II substrate motif;CDK kinase substrate motif_minimal;CDK kinase substrate motif_minimal_pT;G protein-coupled receptor kinase 1 substrate motif;GSK-3, ERK1, ERK2, CDK5 substrate motif;WW domain binding motif	+	1	3.556e-27	195.1	159	640.792	-0.4472	15	7.36436	6.36178	6.37484	6.42406	6.50252	6.36629	6.50998	6.32412	6.46184	6.31551	NaN	P28000	15	P28000	DNA-directed RNA polymerases I and III subunit RPAC2	RPC19	_MTEDIEQKKTATEVTPQEPKHIQEEEEQDV
-0.675184	-1.35721	-0.867738	0.634957	1.19595	1.07315	0.57865	0.330393	0.141398	-0.237686	T	3			Casein kinase I substrate motif;Casein kinase II substrate motif;CDK kinase substrate motif_minimal;CDK kinase substrate motif_minimal_pT;GSK-3, ERK1, ERK2, CDK5 substrate motif;WW domain binding motif	+	0.999588	0.0091982	105.9	78.324	574.606	-0.019345	244	7.15993	6.12281	5.56191	5.99431	6.41772	6.28065	6.20257	6.22557	6.28128	6.04933	5.9739	P32047	244	P32047	Protein MLF3	MLF3	YVDMLNDEKLAQANNTPTSRPPMKSQAYSCP
1.34839	-0.602932	-1.15484	-0.824238	-0.798258	-1.32279	-1.45144	-0.882682	0.314912	1.17342	T	3			CDK kinase substrate motif_minimal;CDK kinase substrate motif_minimal_pT;G protein-coupled receptor kinase 1 substrate motif;GSK-3, ERK1, ERK2, CDK5 substrate motif;PKA kinase substrate motif;PKC kinase substrate motif;WW domain binding motif	+	0.999887	0.000137519	113.7	88.627	682.977	-0.0021297	361	7.82094	7.3295	6.49823	6.89521	6.75653	6.71654	6.67339	6.41644	6.72933	6.73417	6.68391	P32499	361	P32499	Nucleoporin NUP2	NUP2	NDSNPSFSFSIPSKNTPDASKPSFSFGVPNS
0.84744	-0.663481	-0.875387	-0.9489	-0.912497	-0.73127	-1.35174	-0.977097	-1.57041	-1.24074	T	2			Cdc2 kinase substrate motif;CDK kinase substrate motif_minimal;CDK kinase substrate motif_minimal_pT;CDK1,2,4,6 kinase substrate motif;Growth associated histone HI kinase substrate motif;GSK-3, ERK1, ERK2, CDK5 substrate motif;pTPxK/R;WW domain binding motif	+	0.99689	2.02123e-21	176.11	117.29	851.906	-1.0567	94	8.02845	7.22334	6.95569	7.27193	6.89932	6.86328	6.8818	7.10486	7.18387	6.81701	6.69016	P32628	94	P32628	UV excision repair protein RAD23	RAD23	KTKVTEPPIAPESATTPGRENSTEASPSTDA
0.489524	-0.936591	0.366429	0.114738	-0.361993	-1.2959	NaN	-1.52336	-3.08799	-3.26182	T	2			CDK kinase substrate motif_minimal;CDK kinase substrate motif_minimal_pT;GSK-3, ERK1, ERK2, CDK5 substrate motif;MDC1 BRCT domain binding motif;Plk1 PBD domain binding motif;WW domain binding motif	+	0.995474	1.08072e-11	101.39	90.412	589.776	0.50553	818	7.43789	6.31078	6.34717	6.53845	6.39048	6.18957	6.69153	NaN	5.74829	6.84185	6.51282	P32790	818	P32790	Actin cytoskeleton-regulatory complex protein SLA1	SLA1	LLDLQPLEPKKAAASTPEPNLKDLEPVKTGG
0.940866	0.0200039	0.467813	0.634442	0.433604	0.577143	0.151106	-0.016639	0.0755352	0.263473	T	2			14-3-3 domain binding motif;AMP-activated protein kinase substrate motif;Calmodulin-dependent protein kinase II substrate motif;CDK kinase substrate motif_minimal;CDK kinase substrate motif_minimal_pT;GSK-3, ERK1, ERK2, CDK5 substrate motif;PKC kinase substrate motif;WW domain binding motif	+	0.999962	1.02489e-55	110.08	90.05	475.229	0.55592	169	7.24167	6.36923	6.17278	6.32069	6.42975	6.28603	6.26012	5.99723	6.04013	6.13526	6.21088	P32900	169	P32900	Protein SKG6	SKG6	FVGSMHSSKYNVRSATPPAIGRSWYVDPFQL
1.29011	-1.05123	-0.0561673	0.0951113	-0.0229004	-0.76086	-1.46749	-1.00403	-0.817951	-1.15095	T	2			Calmodulin-dependent protein kinase II substrate motif;CDK kinase substrate motif_minimal;CDK kinase substrate motif_minimal_pT;GSK-3, ERK1, ERK2, CDK5 substrate motif;PKC kinase substrate motif;WW domain binding motif	+	0.999984	2.97724e-08	128.08	128.08	497.74	1.0085	70	7.49048	6.65493	6.20252	6.53016	6.65357	6.69071	6.41506	6.15597	6.61793	6.31269	6.2528	P32909	70	P32909	Protein SMY2	SMY2	AASVNTVPGSTFRSNTPLLGGRHPLSRTSSL
1.39847	-0.227618	0.301533	0.149281	-0.0628125	0.0372807	-0.757109	-0.372061	-0.107956	-0.4609	T	3			Calmodulin-dependent protein kinase II substrate motif;CDK kinase substrate motif_minimal;CDK kinase substrate motif_minimal_pT;GSK-3, ERK1, ERK2, CDK5 substrate motif;MAPKAPK2 kinase substrate motif;MDC1 BRCT domain binding motif;PKC kinase substrate motif;Plk1 PBD domain binding motif;WW domain binding motif	+	0.999832	0.000192436	129.82	119.27	528.275	-0.19656	129	7.92211	7.28585	6.85916	7.0484	7.08322	6.95504	6.82041	6.70833	6.75173	6.65605	6.45223	P32909	129	P32909	Protein SMY2	SMY2	SSSFWHGDHPESRVSTPVQQHPLLQRNESSS
1.86617	1.2568	NaN	0.406159	0.190931	NaN	0.334316	-0.00776951	-0.0321009	0.150193	T	3			CDK kinase substrate motif_minimal;CDK kinase substrate motif_minimal_pT;G protein-coupled receptor kinase 1 substrate motif;GSK-3, ERK1, ERK2, CDK5 substrate motif;WW domain binding motif	+	0.992226	5.95161e-30	158.78	158.78	814.374	0.30849	237	7.93186	6.7969	6.34698	NaN	7.10102	6.85348	NaN	7.06618	7.26501	7.14545	7.12067	P33122	237	P33122	Serine-rich protein TYE7	TYE7	SVKKQDEDGAETAATTPLPSAAATSTKLNKS
-0.158078	0.629501	1.40989	0.737086	0.526639	0.402111	0.115176	-0.259664	-0.289362	0.126486	T	2			CDK kinase substrate motif_minimal;CDK kinase substrate motif_minimal_pT;GSK-3, ERK1, ERK2, CDK5 substrate motif;MDC1 BRCT domain binding motif;Plk1 PBD domain binding motif;WW domain binding motif	+	0.999685	7.49543e-14	163.64	161.04	825.356	-0.16076	718	7.26064	6.18313	6.33927	6.44683	6.43072	6.34234	6.15415	6.03443	6.28504	6.17438	5.95029	P33306	718	P33306	Protein BCK2	BCK2	ESNNNTGNRVSYSGSTPNNVDTTKTNLQVYT
3.00173	0.695068	1.00101	1.58074	1.31126	1.41162	0.468771	0.177947	-0.127369	-0.0923428	T	2			CDK kinase substrate motif_minimal;CDK kinase substrate motif_minimal_pT;G protein-coupled receptor kinase 1 substrate motif;GSK-3, ERK1, ERK2, CDK5 substrate motif;PKA kinase substrate motif;PKC kinase substrate motif;WW domain binding motif	+	0.999923	5.08754e-14	168.1	118.2	784.926	0.167	1307	7.81873	7.3868	6.45994	6.87039	6.81925	6.80986	6.87287	6.45347	6.54913	6.38012	6.2814	P34216	1307	P34216	EH domain-containing and endocytosis protein 1	EDE1	FAGFGNSKAEPTKVATPSIPQQPIPLKNDPI
1.22955	-1.11023	0.175615	0.129813	0.297307	-0.155879	-0.660746	-0.31904	-0.36446	NaN	T	2			Calmodulin-dependent protein kinase II substrate motif;CDK kinase substrate motif_minimal;CDK kinase substrate motif_minimal_pT;GSK-3, ERK1, ERK2, CDK5 substrate motif;MAPKAPK2 kinase substrate motif;MDC1 BRCT domain binding motif;PKC kinase substrate motif;Plk1 PBD domain binding motif;WW domain binding motif	+	0.995376	1.75774e-44	206.21	206.21	857.88	0.33674	391	8.02731	7.29341	7.1233	7.25363	7.2183	7.11826	6.81216	6.89998	6.79621	6.72234	NaN	P36041	391	P36041	Protein EAP1	EAP1	SGSRLMSFFKESRSSTPNAESQLLSASDKDN
-0.984845	-0.609755	-0.342555	-0.0354831	-0.0532504	0.0723007	0.0259112	0.0674096	0.280773	0.0246339	T	2			Casein kinase I substrate motif;Casein kinase II substrate motif;CDK kinase substrate motif_minimal;CDK kinase substrate motif_minimal_pT;G protein-coupled receptor kinase 1 substrate motif;Growth associated histone HI kinase substrate motif;GSK-3, ERK1, ERK2, CDK5 substrate motif;PKA kinase substrate motif;PKC kinase substrate motif;WW domain binding motif	+	1	8.18456e-13	167.37	41.092	643.289	-0.26759	273	7.81129	6.85837	6.61173	6.79632	6.8186	6.81629	6.94476	6.74213	6.84966	6.88691	6.69442	P36169	273	P36169	Suppressor of lethality of KEX2 GAS1 double null mutant protein 1	SKG1	ITSVNKRDALEDVFATPKSAAQSQLPNTFDK
0.781901	-0.738119	-0.134221	-0.15562	-0.589284	-0.19711	-0.752749	-0.500496	-0.160533	0.0800727	T	2			CDK kinase substrate motif_minimal;CDK kinase substrate motif_minimal_pT;GSK-3, ERK1, ERK2, CDK5 substrate motif;WW domain binding motif	+	1	0	263.45	220.64	777.355	-0.039756	150	7.68831	7.09985	6.67013	6.73194	7.03415	6.23211	6.65081	6.38115	6.5411	6.29925	6.0992	P38165	150	P38165	Retrograde regulation protein 3	RTG3	SYSMAYDSPVDRAMNTPLQQQEGLKAELPHD
0.672382	-0.472488	0.386185	-0.371392	-0.572599	-0.143785	-0.415867	0.141669	-0.70496	-0.132379	T	4			b-Adrenergic Receptor kinase substrate motif;CDK kinase substrate motif_minimal;CDK kinase substrate motif_minimal_pT;GSK-3, ERK1, ERK2, CDK5 substrate motif;WW domain binding motif	+	0.999399	1.77995e-05	124.2	53.828	497.473	-0.32102	56	7.47461	6.75915	6.01258	6.71585	6.37601	6.51135	6.49396	6.09715	6.43549	6.47425	6.33413	P38165	56	P38165	Retrograde regulation protein 3	RTG3	NDDYKIHGSAYPGGETPAQQHEKLSYINTHN
0.639602	-0.0540844	0.310415	0.151378	0.0602919	0.273692	0.0998191	0.231295	0.215898	0.214324	T	2			Akt kinase substrate motif;Calmodulin-dependent protein kinase II substrate motif;CDK kinase substrate motif_minimal;CDK kinase substrate motif_minimal_pT;DNA dependent Protein kinase substrate motif;G protein-coupled receptor kinase 1 substrate motif;GSK-3, ERK1, ERK2, CDK5 substrate motif;PKA kinase substrate motif;PKC kinase substrate motif;WW domain binding motif	+	1	3.39401e-255	151.79	120.77	487.229	0.41235	729	8.05046	7.05918	6.95344	7.08565	7.16107	7.07386	7.05629	6.97296	7.09747	7.02007	6.98147	P38266	729	P38266	Altered inheritance of mitochondria protein 3	AIM3	RLGDAPNSFIRKRAPTPPAPSRSEKLHEGTI
0.580698	0.196211	0.0079277	0.0798744	0.246806	-0.22231	-0.320773	-0.153027	-0.404685	-0.448267	T	3			b-Adrenergic Receptor kinase substrate motif;Casein kinase I substrate motif;CDK kinase substrate motif_minimal;CDK kinase substrate motif_minimal_pT;G protein-coupled receptor kinase 1 substrate motif;GSK-3, ERK1, ERK2, CDK5 substrate motif;WW domain binding motif	+	0.999999	2.49542e-16	148.36	147.67	798.011	-0.37737	422	8.09774	7.28461	7.08418	7.18639	7.22316	7.13004	6.93401	7.047	7.07733	6.93547	6.90146	P38351	422	P38351	RNA polymerase II-associated protein 1	PAF1	EQDEENKQDENRAADTPETSDAVHTEQKPEE
-0.354791	-0.773828	-0.477056	-0.010923	-0.253384	-1.44069	-0.537743	-0.157432	-0.344601	-0.650121	T	2			b-Adrenergic Receptor kinase substrate motif;Calmodulin-dependent protein kinase II substrate motif;CDK kinase substrate motif_minimal;CDK kinase substrate motif_minimal_pT;GSK-3, ERK1, ERK2, CDK5 substrate motif;MAPKAPK2 kinase substrate motif;PKC kinase substrate motif;WW domain binding motif	+	1	1.32986e-14	172.57	125.67	747.84	-0.026753	182	7.83076	6.54728	7.09265	7.17638	6.82918	6.66335	6.8433	6.56858	6.7344	6.65398	6.68589	P38845	182	P38845	Cruciform DNA-recognizing protein 1;CRP1 short N-terminal subpeptide;CRP1 short C-terminal subpeptide	CRP1	TGTTTEDVTGTSREETPLAEPTNVSKEAPGN
-0.324695	-0.564524	0.000808115	0.0742891	0.156724	0.158107	2.09511	-0.0695647	-0.00460933	-0.200504	T	2			Cdc2 kinase substrate motif;CDK kinase substrate motif_minimal;CDK kinase substrate motif_minimal_pT;CDK1,2,4,6 kinase substrate motif;CDK5 kinase substrate motif_1;G protein-coupled receptor kinase 1 substrate motif;GSK-3, ERK1, ERK2, CDK5 substrate motif;pTPxK/R;WW domain binding motif	+	0.641097	0.00618511	40.012	39.515	1068.43	-1.3835	14	8.3027	7.14777	7.27005	7.22383	7.49154	7.24947	7.3185	7.21315	7.43661	7.26729	7.29192	P40100	14	P40100	Protoporphyrin uptake protein 1	PUG1	__MSTTDSGFVLYHYTPSKAAAIVFVVLFII
0.0958049	0.35487	0.458664	0.479633	0.365407	0.324744	0.429829	0.3052	0.231955	0.317625	T	2			Casein kinase I substrate motif;CDK kinase substrate motif_minimal;CDK kinase substrate motif_minimal_pT;Dual specificity protein phosphatase 6 substrate motif;ERK1,2 kinase substrate motif;Growth associated histone HI kinase substrate motif;GSK3, Erk1, Erk2 and CDK5 kinase motif;GSK-3, ERK1, ERK2, CDK5 substrate motif;MAPK 11,13,14 kinase substrate motif;PP2C delta substrate motif;WW domain bind…	+	1	6.29825e-68	237.46	200.33	916.886	-0.44213	118	8.81283	7.89204	7.79846	7.8871	7.84759	7.80052	7.8008	7.81985	7.84267	7.71774	7.6745	P41818	118	P41818	Protein GLC8	GLC8	ITKKQFQDIHIDEPKTPYQGAVDPHGEYYRV
0.789212	-0.237564	0.134683	0.375422	0.238187	-0.102322	-0.425567	-0.175173	-0.00504059	0.00739111	T	2			CDK kinase substrate motif_minimal;CDK kinase substrate motif_minimal_pT;GSK-3, ERK1, ERK2, CDK5 substrate motif;WW domain binding motif	+	0.999991	1.23129e-29	203.2	194.77	707.809	0.19825	200	7.89351	7.10785	6.8332	6.95297	7.04143	6.93709	6.54526	6.41862	6.85753	6.77305	7.03076	P41895	200	P41895	Transcription initiation factor IIF subunit alpha	TFG1	SGTVSLNNTVKDGSQTPTVDSVTKDNTANGV
-1.16768	-0.917852	-0.284277	0.160024	-0.191184	0.384829	0.601869	-0.12075	-0.00201835	0.316312	T	3			Cdc2 kinase substrate motif;CDK kinase substrate motif_minimal;CDK kinase substrate motif_minimal_pT;CDK1,2,4,6 kinase substrate motif;ERK1,2 kinase substrate motif;Growth associated histone HI kinase substrate motif;GSK3, Erk1, Erk2 and CDK5 kinase motif;GSK-3, ERK1, ERK2, CDK5 substrate motif;pTPxK/R;WW domain binding motif	+	0.816239	4.72667e-08	133.16	110.33	709.019	0.018319	312	7.57477	6.5879	6.86929	6.33017	6.53812	5.96522	6.73537	6.86547	5.6827	6.29059	6.65984	P42845	312	P42845	Protein STB1	STB1	KPTTNTLHPPSNVPTTPSRELNGTNFNLLRT
-0.605874	-0.0576928	-0.956949	-0.698574	-0.78668	-0.761455	-0.43957	-0.037593	0.0136109	0.697336	T	3			CDK kinase substrate motif_minimal;CDK kinase substrate motif_minimal_pT;Growth associated histone HI kinase substrate motif;GSK-3, ERK1, ERK2, CDK5 substrate motif;LKB1 kinase substrate motif;WW domain binding motif	+	1	5.51055e-06	122.34	121.58	794.992	-0.078151	327	8.42293	7.0707	7.17441	7.30533	7.36449	7.24279	7.47004	7.53181	7.64379	7.6101	7.46157	P42845	327	P42845	Protein STB1	STB1	TPSRELNGTNFNLLRTPNFNMGDYLHNLFSP
0.844872	1.18138	1.12321	0.770757	0.936552	0.95397	0.962295	0.403943	0.589789	0.905764	T	2			CDK kinase substrate motif_minimal;CDK kinase substrate motif_minimal_pT;G protein-coupled receptor kinase 1 substrate motif;GSK-3, ERK1, ERK2, CDK5 substrate motif;WW domain binding motif	+	0.99103	2.51935e-18	61.361	61.361	1114.97	0.023363	8	8.36027	7.30886	7.33306	7.41949	7.13072	6.78807	7.3111	7.44741	7.55595	7.47701	7.43085	P43598	8	P43598	Uncharacterized protein YFR017C	YFR017C	________MTDPHLNTPQVSTSPTFERSQDF
1.41131	0.325395	0.965136	1.09919	0.908713	0.930628	0.389716	0.263438	0.0996645	0.0605478	T	2			Calmodulin-dependent protein kinase II substrate motif;Calmodulin-dependent protein kinase IV substrate motif;CDK kinase substrate motif_minimal;CDK kinase substrate motif_minimal_pT;Chk1 kinase substrate motif;GSK-3, ERK1, ERK2, CDK5 substrate motif;MAPKAPK2 kinase substrate motif;PKC kinase substrate motif;WW domain binding motif	+	1	4.98226e-08	88.029	72.138	486.199	0.38445	167	7.31986	6.54109	6.25573	6.20898	6.49059	6.28398	6.40594	6.13316	6.26024	6.25751	6.15755	P46949	167	P46949	Protein FYV8	FYV8	NEDLDNLIEQISREMTPEIRQTSDFRRDSDS
0.506968	0.135269	-0.395721	-0.415867	-0.46874	-0.515712	-1.17294	-0.680414	-0.671746	-0.886823	T	3			Casein kinase I substrate motif;CDK kinase substrate motif_minimal;CDK kinase substrate motif_minimal_pT;GSK-3, ERK1, ERK2, CDK5 substrate motif;MDC1 BRCT domain binding motif;Plk1 PBD domain binding motif;WW domain binding motif	+	0.996949	4.59255e-83	248.13	168.08	569.942	-0.56293	396	8.7296	7.54769	7.86068	7.79348	8.14251	7.74178	7.87008	7.33975	7.65359	6.94485	7.35522	P48570	396	P48570	Homocitrate synthase, cytosolic isozyme	LYS20	DDVDSIIKNFHAEVSTPQVLSAKKNKKNDSD
-0.0357646	-0.235114	-0.435202	-0.194591	-0.0441843	-0.383165	-0.49968	-0.0985544	0.00313409	-0.0578315	T	2			Cdc2 kinase substrate motif;CDK kinase substrate motif_minimal;CDK kinase substrate motif_minimal_pT;CDK1,2,4,6 kinase substrate motif;CDK5 kinase substrate motif_1;GSK-3, ERK1, ERK2, CDK5 substrate motif;pTPxK/R;RAF1 kinase substrate motif;WW domain binding motif	+	0.999973	4.26963e-07	131.06	97.463	636.287	-0.40952	208	7.74924	6.86398	6.66356	6.84488	6.82228	6.81137	6.72181	6.61561	6.78866	6.68261	6.57315	P50105	208	P50105	Transcription initiation factor TFIID subunit 4	TAF4	SNYMRKVGKEQNFNLTPTKNPEILDMMSSAC
-0.495695	-1.41808	-1.30311	-0.698307	-0.612117	-0.986447	-0.47467	-0.46069	-0.119423	-0.231801	T	2			b-Adrenergic Receptor kinase substrate motif;Casein kinase II substrate motif;CDK kinase substrate motif_minimal;CDK kinase substrate motif_minimal_pT;Growth associated histone HI kinase substrate motif;GSK-3, ERK1, ERK2, CDK5 substrate motif;MAPKAPK2 kinase substrate motif;PKA kinase substrate motif;PKC kinase substrate motif;WW domain binding motif	+	0.999559	1.22196e-13	161.08	131.25	763.84	1.531	19	6.80645	5.6208	5.50322	5.52542	5.92525	5.96504	5.86853	5.5958	5.97283	5.90867	5.8358	P50105	19	P50105	Transcription initiation factor TFIID subunit 4	TAF4	SPKKPSDGTGVSASDTPKYQHTVPETKPAFN
1.71525	1.33475	1.33654	0.942834	0.54673	0.527283	-0.0172092	-0.129876	-0.232292	-0.867185	T	3			Calmodulin-dependent protein kinase II substrate motif;Casein kinase II substrate motif;CDK kinase substrate motif_minimal;CDK kinase substrate motif_minimal_pT;Chk1 kinase substrate motif;GSK-3, ERK1, ERK2, CDK5 substrate motif;PKA kinase substrate motif;PKC kinase substrate motif;WW domain binding motif	+	0.999053	0.000125797	126.26	83.213	649.961	0.21499	298	7.31836	6.3782	5.69457	6.59725	6.55725	6.35234	6.29785	6.2394	6.34232	6.09999	5.97129	P50109	298	P50109	Protein PSP2	PSP2	ATTATGSKITILKKQTPTEEESHSATPTPKP
0.245078	-0.0164963	-0.0518593	0.133068	-0.360196	-0.125783	-0.227125	-0.0458623	0.0985365	0.0837374	T	2			CDK kinase substrate motif_minimal;CDK kinase substrate motif_minimal_pT;Growth associated histone HI kinase substrate motif;GSK-3, ERK1, ERK2, CDK5 substrate motif;MAPKAPK2 kinase substrate motif;WW domain binding motif	+	1	6.16878e-29	200.99	82.265	849.349	-1.0205	10	7.77352	6.85573	6.39867	6.78249	6.78725	6.7458	6.74189	6.77328	7.02247	6.79705	6.56579	P53191	10	P53191	Phosphatidylinositol 3-phosphate-binding protein 2	PIB2	______MTALHSVSKTPAIKEEEEDGDERDG
0.953271	0.434988	0.454289	0.212601	-0.0396999	0.414288	0.0977025	-0.0216219	-0.14991	-0.326997	T	2			Casein kinase II substrate motif;CDK kinase substrate motif_minimal;CDK kinase substrate motif_minimal_pT;ERK1,2 kinase substrate motif;G protein-coupled receptor kinase 1 substrate motif;GSK3, Erk1, Erk2 and CDK5 kinase motif;GSK-3, ERK1, ERK2, CDK5 substrate motif;WW domain binding motif	+	0.999993	3.79709e-120	204.31	166.6	953.464	-1.6919	233	8.81251	8.29951	7.48838	7.80458	7.6581	7.57548	7.82347	7.68333	7.72886	7.77579	7.64674	P53252	233	P53252	Sphingolipid long chain base-responsive protein PIL1	PIL1	GYGKALLELLDDSPVTPGETRPAYDGYEASK
2.6137	-1.50944	-1.67951	-1.19805	-1.2102	-1.30264	-1.04558	-0.245252	0.204034	0.951792	T	2			Casein kinase II substrate motif;CDK kinase substrate motif_minimal;CDK kinase substrate motif_minimal_pT;GSK-3, ERK1, ERK2, CDK5 substrate motif;WW domain binding motif	+	1	4.86318e-149	227.08	216.35	1031.9	1.0524	257	7.74388	7.42925	6.28411	6.39608	6.6686	6.49999	6.25895	6.43308	6.64791	6.58624	6.54567	P53890	257	P53890	Bud neck protein 5	BNI5	GDNEYNHESSRLADQTPHDDNSENCPNRSGG
0.203037	NaN	-0.347666	-0.161952	-0.5889	-0.442015	-0.435522	-0.332049	0.0511749	0.100329	T	2			Casein kinase II substrate motif;CDK kinase substrate motif_minimal;CDK kinase substrate motif_minimal_pT;G protein-coupled receptor kinase 1 substrate motif;GSK-3, ERK1, ERK2, CDK5 substrate motif;PKA kinase substrate motif;RAF1 kinase substrate motif;WW domain binding motif	+	0.999995	2.27679e-33	162.72	139.78	634.288	-0.71914	215	7.4024	6.74284	NaN	6.45225	6.49461	6.36292	6.438	6.35357	6.38285	6.3689	6.23368	Q02100	215	Q02100	CRE-binding bZIP protein SKO1	SKO1	SQMPGFLLNLSKSGLTPNESNIRTGLTPGIL
-0.90049	0.159847	0.124896	0.213103	-1.41311	NaN	0.559792	0.354391	0.299028	NaN	T	3			Casein kinase I substrate motif;Casein kinase II substrate motif;CDK kinase substrate motif_minimal;CDK kinase substrate motif_minimal_pT;GSK-3, ERK1, ERK2, CDK5 substrate motif;WW domain binding motif	+	0.980661	0.00507845	109.79	33.074	725.284	-1.3022	573	7.69062	6.30365	7.02325	7.01519	6.28726	6.5744	NaN	7.07129	6.82994	6.27784	NaN	Q03497	573	Q03497	Serine/threonine-protein kinase STE20	STE20	QVAQSPKAPAQETVTTPTSKPAQARSLSKEL
0.593768	-1.07991	0.269304	-0.312433	-0.731705	0.166972	-0.322966	0.0197406	0.137743	-0.186881	T	2			Casein kinase I substrate motif;CDK kinase substrate motif_minimal;CDK kinase substrate motif_minimal_pT;G protein-coupled receptor kinase 1 substrate motif;Growth associated histone HI kinase substrate motif;GSK-3, ERK1, ERK2, CDK5 substrate motif;MAPKAPK2 kinase substrate motif;PKA kinase substrate motif;PKC kinase substrate motif;WW domain binding motif	+	0.999991	6.31681e-213	226.65	173.21	760.313	-0.64281	1350	8.18264	7.40861	6.97789	7.31965	7.17135	7.08436	7.24435	7.03011	7.2276	7.17522	6.96213	Q03640	1350	Q03640	Tricalbin-3	TCB3	SFDRRSPSNLNSTSVTPRASLDYDPSVPNTS
1.00491	0.775663	0.477984	-0.0246034	-0.196229	-0.0564447	-0.265557	-0.0903115	-0.0672257	-0.0364681	T	2			Calmodulin-dependent protein kinase II substrate motif;CDK kinase substrate motif_minimal;CDK kinase substrate motif_minimal_pT;GSK-3, ERK1, ERK2, CDK5 substrate motif;MDC1 BRCT domain binding motif;PKC kinase substrate motif;Plk1 PBD domain binding motif;WW domain binding motif	+	0.846229	1.12793e-14	146.96	118.52	678.305	0.0133	8	7.70035	7.10981	6.45436	6.71106	6.85272	6.83829	6.47069	6.55878	6.45153	6.60973	6.256	Q06146	8	Q06146	Uncharacterized protein YLR257W	YLR257W	________MVDARGSTPCLIGDSIRNVNDGN
1.53843	-0.437441	0.22989	-0.144308	-0.0854246	-0.163756	-0.220949	-0.508733	-0.104068	-0.0154976	T	2			Calmodulin-dependent protein kinase II substrate motif;Casein kinase I substrate motif;CDK kinase substrate motif_minimal;CDK kinase substrate motif_minimal_pT;G protein-coupled receptor kinase 1 substrate motif;GSK-3, ERK1, ERK2, CDK5 substrate motif;MAPKAPK2 kinase substrate motif;PKC kinase substrate motif;RAF1 kinase substrate motif;WW domain binding motif	+	1	3.97255e-09	159.04	155.92	828.873	0.030426	44	7.41009	7.15128	6.26124	6.27432	6.26162	6.03322	6.16218	5.74208	6.11274	5.90637	5.91545	Q06146	44	Q06146	Uncharacterized protein YLR257W	YLR257W	YTNQFNEESEASRLLTPQTSSNHALSKMQKD
1.55393	0.781058	0.279879	0.0639068	0.175305	-0.738898	-0.598175	-0.266037	-0.382169	-0.669299	T	2			Casein kinase II substrate motif;CDK kinase substrate motif_minimal;CDK kinase substrate motif_minimal_pT;ERK1,2 kinase substrate motif;G protein-coupled receptor kinase 1 substrate motif;GSK3, Erk1, Erk2 and CDK5 kinase motif;GSK-3, ERK1, ERK2, CDK5 substrate motif;WW domain binding motif	+	0.999771	3.91026e-33	186.16	186.16	648.31	0.20644	520	8.31892	7.73833	7.19179	7.3884	7.23611	7.19962	7.34112	7.12675	7.26338	7.20254	7.04127	Q06440	520	Q06440	Coronin-like protein	CRN1	EADDEPAPIKIETPVTPTETKKDRTPKVEPS
-0.165301	0.367992	0.0807896	0.104294	0.257425	-0.0657101	0.0723159	-0.0633648	0.00855159	0.0180158	T	2			CDK kinase substrate motif_minimal;CDK kinase substrate motif_minimal_pT;GSK-3, ERK1, ERK2, CDK5 substrate motif;PKA kinase substrate motif;WW domain binding motif	+	1	4.69104e-252	293.25	113.59	712.327	0.29474	49	9.75552	8.72576	8.80704	8.78215	8.90906	8.81734	8.71389	8.72282	8.74752	8.63541	8.61513	Q08245	49	Q08245	Protein ZEO1	ZEO1	KEQAEASIDNLKNEATPEAEQVKKEEQNIAD
0.202605	-0.153805	0.207778	0.320144	0.391285	0.200714	0.129829	0.130476	0.018162	-0.0635029	T	2			Casein kinase I substrate motif;Casein kinase II substrate motif;CDK kinase substrate motif_minimal;CDK kinase substrate motif_minimal_pT;GSK-3, ERK1, ERK2, CDK5 substrate motif;WW domain binding motif	+	1	2.07519e-45	212.85	160.67	921.388	-0.46648	70	8.39058	7.52673	7.2656	7.41702	7.46804	7.45145	7.37155	7.32887	7.44103	7.3492	7.1805	Q08412	70	Q08412	Ubiquitin-binding protein CUE5	CUE5	EKVNKSSGIDEDEVVTPAEDAKEEEEEHPPL
-0.0791561	-1.57841	-1.68298	-0.853038	-0.764856	-1.11776	-0.886901	-0.787683	-2.62765	-0.950394	T	2			b-Adrenergic Receptor kinase substrate motif;Casein kinase I substrate motif;CDK kinase substrate motif_minimal;CDK kinase substrate motif_minimal_pT;GSK-3, ERK1, ERK2, CDK5 substrate motif;WW domain binding motif	+	0.999999	1.34303e-105	261.19	196.1	971.902	-0.048847	364	8.2923	7.39291	7.05922	7.17791	7.28488	7.18977	7.10877	7.23114	7.38041	7.50922	7.37743	Q08412	364	Q08412	Ubiquitin-binding protein CUE5	CUE5	GESTGKVVAETTYIDTPDTETKKKWQPLPPE
1.63008	0.0181327	0.238987	0.00769564	-0.146003	-0.134089	-0.497229	-0.410884	-0.765874	-1.03259	T	2			CDK kinase substrate motif_minimal;CDK kinase substrate motif_minimal_pT;G protein-coupled receptor kinase 1 substrate motif;GSK-3, ERK1, ERK2, CDK5 substrate motif;WW domain binding motif	+	1	3.89432e-40	172.13	158.42	489.736	0.018154	295	7.81254	7.26345	6.67457	6.84344	6.95044	6.7737	6.77872	6.5771	6.63874	6.54539	6.37911	Q12117	295	Q12117	Protein MRH1	MRH1	VMAPKAPVASPRPAATPNLSKDKKKKSKKSK
0.973356	-0.00216244	-0.0662615	0.0611045	0.052117	-0.0323829	-0.772561	-0.168642	-0.0980152	-0.445939	T	3			Casein kinase I substrate motif;CDK kinase substrate motif_minimal;CDK kinase substrate motif_minimal_pT;GSK-3, ERK1, ERK2, CDK5 substrate motif;MDC1 BRCT domain binding motif;Plk1 PBD domain binding motif;WW domain binding motif	+	0.994447	3.56218e-10	162.93	161.99	630.324	-0.34184	410	8.31258	7.85803	7.15461	7.27231	7.25945	7.26609	7.13764	7.04427	7.22819	7.18124	6.82993	Q12122	410	Q12122	Homocitrate synthase, mitochondrial	LYS21	DDVDSIIKDFHAELSTPLLKPVNKGTDDDNI
4.25124	1.15756	-2.02215	-0.487178	1.15367	0.231329	0.283193	2.24161	0.202373	0.298886	T	2			Cdc2 kinase substrate motif;CDK kinase substrate motif_minimal;CDK kinase substrate motif_minimal_pT;CDK1,2,4,6 kinase substrate motif;Growth associated histone HI kinase substrate motif;GSK-3, ERK1, ERK2, CDK5 substrate motif;MDC1 BRCT domain binding motif;Plk1 PBD domain binding motif;pTPxK/R;WW domain binding motif	+	0.979961	4.21739e-17	153.34	67.275	659.842	0.057746	47	8.13966	6.99764	7.232	7.38627	7.10507	7.30946	7.01456	7.06468	6.76038	7.25032	6.90052	Q12416	47	Q12416	G1-specific transcriptional repressor WHI5	WHI5	NNEHQQRPGPTTLLSTPVRLKNGFGTPSPPS
0.933105	-0.353888	NaN	0.012228	-0.178492	NaN	0.213705	0.281439	0.561154	0.441321	T	4			CDK kinase substrate motif_minimal;CDK kinase substrate motif_minimal_pT;ERK1,2 kinase substrate motif;G protein-coupled receptor kinase 1 substrate motif;GSK3, Erk1, Erk2 and CDK5 kinase motif;GSK-3, ERK1, ERK2, CDK5 substrate motif;PKA kinase substrate motif;PKC kinase substrate motif;WW domain binding motif	+	0.975591	0.00115565	64.52	64.52	415.202	-0.53342	291	7.3284	5.88843	6.02333	NaN	6.6992	6.30348	NaN	6.30673	6.55423	6.63685	6.40061	Q12427	291	Q12427	Protein STB3	STB3	RPLLRNRRRSSIKPHTPFISKLNTHQDSSYL
0.0176215	0.176772	-0.266277	-0.279293	0.126439	-0.264837	-0.268794	-0.20364	-0.101381	-0.0496307	T	2			Casein kinase I substrate motif;CDK kinase substrate motif_minimal;CDK kinase substrate motif_minimal_pT;Growth associated histone HI kinase substrate motif;GSK-3, ERK1, ERK2, CDK5 substrate motif;WW domain binding motif	+	0.999935	1.99929e-05	139.86	123.76	678.317	0.44605	5	7.83932	7.1036	6.95763	6.7829	6.90023	6.79994	6.7268	6.66119	6.83001	6.74436	6.67783	Q3E7X9	5	Q3E7X9	40S ribosomal protein S28-A	RPS28A	___________MDNKTPVTLAKVIKVLGRTG
-0.32112	-0.453755	0.236707	-0.204391	-0.140124	-0.0219061	-0.171719	0.0283516	0.0417289	0.0645553	T	2			b-Adrenergic Receptor kinase substrate motif;Casein kinase II substrate motif;CDK kinase substrate motif_minimal;CDK kinase substrate motif_minimal_pT;GSK-3, ERK1, ERK2, CDK5 substrate motif;PKA kinase substrate motif;PKC kinase substrate motif;WW domain binding motif	+	0.999993	1.72709e-81	180.08	152.01	764.338	-1.0485	5	7.24017	6.3104	6.06681	5.81597	6.29294	6.30214	5.91549	6.19463	6.33401	6.53904	6.18918	Q3E7Z5	5	Q3E7Z5	Uncharacterized protein YIL002W-A	YIL002W-A	___________MTRDTPEDVSTAGAKDILDV
-1.16755	-1.7909	-0.654894	-1.10037	-1.54765	-1.50289	-1.27733	-1.54345	-1.9832	-2.00234	T	2			Calmodulin-dependent protein kinase II substrate motif;CDK kinase substrate motif_minimal;CDK kinase substrate motif_minimal_pT;G protein-coupled receptor kinase 1 substrate motif;GSK-3, ERK1, ERK2, CDK5 substrate motif;PKA kinase substrate motif;PKC kinase substrate motif;RAF1 kinase substrate motif;WW domain binding motif	+	1	3.86048e-09	111.83	95.854	584.767	0.29057	876	7.91303	6.47631	6.31505	6.22549	6.7393	6.29369	6.86452	7.04187	6.74471	7.3561	7.32358	Q99271	876	Q99271	Na(+)/H(+) antiporter	NHA1	GPSRKGPGMLKKRTLTPAPPRGVQDSLDLED

## Sheet: Other Cdk
Ratio H/L normalized 00 min	Ratio H/L normalized 10 min	Ratio H/L normalized 20 min	Ratio H/L normalized 30 min	Ratio H/L normalized 40 min	Ratio H/L normalized 50 min	Ratio H/L normalized 60 min	Ratio H/L normalized 70 min	Ratio H/L normalized 80 min	Ratio H/L normalized 90 min	Amino acid	Charge	Reverse	Contaminant	Motifs	Selection	Localization prob	PEP	Score	Score for localization	m/z	Mass error [ppm]	Position	Intensity	Intensity 00 min	Intensity 10 min	Intensity 20 min	Intensity 30 min	Intensity 40 min	Intensity 50 min	Intensity 60 min	Intensity 70 min	Intensity 80 min	Intensity 90 min	Proteins	Positions within proteins	Leading proteins	Protein names	Gene names	Sequence window
NaN	-0.690551	-1.65654	-1.50833	-1.32556	-2.76413	-1.77079	-0.23952	-0.0499095	-0.8222	S	2			Casein kinase II substrate motif;Cdc2 kinase substrate motif;CDK kinase substrate motif;CDK kinase substrate motif_minimal;CDK kinase substrate motif_minimal_pS;CDK1,2,4,6 kinase substrate motif;ERK1,2 kinase substrate motif;GSK-3, ERK1, ERK2, CDK5 substrate motif;pSPxK/R;WW domain binding motif	+	0.977627	4.41934e-21	188.96	188.96	717.811	0.71624	522	7.3425	NaN	6.15588	6.40949	6.44593	6.59703	6.14817	6.30237	6.15161	6.58871	6.40637	P08153	522	P08153	Transcriptional factor SWI5	SWI5	QFGTHIKEINTYTTNSPSKITRKLTTLPRGS
-0.332622	-1.2979	-0.651132	-0.666211	-0.978196	0.0666389	-0.123931	0.0997263	0.452234	0.0369994	S	2			CDK kinase substrate motif_minimal;CDK kinase substrate motif_minimal_pS;ERK1,2 kinase substrate motif;Growth associated histone HI kinase substrate motif;GSK-3, ERK1, ERK2, CDK5 substrate motif;PKA kinase substrate motif;PKC kinase substrate motif;WW domain binding motif	+	0.999999	3.00672e-10	139.49	139.49	669.819	0.17865	56	7.20156	5.89943	6.07511	6.48736	6.30698	6.21458	6.06536	6.27031	6.10271	6.3282	5.88341	P14737	56	P14737	DNA repair protein RAD9	RAD9	DPLENKVNSTNIIEGSPKANPNPVKFMNTSE
-0.394185	-1.05533	-1.27739	-0.610228	-0.044464	0.408819	0.348831	0.538597	0.168025	-0.555914	S	2			Cdc2 kinase substrate motif;CDK kinase substrate motif;CDK kinase substrate motif_minimal;CDK kinase substrate motif_minimal_pS;CDK1,2,4,6 kinase substrate motif;DNA dependent Protein kinase substrate motif;ERK1,2 kinase substrate motif;GSK-3, ERK1, ERK2, CDK5 substrate motif;MAPKAPK2 kinase substrate motif;pSPxK/R;WW domain binding motif	+	0.99998	3.58031e-38	200.74	145.9	1023.39	-0.55775	161	7.80754	6.83452	6.69417	6.71551	6.84924	6.77902	6.73035	6.96162	6.99819	6.80114	6.52338	P20676	161	P20676	Nucleoporin NUP1	NUP1	KSDEGGSYLCTSSTPSPIKNGSCTRQLAGKS
-1.22521	-1.35963	-2.16745	-2.40548	-1.91774	-1.2664	-0.938022	-0.183836	0.309431	0.526992	S	2			Casein kinase I substrate motif;Casein kinase II substrate motif;CDK kinase substrate motif_minimal;CDK kinase substrate motif_minimal_pS;DNA dependent Protein kinase substrate motif;ERK1,2 kinase substrate motif;Growth associated histone HI kinase substrate motif;GSK-3, ERK1, ERK2, CDK5 substrate motif;PKA kinase substrate motif;PKC kinase substrate motif;WW domain binding motif	+	1	6.37405e-06	146.77	89.548	637.326	-0.076236	80	7.74124	6.62116	6.24726	6.56516	6.22071	6.30393	6.71589	6.82268	6.98386	7.00557	7.00873	P21192	80	P21192	Metallothionein expression activator	ACE2	LLTQELRDLDIPLVPSPKTGDGSSDKKNIDR
-0.870582	-1.91716	-2.28496	-2.35132	-1.73157	-1.51632	-0.945758	-0.153546	0.0167747	0.375272	S	3			CDK kinase substrate motif_minimal;CDK kinase substrate motif_minimal_pS;ERK1,2 kinase substrate motif;GSK-3, ERK1, ERK2, CDK5 substrate motif;MAPKAPK2 kinase substrate motif;PKA kinase substrate motif;PKC kinase substrate motif;WW domain binding motif	+	0.997341	0.00194861	98.684	81.594	676.997	0.4443	253	7.73675	6.63941	6.51477	6.73945	6.71075	6.76493	6.5034	6.71386	6.951	6.98691	6.54039	P21192	253	P21192	Metallothionein expression activator	ACE2	QKLVSGATNSNSKPGSPVILKTPAMQNGRMK
-1.24001	-1.37167	NaN	-2.05384	-1.02191	-1.31603	-0.859254	-0.233643	0.00206449	-0.27262	S	2			b-Adrenergic Receptor kinase substrate motif;Casein kinase I substrate motif;Casein kinase II substrate motif;CDK kinase substrate motif_minimal;CDK kinase substrate motif_minimal_pS;ERK1,2 kinase substrate motif;G protein-coupled receptor kinase 1 substrate motif;GSK-3, ERK1, ERK2, CDK5 substrate motif;MAPKAPK2 kinase substrate motif;Pyruvate dehydrogenase kinase substrate motif;WW domain bindin…	+	0.999928	1.46199e-06	144.73	112.01	778.326	0.017521	709	7.68775	6.65966	6.35073	NaN	6.69859	6.13713	6.54178	6.83329	7.06674	7.01144	6.52209	P21192	709	P21192	Metallothionein expression activator	ACE2	SINKKLTSPKKSLLDSPHDTSPVKETIARDK
-1.16086	-1.37167	NaN	-1.92934	-1.02191	-1.31603	-0.859254	-0.253747	0.00206449	-0.27262	S	2			Cdc2 kinase substrate motif;CDK kinase substrate motif;CDK kinase substrate motif_minimal;CDK kinase substrate motif_minimal_pS;CDK1,2,4,6 kinase substrate motif;ERK1,2 kinase substrate motif;Growth associated histone HI kinase substrate motif;GSK-3, ERK1, ERK2, CDK5 substrate motif;pSPxK/R;WW domain binding motif	+	0.994684	1.46199e-06	144.73	144.73	778.326	0.37621	714	7.66308	6.65966	6.35073	NaN	6.3626	6.13713	6.54178	6.83329	7.06674	7.01144	6.52209	P21192	714	P21192	Metallothionein expression activator	ACE2	LTSPKKSLLDSPHDTSPVKETIARDKDGSVL
-0.240864	-2.29857	-2.40259	-1.68616	-1.18568	-0.317188	-1.1101	-0.249385	0.66935	-0.174406	S	3			Casein kinase II substrate motif;CDK kinase substrate motif_minimal;CDK kinase substrate motif_minimal_pS;ERK1,2 kinase substrate motif;Growth associated histone HI kinase substrate motif;GSK-3, ERK1, ERK2, CDK5 substrate motif;WW domain binding motif	+	1	6.20324e-56	109.79	85.493	483.236	-0.41789	274	7.24633	6.5749	6.29614	6.04731	6.34453	6.06408	6.29868	5.94854	6.32767	6.19833	5.91926	P23201	274	P23201	Protein SPA2	SPA2	VDKDIDNEKGPEQLKSPEVQRAENNNPNSEM
-0.754973	-1.45943	-0.760519	-1.01121	-1.1604	-0.421479	-0.407733	-0.180784	-0.0467006	NaN	S	2			Casein kinase I substrate motif;Casein kinase II substrate motif;CDK kinase substrate motif_minimal;CDK kinase substrate motif_minimal_pS;ERK1,2 kinase substrate motif;G protein-coupled receptor kinase 1 substrate motif;GSK3 kinase substrate motif;GSK-3, ERK1, ERK2, CDK5 substrate motif;MDC1 BRCT domain binding motif;PKA kinase substrate motif;Plk1 PBD domain binding motif;WW domain binding motif	+	0.978857	2.31974e-69	201.3	201.3	809.349	0.29756	267	7.66999	6.60577	6.82615	6.70861	6.51774	6.87261	6.61738	6.68164	6.81409	6.67275	NaN	P25042	267	P25042	Repressor ROX1	ROX1	TSTTTATSSPGKFSSSPNSSVLENNRLNSIN
-0.68912	-1.36463	-1.48042	-1.47721	NaN	-0.764346	-1.11577	-0.470094	0.0021079	NaN	S	3			Casein kinase I substrate motif;CDK kinase substrate motif_minimal;CDK kinase substrate motif_minimal_pS;ERK1,2 kinase substrate motif;G protein-coupled receptor kinase 1 substrate motif;GSK-3, ERK1, ERK2, CDK5 substrate motif;WW domain binding motif	+	0.99176	4.10507e-07	112.82	99.044	771.381	-0.25589	509	7.24172	6.90698	5.98704	6.4271	5.78364	NaN	6.28643	5.78259	6.01242	6.19156	NaN	P32457	509	P32457	Cell division control protein 3	CDC3	QLELSINSASPNVNHSPVPTKKKGFLR____
-0.0597706	-3.0929	-1.84185	-1.03069	-1.01278	-0.0339339	-0.292075	0.120969	0.187066	-0.55817	S	2			Cdc2 kinase substrate motif;CDK kinase substrate motif;CDK kinase substrate motif_minimal;CDK kinase substrate motif_minimal_pS;CDK1,2,4,6 kinase substrate motif;ERK1,2 kinase substrate motif;Growth associated histone HI kinase substrate motif;GSK-3, ERK1, ERK2, CDK5 substrate motif;pSPxK/R;WW domain binding motif	+	1	0.00680694	111.86	108.9	490.762	0.54001	222	7.04536	6.48273	5.99851	5.9144	6.00078	5.84124	6.16155	5.90639	6.13405	5.75512	5.55843	P32873	222	P32873	GTPase-activating protein BEM3	BEM3	PAASVTYTTSRITIKSPNKGSKSPLQERLRS
-0.944259	-1.2405	0.566378	-0.310805	-0.0097772	0.0679993	-0.0267293	-0.408168	-0.355016	-0.098689	S	3			CDK kinase substrate motif_minimal;CDK kinase substrate motif_minimal_pS;ERK1,2 kinase substrate motif;GSK-3, ERK1, ERK2, CDK5 substrate motif;WW domain binding motif	+	0.999639	7.84473e-14	108.72	108.72	509.567	-0.084097	251	7.58649	6.33054	6.64672	6.77608	6.60935	6.60965	6.5735	6.4186	6.7019	6.55167	6.46907	P32900	251	P32900	Protein SKG6	SKG6	ASSRFQESESFRSHGSPIHNNQLSRGSATEG
-0.15043	-1.66239	-1.26472	-0.819668	-0.734222	0.0038861	-0.141171	-0.0571383	-0.0582473	-0.18916	S	2			CDK kinase substrate motif_minimal;CDK kinase substrate motif_minimal_pS;ERK1,2 kinase substrate motif;Growth associated histone HI kinase substrate motif;GSK-3, ERK1, ERK2, CDK5 substrate motif;PKA kinase substrate motif;PKC kinase substrate motif;WW domain binding motif	+	1	5.89322e-64	234.77	164.41	767.814	1.2633	372	8.21648	7.36513	7.07467	7.20428	7.2411	7.19443	7.12274	7.21748	7.31372	7.27221	7.05725	P36027	372	P36027	Cell wall integrity sensor MID2	MID2	DIIEEKFYDEQGNELSPRNY___________
-0.661202	NaN	-0.812129	-0.544485	-0.393416	0.0703453	-0.200881	0.0693156	0.174654	0.291327	S	2			CDK kinase substrate motif_minimal;CDK kinase substrate motif_minimal_pS;ERK1,2 kinase substrate motif;Growth associated histone HI kinase substrate motif;GSK-3, ERK1, ERK2, CDK5 substrate motif;WW domain binding motif	+	1	1.1191e-18	189.24	161.48	663.826	0.1406	649	7.54537	6.75629	NaN	6.61061	6.5943	6.51742	6.63044	6.56342	6.6006	6.61359	6.31723	P38283	649	P38283	Inner centromere protein-related protein SLI15	SLI15	DSEDEASVTLAAWAKSPYLQEQLIRQQDINP
0.553236	-1.65411	-1.89006	-1.7946	-1.74567	-1.39325	-1.13514	-0.276437	0.0690583	0.265657	S	2			14-3-3 domain binding motif;Calmodulin-dependent protein kinase II substrate motif;Casein kinase II substrate motif;CDK kinase substrate motif_minimal;CDK kinase substrate motif_minimal_pS;ERK1,2 kinase substrate motif;GSK-3, ERK1, ERK2, CDK5 substrate motif;MAPKAPK1 kinase substrate motif;PKA kinase substrate motif;PKC kinase substrate motif;WW domain binding motif	+	1	2.53279e-52	229.4	174.19	850.906	0.047213	244	8.0683	7.43604	7.1944	6.92416	6.7708	6.933	6.92318	6.86396	7.051	7.13078	7.0323	P38854	244	P38854	Topoisomerase I damage affected protein 11	TDA11	HLDPSLNTPVKNRAFSPVYQNIPLESRTENA
-0.678523	-2.01496	-0.843099	-0.988267	NaN	-0.11929	-0.134484	0.240776	0.235518	-0.155361	S	2			b-Adrenergic Receptor kinase substrate motif;Cdc2 kinase substrate motif;CDK kinase substrate motif;CDK kinase substrate motif_minimal;CDK kinase substrate motif_minimal_pS;CDK1,2,4,6 kinase substrate motif;ERK1,2 kinase substrate motif;GSK-3, ERK1, ERK2, CDK5 substrate motif;pSPxK/R;WW domain binding motif	+	1	9.67487e-08	160.36	99.752	583.758	0.048972	259	7.28533	6.2651	6.22074	6.33062	6.39426	NaN	6.37916	6.27073	6.4823	6.36175	6.1962	P40340	259	P40340	Tat-binding homolog 7	YTA7	EALTLADEIRELQEDSPIREKRFLRERTKPV
-0.779974	-0.865444	-1.23622	NaN	NaN	-0.607295	-0.479438	-0.0662615	0.220244	0.0456846	S	3			CDK kinase substrate motif_minimal;CDK kinase substrate motif_minimal_pS;ERK1,2 kinase substrate motif;Growth associated histone HI kinase substrate motif;GSK-3, ERK1, ERK2, CDK5 substrate motif;WW domain binding motif	+	1	4.53933e-06	102.21	93.278	915.059	-0.26901	819	7.48926	6.80395	6.20664	6.2275	NaN	NaN	6.48106	6.38748	6.90632	6.63443	6.52472	P40477	819	P40477	Nucleoporin NUP159	NUP159	PSDEDGEVVEEEAQKSPIGKLTETIKKSANI
-0.25411	-2.17002	-1.34704	-0.694568	-0.619836	-0.153676	-0.214995	0.0251771	0.0928632	-0.0788831	S	2			Casein kinase I substrate motif;Cdc2 kinase substrate motif;CDK kinase substrate motif;CDK kinase substrate motif_minimal;CDK kinase substrate motif_minimal_pS;CDK1,2,4,6 kinase substrate motif;ERK1,2 kinase substrate motif;G protein-coupled receptor kinase 1 substrate motif;Growth associated histone HI kinase substrate motif;GSK3 kinase substrate motif;GSK-3, ERK1, ERK2, CDK5 substrate motif;MDC…	+	0.988348	1.41047e-79	181.31	91.937	581.305	0.013427	62	8.74112	7.97908	7.58634	7.72017	7.7072	7.69262	7.78204	7.7107	7.76308	7.77487	7.5433	P47129	62	P47129	Assembly-complementing factor 4	ACF4	VTTPLKPKRLAIPISSPQRSTTNQSPVSDHA
-0.0104934	-2.3129	-0.943809	-0.744419	-0.998195	0.289122	-0.214374	0.345858	0.332063	-0.602457	S	2			Cdc2 kinase substrate motif;CDK kinase substrate motif;CDK kinase substrate motif_minimal;CDK kinase substrate motif_minimal_pS;CDK1,2,4,6 kinase substrate motif;ERK1,2 kinase substrate motif;GSK-3, ERK1, ERK2, CDK5 substrate motif;MAPKAPK2 kinase substrate motif;pSPxK/R;WW domain binding motif	+	1	2.4429e-100	218.21	150.05	619.282	-0.50204	1515	7.9323	7.09878	6.62133	6.98394	6.98771	6.89921	7.00264	6.87677	7.04206	6.9266	6.65241	P48415	1515	P48415	COPII coat assembly protein SEC16	SEC16	ANLPYTHRIGDSLQGSPQRIHNTQFAAAEPQ
-0.0437644	-1.36435	-0.907814	-0.611361	-0.401849	-0.309875	0.139569	-0.0143553	0.270556	0.0809269	S	3			Cdc2 kinase substrate motif;CDK kinase substrate motif;CDK kinase substrate motif_minimal;CDK kinase substrate motif_minimal_pS;CDK1,2,4,6 kinase substrate motif;ERK1,2 kinase substrate motif;Growth associated histone HI kinase substrate motif;GSK-3, ERK1, ERK2, CDK5 substrate motif;pSPxK/R;WW domain binding motif	+	1	2.46888e-06	122.34	122.34	659.641	0.059929	63	7.74934	6.89207	6.07831	6.90569	6.78065	6.85603	6.66012	6.55884	6.98945	6.48739	6.68712	Q03780	63	Q03780	Uncharacterized protein YDR239C	YDR239C	RTSTAETSAPDIPPRSPNRNAHSRSHSIQAP
-0.129745	NaN	-1.65878	-0.250719	0.359823	0.658629	0.26946	0.288558	-0.0850168	-0.4246	S	2			Casein kinase I substrate motif;Cdc2 kinase substrate motif;CDK kinase substrate motif;CDK kinase substrate motif_minimal;CDK kinase substrate motif_minimal_pS;CDK1,2,4,6 kinase substrate motif;ERK1,2 kinase substrate motif;GSK-3, ERK1, ERK2, CDK5 substrate motif;pSPxK/R;WW domain binding motif	+	0.999999	1.00526e-10	157.14	140.2	928.42	0.5958	606	7.82259	6.9326	NaN	6.45202	6.82403	6.88243	7.0106	6.89876	7.06307	6.88079	6.53682	Q08206	606	Q08206	Uncharacterized protein YOL036W	YOL036W	NRASTSLPESSTDDISPLREEGKINVPKRTS
-1.12466	-1.04054	0.327294	0.123968	0.020999	-0.0457225	-0.0969364	-0.0732718	-0.187894	-0.190425	T	2			Casein kinase I substrate motif;Casein kinase II substrate motif;CDK kinase substrate motif_minimal;CDK kinase substrate motif_minimal_pT;GSK-3, ERK1, ERK2, CDK5 substrate motif;PKA kinase substrate motif;PKC kinase substrate motif;RAF1 kinase substrate motif;WW domain binding motif	+	1	9.75627e-05	141.08	127.87	554.786	0.17263	8	7.99477	6.93227	6.89777	7.08884	7.14814	7.06393	7.08461	6.87376	6.96406	6.99188	6.76139	P05737;Q12213	8;8	P05737	60S ribosomal protein L7-A;60S ribosomal protein L7-B	RPL7A;RPL7B	________MAAEKILTPESQLKKSKAQQKTA
-1.14867	-3.80292	-3.07519	-1.59441	-0.976217	-0.567253	-0.205142	0.0113844	0.13687	0.0280721	T	2			Calmodulin-dependent protein kinase II substrate motif;Cdc2 kinase substrate motif;CDK kinase substrate motif_minimal;CDK kinase substrate motif_minimal_pT;CDK1,2,4,6 kinase substrate motif;CDK5 kinase substrate motif_1;G protein-coupled receptor kinase 1 substrate motif;Growth associated histone HI kinase substrate motif;GSK-3, ERK1, ERK2, CDK5 substrate motif;PKC kinase substrate motif;pTPxK/R;…	+	0.999981	0.00299489	136.96	102.51	482.267	-0.22292	49	7.68455	6.42261	6.37711	6.21966	6.84351	6.76212	6.84349	6.65657	6.80464	6.78168	6.69789	P47129	49	P47129	Assembly-complementing factor 4	ACF4	KQHEVQPESKSPRVTTPLKPKRLAIPISSPQ
0.310987	NaN	-0.711054	-0.612966	-0.660472	0.88297	0.764126	0.563732	0.377669	0.0242377	T	2			Calmodulin-dependent protein kinase II substrate motif;Casein kinase I substrate motif;Casein kinase II substrate motif;CDK kinase substrate motif_minimal;CDK kinase substrate motif_minimal_pT;G protein-coupled receptor kinase 1 substrate motif;GSK-3, ERK1, ERK2, CDK5 substrate motif;PAK2 kinase substrate motif;PKA kinase substrate motif;PKC kinase substrate motif;WW domain binding motif	+	0.999999	1.53843e-05	140.96	130.21	708.338	-0.11909	203	6.70434	6.22162	NaN	5.2447	5.39235	5.28083	6.20401	5.46614	5.63535	5.47242	5.21016	Q03497	203	Q03497	Serine/threonine-protein kinase STE20	STE20	STVNSNKSSTDIRRATPVSTPVISKPSMTTT
-0.877037	NaN	-0.906121	-2.79747	-2.28871	-0.842778	-0.0742315	0.265483	0.223812	-0.50019	T	2			CDK kinase substrate motif_minimal;CDK kinase substrate motif_minimal_pT;Dual specificity protein phosphatase 6 substrate motif;GSK-3, ERK1, ERK2, CDK5 substrate motif;MAPK 11,13,14 kinase substrate motif;MAPKAPK2 kinase substrate motif;PP2C delta substrate motif;RAF1 kinase substrate motif;WW domain binding motif	+	0.99988	2.64268e-75	213.18	193.06	654.305	0.55591	265	7.43144	6.35835	NaN	6.27031	5.84399	5.95746	6.58078	6.56507	6.70255	6.77028	6.4531	Q08887	265	Q08887	Nuclear division defective protein 1	NDD1	PLPTSPSKRFSSLSLTPYGRKILNDVGTPYA
NaN	-0.748375	-2.52777	-2.12072	-0.445621	-0.244156	0.268591	0.40032	-0.0122111	-0.413486	T	2			Casein kinase I substrate motif;Casein kinase II substrate motif;CDK kinase substrate motif_minimal;CDK kinase substrate motif_minimal_pT;G protein-coupled receptor kinase 1 substrate motif;Growth associated histone HI kinase substrate motif;GSK-3, ERK1, ERK2, CDK5 substrate motif;WW domain binding motif	+	1	9.83756e-52	225.01	197.14	793.869	0.56165	332	7.31553	5.88786	5.76707	6.1769	6.17181	6.03302	6.44412	6.5079	6.66528	6.5002	6.16542	Q08887	332	Q08887	Nuclear division defective protein 1	NDD1	QRTPLRSNNKKLFIKTPQDTINSTSTLTKDN

## Sheet: SP (minus stable,other)
Ratio H/L normalized 00 min	Ratio H/L normalized 10 min	Ratio H/L normalized 20 min	Ratio H/L normalized 30 min	Ratio H/L normalized 40 min	Ratio H/L normalized 50 min	Ratio H/L normalized 60 min	Ratio H/L normalized 70 min	Ratio H/L normalized 80 min	Ratio H/L normalized 90 min	Amino acid	Charge	Reverse	Contaminant	Motifs	Selection	Localization prob	PEP	Score	Score for localization	m/z	Mass error [ppm]	Position	Intensity	Intensity 00 min	Intensity 10 min	Intensity 20 min	Intensity 30 min	Intensity 40 min	Intensity 50 min	Intensity 60 min	Intensity 70 min	Intensity 80 min	Intensity 90 min	Proteins	Positions within proteins	Leading proteins	Protein names	Gene names	Sequence window
-2.91688	NaN	-0.769687	-0.245131	-0.173	-0.0571383	0.126486	0.0531194	0.070815	NaN	S	2			CDK kinase substrate motif_minimal;CDK kinase substrate motif_minimal_pS;ERK1,2 kinase substrate motif;GSK-3, ERK1, ERK2, CDK5 substrate motif;MDC1 BRCT domain binding motif;PKA kinase substrate motif;Plk1 PBD domain binding motif;WW domain binding motif	+	0.999323	3.88586e-11	169.52	169.52	545.234	0.49093	152	7.13997	6.75049	NaN	5.84959	6.18284	5.95205	5.93922	6.10704	6.10374	6.21181	NaN	P07270	152	P07270	Phosphate system positive regulatory protein PHO4	PHO4	STTSANKVTKNKSNSSPYLNKRRGKPGPDSA
-3.06795	-2.81003	-1.78224	-0.674189	-0.506907	0.433058	0.196922	0.366653	0.664562	-0.032242	S	2			Cdc2 kinase substrate motif;CDK kinase substrate motif;CDK kinase substrate motif_minimal;CDK kinase substrate motif_minimal_pS;CDK1,2,4,6 kinase substrate motif;ERK1,2 kinase substrate motif;GSK-3, ERK1, ERK2, CDK5 substrate motif;pSPxK/R;WW domain binding motif	+	1	9.00668e-40	212.72	141.6	883.405	0.042077	286	7.74927	6.63626	6.64229	6.73908	6.93343	6.8313	6.88229	6.75502	6.72211	6.54451	6.65212	P24276	286	P24276	Protein SSD1	SSD1	NSNWRNQSQQPQQQLSPFRHRGSNSRDYNSF
-2.96885	-0.00201835	1.41866	0.541513	-0.0749164	0.659153	-0.0114957	0.262382	0.200813	-0.0992279	S	2			CDK kinase substrate motif_minimal;CDK kinase substrate motif_minimal_pS;ERK1,2 kinase substrate motif;G protein-coupled receptor kinase 1 substrate motif;GSK-3, ERK1, ERK2, CDK5 substrate motif;WW domain binding motif	+	1	0.00327759	60.352	60.352	1102.45	0.58646	16	7.98113	6.86511	6.59147	7.56163	6.78907	6.89604	7.04778	6.57898	6.84344	6.91852	6.58295	P33448	16	P33448	Mitochondrial import receptor subunit TOM6	TOM6	MDGMFAMPGAAAGAASPQQPKSRFQAFKESP
-5.53758	-1.2784	-1.79073	0.983732	1.43788	1.50353	1.01383	0.60338	-0.179893	-0.962956	S	2			Casein kinase II substrate motif;Cdc2 kinase substrate motif;CDK kinase substrate motif;CDK kinase substrate motif_minimal;CDK kinase substrate motif_minimal_pS;CDK1,2,4,6 kinase substrate motif;ERK1,2 kinase substrate motif;G protein-coupled receptor kinase 1 substrate motif;GSK-3, ERK1, ERK2, CDK5 substrate motif;MAPKAPK2 kinase substrate motif;pSPxK/R;WW domain binding motif	+	0.999935	1.08294e-110	236.4	171.76	645.808	-0.17276	344	8.32152	6.53968	6.78358	7.02444	7.50709	7.41845	7.49446	7.41223	7.54683	7.35019	7.2178	P34161	344	P34161	Homeobox protein YOX1	YOX1	SPNSRVNKLINSIDHSPSKAKRPVSNPSGSP
-4.31172	-3.66323	-2.75862	-0.887525	-0.349818	0.282948	0.0837833	0.189187	0.145605	-0.167486	S	2			Cdc2 kinase substrate motif;CDK kinase substrate motif;CDK kinase substrate motif_minimal;CDK kinase substrate motif_minimal_pS;CDK1,2,4,6 kinase substrate motif;ERK1,2 kinase substrate motif;GSK-3, ERK1, ERK2, CDK5 substrate motif;pSPxK/R;WW domain binding motif	+	1	4.97463e-81	201.06	177.38	596.79	0.0058524	212	8.50497	7.18429	7.32541	7.37238	7.54656	7.60842	7.63579	7.54559	7.65277	7.58519	7.34792	P36167	212	P36167	Protein SRL3	SRL3	SSKHAKSNRVDNVNVSPLRWSSHRRTQSTQE
-1.35231	-1.53386	-2.51159	0.0184396	-0.356031	-0.370722	-0.300768	0.132451	0.014179	-0.630592	S	3			Casein kinase I substrate motif;Cdc2 kinase substrate motif;CDK kinase substrate motif;CDK kinase substrate motif_minimal;CDK kinase substrate motif_minimal_pS;CDK1,2,4,6 kinase substrate motif;ERK1,2 kinase substrate motif;G protein-coupled receptor kinase 1 substrate motif;GSK-3, ERK1, ERK2, CDK5 substrate motif;MAPKAPK2 kinase substrate motif;pSPxK/R;WW domain binding motif	+	0.996568	5.26314e-13	132.84	115.8	729.972	-0.45047	491	8.70774	7.53624	7.74887	7.8406	7.66058	7.7552	7.71564	7.4881	7.8275	7.84232	7.45149	P40059	491	P40059	Transcriptional regulatory protein DOT6	DOT6	LNALSSDADMLSPTHSPQKTLSKKTCPRMFK
-1.12941	-0.125387	-0.245252	-0.138421	0.127557	0.166373	0.225346	0.224098	0.286621	-0.0268709	S	2			Casein kinase II substrate motif;CDK kinase substrate motif_minimal;CDK kinase substrate motif_minimal_pS;ERK1,2 kinase substrate motif;Growth associated histone HI kinase substrate motif;GSK-3, ERK1, ERK2, CDK5 substrate motif;WW domain binding motif	+	0.999999	4.1396e-90	260.22	260.22	629.297	0.026853	301	8.65398	7.71815	7.65164	7.69003	7.65432	7.60989	7.74568	7.62703	7.66302	7.61071	7.53148	P40463	301	P40463	Protein VHS2	VHS2	GGTSAGSTTGAALSRSPSNQQYLLKQQRSPS
NaN	-1.70008	NaN	-0.799833	-0.509848	-0.106214	0.0570465	0.255563	0.18922	-0.635615	S	2			Cdc2 kinase substrate motif;CDK kinase substrate motif;CDK kinase substrate motif_minimal;CDK kinase substrate motif_minimal_pS;CDK1,2,4,6 kinase substrate motif;ERK1,2 kinase substrate motif;Growth associated histone HI kinase substrate motif;GSK-3, ERK1, ERK2, CDK5 substrate motif;MDC1 BRCT domain binding motif;Plk1 PBD domain binding motif;pSPxK/R;WW domain binding motif	+	0.841355	0.00650198	89.698	89.698	477.221	0.27517	833	6.79431	NaN	5.61777	NaN	6.14749	6.06476	5.93337	5.93102	5.71705	5.89402	5.36526	P41813	833	P41813	Fork head protein homolog 2	FKH2	SDSNSNDLETKDINSSPLKNQGGSTANAKEL
-4.19354	-1.68437	-0.866789	-0.4959	0.0836609	-0.00475299	0.194774	0.201361	0.0555913	-0.249385	S	2			CDK kinase substrate motif_minimal;CDK kinase substrate motif_minimal_pS;ERK1,2 kinase substrate motif;GSK-3, ERK1, ERK2, CDK5 substrate motif;WW domain binding motif	+	0.9888	6.57235e-26	145.77	88.842	1384.09	0.15846	199	8.48309	7.22835	7.17754	7.55922	7.52634	7.48131	7.51088	7.60072	7.66006	7.50581	7.34209	P42845	199	P42845	Protein STB1	STB1	SDNTAGADLLMYLATSPYNKSSHHGTPMAVR
-1.49211	-1.0197	-0.0311129	0.0149951	0.335845	0.241049	0.226983	0.228436	0.143628	NaN	S	3			Casein kinase I substrate motif;Casein kinase II substrate motif;CDK kinase substrate motif_minimal;CDK kinase substrate motif_minimal_pS;ERK1,2 kinase substrate motif;G protein-coupled receptor kinase 1 substrate motif;GSK-3, ERK1, ERK2, CDK5 substrate motif;MDC1 BRCT domain binding motif;Plk1 PBD domain binding motif;WW domain binding motif	+	0.986599	3.0663e-06	147.09	144.3	610.292	0.17359	253	8.10469	7.21859	7.212	6.97429	6.95287	7.02375	7.32527	7.09061	7.21123	7.19695	NaN	P42845	253	P42845	Protein STB1	STB1	SNDAVRFSHIKPSASSPQSTFKSNLLPNFPD
-2.9169	-2.56054	-1.00079	-0.561106	-0.371838	-0.0997664	-0.0207689	-0.0720372	-0.283685	-0.493032	S	2			Cdc2 kinase substrate motif;CDK kinase substrate motif;CDK kinase substrate motif_minimal;CDK kinase substrate motif_minimal_pS;CDK1,2,4,6 kinase substrate motif;ERK1,2 kinase substrate motif;GSK-3, ERK1, ERK2, CDK5 substrate motif;pSPxK/R;WW domain binding motif	+	1	0.000624283	128.03	128.03	485.738	0.48981	89	7.6726	6.6674	6.65082	6.73395	6.71506	6.65575	6.94496	6.62914	6.64179	6.62307	6.05934	P42845	89	P42845	Protein STB1	STB1	AKKPLHDDTNKMTVISPVKFVEKPNTPPSSR
-4.8507	-5.38633	-3.70764	-0.819913	-0.129745	-0.0329472	0.169615	0.245797	0.249119	-0.312781	S	2			Casein kinase II substrate motif;Cdc2 kinase substrate motif;CDK kinase substrate motif;CDK kinase substrate motif_minimal;CDK kinase substrate motif_minimal_pS;CDK1,2,4,6 kinase substrate motif;ERK1,2 kinase substrate motif;GSK-3, ERK1, ERK2, CDK5 substrate motif;pSPxK/R;WW domain binding motif	+	1	2.6166e-72	237.76	191.65	969.929	-0.52093	7	8.36605	7.17632	7.38048	7.19229	7.57596	7.38684	7.48635	7.38728	7.41041	7.40338	6.98193	P42845	7	P42845	Protein STB1	STB1	_________MSQPQMSPEKEQELASKILHRA
-4.03219	-3.1168	-1.44085	-0.292193	-0.115832	0.17041	0.157061	0.180381	0.105209	-0.241962	S	2			Casein kinase I substrate motif;Cdc2 kinase substrate motif;CDK kinase substrate motif;CDK kinase substrate motif_minimal;CDK kinase substrate motif_minimal_pS;CDK1,2,4,6 kinase substrate motif;ERK1,2 kinase substrate motif;GSK-3, ERK1, ERK2, CDK5 substrate motif;pSPxK/R;WW domain binding motif	+	1	1.09301e-18	189.3	127.71	561.794	0.007993	72	7.97404	6.85756	6.87879	6.98265	6.92382	7.01824	7.21898	6.92021	7.053	6.99713	6.68932	P42845	72	P42845	Protein STB1	STB1	AEDVDEDHKTLLEAISPAKKPLHDDTNKMTV
-3.60146	-0.875937	-0.59053	-0.677441	-0.55454	-0.354678	-0.328607	0.142337	0.315684	-0.0174944	S	3			Casein kinase II substrate motif;CDK kinase substrate motif_minimal;CDK kinase substrate motif_minimal_pS;ERK1,2 kinase substrate motif;GSK-3, ERK1, ERK2, CDK5 substrate motif;WW domain binding motif	+	0.998788	5.51055e-06	122.34	121.58	794.992	-0.078151	341	8.27568	6.82864	7.1389	7.23076	7.22819	7.13049	7.42813	7.13612	7.3493	7.49208	7.42881	P42845	341	P42845	Protein STB1	STB1	RTPNFNMGDYLHNLFSPSPRVPAQQGASNTS
-0.983751	0.172783	0.235229	0.624844	0.837042	0.753507	0.763489	0.704112	0.521743	0.503711	S	3			CDK kinase substrate motif_minimal;CDK kinase substrate motif_minimal_pS;ERK1,2 kinase substrate motif;GSK-3, ERK1, ERK2, CDK5 substrate motif;WW domain binding motif	+	1	1.60023e-17	145.1	104.55	442.55	-0.072612	164	8.0335	6.79842	6.83542	7.04084	7.18873	7.06841	6.99892	6.97445	7.08164	7.02576	7.16652	P43598	164	P43598	Uncharacterized protein YFR017C	YFR017C	LDNNSNGNSARVPHGSPPQLGTRRKSSFKYE
-4.03703	-2.49393	-0.86481	0.539645	0.673601	0.741976	0.517338	0.342543	-0.017922	-0.574441	S	3			Cdc2 kinase substrate motif;CDK kinase substrate motif;CDK kinase substrate motif_minimal;CDK kinase substrate motif_minimal_pS;CDK1,2,4,6 kinase substrate motif;ERK1,2 kinase substrate motif;Growth associated histone HI kinase substrate motif;GSK-3, ERK1, ERK2, CDK5 substrate motif;pSPxK/R;WW domain binding motif	+	1	2.03365e-23	108.67	82.261	468.894	0.19678	413	7.47711	5.92501	6.03993	6.23409	6.68493	6.62722	6.72924	6.48507	6.65913	6.464	6.1395	P50111	413	P50111	Protein ZDS1	ZDS1	KLTKNTIKVEIDPHKSPFRQQDEDSENMSSP
-4.69988	-1.85929	0.290833	-0.0519985	-0.191942	0.574648	4.08321	0.373477	0.556818	0.128693	S	3			Casein kinase I substrate motif;CDK kinase substrate motif_minimal;CDK kinase substrate motif_minimal_pS;ERK1,2 kinase substrate motif;G protein-coupled receptor kinase 1 substrate motif;GSK3 kinase substrate motif;GSK-3, ERK1, ERK2, CDK5 substrate motif;WW domain binding motif	+	0.969133	0.00320597	100.41	92.38	737.341	-0.3562	175	7.87154	6.5348	6.37136	5.93102	6.52711	6.93949	6.50357	7.16808	7.22266	6.89585	7.1212	Q06616	175	Q06616	Nuclear envelope protein YPR174C	YPR174C	VRAVNPLVTSSPIHMSPLQSRQRPVSSLQPP
-2.81381	0.0684379	-0.122474	-0.0882773	-0.00748262	0.196773	-0.164271	-0.121148	-0.0480967	-0.210139	S	3			CDK kinase substrate motif_minimal;CDK kinase substrate motif_minimal_pS;ERK1,2 kinase substrate motif;GSK-3, ERK1, ERK2, CDK5 substrate motif;WW domain binding motif	+	0.999996	2.24083e-06	120.4	94.387	627.948	-0.57098	107	8.37941	7.36986	7.1608	7.33218	7.48593	7.36999	7.3275	7.39243	7.55652	7.43188	7.23307	Q08921	107	Q08921	Target of rapamycin complex 1 subunit TCO89	TCO89	TRVKSNQGKRSASFHSPVHNTLLSPKNSSHS
-0.945832	-1.28534	-0.115033	0.0925094	0.24607	0.207145	0.485418	0.217541	0.182524	0.511135	S	3			14-3-3 domain binding motif;Calmodulin-dependent protein kinase II substrate motif;Casein kinase I substrate motif;Casein kinase II substrate motif;CDK kinase substrate motif_minimal;CDK kinase substrate motif_minimal_pS;ERK1,2 kinase substrate motif;G protein-coupled receptor kinase 1 substrate motif;Growth associated histone HI kinase substrate motif;GSK-3, ERK1, ERK2, CDK5 substrate motif;PKA …	+	1	1.03516e-41	139.78	56.122	376.837	-0.10766	161	8.20183	6.98626	7.09349	7.12597	7.28776	7.26375	7.2307	7.21315	7.32311	7.23147	7.16197	Q12416	161	Q12416	G1-specific transcriptional repressor WHI5	WHI5	SRRSEVFLSPSPRLRSPPTAARRSTGERPIR
-3.23373	-1.82469	-0.764431	-0.373843	-0.196733	-0.266876	0.209095	0.141366	0.0300004	0.36012	S	3			CDK kinase substrate motif_minimal;CDK kinase substrate motif_minimal_pS;ERK1,2 kinase substrate motif;GSK-3, ERK1, ERK2, CDK5 substrate motif;WW domain binding motif	+	1	2.51091e-05	134.14	134.14	680.307	0.10083	88	8.05994	6.73177	6.67182	6.74072	7.19153	6.84333	7.02485	7.2032	7.32785	7.16631	7.15214	Q12416	88	Q12416	G1-specific transcriptional repressor WHI5	WHI5	SRRRPSTTSLQGIFMSPVNKRRVGITAHGRV
-1.01728	-0.195474	0.514532	0.264616	0.131835	0.399749	0.268991	0.0288961	-0.0683268	0.375253	S	2			Casein kinase II substrate motif;CDK kinase substrate motif_minimal;CDK kinase substrate motif_minimal_pS;ERK1,2 kinase substrate motif;GSK-3, ERK1, ERK2, CDK5 substrate motif;WW domain binding motif	+	1	7.26307e-26	169.79	137.8	639.762	0.41977	154	7.8722	6.24157	6.46867	6.92454	7.05873	6.87064	6.93627	6.92234	7.06123	6.98533	6.63988	Q12416	154	Q12416	G1-specific transcriptional repressor WHI5	WHI5	LPPTTPKSRRSEVFLSPSPRLRSPPTAARRS
-3.91044	-2.06554	-1.38466	-0.697952	-0.574828	-0.164915	-0.0183493	0.0296175	0.154121	-0.13711	S	2			CDK kinase substrate motif_minimal;CDK kinase substrate motif_minimal_pS;DNA dependent Protein kinase substrate motif;ERK1,2 kinase substrate motif;Growth associated histone HI kinase substrate motif;GSK-3, ERK1, ERK2, CDK5 substrate motif;PKA kinase substrate motif;PKC kinase substrate motif;WW domain binding motif	+	1	6.14054e-191	169.79	137.8	639.762	0.41977	156	7.81617	6.11481	6.22817	6.73593	6.93025	6.82771	6.81214	6.88678	7.11227	6.94993	6.76007	Q12416	156	Q12416	G1-specific transcriptional repressor WHI5	WHI5	PTTPKSRRSEVFLSPSPRLRSPPTAARRSTG
-1.76443	-0.804797	-1.41414	-0.522056	-0.0384361	-0.348232	0.0728469	0.0937713	0.473771	0.601759	S	3			b-Adrenergic Receptor kinase substrate motif;CDK kinase substrate motif_minimal;CDK kinase substrate motif_minimal_pS;ERK1,2 kinase substrate motif;GSK-3, ERK1, ERK2, CDK5 substrate motif;WW domain binding motif	+	1	4.78312e-10	155.79	127.32	644.276	-1.2625	28	8.26886	6.71121	7.2493	7.17655	7.29826	7.10206	7.12795	7.3076	7.41916	7.48182	7.39754	P16965	28	P16965	ATPase-stabilizing factor 15 kDa protein	STF2	KADPKYFSHTGNYGESPNHIKKQGSGKGNWG
NaN	-2.2444	-1.77884	-1.51521	-1.13402	-0.127501	-0.263395	-0.105678	0.37329	-0.0511633	S	2			CDK kinase substrate motif_minimal;CDK kinase substrate motif_minimal_pS;DNA dependent Protein kinase substrate motif;ERK1,2 kinase substrate motif;Growth associated histone HI kinase substrate motif;GSK-3, ERK1, ERK2, CDK5 substrate motif;PKA kinase substrate motif;PKC kinase substrate motif;WW domain binding motif	+	0.999998	0.000881117	123.76	107.5	671.776	0.69024	21	7.10877	NaN	6.15857	5.53066	6.00026	5.97412	6.15073	6.23475	6.41437	6.2942	6.15424	P17119	21	P17119	Kinesin-like protein KAR3	KAR3	RTPTKGRSTQHLSTPSPKNDILAMNGHKRRN
-1.78772	-2.38333	-2.55983	-2.60115	-2.66462	-0.720016	-0.996316	-0.177599	0.121816	-0.11023	S	2			CDK kinase substrate motif_minimal;CDK kinase substrate motif_minimal_pS;ERK1,2 kinase substrate motif;GSK-3, ERK1, ERK2, CDK5 substrate motif;WW domain binding motif	+	1	0.000719858	133.89	133.89	502.252	0.69905	428	7.72191	6.65617	6.5411	6.68916	6.64989	6.80296	6.73075	6.60735	6.75602	6.91359	6.75372	P21192	428	P21192	Metallothionein expression activator	ACE2	DDRYAAGTFTPRTQLSPIHKKRESVVSTVST
-1.37546	NaN	-1.16768	0.431073	0.47337	0.719067	0.593289	0.662392	0.56482	-0.269632	S	2			Casein kinase I substrate motif;CDK kinase substrate motif_minimal;CDK kinase substrate motif_minimal_pS;ERK1,2 kinase substrate motif;G protein-coupled receptor kinase 1 substrate motif;GSK3 kinase substrate motif;GSK-3, ERK1, ERK2, CDK5 substrate motif;MAPKAPK2 kinase substrate motif;WW domain binding motif	+	0.999944	6.25058e-175	232.29	224.57	1046.95	-0.43907	297	7.71535	6.51424	NaN	6.72428	7.01532	6.61724	7.01204	6.78331	6.8616	6.65063	5.87823	P32047	297	P32047	Protein MLF3	MLF3	PFIKTTELPATSPYVSPQQSARQYSNNANNN
NaN	-1.56935	-1.19068	-2.22237	-1.69804	-0.750435	-0.634686	-0.0791561	0.368924	0.0641329	S	2			Casein kinase II substrate motif;CDK kinase substrate motif_minimal;CDK kinase substrate motif_minimal_pS;ERK1,2 kinase substrate motif;G protein-coupled receptor kinase 1 substrate motif;GSK-3, ERK1, ERK2, CDK5 substrate motif;PKA kinase substrate motif;PKC kinase substrate motif;WW domain binding motif	+	1	0.00545736	106.42	106.42	789.835	0.25161	1220	7.3604	NaN	6.29957	6.13906	5.99028	6.31729	6.37343	6.45682	6.68185	6.56333	6.44937	P34244	1220	P34244	Probable serine/threonine-protein kinase HSL1	HSL1	IPRETTEEILSKLRLSPENPSNTHMQKRFSS
-0.99429	NaN	-1.30807	-1.57386	-1.20639	-0.442864	-0.598746	-0.0103502	0.402283	-0.38084	S	2			Cdc2 kinase substrate motif;CDK kinase substrate motif;CDK kinase substrate motif_minimal;CDK kinase substrate motif_minimal_pS;CDK1,2,4,6 kinase substrate motif;ERK1,2 kinase substrate motif;GSK-3, ERK1, ERK2, CDK5 substrate motif;pSPxK/R;WW domain binding motif	+	1	0.000206507	125.73	50.055	960.49	0.25206	801	7.72701	6.95643	NaN	6.49475	6.66656	5.98256	6.93358	6.75818	6.95764	6.76969	6.79916	P38080	801	P38080	Serine/threonine-protein kinase AKL1	AKL1	PMHSSSKNEALLIELSPLKEDAGKQSFQDTN
-1.01171	-1.28783	-1.89774	-1.22064	-0.682483	-0.041243	-0.371838	0.157834	0.279144	-0.067914	S	2			CDK kinase substrate motif_minimal;CDK kinase substrate motif_minimal_pS;ERK1,2 kinase substrate motif;GSK-3, ERK1, ERK2, CDK5 substrate motif;MDC1 BRCT domain binding motif;Plk1 PBD domain binding motif;WW domain binding motif	+	0.943126	0.000593782	131.43	73.632	512.739	-0.092541	434	7.38365	6.31446	6.2566	6.29977	6.43125	6.38675	6.40552	6.27446	6.56521	6.47363	6.32562	P38193	434	P38193	Serine/threonine-protein phosphatase 4 regulatory subunit 2	PSY4	KMVAIAGITYRENISSPLGKKSR________
-2.06519	-1.85132	-2.4749	-0.775514	NaN	-0.292428	-0.436801	-0.336398	-0.349365	-0.583904	S	3			Casein kinase II substrate motif;Cdc2 kinase substrate motif;CDK kinase substrate motif;CDK kinase substrate motif_minimal;CDK kinase substrate motif_minimal_pS;CDK1,2,4,6 kinase substrate motif;ERK1,2 kinase substrate motif;Growth associated histone HI kinase substrate motif;GSK-3, ERK1, ERK2, CDK5 substrate motif;MDC1 BRCT domain binding motif;Plk1 PBD domain binding motif;pSPxK/R;WW domain bin…	+	0.874754	1.77272e-08	140.96	140.96	701.662	-0.023406	28	7.39122	6.56307	6.24733	6.00638	5.84343	NaN	6.68687	6.5332	6.6615	6.40076	6.32243	P38272	28	P38272	SWI5-dependent HO expression protein 3	SHE3	KLAPHHNIFMANLESSPTKDRNTSSQNASSS
-3.27626	NaN	-3.82202	-2.4236	-0.874522	0.101304	0.0482332	0.415711	0.213788	-0.316957	S	2			b-Adrenergic Receptor kinase substrate motif;CDK kinase substrate motif_minimal;CDK kinase substrate motif_minimal_pS;ERK1,2 kinase substrate motif;GSK-3, ERK1, ERK2, CDK5 substrate motif;PKA kinase substrate motif;PKC kinase substrate motif;WW domain binding motif	+	1	0.0073688	146.54	47.743	436.202	-0.047236	268	7.30307	5.87347	5.99788	5.97453	6.26281	6.35557	6.47958	6.27623	6.54769	6.49039	6.25069	P38283	268	P38283	Inner centromere protein-related protein SLI15	SLI15	TKSSGSIPKVRTVKESPIAFKKKSTINSPAI
-1.98594	-1.68715	-1.45117	-0.715191	-0.460585	0.296811	0.0391325	0.0985982	0.247611	0.082637	S	3			CDK kinase substrate motif_minimal;CDK kinase substrate motif_minimal_pS;ERK1,2 kinase substrate motif;G protein-coupled receptor kinase 1 substrate motif;GSK-3, ERK1, ERK2, CDK5 substrate motif;WW domain binding motif	+	0.999998	7.09224e-15	123.72	123.72	860.037	0.66417	150	8.26019	7.3673	7.25472	7.02465	7.42444	7.44	7.14758	7.21751	7.45947	7.02329	6.79066	P39001	150	P39001	Transcriptional regulatory protein UME6	UME6	LQDRRDSDNAVHAAASPLAPSNTPSDPKSLC
-3.90718	-3.86641	-3.73422	-1.62709	-0.623305	-0.16954	0.0998191	0.28023	-0.0866479	-0.782576	S	2			Casein kinase II substrate motif;Cdc2 kinase substrate motif;CDK kinase substrate motif;CDK kinase substrate motif_minimal;CDK kinase substrate motif_minimal_pS;CDK1,2,4,6 kinase substrate motif;ERK1,2 kinase substrate motif;Growth associated histone HI kinase substrate motif;GSK-3, ERK1, ERK2, CDK5 substrate motif;pSPxK/R;WW domain binding motif	+	0.999515	8.78637e-110	275.42	263.99	670.311	-0.37958	382	8.86806	7.64758	7.70279	7.8572	7.72905	8.01557	7.94805	8.05431	7.89814	7.92311	7.69029	P39705	382	P39705	Nucleoporin NUP60	NUP60	ARSSSLRSNVVVAETSPEKKDGGDKPPSSAF
-3.3591	-1.28392	NaN	NaN	-1.64906	-1.12459	-0.532467	0.0541826	0.314051	-0.367371	S	2			b-Adrenergic Receptor kinase substrate motif;Cdc2 kinase substrate motif;CDK kinase substrate motif;CDK kinase substrate motif_minimal;CDK kinase substrate motif_minimal_pS;CDK1,2,4,6 kinase substrate motif;ERK1,2 kinase substrate motif;GSK-3, ERK1, ERK2, CDK5 substrate motif;pSPxK/R;WW domain binding motif	+	0.992725	4.57881e-41	161.04	161.04	973.913	-0.17635	84	7.47497	6.0975	6.43443	NaN	NaN	6.21307	6.52867	6.33684	7.03898	6.65677	6.50814	P40020	84	P40020	Factor interacting with REF2	FIR1	QVRFSIPDPNEISQDSPLKIVFPKSGNETER
-1.78333	-1.49221	-2.64434	-0.548831	0.208194	0.0987063	0.305129	0.255012	-0.496309	0.708137	S	2			CDK kinase substrate motif_minimal;CDK kinase substrate motif_minimal_pS;ERK1,2 kinase substrate motif;G protein-coupled receptor kinase 1 substrate motif;GSK-3, ERK1, ERK2, CDK5 substrate motif;WW domain binding motif	+	0.979449	1.06716e-33	195.77	151.45	1010.4	0.31632	183	7.55537	6.39759	6.54579	6.38306	6.74743	6.66679	6.85265	5.79562	6.78638	6.40973	5.9199	P40463	183	P40463	Protein VHS2	VHS2	GRTRSLSSQSFDNETSPAHPRSPNDHGSRLL
-1.19314	-1.7827	-1.31504	-0.403377	0.104325	0.451879	0.524645	0.440753	0.415326	0.118351	S	2			Casein kinase II substrate motif;CDK kinase substrate motif_minimal;CDK kinase substrate motif_minimal_pS;ERK1,2 kinase substrate motif;GSK-3, ERK1, ERK2, CDK5 substrate motif;WW domain binding motif	+	1	1.5933e-120	192.62	156.78	1303.11	-0.83721	12	9.63189	8.61523	8.50931	8.55273	8.64649	8.62033	8.73345	8.68875	8.70348	8.65022	8.54384	P41818	12	P41818	Protein GLC8	GLC8	____MGGILKNPLALSPEQLAQQDPETLEEF
-1.26909	-1.37751	-0.931305	-0.656634	-0.302407	0.0371771	-0.16221	0.325539	0.17909	0.152628	S	2			Cdc2 kinase substrate motif;CDK kinase substrate motif;CDK kinase substrate motif_minimal;CDK kinase substrate motif_minimal_pS;CDK1,2,4,6 kinase substrate motif;DNA dependent Protein kinase substrate motif;ERK1,2 kinase substrate motif;GSK-3, ERK1, ERK2, CDK5 substrate motif;pSPxK/R;WW domain binding motif	+	1	1.43621e-60	165.96	151.04	890.909	-1.2041	655	8.36611	7.01916	6.99107	7.5154	7.37596	7.43284	7.48114	7.44665	7.51195	7.46169	6.94251	P41895	655	P41895	Transcription initiation factor IIF subunit alpha	TFG1	TKAVDSSNNASNTVPSPIKQEEGLNSTVAER
-1.35231	-1.86884	-1.75018	-0.278698	0.531114	0.461243	0.769846	0.450636	0.206529	0.39424	S	2			Casein kinase II substrate motif;Cdc2 kinase substrate motif;CDK kinase substrate motif;CDK kinase substrate motif_minimal;CDK kinase substrate motif_minimal_pS;CDK1,2,4,6 kinase substrate motif;ERK1,2 kinase substrate motif;GSK-3, ERK1, ERK2, CDK5 substrate motif;pSPxK/R;WW domain binding motif	+	1	6.04461e-08	115.06	31.596	888.398	-2.69	94	7.71786	6.5775	6.54192	6.10082	6.78237	6.82898	6.79485	6.81895	6.83031	6.84207	6.63872	P42939	94	P42939	Multivesicular body sorting factor 12	MVB12	YLSKKPPGIVGNTLLSPSRKDNS________
-1.42712	-2.65155	-2.33193	-1.17575	-1.02814	-0.507008	-0.121811	0.640254	0.369147	0.46955	S	2			CDK kinase substrate motif_minimal;CDK kinase substrate motif_minimal_pS;ERK1,2 kinase substrate motif;GSK-3, ERK1, ERK2, CDK5 substrate motif;WW domain binding motif	+	0.999955	6.54104e-132	134.29	103.66	871.437	0.41415	252	8.16572	6.99243	6.93034	7.05827	7.08203	7.12395	6.97238	6.9969	7.5752	7.20132	7.26673	P47035	252	P47035	Nucleolar protein NET1	NET1	DIGERSFLPPPTQPQSPPIRISSGIDAGKKI
-1.69622	NaN	-1.42191	-1.06516	-0.461214	-0.214374	0.0480393	0.162541	-0.0180643	-0.622368	S	3			b-Adrenergic Receptor kinase substrate motif;Casein kinase I substrate motif;Casein kinase II substrate motif;Cdc2 kinase substrate motif;CDK kinase substrate motif;CDK kinase substrate motif_minimal;CDK kinase substrate motif_minimal_pS;CDK1,2,4,6 kinase substrate motif;ERK1,2 kinase substrate motif;GSK-3, ERK1, ERK2, CDK5 substrate motif;pSPxK/R;WW domain binding motif	+	0.986443	1.50651e-29	150.69	90.729	923.704	-0.34307	61	7.72096	6.89133	NaN	6.53185	6.27556	6.27346	6.76561	6.93772	7.05038	6.91391	6.57045	P53277	61	P53277	Pre-mRNA-splicing factor SYF2	SYF2	MEDVNDADESVGDTESPEKEKAFHYTVQEYD
-1.79776	-0.539035	0.187674	0.0811253	-0.0149266	-0.128425	-0.199123	-0.175684	-0.183709	-0.168	S	2			Casein kinase I substrate motif;Casein kinase II substrate motif;CDK kinase substrate motif_minimal;CDK kinase substrate motif_minimal_pS;ERK1,2 kinase substrate motif;GSK-3, ERK1, ERK2, CDK5 substrate motif;MDC1 BRCT domain binding motif;PKA kinase substrate motif;PKC kinase substrate motif;Plk1 PBD domain binding motif;WW domain binding motif	+	0.999989	3.32745e-05	142.1	130.1	560.75	0.23102	174	7.76513	6.60133	6.75419	6.88594	6.8621	6.86528	6.8387	6.68311	6.7661	6.67606	6.59731	P53551	174	P53551	Histone H1	HHO1	VVKKKSPTVTAKKASSPSSLTYKEMILKSMP
NaN	NaN	-3.03	-2.35265	-1.35986	0.407306	0.632048	0.460767	-0.0503276	-0.711583	S	3			CDK kinase substrate motif_minimal;CDK kinase substrate motif_minimal_pS;ERK1,2 kinase substrate motif;Growth associated histone HI kinase substrate motif;GSK-3, ERK1, ERK2, CDK5 substrate motif;PKA kinase substrate motif;PKC kinase substrate motif;WW domain binding motif	+	0.999999	0.00643924	105.19	98.592	564.617	-0.095514	325	7.57825	5.83163	6.0746	5.73521	6.59075	6.54202	6.77156	6.8372	6.90663	6.64017	6.4564	Q04116	325	Q04116	Homeobox protein YHP1	YHP1	VKRTLSNTGHSEIIKSPKGKENRLKFNAYER
-1.718	-1.79131	-1.01386	-0.957692	-1.3003	-0.0756011	-0.291957	0.0384211	0.196029	-0.0802483	S	2			CDK kinase substrate motif_minimal;CDK kinase substrate motif_minimal_pS;ERK1,2 kinase substrate motif;GSK-3, ERK1, ERK2, CDK5 substrate motif;PKA kinase substrate motif;WW domain binding motif	+	0.993856	0.00328242	96.143	83.869	483.702	0.39749	623	7.28981	5.9281	5.99332	6.27515	6.34786	6.28515	6.3973	6.26176	6.41769	6.4313	6.29618	Q06315	623	Q06315	Protein SKG3	SKG3	ANAAELSALYDKYSTSPFGKSEANSSPKPQK
-1.56516	-3.19388	-2.6785	-1.0432	-0.566669	-0.154842	-0.556405	-0.0413831	-0.144308	-0.637193	S	3			Cdc2 kinase substrate motif;CDK kinase substrate motif;CDK kinase substrate motif_minimal;CDK kinase substrate motif_minimal_pS;CDK1,2,4,6 kinase substrate motif;ERK1,2 kinase substrate motif;GSK-3, ERK1, ERK2, CDK5 substrate motif;pSPxK/R;WW domain binding motif	+	1	1.35953e-38	165.3	153.04	935.347	-0.16141	416	7.81319	6.55858	6.7414	6.62212	6.96337	6.98525	6.73102	6.82995	7.04661	6.7774	6.55593	Q07657	416	Q07657	Seventh homolog of septin 1	SHS1	EDNGEHDSAENEQEMSPVRQLGREIKQENEN
-1.45644	NaN	-1.66998	-0.0807941	-0.0430645	0.211498	-0.457121	0.127195	0.0998346	-0.054779	S	2			CDK kinase substrate motif_minimal;CDK kinase substrate motif_minimal_pS;ERK1,2 kinase substrate motif;G protein-coupled receptor kinase 1 substrate motif;GSK-3, ERK1, ERK2, CDK5 substrate motif;PKA kinase substrate motif;WW domain binding motif	+	1	7.31365e-08	159.52	46.73	634.29	0.19298	447	7.98091	6.86036	NaN	6.96593	7.04112	7.0425	7.09868	6.87871	7.11631	7.14802	6.99722	Q07657	447	Q07657	Seventh homolog of septin 1	SHS1	LIRSIKTESSPKFLNSPDLPERTKLRNISET
-3.76373	-1.27017	-2.823	-1.14019	-1.03302	-0.456806	-0.470407	-0.037593	-0.0374524	-0.433814	S	2			Cdc2 kinase substrate motif;CDK kinase substrate motif;CDK kinase substrate motif_minimal;CDK kinase substrate motif_minimal_pS;CDK1,2,4,6 kinase substrate motif;ERK1,2 kinase substrate motif;Growth associated histone HI kinase substrate motif;GSK-3, ERK1, ERK2, CDK5 substrate motif;MDC1 BRCT domain binding motif;PKA kinase substrate motif;Plk1 PBD domain binding motif;pSPxK/R;WW domain binding m…	+	0.999765	5.30436e-54	166.52	166.52	433.231	0.14039	194	7.5781	6.33007	6.35013	6.28289	6.51426	6.47487	6.77901	6.519	6.77775	6.80606	6.55583	Q08229	194	Q08229	Protein NBA1	NBA1	TSKKVEGRGSLKLLSSPLRQEKVMRSSIGSG
-4.61223	-1.61608	-2.3366	-1.84547	-0.465504	-0.0231843	0.551585	0.649525	0.399749	-0.15769	S	2			Casein kinase II substrate motif;Cdc2 kinase substrate motif;CDK kinase substrate motif;CDK kinase substrate motif_minimal;CDK kinase substrate motif_minimal_pS;CDK1,2,4,6 kinase substrate motif;ERK1,2 kinase substrate motif;Growth associated histone HI kinase substrate motif;GSK-3, ERK1, ERK2, CDK5 substrate motif;pSPxK/R;WW domain binding motif	+	0.995536	2.82755e-72	179.87	167.73	1022.96	-0.13633	254	7.55982	6.46776	6.12753	6.16426	6.06175	6.37774	6.59016	6.75773	6.86211	6.83444	6.51724	Q08887	254	Q08887	Nuclear division defective protein 1	NDD1	SKIDMNLMFNQPLPTSPSKRFSSLSLTPYGR
-0.65764	-1.124	-1.40463	-0.44615	0.0293524	-0.0639171	0.429692	0.403122	0.419912	0.642211	S	2			Cdc2 kinase substrate motif;CDK kinase substrate motif;CDK kinase substrate motif_minimal;CDK kinase substrate motif_minimal_pS;CDK1,2,4,6 kinase substrate motif;ERK1,2 kinase substrate motif;Growth associated histone HI kinase substrate motif;GSK-3, ERK1, ERK2, CDK5 substrate motif;pSPxK/R;WW domain binding motif	+	1	8.09374e-23	191.44	152.94	794.878	0.041568	128	7.98098	7.0083	6.99124	6.9699	7.11687	7.0214	6.93234	7.03371	7.03149	6.90516	6.66705	Q9P305	128	Q9P305	Protein IGO2	IGO2	SISRQGSISSGPPPRSPNK____________
NaN	NaN	-4.57168	-4.52206	-3.99159	-3.16221	-1.78232	-0.416948	0.020838	-0.601411	S	2			Casein kinase I substrate motif;CDK kinase substrate motif_minimal;CDK kinase substrate motif_minimal_pS;ERK1,2 kinase substrate motif;Growth associated histone HI kinase substrate motif;GSK-3, ERK1, ERK2, CDK5 substrate motif;WW domain binding motif	+	1	1.42857e-05	148.28	131.83	547.755	0.54546	505	7.66495	NaN	NaN	6.67182	6.66193	6.53343	6.62232	6.65652	6.98007	6.97308	6.76745	P08153	505	P08153	Transcriptional factor SWI5	SWI5	TPSPVLKSQSKYEGRSPQFGTHIKEINTYTT
-3.60774	-3.79473	-4.14836	-2.27831	-1.24111	-0.812375	-0.378179	0.146292	-0.015212	-0.56003	S	2			Cdc2 kinase substrate motif;CDK kinase substrate motif;CDK kinase substrate motif_minimal;CDK kinase substrate motif_minimal_pS;CDK1,2,4,6 kinase substrate motif;ERK1,2 kinase substrate motif;Growth associated histone HI kinase substrate motif;GSK-3, ERK1, ERK2, CDK5 substrate motif;PKA kinase substrate motif;PKC kinase substrate motif;pSPxK/R;WW domain binding motif	+	1	2.47298e-20	172.17	140.78	481.26	0.086149	38	8.49755	7.27323	7.35583	7.30192	7.44621	7.50596	7.58039	7.5146	7.70048	7.67333	7.39611	P0CX53;P0CX54	38;38	P0CX53	60S ribosomal protein L12-A;60S ribosomal protein L12-B	RPL12A;RPL12B	GASAALAPKIGPLGLSPKKVGEDIAKATKEF
-2.41004	-1.12082	-2.87415	-3.30696	-1.66939	-2.59956	-1.57788	-0.51783	0.697102	0.403504	S	3			b-Adrenergic Receptor kinase substrate motif;Cdc2 kinase substrate motif;CDK kinase substrate motif;CDK kinase substrate motif_minimal;CDK kinase substrate motif_minimal_pS;CDK1,2,4,6 kinase substrate motif;ERK1,2 kinase substrate motif;G protein-coupled receptor kinase 1 substrate motif;Growth associated histone HI kinase substrate motif;GSK-3, ERK1, ERK2, CDK5 substrate motif;PKA kinase substra…	+	1	3.46806e-21	109.29	80.69	452.882	-0.53942	100	7.02069	5.92614	5.69161	6.01937	5.65695	5.69822	5.57678	5.93634	6.22675	6.38477	6.25573	P14180	100	P14180	Chitin synthase 2	CHS2	NSPVAPNRYAANLQESPKRAGEAVIHLSEGS
-6.80761	-4.18515	-4.69716	-4.7721	-4.24009	-3.79743	-4.57065	-2.1235	NaN	0.614668	S	2			14-3-3 domain binding motif;Calmodulin-dependent protein kinase II substrate motif;Casein kinase I substrate motif;Casein kinase II substrate motif;CDK kinase substrate motif_minimal;CDK kinase substrate motif_minimal_pS;ERK1,2 kinase substrate motif;GSK-3, ERK1, ERK2, CDK5 substrate motif;PKA kinase substrate motif;PKC kinase substrate motif;WW domain binding motif	+	0.999993	0.000637492	135.86	125.74	492.235	0.32394	125	7.66289	6.5996	6.62816	6.66086	6.7794	6.80733	6.66661	6.55507	6.70797	NaN	6.87154	P17123	125	P17123	Sporulation-specific protein 12	SPO12	LQLQQRFASPTDRLVSPCSLKLNEHKVKMFG
-1.78626	-2.93047	-2.77463	-2.26502	-1.29772	-0.531169	-0.301939	0.0837068	-0.0751904	-0.706906	S	2			CDK kinase substrate motif_minimal;CDK kinase substrate motif_minimal_pS;ERK1,2 kinase substrate motif;GSK-3, ERK1, ERK2, CDK5 substrate motif;MAPKAPK2 kinase substrate motif;WW domain binding motif	+	1	1.5302e-42	121.68	121.68	519.753	0.35234	280	7.5385	6.01595	6.37689	6.36293	6.59712	6.50822	6.51495	6.53444	6.84599	6.71818	6.43361	P38283	280	P38283	Inner centromere protein-related protein SLI15	SLI15	VKESPIAFKKKSTINSPAIRAVENSDTAGST
-1.62096	-2.12615	-2.55397	-1.82183	-1.53943	-0.726395	-0.601506	0.246378	0.205613	-0.0985544	S	2			b-Adrenergic Receptor kinase substrate motif;CDK kinase substrate motif_minimal;CDK kinase substrate motif_minimal_pS;ERK1,2 kinase substrate motif;GSK-3, ERK1, ERK2, CDK5 substrate motif;WW domain binding motif	+	1	1.21604e-51	231.17	147.1	748.861	-1.1046	225	7.96126	6.81171	6.84738	6.95435	6.85049	6.84619	7.04817	6.93094	7.2168	7.02584	6.90581	P40020	225	P40020	Factor interacting with REF2	FIR1	PPPLTPEKNLYLTPESPLNRYHLPVPLEISL
-2.78409	-2.89305	-2.80754	-1.89759	-1.50914	-0.336626	-0.445515	0.0712697	0.404726	0.0760066	S	2			Cdc2 kinase substrate motif;CDK kinase substrate motif;CDK kinase substrate motif_minimal;CDK kinase substrate motif_minimal_pS;CDK1,2,4,6 kinase substrate motif;ERK1,2 kinase substrate motif;G protein-coupled receptor kinase 1 substrate motif;Growth associated histone HI kinase substrate motif;GSK-3, ERK1, ERK2, CDK5 substrate motif;pSPxK/R;WW domain binding motif	+	1	6.29515e-21	153.22	141	705.325	-0.17749	29	7.27584	5.7424	6.00381	6.10288	6.34195	6.33304	6.31294	6.41367	6.52501	6.31042	6.21809	P43583	29	P43583	Proteasome activator BLM10	BLM10	PITNKTLSQLKRFERSPGRPSSSQGEIKRKK
-2.00594	-2.34213	-3.49506	-2.5276	-2.27572	-1.3916	-1.40523	-0.185105	0.252106	0.341939	S	2			Casein kinase I substrate motif;Casein kinase II substrate motif;CDK kinase substrate motif_minimal;CDK kinase substrate motif_minimal_pS;DNA dependent Protein kinase substrate motif;ERK1,2 kinase substrate motif;GSK-3, ERK1, ERK2, CDK5 substrate motif;WW domain binding motif	+	0.99984	5.54035e-18	180.24	155.66	625.313	0.023888	1032	8.65317	7.49027	7.53704	7.56073	7.33228	7.65328	7.54736	7.72678	7.82719	7.8512	7.74034	P47035	1032	P47035	Nucleolar protein NET1	NET1	TPREPVRSSSKIEAPSPSVNKKINATPDKIP
-1.87833	-2.46428	-3.20998	-2.08835	-1.75043	-1.53087	-1.44911	-0.287354	0.411483	0.649638	S	3			Casein kinase II substrate motif;CDK kinase substrate motif_minimal;CDK kinase substrate motif_minimal_pS;ERK1,2 kinase substrate motif;G protein-coupled receptor kinase 1 substrate motif;GSK-3, ERK1, ERK2, CDK5 substrate motif;WW domain binding motif	+	0.968146	2.08264e-29	152.12	146.25	809.072	0.10209	830	7.97322	7.21224	6.99761	7.04992	6.73899	6.7914	6.8911	6.93866	7.0251	7.00941	6.88121	P47035	830	P47035	Nucleolar protein NET1	NET1	TKPATQASSFPVVGGSPSVATKGTTSFNEEG
-1.85284	-1.64649	-1.89006	-0.919912	-0.335026	-0.214249	-0.317073	0.0543174	0.0469211	-0.392098	S	2			Cdc2 kinase substrate motif;CDK kinase substrate motif;CDK kinase substrate motif_minimal;CDK kinase substrate motif_minimal_pS;CDK1,2,4,6 kinase substrate motif;ERK1,2 kinase substrate motif;G protein-coupled receptor kinase 1 substrate motif;GSK-3, ERK1, ERK2, CDK5 substrate motif;pSPxK/R;WW domain binding motif	+	1	3.1085e-19	175.65	45.653	505.739	0.55122	36	8.39644	7.37561	7.20428	7.22914	7.503	7.41877	7.4569	7.34435	7.56684	7.48334	7.21264	P50105	36	P50105	Transcription initiation factor TFIID subunit 4	TAF4	KYQHTVPETKPAFNLSPGKASELSHSLPSPS
-3.46297	-1.81229	-2.82495	-2.01764	-1.59345	-1.79888	-1.10635	-0.247806	-0.205518	-0.698752	S	2			Casein kinase II substrate motif;Cdc2 kinase substrate motif;CDK kinase substrate motif;CDK kinase substrate motif_minimal;CDK kinase substrate motif_minimal_pS;CDK1,2,4,6 kinase substrate motif;ERK1,2 kinase substrate motif;GSK-3, ERK1, ERK2, CDK5 substrate motif;pSPxK/R;WW domain binding motif	+	0.999446	1.10979e-95	209.23	161.99	785.867	-0.37573	37	7.83216	6.67879	6.6786	6.90576	6.88526	6.72337	6.81164	6.89316	6.97249	6.93455	6.7073	Q06324	37	Q06324	Mitochondrial MYO2 receptor-related protein 1	MMR1	LDDQRNAGSFQNLLNSPTKLKLDTGPIGNSL
-0.648005	NaN	-1.10481	-1.26622	-1.58024	-0.281787	-0.726744	-0.147046	0.333734	-0.182438	S	2			Casein kinase II substrate motif;Cdc2 kinase substrate motif;CDK kinase substrate motif;CDK kinase substrate motif_minimal;CDK kinase substrate motif_minimal_pS;CDK1,2,4,6 kinase substrate motif;ERK1,2 kinase substrate motif;GSK-3, ERK1, ERK2, CDK5 substrate motif;pSPxK/R;WW domain binding motif	+	0.893534	0.00500421	100.22	84.718	560.774	0.24028	29	7.17638	6.10595	NaN	6.29261	6.28384	6.09878	6.14507	6.24363	6.30423	6.22068	6.24765	Q12071	29	Q12071	Vacuolar protein sorting-associated protein 54	VPS54	LQKAAGRPKIVVPEGSPSRNSDSGSFTIEGD

## Sheet: TP (minus stable,other)
Ratio H/L normalized 00 min	Ratio H/L normalized 10 min	Ratio H/L normalized 20 min	Ratio H/L normalized 30 min	Ratio H/L normalized 40 min	Ratio H/L normalized 50 min	Ratio H/L normalized 60 min	Ratio H/L normalized 70 min	Ratio H/L normalized 80 min	Ratio H/L normalized 90 min	Amino acid	Charge	Reverse	Contaminant	Motifs	Selection	Localization prob	PEP	Score	Score for localization	m/z	Mass error [ppm]	Position	Intensity	Intensity 00 min	Intensity 10 min	Intensity 20 min	Intensity 30 min	Intensity 40 min	Intensity 50 min	Intensity 60 min	Intensity 70 min	Intensity 80 min	Intensity 90 min	Proteins	Positions within proteins	Leading proteins	Protein names	Gene names	Sequence window
-2.72415	-1.52572	-1.13639	-0.601887	-0.670297	-0.100843	-0.308827	0.0746082	0.140158	-0.0831112	T	2			Cdc2 kinase substrate motif;CDK kinase substrate motif_minimal;CDK kinase substrate motif_minimal_pT;CDK1,2,4,6 kinase substrate motif;CDK5 kinase substrate motif_1;Growth associated histone HI kinase substrate motif;GSK-3, ERK1, ERK2, CDK5 substrate motif;MAPKAPK2 kinase substrate motif;MDC1 BRCT domain binding motif;PKA kinase substrate motif;PKC kinase substrate motif;Plk1 PBD domain binding m…	+	0.998655	8.06597e-09	162.87	159.18	653.788	-0.20331	363	7.54083	6.34242	5.98321	6.55158	6.69417	6.61299	6.61714	6.61668	6.72199	6.64914	5.98312	P41913	363	P41913	Protein GDS1	GDS1	KPGKQTKSQSLSVLSTPKKGSSASLSTFASS
-2.48166	-3.04133	-2.68282	-0.839718	-0.037593	0.0210723	-0.125122	-0.0625362	-0.502229	-0.328951	T	3			Cdc2 kinase substrate motif;CDK kinase substrate motif_minimal;CDK kinase substrate motif_minimal_pT;CDK1,2,4,6 kinase substrate motif;GSK-3, ERK1, ERK2, CDK5 substrate motif;pTPxK/R;WW domain binding motif	+	0.953472	1.15038e-96	192.6	139.47	826.348	-0.79512	227	7.9135	6.98513	6.66599	6.95183	6.87252	6.73914	7.23127	7.17047	7.10267	5.80252	5.78597	P46949	227	P46949	Protein FYV8	FYV8	LGVSMDTNEADTTFNTPTRNGNEHLSSDGDV
-2.59048	-2.13419	-2.06343	-0.591679	-0.345283	-0.122474	0.072422	0.213922	0.28207	0.0599009	T	2			Cdc2 kinase substrate motif;CDK kinase substrate motif_minimal;CDK kinase substrate motif_minimal_pT;CDK1,2,4,6 kinase substrate motif;GSK-3, ERK1, ERK2, CDK5 substrate motif;pTPxK/R;WW domain binding motif	+	1	1.45447e-05	126.51	111.66	1021.51	0.37738	215	7.96062	6.75869	6.62319	6.62769	7.04564	7.07722	7.05805	7.05675	6.92534	7.14333	6.95132	Q12416	215	Q12416	G1-specific transcriptional repressor WHI5	WHI5	KTLPELETELAPAVQTPPRRYHNRFPDSADA
-3.94111	-2.3969	-2.9801	-2.49879	NaN	-2.2005	-2.05221	-0.811224	0.481707	-0.0554733	T	2			CDK kinase substrate motif_minimal;CDK kinase substrate motif_minimal_pT;GSK-3, ERK1, ERK2, CDK5 substrate motif;WW domain binding motif	+	1	2.88188e-32	190.1	67.726	680.274	0.45348	5	7.17834	6.13751	6.03503	6.21748	6.22899	NaN	6.01064	6.36532	6.01494	6.27499	6.47927	P14907	5	P14907	Nucleoporin NSP1	NSP1	___________MNFNTPQQNKTPFSFGTANN
-1.86829	-3.29516	-3.1102	-2.26634	-2.12314	-1.8007	-1.53784	-0.242328	0.390207	0.351332	T	2			Calmodulin-dependent protein kinase II substrate motif;Cdc2 kinase substrate motif;CDK kinase substrate motif_minimal;CDK kinase substrate motif_minimal_pT;CDK1,2,4,6 kinase substrate motif;CDK5 kinase substrate motif_1;Chk1 kinase substrate motif;G protein-coupled receptor kinase 1 substrate motif;GSK-3, ERK1, ERK2, CDK5 substrate motif;PKA kinase substrate motif;PKC kinase substrate motif;pTPxK…	+	0.999463	1.15765e-46	190.24	190.24	746.828	-0.82957	165	8.00424	6.95287	7.01678	7.19767	6.87597	7.197	6.80527	6.66222	7.0251	7.07994	6.95393	P15891	165	P15891	Actin-binding protein	ABP1	KQQGKASTPPVKKSFTPSKSPAPVSKKEPVK
-2.24391	-2.22876	-2.52825	-1.7721	-2.00705	-1.44026	-1.92805	-1.23824	0.368495	0.60553	T	3			CDK kinase substrate motif_minimal;CDK kinase substrate motif_minimal_pT;GSK-3, ERK1, ERK2, CDK5 substrate motif;WW domain binding motif	+	0.989631	2.93055e-44	186.72	186.72	640.303	0.076226	392	7.84963	6.90942	6.65395	6.8281	6.84703	6.84664	6.79026	6.74757	6.87484	6.94527	6.96601	P32499	392	P32499	Nucleoporin NUP2	NUP2	SKNETSKPVFSFGAATPSAKEASQEDDNNNV
-4.66528	-2.76812	-3.70686	-1.99708	-1.78626	NaN	-0.848237	-0.0100636	-0.0585243	NaN	T	3			Cdc2 kinase substrate motif;CDK kinase substrate motif_minimal;CDK kinase substrate motif_minimal_pT;CDK1,2,4,6 kinase substrate motif;CDK5 kinase substrate motif_1;G protein-coupled receptor kinase 1 substrate motif;Growth associated histone HI kinase substrate motif;GSK-3, ERK1, ERK2, CDK5 substrate motif;MDC1 BRCT domain binding motif;Plk1 PBD domain binding motif;pTPxK/R;WW domain binding mot…	+	0.875531	9.34325e-05	87.498	65.043	581.601	-0.14425	217	7.2407	5.94411	6.35432	6.05135	6.47038	6.12992	NaN	6.12808	6.6124	6.53124	NaN	P35197	217	P35197	ADP-ribosylation factor GTPase-activating protein GCS1	GCS1	HLPPSQGGKYQGFGSTPAKPPQERSAGSSNT
-3.34752	-2.79753	-4.03896	-2.58203	-1.38538	-0.105812	0.115472	0.409508	0.0935096	-0.61711	T	2			Cdc2 kinase substrate motif;CDK kinase substrate motif_minimal;CDK kinase substrate motif_minimal_pT;CDK1,2,4,6 kinase substrate motif;GSK-3, ERK1, ERK2, CDK5 substrate motif;pTPxK/R;WW domain binding motif	+	0.999826	2.36186e-121	158.11	156.24	617.782	0.83558	474	7.06967	5.40834	5.64424	5.85229	5.93453	6.04681	6.35073	5.97142	6.40946	6.23495	5.95126	P38283	474	P38283	Inner centromere protein-related protein SLI15	SLI15	ASISPNKNKNLTTSQTPHRLKIKEKTLRKLS
-2.80696	-3.05146	-3.616	-2.13222	-1.2664	-0.849039	-0.548437	0.0250009	0.0573466	-0.0654344	T	2			Cdc2 kinase substrate motif;CDK kinase substrate motif_minimal;CDK kinase substrate motif_minimal_pT;CDK1,2,4,6 kinase substrate motif;CDK5 kinase substrate motif_1;GSK-3, ERK1, ERK2, CDK5 substrate motif;pTPxK/R;WW domain binding motif	+	0.999132	1.49457e-16	143.94	141.54	650.818	-0.14513	236	7.70722	6.41961	6.64307	6.34467	6.71337	6.74663	6.76879	6.69172	6.88399	6.86059	6.7223	P38854	236	P38854	Topoisomerase I damage affected protein 11	TDA11	ELKEQVSKHLDPSLNTPVKNRAFSPVYQNIP
-6.14993	-4.6518	-5.45009	-2.7019	-2.0327	-1.63668	-1.22064	-0.340391	0.442752	0.175029	T	2			Cdc2 kinase substrate motif;CDK kinase substrate motif_minimal;CDK kinase substrate motif_minimal_pT;CDK1,2,4,6 kinase substrate motif;CDK5 kinase substrate motif_1;G protein-coupled receptor kinase 1 substrate motif;GSK-3, ERK1, ERK2, CDK5 substrate motif;pTPxK/R;WW domain binding motif	+	0.999837	5.5456e-70	231.86	213.69	874.909	0.15151	460	8.62132	7.53293	7.68045	7.66528	7.62149	7.46619	7.58937	7.51908	7.72518	7.76915	7.54402	P39705	460	P39705	Nucleoporin NUP60	NUP60	LTKGDSTPVQPDLSVTPQKSSSKGFVFNSVQ
-2.69223	-2.86049	NaN	-2.35442	-2.62856	-3.51967	-2.51187	-0.479851	0.640141	0.533472	T	2			CDK kinase substrate motif_minimal;CDK kinase substrate motif_minimal_pT;G protein-coupled receptor kinase 1 substrate motif;Growth associated histone HI kinase substrate motif;GSK-3, ERK1, ERK2, CDK5 substrate motif;PKA kinase substrate motif;PKC kinase substrate motif;WW domain binding motif	+	0.834226	0.00607613	99.568	60.255	488.255	-0.15058	357	6.64748	4.89288	5.49457	NaN	5.43597	5.39839	5.4816	5.60135	5.87675	6.05392	5.97304	P47035	357	P47035	Nucleolar protein NET1	NET1	AAVTAQDINRKPPVTTPRITSGMLKIPEPRI
-4.25957	-3.20811	NaN	-4.89511	-3.00784	-4.67158	NaN	-0.476952	0.400073	0.929638	T	2			Calmodulin-dependent protein kinase II substrate motif;CDK kinase substrate motif_minimal;CDK kinase substrate motif_minimal_pT;GSK-3, ERK1, ERK2, CDK5 substrate motif;MDC1 BRCT domain binding motif;PKC kinase substrate motif;Plk1 PBD domain binding motif;WW domain binding motif	+	1	1.19241e-28	182.53	182.53	412.207	0.94678	212	6.81525	5.09283	5.64762	NaN	5.5332	5.50561	5.55944	NaN	5.99106	6.28652	6.30724	P47035	212	P47035	Nucleolar protein NET1	NET1	TTTIRSATNGSMRVSTPLARQIYPPPSSKIV
-3.66778	-3.31759	-3.93518	-2.89342	-1.38217	-0.548141	0.218229	0.247851	-0.142348	-0.743817	T	2			Cdc2 kinase substrate motif;CDK kinase substrate motif_minimal;CDK kinase substrate motif_minimal_pT;CDK1,2,4,6 kinase substrate motif;Growth associated histone HI kinase substrate motif;GSK-3, ERK1, ERK2, CDK5 substrate motif;MAPKAPK2 kinase substrate motif;PKA kinase substrate motif;PKC kinase substrate motif;pTPxK/R;WW domain binding motif	+	1	1.14175e-78	113.69	98.04	509.248	0.28509	68	7.4839	5.94721	6.35122	6.27916	6.46199	6.49704	6.59445	6.58421	6.72261	6.59477	6.38365	Q03898	68	Q03898	Filament protein FIN1	FIN1	ISPNKTDGMKHSIQVTPRRIMSPECLKGYVS
-4.00198	-4.35861	-4.85858	-3.50576	-2.56343	-1.56071	-0.675545	-0.0437644	0.205081	-0.0267293	T	3			Cdc2 kinase substrate motif;CDK kinase substrate motif_minimal;CDK kinase substrate motif_minimal_pT;CDK1,2,4,6 kinase substrate motif;CDK5 kinase substrate motif_1;GSK-3, ERK1, ERK2, CDK5 substrate motif;pTPxK/R;WW domain binding motif	+	1	8.87742e-27	191.96	50.077	489.225	0.072723	675	8.40827	7.03185	7.10714	7.18546	7.29243	7.36888	7.36485	7.42549	7.67077	7.65615	7.50752	Q04279	675	Q04279	Uncharacterized protein YMR086W		PEKINNKRHSAIPLGTPEKGKPKRNSVMASL
-2.54898	-2.05769	NaN	NaN	-1.27816	-0.899562	-0.40163	0.137886	0.424378	0.60073	T	2			Cdc2 kinase substrate motif;CDK kinase substrate motif_minimal;CDK kinase substrate motif_minimal_pT;CDK1,2,4,6 kinase substrate motif;CDK5 kinase substrate motif_1;Growth associated histone HI kinase substrate motif;GSK-3, ERK1, ERK2, CDK5 substrate motif;pTPxK/R;WW domain binding motif	+	0.940455	6.97727e-30	192.14	166.52	900.434	0.082747	384	7.72099	6.46228	6.38254	NaN	NaN	6.56141	6.65447	6.92904	7.06092	7.12476	6.76385	Q08412	384	Q08412	Ubiquitin-binding protein CUE5	CUE5	TKKKWQPLPPEPLDTTPTKVNAVSRNKKNPD
NaN	-2.22731	-2.87234	-3.52168	-2.27187	-0.772139	0.0472341	0.446404	0.516471	-0.171719	T	2			Casein kinase I substrate motif;CDK kinase substrate motif_minimal;CDK kinase substrate motif_minimal_pT;Dual specificity protein phosphatase 6 substrate motif;GSK-3, ERK1, ERK2, CDK5 substrate motif;MAPK 11,13,14 kinase substrate motif;PP2C delta substrate motif;WW domain binding motif	+	0.999987	2.24086e-05	142.45	142.45	635.808	0.96007	277	7.50357	6.12869	6.32513	5.9899	6.05877	6.44932	6.65617	6.42983	6.83147	6.79078	6.51946	Q08887	277	Q08887	Nuclear division defective protein 1	NDD1	LSLTPYGRKILNDVGTPYAKALISSNSALVD
-4.25505	-2.4689	-2.71953	-3.31049	-2.65976	-2.23539	-1.24385	-0.516217	-0.423094	-1.10239	T	2			Casein kinase I substrate motif;Cdc2 kinase substrate motif;CDK kinase substrate motif_minimal;CDK kinase substrate motif_minimal_pT;CDK1,2,4,6 kinase substrate motif;CDK5 kinase substrate motif_1;Growth associated histone HI kinase substrate motif;GSK-3, ERK1, ERK2, CDK5 substrate motif;pTPxK/R;WW domain binding motif	+	0.993641	1.28885e-68	198.51	179.74	791.837	0.28453	45	7.65168	6.35203	6.5229	6.53644	6.56489	6.60653	6.75865	6.63731	6.81478	6.77627	6.74272	Q12507	45	Q12507	Superficial pseudohyphal growth protein 1	SFG1	SKKCKYSSGFIAEDTTPSKRFRLYQAKFKTS
-2.85866	-4.04256	-2.15358	-1.82701	-0.0147838	-0.602742	-0.4959	0.208444	0.47905	0.52048	T	3			CDK kinase substrate motif_minimal;CDK kinase substrate motif_minimal_pT;GSK-3, ERK1, ERK2, CDK5 substrate motif;WW domain binding motif	+	0.999988	8.10556e-28	145.77	145.77	748.331	-0.20612	357	8.22868	7.07911	7.20728	7.27955	7.1648	7.26098	7.06674	7.17794	7.36485	7.37683	7.1931	P36094	357	P36094	Spindle pole body component SPC42	SPC42	KNRVKPENNMSETFATPTPNNR_________
-1.32152	NaN	-1.35163	0.132357	0.0773455	-0.208018	-0.402613	-0.0251707	0.161201	-0.0932897	T	2			CDK kinase substrate motif_minimal;CDK kinase substrate motif_minimal_pT;Growth associated histone HI kinase substrate motif;GSK-3, ERK1, ERK2, CDK5 substrate motif;PKA kinase substrate motif;PKC kinase substrate motif;WW domain binding motif	+	1	2.05765e-13	165.86	138.01	671.8	-0.033935	76	7.46371	6.14635	NaN	6.45756	6.65724	6.57553	6.53801	6.45346	6.58489	6.57809	6.41372	P38809	76	P38809	Uncharacterized protein YHR097C	YHR097C	NSRQERLPSYEEAAGTPKQQAPYPKEKKRSS
-1.47923	-1.40795	-0.747001	-0.515813	-0.369494	-0.0980152	0.19904	0.154281	0.255839	0.584782	T	2			Calmodulin-dependent protein kinase II substrate motif;Casein kinase I substrate motif;Casein kinase II substrate motif;CDK kinase substrate motif_minimal;CDK kinase substrate motif_minimal_pT;Chk1 kinase substrate motif;ERK1,2 kinase substrate motif;G protein-coupled receptor kinase 1 substrate motif;GSK3, Erk1, Erk2 and CDK5 kinase motif;GSK-3, ERK1, ERK2, CDK5 substrate motif;PKA kinase substr…	+	1	1.63248e-84	214.81	166.52	759.823	0.23118	99	8.66469	7.3462	7.39485	7.56932	7.75572	7.71834	7.71855	7.70843	7.82394	7.72576	7.65723	P42845	99	P42845	Protein STB1	STB1	KMTVISPVKFVEKPNTPPSSRQRKAEDRSQQ
NaN	NaN	-0.902189	-0.312781	-0.246955	0.145925	0.291415	0.130208	0.0905264	0.142162	T	3			CDK kinase substrate motif_minimal;CDK kinase substrate motif_minimal_pT;GSK-3, ERK1, ERK2, CDK5 substrate motif;MAPKAPK2 kinase substrate motif;WW domain binding motif	+	0.999063	0.000446709	61.167	54.402	447.172	0.059338	209	7.1427	NaN	NaN	6.15415	6.2409	5.98318	6.47563	6.19673	6.5536	6.17995	5.03003	P42845	209	P42845	Protein STB1	STB1	MYLATSPYNKSSHHGTPMAVRMPTTPRSYHY
-3.24705	-1.64791	-2.21952	-0.317536	-0.245496	0.255408	0.193057	0.445676	0.205863	-0.333996	T	3			Casein kinase I substrate motif;Cdc2 kinase substrate motif;CDK kinase substrate motif_minimal;CDK kinase substrate motif_minimal_pT;CDK1,2,4,6 kinase substrate motif;Growth associated histone HI kinase substrate motif;GSK-3, ERK1, ERK2, CDK5 substrate motif;LKB1 kinase substrate motif;MAPKAPK2 kinase substrate motif;pTPxK/R;WW domain binding motif	+	0.992127	0.00114608	109.83	80.507	695.651	0.033091	21	7.61975	6.22986	6.60878	6.40494	6.68261	6.57269	6.83287	6.63229	6.84073	6.62351	6.41197	P43618	21	P43618	Kinetochore-associated protein CNN1	CNN1	KAAGNNENTEVSEIRTPFRERALEEQRLKDE
NaN	-6.51759	-2.25761	-1.31684	-0.668845	-0.213876	-0.653702	-2.04862	-8.9802	-1.60886	T	3			Casein kinase II substrate motif;CDK kinase substrate motif_minimal;CDK kinase substrate motif_minimal_pT;GSK-3, ERK1, ERK2, CDK5 substrate motif;MDC1 BRCT domain binding motif;Plk1 PBD domain binding motif;WW domain binding motif	+	0.967278	5.33677e-05	36.112	36.112	616.933	0.45722	510	8.52171	NaN	8.14635	7.78494	6.6769	6.82754	6.39053	6.45574	6.8648	7.99714	6.90145	Q12433	510	Q12433	Protein AHC1	AHC1	QRKLLRKRKLSLNSSTPMEDLPLRERLRANP

## Sheet: All Peptides
Ratio H/L normalized 00 min	Ratio H/L normalized 10 min	Ratio H/L normalized 20 min	Ratio H/L normalized 30 min	Ratio H/L normalized 40 min	Ratio H/L normalized 50 min	Ratio H/L normalized 60 min	Ratio H/L normalized 70 min	Ratio H/L normalized 80 min	Ratio H/L normalized 90 min	Amino acid	Charge	Reverse	Contaminant	Motifs	Localization prob	PEP	Score	Score for localization	m/z	Mass error [ppm]	Position	Intensity	Intensity 00 min	Intensity 10 min	Intensity 20 min	Intensity 30 min	Intensity 40 min	Intensity 50 min	Intensity 60 min	Intensity 70 min	Intensity 80 min	Intensity 90 min	Proteins	Positions within proteins	Leading proteins	Protein names	Gene names	Sequence window
-0.255529	-0.196541	-0.932499	-0.445991	-0.543488	-0.648236	-0.240384	-0.27694	-0.135285	-0.0799964	S	2			Casein kinase II substrate motif;PKA kinase substrate motif;PKC kinase substrate motif	1	1.86075e-05	145.81	145.81	574.755	-0.2247	398	7.47545	6.7248	5.95794	6.69188	6.59577	6.2748	6.62051	6.40887	6.60587	6.14715	5.87571	D6VTK4	398	D6VTK4	Pheromone alpha factor receptor	STE2	PTSSKNTRIGPFADASYKEGEVEPVDMYTPD
-0.956236	-0.941503	-1.1263	-0.901661	-0.801405	-0.816164	-0.513481	-0.46969	0.114234	NaN	S	2			Casein kinase II substrate motif;G protein-coupled receptor kinase 1 substrate motif	0.999987	2.29408e-20	178.23	149.3	717.805	0.50836	366	7.36935	6.50567	6.28083	6.6426	6.40002	6.43876	6.51693	6.36389	6.21093	6.1522	NaN	D6VTK4	366	D6VTK4	Pheromone alpha factor receptor	STE2	RKETTSDKHSERTFVSETADDIEKNQFYQLP
NaN	-0.272437	1.02836	NaN	NaN	NaN	NaN	NaN	NaN	NaN	S	2			14-3-3 domain binding motif;Calmodulin-dependent protein kinase II substrate motif;Casein kinase II substrate motif;Phosphorylase kinase substrate motif;PKA kinase substrate motif;PKC kinase substrate motif;Pyruvate dehydrogenase kinase substrate motif	1	2.8918e-52	179.1	179.1	896.393	1.0425	15	7.001	NaN	6.43387	6.86375	NaN	NaN	NaN	NaN	NaN	NaN	NaN	O13297	15	O13297	mRNA-capping enzyme subunit beta	CET1	_MSYTDNPPQTKRALSLDDLVNHDENEKVKL
NaN	NaN	NaN	NaN	NaN	0.131985	NaN	NaN	NaN	NaN	S	2			G protein-coupled receptor kinase 1 substrate motif	0.610089	0.00541131	65.248	40.533	1292.05	-1.0434	20	6.67308	NaN	NaN	NaN	NaN	NaN	6.67308	NaN	NaN	NaN	NaN	O13511	20	O13511	Uncharacterized protein YAL065C	YAL065C	TSETTTNTGAAETTTSTGAAETKTVVTSSIS
0.860049	0.682483	-0.150449	-0.203618	0.249749	0.00719549	0.363564	0.00762616	0.182565	0.208018	S	2			CDK kinase substrate motif_minimal;CDK kinase substrate motif_minimal_pS;ERK1,2 kinase substrate motif;GSK-3, ERK1, ERK2, CDK5 substrate motif;WW domain binding motif	0.99563	3.02705e-14	168.41	161.19	776.851	0.046145	162	7.85996	6.75414	6.6611	6.92862	6.94587	6.85863	6.93654	6.83442	6.92246	6.93183	6.721	O13516;P05755	162;162	O13516;P05755	40S ribosomal protein S9-A;40S ribosomal protein S9-B	RPS9A;RPS9B	MVRLDSEKHIDFAPTSPFGGARPGRVARRNA
0.591871	0.396817	-0.610852	-0.219203	-0.0350469	-0.572651	-0.375459	-0.460389	-0.354354	-0.183163	S	2			Casein kinase II substrate motif	0.999122	6.45006e-123	266.63	248.21	1077.95	-0.30745	404	7.91109	6.95975	7.1936	6.98903	6.64281	6.82743	6.71655	6.73393	7.26656	6.40107	6.63075	O13535;Q03619;Q12088;Q12193;P0C2I4;P0CX59;P0CX60;P0CX65;P0CX66;P0CX67;P0CX68;P0CX69;Q03856;Q12217;P0C2I3;P0C2I5;P0C2I9;Q03612;Q12414;Q07793;O74302;P0CX57;P0CX58;P0CX70;P0CX71;P0CX72;P0CX73;Q12470;P0C2I6;P0C2J1;Q6Q5H1;P47098;Q03434;Q12269;P47100;Q12141;P0C2I7;Q12273;Q04711;P0CX74;P0CX75;P0CX76;P47099;Q12085;P0C2I8;Q92392;Q12485;Q04706;Q03855;P0C2J0;P0C2I2;Q04670;Q92393;Q12316	442;404;404;404;442;404;404;404;404;404;404;404;404;404;404;404;404;404;404;404;404;404;404;404;404;404;404;404;404;404;404;404;404;404;404;404;404;404;404;404;404;404;404;404;404;404;404;404;404;404;404;404;404;404	O13535;P0C2I3;P0C2I6;P0C2J1;P47098;Q03855;Q12316	Transposon Ty1-H Gag-Pol polyprotein;Capsid protein;Ty1 protease;Integrase;Reverse transcriptase/ribonuclease H;Transposon Ty1-ER2 Gag-Pol polyprotein;Capsid protein;Ty1 protease;Integrase;Reverse transcriptase/ribonuclease H;Transposon Ty1-LR1 Gag-Pol polyprotein;Capsid protein;Ty1 protease;Integrase;Reverse transcriptase/ribonuclease H;Transposon Ty1-BR Gag-Pol polyprotein;Capsid protein;Ty1 pr…	TY1B-H;TY1B-ER2;TY1B-LR1;TY1B-BR;TY1A-H;TY1A-OR;TY1A-PR2;TY1A-DR5;TY1A-ER2;TY1A-GR3;TY1A-LR1;TY1A-MR2;TY1A-DR1;TY1A-BR;TY1B-DR6;TY1B-LR2;TY1B-PR1;TY1B-ER1;TY1B-PL;TY1B-DR4;TY1A-DR4;TY1A-A;TY1A-PR1;TY1A-DR6;TY1A-ER1;TY1A-LR2;TY1A-PL;TY1A-NL2;TY1B-LR3;TY1B-PR3;TY1A-PR3;TY1B-JR1;TY1B-ML2;TY1B-GR2;TY1B-JR2;TY1B-GR1;TY1B-LR4;TY1B-OL;TY1B-ML1;TY1A-JR1;TY1A-LR3;TY1A-ML2;TY1A-JR2;TY1A-GR1;TY1A-LR4;TY1A-O…	KTNNSKSKTARAHNVSTSNNSPSTDNDSISK
0.0965318	0.427177	-0.821559	NaN	NaN	-0.463251	-0.290233	NaN	-0.370527	NaN	S	3			Casein kinase I substrate motif;Casein kinase II substrate motif;G protein-coupled receptor kinase 1 substrate motif	0.815328	5.47566e-14	144.44	108.49	718.969	-1.0135	406	7.50315	5.94654	7.00104	6.68806	NaN	NaN	7.09226	6.49149	NaN	5.77887	NaN	O13535;Q03619;Q12088;Q12193;P0C2I4;P0CX59;P0CX60;P0CX65;P0CX66;P0CX67;P0CX68;P0CX69;Q03856;Q12217;P0C2I3;P0C2I5;P0C2I9;Q03612;Q12414;Q07793;O74302;P0CX57;P0CX58;P0CX70;P0CX71;P0CX72;P0CX73;Q12470;P0C2I6;P0C2J1;Q6Q5H1;P47098;Q03434;Q12269;P47100;Q12141;P0C2I7;Q12273;Q04711;P0CX74;P0CX75;P0CX76;P47099;Q12085;P0C2I8;Q92392;Q12485;Q04706;Q03855;P0C2J0;P0C2I2;Q04670;Q92393;Q12316	444;406;406;406;444;406;406;406;406;406;406;406;406;406;406;406;406;406;406;406;406;406;406;406;406;406;406;406;406;406;406;406;406;406;406;406;406;406;406;406;406;406;406;406;406;406;406;406;406;406;406;406;406;406	O13535;P0C2I3;P0C2I6;P0C2J1;P47098;Q03855;Q12316	Transposon Ty1-H Gag-Pol polyprotein;Capsid protein;Ty1 protease;Integrase;Reverse transcriptase/ribonuclease H;Transposon Ty1-ER2 Gag-Pol polyprotein;Capsid protein;Ty1 protease;Integrase;Reverse transcriptase/ribonuclease H;Transposon Ty1-LR1 Gag-Pol polyprotein;Capsid protein;Ty1 protease;Integrase;Reverse transcriptase/ribonuclease H;Transposon Ty1-BR Gag-Pol polyprotein;Capsid protein;Ty1 pr…	TY1B-H;TY1B-ER2;TY1B-LR1;TY1B-BR;TY1A-H;TY1A-OR;TY1A-PR2;TY1A-DR5;TY1A-ER2;TY1A-GR3;TY1A-LR1;TY1A-MR2;TY1A-DR1;TY1A-BR;TY1B-DR6;TY1B-LR2;TY1B-PR1;TY1B-ER1;TY1B-PL;TY1B-DR4;TY1A-DR4;TY1A-A;TY1A-PR1;TY1A-DR6;TY1A-ER1;TY1A-LR2;TY1A-PL;TY1A-NL2;TY1B-LR3;TY1B-PR3;TY1A-PR3;TY1B-JR1;TY1B-ML2;TY1B-GR2;TY1B-JR2;TY1B-GR1;TY1B-LR4;TY1B-OL;TY1B-ML1;TY1A-JR1;TY1A-LR3;TY1A-ML2;TY1A-JR2;TY1A-GR1;TY1A-LR4;TY1A-O…	NNSKSKTARAHNVSTSNNSPSTDNDSISKST
-0.979828	-0.209461	-1.03074	-0.512246	-0.144122	-0.698178	-0.157206	-0.350339	-0.261898	0.0467006	S	3			Casein kinase I substrate motif;Casein kinase II substrate motif;CDK kinase substrate motif_minimal;CDK kinase substrate motif_minimal_pS;ERK1,2 kinase substrate motif;GSK-3, ERK1, ERK2, CDK5 substrate motif;WW domain binding motif	0.999927	4.65435e-167	290.71	140.45	718.969	0.02448	409	8.78073	7.13713	7.17569	8.04902	8.09444	7.78862	7.33258	7.90376	8.04179	7.56416	7.45912	O13535;Q03619;Q12088;Q12193;P0C2I4;P0CX59;P0CX60;P0CX65;P0CX66;P0CX67;P0CX68;P0CX69;Q03856;Q12217;P0C2I3;P0C2I5;P0C2I9;Q03612;Q12414;Q07793;O74302;P0CX57;P0CX58;P0CX70;P0CX71;P0CX72;P0CX73;Q12470;P0C2I6;P0C2J1;Q6Q5H1;P47098;Q03434;Q12269;P47100;Q12141;P0C2I7;Q12273;Q04711;P0CX74;P0CX75;P0CX76;P47099;Q12085;P0C2I8;Q92392;Q12485;Q04706;Q03855;P0C2J0;P0C2I2;Q04670;Q92393;Q12316	447;409;409;409;447;409;409;409;409;409;409;409;409;409;409;409;409;409;409;409;409;409;409;409;409;409;409;409;409;409;409;409;409;409;409;409;409;409;409;409;409;409;409;409;409;409;409;409;409;409;409;409;409;409	O13535;P0C2I3;P0C2I6;P0C2J1;P47098;Q03855;Q12316	Transposon Ty1-H Gag-Pol polyprotein;Capsid protein;Ty1 protease;Integrase;Reverse transcriptase/ribonuclease H;Transposon Ty1-ER2 Gag-Pol polyprotein;Capsid protein;Ty1 protease;Integrase;Reverse transcriptase/ribonuclease H;Transposon Ty1-LR1 Gag-Pol polyprotein;Capsid protein;Ty1 protease;Integrase;Reverse transcriptase/ribonuclease H;Transposon Ty1-BR Gag-Pol polyprotein;Capsid protein;Ty1 pr…	TY1B-H;TY1B-ER2;TY1B-LR1;TY1B-BR;TY1A-H;TY1A-OR;TY1A-PR2;TY1A-DR5;TY1A-ER2;TY1A-GR3;TY1A-LR1;TY1A-MR2;TY1A-DR1;TY1A-BR;TY1B-DR6;TY1B-LR2;TY1B-PR1;TY1B-ER1;TY1B-PL;TY1B-DR4;TY1A-DR4;TY1A-A;TY1A-PR1;TY1A-DR6;TY1A-ER1;TY1A-LR2;TY1A-PL;TY1A-NL2;TY1B-LR3;TY1B-PR3;TY1A-PR3;TY1B-JR1;TY1B-ML2;TY1B-GR2;TY1B-JR2;TY1B-GR1;TY1B-LR4;TY1B-OL;TY1B-ML1;TY1A-JR1;TY1A-LR3;TY1A-ML2;TY1A-JR2;TY1A-GR1;TY1A-LR4;TY1A-O…	KSKTARAHNVSTSNNSPSTDNDSISKSTTEP
-0.710118	0.0330882	NaN	-0.620978	NaN	NaN	-0.553765	-0.554845	NaN	0.0396999	S	3			DNA dependent Protein kinase substrate motif	0.90199	6.71539e-113	253.77	158.17	718.969	-0.99553	411	7.64757	6.89196	6.82094	NaN	7.05381	NaN	NaN	6.92088	6.73578	NaN	6.69062	O13535;Q03619;Q12088;Q12193;P0C2I4;P0CX59;P0CX60;P0CX65;P0CX66;P0CX67;P0CX68;P0CX69;Q03856;Q12217;P0C2I3;P0C2I5;P0C2I9;Q03612;Q12414;Q07793;O74302;P0CX57;P0CX58;P0CX70;P0CX71;P0CX72;P0CX73;Q12470;P0C2I6;P0C2J1;Q6Q5H1;P47098;Q03434;Q12269;P47100;Q12141;P0C2I7;Q12273;Q04711;P0CX74;P0CX75;P0CX76;P47099;Q12085;P0C2I8;Q92392;Q12485;Q04706;Q03855;P0C2J0;P0C2I2;Q04670;Q92393;Q12316	449;411;411;411;449;411;411;411;411;411;411;411;411;411;411;411;411;411;411;411;411;411;411;411;411;411;411;411;411;411;411;411;411;411;411;411;411;411;411;411;411;411;411;411;411;411;411;411;411;411;411;411;411;411	O13535;P0C2I3;P0C2I6;P0C2J1;P47098;Q03855;Q12316	Transposon Ty1-H Gag-Pol polyprotein;Capsid protein;Ty1 protease;Integrase;Reverse transcriptase/ribonuclease H;Transposon Ty1-ER2 Gag-Pol polyprotein;Capsid protein;Ty1 protease;Integrase;Reverse transcriptase/ribonuclease H;Transposon Ty1-LR1 Gag-Pol polyprotein;Capsid protein;Ty1 protease;Integrase;Reverse transcriptase/ribonuclease H;Transposon Ty1-BR Gag-Pol polyprotein;Capsid protein;Ty1 pr…	TY1B-H;TY1B-ER2;TY1B-LR1;TY1B-BR;TY1A-H;TY1A-OR;TY1A-PR2;TY1A-DR5;TY1A-ER2;TY1A-GR3;TY1A-LR1;TY1A-MR2;TY1A-DR1;TY1A-BR;TY1B-DR6;TY1B-LR2;TY1B-PR1;TY1B-ER1;TY1B-PL;TY1B-DR4;TY1A-DR4;TY1A-A;TY1A-PR1;TY1A-DR6;TY1A-ER1;TY1A-LR2;TY1A-PL;TY1A-NL2;TY1B-LR3;TY1B-PR3;TY1A-PR3;TY1B-JR1;TY1B-ML2;TY1B-GR2;TY1B-JR2;TY1B-GR1;TY1B-LR4;TY1B-OL;TY1B-ML1;TY1A-JR1;TY1A-LR3;TY1A-ML2;TY1A-JR2;TY1A-GR1;TY1A-LR4;TY1A-O…	KTARAHNVSTSNNSPSTDNDSISKSTTEPIQ
-0.206845	0.148999	-0.75816	-0.491754	-0.0582476	-0.547784	-0.382513	-0.352234	-0.433467	-0.243899	S	2			b-Adrenergic Receptor kinase substrate motif;Casein kinase I substrate motif;Casein kinase II substrate motif;G protein-coupled receptor kinase 1 substrate motif;GSK3 kinase substrate motif	0.997913	9.03977e-193	310.8	253.7	1077.95	0.36544	416	8.25479	6.99745	6.8703	7.60169	7.26399	7.11177	7.03539	7.3365	7.52146	7.24534	6.89227	O13535;Q03619;Q12088;Q12193;P0C2I4;P0CX59;P0CX60;P0CX65;P0CX66;P0CX67;P0CX68;P0CX69;Q03856;Q12217;P0C2I3;P0C2I5;P0C2I9;Q03612;Q12414;Q07793;O74302;P0CX57;P0CX58;P0CX70;P0CX71;P0CX72;P0CX73;Q12470;P0C2I6;P0C2J1;Q6Q5H1;P47098;Q03434;Q12269;P47100;Q12141;P0C2I7;Q12273;Q04711;P0CX74;P0CX75;P0CX76;P47099;Q12085;P0C2I8;Q92392;Q12485;Q04706;Q03855;P0C2J0;P0C2I2;Q04670;Q92393;Q12316	454;416;416;416;454;416;416;416;416;416;416;416;416;416;416;416;416;416;416;416;416;416;416;416;416;416;416;416;416;416;416;416;416;416;416;416;416;416;416;416;416;416;416;416;416;416;416;416;416;416;416;416;416;416	O13535;P0C2I3;P0C2I6;P0C2J1;P47098;Q03855;Q12316	Transposon Ty1-H Gag-Pol polyprotein;Capsid protein;Ty1 protease;Integrase;Reverse transcriptase/ribonuclease H;Transposon Ty1-ER2 Gag-Pol polyprotein;Capsid protein;Ty1 protease;Integrase;Reverse transcriptase/ribonuclease H;Transposon Ty1-LR1 Gag-Pol polyprotein;Capsid protein;Ty1 protease;Integrase;Reverse transcriptase/ribonuclease H;Transposon Ty1-BR Gag-Pol polyprotein;Capsid protein;Ty1 pr…	TY1B-H;TY1B-ER2;TY1B-LR1;TY1B-BR;TY1A-H;TY1A-OR;TY1A-PR2;TY1A-DR5;TY1A-ER2;TY1A-GR3;TY1A-LR1;TY1A-MR2;TY1A-DR1;TY1A-BR;TY1B-DR6;TY1B-LR2;TY1B-PR1;TY1B-ER1;TY1B-PL;TY1B-DR4;TY1A-DR4;TY1A-A;TY1A-PR1;TY1A-DR6;TY1A-ER1;TY1A-LR2;TY1A-PL;TY1A-NL2;TY1B-LR3;TY1B-PR3;TY1A-PR3;TY1B-JR1;TY1B-ML2;TY1B-GR2;TY1B-JR2;TY1B-GR1;TY1B-LR4;TY1B-OL;TY1B-ML1;TY1A-JR1;TY1A-LR3;TY1A-ML2;TY1A-JR2;TY1A-GR1;TY1A-LR4;TY1A-O…	HNVSTSNNSPSTDNDSISKSTTEPIQLNNKH
NaN	0.105678	NaN	NaN	NaN	-0.720469	NaN	NaN	-0.135126	NaN	S	2			Casein kinase I substrate motif;Casein kinase II substrate motif;G protein-coupled receptor kinase 1 substrate motif	0.882431	8.8097e-144	275.17	210.19	1077.95	0.27719	418	6.648	NaN	6.07737	NaN	NaN	NaN	6.18772	NaN	NaN	6.23312	NaN	O13535;Q03619;Q12088;Q12193;P0C2I4;P0CX59;P0CX60;P0CX65;P0CX66;P0CX67;P0CX68;P0CX69;Q03856;Q12217;P0C2I3;P0C2I5;P0C2I9;Q03612;Q12414;Q07793;O74302;P0CX57;P0CX58;P0CX70;P0CX71;P0CX72;P0CX73;Q12470;P0C2I6;P0C2J1;Q6Q5H1;P47098;Q03434;Q12269;P47100;Q12141;P0C2I7;Q12273;Q04711;P0CX74;P0CX75;P0CX76;P47099;Q12085;P0C2I8;Q92392;Q12485;Q04706;Q03855;P0C2J0;P0C2I2;Q04670;Q92393;Q12316	456;418;418;418;456;418;418;418;418;418;418;418;418;418;418;418;418;418;418;418;418;418;418;418;418;418;418;418;418;418;418;418;418;418;418;418;418;418;418;418;418;418;418;418;418;418;418;418;418;418;418;418;418;418	O13535;P0C2I3;P0C2I6;P0C2J1;P47098;Q03855;Q12316	Transposon Ty1-H Gag-Pol polyprotein;Capsid protein;Ty1 protease;Integrase;Reverse transcriptase/ribonuclease H;Transposon Ty1-ER2 Gag-Pol polyprotein;Capsid protein;Ty1 protease;Integrase;Reverse transcriptase/ribonuclease H;Transposon Ty1-LR1 Gag-Pol polyprotein;Capsid protein;Ty1 protease;Integrase;Reverse transcriptase/ribonuclease H;Transposon Ty1-BR Gag-Pol polyprotein;Capsid protein;Ty1 pr…	TY1B-H;TY1B-ER2;TY1B-LR1;TY1B-BR;TY1A-H;TY1A-OR;TY1A-PR2;TY1A-DR5;TY1A-ER2;TY1A-GR3;TY1A-LR1;TY1A-MR2;TY1A-DR1;TY1A-BR;TY1B-DR6;TY1B-LR2;TY1B-PR1;TY1B-ER1;TY1B-PL;TY1B-DR4;TY1A-DR4;TY1A-A;TY1A-PR1;TY1A-DR6;TY1A-ER1;TY1A-LR2;TY1A-PL;TY1A-NL2;TY1B-LR3;TY1B-PR3;TY1A-PR3;TY1B-JR1;TY1B-ML2;TY1B-GR2;TY1B-JR2;TY1B-GR1;TY1B-LR4;TY1B-OL;TY1B-ML1;TY1A-JR1;TY1A-LR3;TY1A-ML2;TY1A-JR2;TY1A-GR1;TY1A-LR4;TY1A-O…	VSTSNNSPSTDNDSISKSTTEPIQLNNKHDL
-1.14509	0.212258	-1.25863	-0.625801	0.0196308	-0.787593	-0.230584	-0.463271	-0.411311	0.116232	S	2			Calmodulin-dependent protein kinase II substrate motif;Calmodulin-dependent protein kinase II substrate motif;Calmodulin-dependent protein kinase II substrate motif;Casein kinase I substrate motif;Casein kinase I substrate motif;Casein kinase I substrate motif;Casein kinase II substrate motif;Casein kinase II substrate motif;Casein kinase II substrate motif;CDK kinase substrate motif_minimal;CDK …	0.999995	2.49577e-192	271.64	216.3	968.912	-0.064491	960	8.60581	7.69278	7.23305	7.83067	7.70969	7.46583	7.56727	7.494	7.78482	7.58908	7.32267	O13535;Q03619;Q12088;Q12193;Q12490;P0C2I3;P0C2I5;P0C2I9;Q03612;Q12414;Q07793;P47098;Q03434;Q12269;P47100;Q12141;P0C2I7;Q12273;Q04711;Q03855;P0C2J0;P0C2I2;Q04670;Q92393;Q12112;Q12316;Q99231	998;960;960;960;960;960;960;960;960;960;960;960;960;960;960;960;960;960;960;960;961;960;960;960;960;960;960	O13535;P0C2I3;P47098;Q03855;Q12112;Q12316;Q99231	Transposon Ty1-H Gag-Pol polyprotein;Capsid protein;Ty1 protease;Integrase;Reverse transcriptase/ribonuclease H;Transposon Ty1-ER2 Gag-Pol polyprotein;Capsid protein;Ty1 protease;Integrase;Reverse transcriptase/ribonuclease H;Transposon Ty1-LR1 Gag-Pol polyprotein;Capsid protein;Ty1 protease;Integrase;Reverse transcriptase/ribonuclease H;Transposon Ty1-BR Gag-Pol polyprotein;Capsid protein;Ty1 pr…	TY1B-H;TY1B-ER2;TY1B-LR1;TY1B-BR;TY1B-BL;TY1B-DR6;TY1B-LR2;TY1B-PR1;TY1B-ER1;TY1B-PL;TY1B-DR4;TY1B-JR1;TY1B-ML2;TY1B-GR2;TY1B-JR2;TY1B-GR1;TY1B-LR4;TY1B-OL;TY1B-ML1;TY1B-DR1;TY1B-PR2;TY1B-DR5;TY1B-MR2;TY1B-OR;TY1B-NL1;TY1B-GR3;TY1B-DR3	ELHPEQLRNVLSKAVSPTDSTPPSTHTEDSK;ELHPEQPRNVLSKAVSPTDSTPPSTHTEDSK;ELYPEQPRNVLSKAVSPTDSTPPSTHTEDSK
NaN	NaN	-0.90977	-0.145238	0.518535	-0.342269	-0.26774	-0.586471	-1.49078	-0.172831	S	3			b-Adrenergic Receptor kinase substrate motif;b-Adrenergic Receptor kinase substrate motif;G protein-coupled receptor kinase 1 substrate motif;G protein-coupled receptor kinase 1 substrate motif;GSK3 kinase substrate motif;GSK3 kinase substrate motif;MAPKAPK2 kinase substrate motif;MAPKAPK2 kinase substrate motif	0.964455	2.49577e-192	131.56	78.69	672.933	-0.075517	964	7.42188	NaN	NaN	5.86866	6.21654	5.81299	5.7975	6.23636	7.11364	6.82593	6.12772	O13535;Q03619;Q12088;Q12193;Q12490;P0C2I3;P0C2I5;P0C2I9;Q03612;Q12414;Q07793;P47098;Q03434;Q12269;P47100;Q12141;P0C2I7;Q12273;Q04711;Q03855;P0C2J0;P0C2I2;Q04670;Q92393;Q12112;Q12316;Q99231	1002;964;964;964;964;964;964;964;964;964;964;964;964;964;964;964;964;964;964;964;965;964;964;964;964;964;964	O13535;P0C2I3;P47098;Q03855;Q12112;Q12316;Q99231	Transposon Ty1-H Gag-Pol polyprotein;Capsid protein;Ty1 protease;Integrase;Reverse transcriptase/ribonuclease H;Transposon Ty1-ER2 Gag-Pol polyprotein;Capsid protein;Ty1 protease;Integrase;Reverse transcriptase/ribonuclease H;Transposon Ty1-LR1 Gag-Pol polyprotein;Capsid protein;Ty1 protease;Integrase;Reverse transcriptase/ribonuclease H;Transposon Ty1-BR Gag-Pol polyprotein;Capsid protein;Ty1 pr…	TY1B-H;TY1B-ER2;TY1B-LR1;TY1B-BR;TY1B-BL;TY1B-DR6;TY1B-LR2;TY1B-PR1;TY1B-ER1;TY1B-PL;TY1B-DR4;TY1B-JR1;TY1B-ML2;TY1B-GR2;TY1B-JR2;TY1B-GR1;TY1B-LR4;TY1B-OL;TY1B-ML1;TY1B-DR1;TY1B-PR2;TY1B-DR5;TY1B-MR2;TY1B-OR;TY1B-NL1;TY1B-GR3;TY1B-DR3	EQLRNVLSKAVSPTDSTPPSTHTEDSKRVSK;EQPRNVLSKAVSPTDSTPPSTHTEDSKRVSK
0.989212	NaN	0.510354	1.38228	1.75962	1.05235	1.03858	0.0712136	-0.611601	-0.961873	S	2			Casein kinase II substrate motif;Casein kinase II substrate motif;G protein-coupled receptor kinase 1 substrate motif;G protein-coupled receptor kinase 1 substrate motif	0.951806	4.18098e-21	179.09	140.28	861.403	0.43761	993	7.57081	6.63683	NaN	6.65078	6.58996	6.48976	6.55859	6.33472	6.70789	6.81192	6.60923	O13535;Q03619;Q12088;Q12193;Q12490;P0C2I3;P0C2I5;P0C2I9;Q03612;Q12414;Q07793;P0C2I6;P0C2J1;P47098;Q03434;Q12269;P47100;Q12141;P0C2I7;Q12273;Q04711;Q03855;P0C2J0;P0C2I2;Q04670;Q92393;Q12316;Q99231	1031;993;993;993;993;993;993;993;993;993;993;993;993;993;993;993;993;993;993;993;993;993;994;993;993;993;993;993	O13535;P0C2I3;P0C2I6;P0C2J1;P47098;Q03855;Q12316;Q99231	Transposon Ty1-H Gag-Pol polyprotein;Capsid protein;Ty1 protease;Integrase;Reverse transcriptase/ribonuclease H;Transposon Ty1-ER2 Gag-Pol polyprotein;Capsid protein;Ty1 protease;Integrase;Reverse transcriptase/ribonuclease H;Transposon Ty1-LR1 Gag-Pol polyprotein;Capsid protein;Ty1 protease;Integrase;Reverse transcriptase/ribonuclease H;Transposon Ty1-BR Gag-Pol polyprotein;Capsid protein;Ty1 pr…	TY1B-H;TY1B-ER2;TY1B-LR1;TY1B-BR;TY1B-BL;TY1B-DR6;TY1B-LR2;TY1B-PR1;TY1B-ER1;TY1B-PL;TY1B-DR4;TY1B-LR3;TY1B-PR3;TY1B-JR1;TY1B-ML2;TY1B-GR2;TY1B-JR2;TY1B-GR1;TY1B-LR4;TY1B-OL;TY1B-ML1;TY1B-DR1;TY1B-PR2;TY1B-DR5;TY1B-MR2;TY1B-OR;TY1B-GR3;TY1B-DR3	SEINLRAPREVDPNISESNILPSKKRSSTPQ;SKTNIRAPREVDPNISESNILPSKKRSSTPQ
NaN	NaN	NaN	NaN	-0.0564912	NaN	NaN	NaN	NaN	NaN	S	2			b-Adrenergic Receptor kinase substrate motif;b-Adrenergic Receptor kinase substrate motif;G protein-coupled receptor kinase 1 substrate motif;G protein-coupled receptor kinase 1 substrate motif	0.499902	0.000252425	115.68	115.68	1003.5	2.1484	995	5.85073	NaN	NaN	NaN	NaN	5.85073	NaN	NaN	NaN	NaN	NaN	O13535;Q03619;Q12088;Q12193;Q12490;P0C2I3;P0C2I5;P0C2I9;Q03612;Q12414;Q07793;P0C2I6;P0C2J1;P47098;Q03434;Q12269;P47100;Q12141;P0C2I7;Q12273;Q04711;Q03855;P0C2J0;P0C2I2;Q04670;Q92393;Q12316;Q99231	1033;995;995;995;995;995;995;995;995;995;995;995;995;995;995;995;995;995;995;995;995;995;996;995;995;995;995;995	O13535;P0C2I3;P0C2I6;P0C2J1;P47098;Q03855;Q12316;Q99231	Transposon Ty1-H Gag-Pol polyprotein;Capsid protein;Ty1 protease;Integrase;Reverse transcriptase/ribonuclease H;Transposon Ty1-ER2 Gag-Pol polyprotein;Capsid protein;Ty1 protease;Integrase;Reverse transcriptase/ribonuclease H;Transposon Ty1-LR1 Gag-Pol polyprotein;Capsid protein;Ty1 protease;Integrase;Reverse transcriptase/ribonuclease H;Transposon Ty1-BR Gag-Pol polyprotein;Capsid protein;Ty1 pr…	TY1B-H;TY1B-ER2;TY1B-LR1;TY1B-BR;TY1B-BL;TY1B-DR6;TY1B-LR2;TY1B-PR1;TY1B-ER1;TY1B-PL;TY1B-DR4;TY1B-LR3;TY1B-PR3;TY1B-JR1;TY1B-ML2;TY1B-GR2;TY1B-JR2;TY1B-GR1;TY1B-LR4;TY1B-OL;TY1B-ML1;TY1B-DR1;TY1B-PR2;TY1B-DR5;TY1B-MR2;TY1B-OR;TY1B-GR3;TY1B-DR3	INLRAPREVDPNISESNILPSKKRSSTPQIS;TNIRAPREVDPNISESNILPSKKRSSTPQIS
1.86544	0.686792	1.24829	-0.577444	0.179511	0.88049	0.241474	-0.644781	-0.880896	-1.1218	S	2			Casein kinase II substrate motif	0.999987	4.58957e-45	194.27	194.27	860.383	0.80937	NaN	8.07773	7.14681	7.20279	7.1733	7.17785	7.16119	6.98563	7.03447	7.17336	6.92008	6.15915	O13535;Q03619;Q12088;Q12193;P0C2I4;P0CX59;P0CX60;P0CX65;P0CX66;P0CX67;P0CX68;P0CX69;Q03856;Q12217;Q12441;Q03855;P0C2J0;P0C2I2;Q04670;Q92393;Q12112;Q12391;Q12316;Q99231	36;36;36;36;36;36;36;36;36;36;36;36;36;36;36;36;36;36;36;36;36;36;36;36	O13535;Q03855;Q12112;Q12316;Q99231	Transposon Ty1-H Gag-Pol polyprotein;Capsid protein;Ty1 protease;Integrase;Reverse transcriptase/ribonuclease H;Transposon Ty1-ER2 Gag-Pol polyprotein;Capsid protein;Ty1 protease;Integrase;Reverse transcriptase/ribonuclease H;Transposon Ty1-LR1 Gag-Pol polyprotein;Capsid protein;Ty1 protease;Integrase;Reverse transcriptase/ribonuclease H;Transposon Ty1-BR Gag-Pol polyprotein;Capsid protein;Ty1 pr…	TY1B-H;TY1B-ER2;TY1B-LR1;TY1B-BR;TY1A-H;TY1A-OR;TY1A-PR2;TY1A-DR5;TY1A-ER2;TY1A-GR3;TY1A-LR1;TY1A-MR2;TY1A-DR1;TY1A-BR;TY1A-DR3;TY1B-DR1;TY1B-PR2;TY1B-DR5;TY1B-MR2;TY1B-OR;TY1B-NL1;TY1A-NL1;TY1B-GR3;TY1B-DR3	VTSKEVHTNQDPLDVSASKIQEYDKASTKAN
0.38084	0.589763	-0.490862	-0.144329	0.0803847	-0.382137	-0.226257	-0.353174	-0.439794	-0.52666	S	3				0.993544	2.11494e-18	163.56	119.08	573.924	-0.17201	NaN	8.19176	7.08632	7.01653	7.27439	7.24316	7.18749	7.10772	7.05119	7.27193	7.30929	7.25653	O13535;Q03619;Q12088;Q12193;P0C2I4;P0CX59;P0CX60;P0CX65;P0CX66;P0CX67;P0CX68;P0CX69;Q03856;Q12217;Q12441;Q03855;P0C2J0;P0C2I2;Q04670;Q92393;Q12112;Q12391;Q12316;Q99231	38;38;38;38;38;38;38;38;38;38;38;38;38;38;38;38;38;38;38;38;38;38;38;38	O13535;Q03855;Q12112;Q12316;Q99231	Transposon Ty1-H Gag-Pol polyprotein;Capsid protein;Ty1 protease;Integrase;Reverse transcriptase/ribonuclease H;Transposon Ty1-ER2 Gag-Pol polyprotein;Capsid protein;Ty1 protease;Integrase;Reverse transcriptase/ribonuclease H;Transposon Ty1-LR1 Gag-Pol polyprotein;Capsid protein;Ty1 protease;Integrase;Reverse transcriptase/ribonuclease H;Transposon Ty1-BR Gag-Pol polyprotein;Capsid protein;Ty1 pr…	TY1B-H;TY1B-ER2;TY1B-LR1;TY1B-BR;TY1A-H;TY1A-OR;TY1A-PR2;TY1A-DR5;TY1A-ER2;TY1A-GR3;TY1A-LR1;TY1A-MR2;TY1A-DR1;TY1A-BR;TY1A-DR3;TY1B-DR1;TY1B-PR2;TY1B-DR5;TY1B-MR2;TY1B-OR;TY1B-NL1;TY1A-NL1;TY1B-GR3;TY1B-DR3	SKEVHTNQDPLDVSASKIQEYDKASTKANSQ
-0.129813	0.653702	-1.02113	NaN	NaN	NaN	NaN	NaN	NaN	NaN	S	3			b-Adrenergic Receptor kinase substrate motif;b-Adrenergic Receptor kinase substrate motif;b-Adrenergic Receptor kinase substrate motif;Casein kinase II substrate motif;Casein kinase II substrate motif;Casein kinase II substrate motif;Pyruvate dehydrogenase kinase substrate motif;Pyruvate dehydrogenase kinase substrate motif;Pyruvate dehydrogenase kinase substrate motif	0.624122	0.000239902	80.733	38.588	952.728	-1.7223	1053	6.7506	6.38003	6.00694	6.34559	NaN	NaN	NaN	NaN	NaN	NaN	NaN	O13535;Q03619;Q12088;Q12193;Q12490;Q12112;Q12316	1091;1053;1053;1053;1053;1053;1053	O13535;Q12112;Q12316	Transposon Ty1-H Gag-Pol polyprotein;Capsid protein;Ty1 protease;Integrase;Reverse transcriptase/ribonuclease H;Transposon Ty1-ER2 Gag-Pol polyprotein;Capsid protein;Ty1 protease;Integrase;Reverse transcriptase/ribonuclease H;Transposon Ty1-LR1 Gag-Pol polyprotein;Capsid protein;Ty1 protease;Integrase;Reverse transcriptase/ribonuclease H;Transposon Ty1-BR Gag-Pol polyprotein;Capsid protein;Ty1 pr…	TY1B-H;TY1B-ER2;TY1B-LR1;TY1B-BR;TY1B-BL;TY1B-NL1;TY1B-GR3	ESSHASKSKDFRHSDSYSDNETNHTNVPISS;ESSHTSKSKDFRHSDSYSDNETNHTNVPISS;ESSYASKSKDFRHSDSYSDNETNHTNVPISS
0.680684	NaN	NaN	NaN	NaN	NaN	NaN	NaN	NaN	NaN	S	3			Casein kinase I substrate motif;Casein kinase II substrate motif;G protein-coupled receptor kinase 1 substrate motif	0.932328	1.78308e-15	134.29	97.776	919.726	-0.30919	13	7.0278	7.0278	NaN	NaN	NaN	NaN	NaN	NaN	NaN	NaN	NaN	O13535;Q03619;Q12088;Q12193;P0C2I4;P0CX59;P0CX60;P0CX65;P0CX66;P0CX67;P0CX68;P0CX69;Q03856;Q12217;Q12441;Q03855;P0C2J0;P0C2I2;Q04670;Q92393;Q12316;Q99231	13;13;13;13;13;13;13;13;13;13;13;13;13;13;13;13;13;13;13;13;13;13	O13535;Q03855;Q12316;Q99231	Transposon Ty1-H Gag-Pol polyprotein;Capsid protein;Ty1 protease;Integrase;Reverse transcriptase/ribonuclease H;Transposon Ty1-ER2 Gag-Pol polyprotein;Capsid protein;Ty1 protease;Integrase;Reverse transcriptase/ribonuclease H;Transposon Ty1-LR1 Gag-Pol polyprotein;Capsid protein;Ty1 protease;Integrase;Reverse transcriptase/ribonuclease H;Transposon Ty1-BR Gag-Pol polyprotein;Capsid protein;Ty1 pr…	TY1B-H;TY1B-ER2;TY1B-LR1;TY1B-BR;TY1A-H;TY1A-OR;TY1A-PR2;TY1A-DR5;TY1A-ER2;TY1A-GR3;TY1A-LR1;TY1A-MR2;TY1A-DR1;TY1A-BR;TY1A-DR3;TY1B-DR1;TY1B-PR2;TY1B-DR5;TY1B-MR2;TY1B-OR;TY1B-GR3;TY1B-DR3	___MESQQLSNYPHISHGSACASVTSKEVHT
0.624616	NaN	NaN	NaN	0.868608	NaN	NaN	NaN	NaN	NaN	S	3			Casein kinase I substrate motif;G protein-coupled receptor kinase 1 substrate motif;GSK3 kinase substrate motif	0.613401	9.5039e-22	140.73	140.73	919.726	-0.35437	16	6.79122	6.52555	NaN	NaN	NaN	6.45169	NaN	NaN	NaN	NaN	NaN	O13535;Q03619;Q12088;Q12193;P0C2I4;P0CX59;P0CX60;P0CX65;P0CX66;P0CX67;P0CX68;P0CX69;Q03856;Q12217;Q12441;Q03855;P0C2J0;P0C2I2;Q04670;Q92393;Q12316;Q99231	16;16;16;16;16;16;16;16;16;16;16;16;16;16;16;16;16;16;16;16;16;16	O13535;Q03855;Q12316;Q99231	Transposon Ty1-H Gag-Pol polyprotein;Capsid protein;Ty1 protease;Integrase;Reverse transcriptase/ribonuclease H;Transposon Ty1-ER2 Gag-Pol polyprotein;Capsid protein;Ty1 protease;Integrase;Reverse transcriptase/ribonuclease H;Transposon Ty1-LR1 Gag-Pol polyprotein;Capsid protein;Ty1 protease;Integrase;Reverse transcriptase/ribonuclease H;Transposon Ty1-BR Gag-Pol polyprotein;Capsid protein;Ty1 pr…	TY1B-H;TY1B-ER2;TY1B-LR1;TY1B-BR;TY1A-H;TY1A-OR;TY1A-PR2;TY1A-DR5;TY1A-ER2;TY1A-GR3;TY1A-LR1;TY1A-MR2;TY1A-DR1;TY1A-BR;TY1A-DR3;TY1B-DR1;TY1B-PR2;TY1B-DR5;TY1B-MR2;TY1B-OR;TY1B-GR3;TY1B-DR3	MESQQLSNYPHISHGSACASVTSKEVHTNQD
0.487383	NaN	NaN	NaN	NaN	NaN	NaN	NaN	NaN	NaN	S	3			Casein kinase I substrate motif;Casein kinase II substrate motif;MAPKAPK2 kinase substrate motif	0.87118	8.49971e-07	98.684	52.79	946.382	-0.64368	20	6.92353	6.92353	NaN	NaN	NaN	NaN	NaN	NaN	NaN	NaN	NaN	O13535;Q03619;Q12088;Q12193;P0C2I4;P0CX59;P0CX60;P0CX65;P0CX66;P0CX67;P0CX68;P0CX69;Q03856;Q12217;Q12441;Q03855;P0C2J0;P0C2I2;Q04670;Q92393;Q12316;Q99231	20;20;20;20;20;20;20;20;20;20;20;20;20;20;20;20;20;20;20;20;20;20	O13535;Q03855;Q12316;Q99231	Transposon Ty1-H Gag-Pol polyprotein;Capsid protein;Ty1 protease;Integrase;Reverse transcriptase/ribonuclease H;Transposon Ty1-ER2 Gag-Pol polyprotein;Capsid protein;Ty1 protease;Integrase;Reverse transcriptase/ribonuclease H;Transposon Ty1-LR1 Gag-Pol polyprotein;Capsid protein;Ty1 protease;Integrase;Reverse transcriptase/ribonuclease H;Transposon Ty1-BR Gag-Pol polyprotein;Capsid protein;Ty1 pr…	TY1B-H;TY1B-ER2;TY1B-LR1;TY1B-BR;TY1A-H;TY1A-OR;TY1A-PR2;TY1A-DR5;TY1A-ER2;TY1A-GR3;TY1A-LR1;TY1A-MR2;TY1A-DR1;TY1A-BR;TY1A-DR3;TY1B-DR1;TY1B-PR2;TY1B-DR5;TY1B-MR2;TY1B-OR;TY1B-GR3;TY1B-DR3	QLSNYPHISHGSACASVTSKEVHTNQDPLDV
0.661294	0.976217	-1.138	-0.497343	0.249627	-0.804274	-0.325015	-0.594487	-0.609134	-0.35999	S	2			Casein kinase II substrate motif;MAPKAPK2 kinase substrate motif;Phosphorylase kinase substrate motif;PKA kinase substrate motif;PKC kinase substrate motif;Pyruvate dehydrogenase kinase substrate motif	1	3.75162e-206	205.28	205.28	707.316	0.73797	1181	7.86281	6.64987	6.59892	6.98289	6.97698	6.74501	6.94332	6.77065	7.08604	6.91393	6.67704	O13535;Q03619;Q12088;Q12193;Q12490;P0C2I3;P0C2I5;P0C2I9;Q03612;Q12414;Q07793;P0C2I6;P0C2J1;P47098;Q03434;Q12269;P47100;Q12141;P0C2I7;Q12273;Q04711;Q03855;P0C2J0;P0C2I2;Q04670;Q92393;Q12112;Q12316;Q99231	1219;1181;1181;1182;1181;1181;1181;1181;1181;1181;1181;1181;1181;1181;1181;1181;1181;1181;1181;1181;1181;1181;1182;1181;1181;1181;1181;1181;1181	O13535;P0C2I3;P0C2I6;P0C2J1;P47098;Q03855;Q12112;Q12316;Q99231	Transposon Ty1-H Gag-Pol polyprotein;Capsid protein;Ty1 protease;Integrase;Reverse transcriptase/ribonuclease H;Transposon Ty1-ER2 Gag-Pol polyprotein;Capsid protein;Ty1 protease;Integrase;Reverse transcriptase/ribonuclease H;Transposon Ty1-LR1 Gag-Pol polyprotein;Capsid protein;Ty1 protease;Integrase;Reverse transcriptase/ribonuclease H;Transposon Ty1-BR Gag-Pol polyprotein;Capsid protein;Ty1 pr…	TY1B-H;TY1B-ER2;TY1B-LR1;TY1B-BR;TY1B-BL;TY1B-DR6;TY1B-LR2;TY1B-PR1;TY1B-ER1;TY1B-PL;TY1B-DR4;TY1B-LR3;TY1B-PR3;TY1B-JR1;TY1B-ML2;TY1B-GR2;TY1B-JR2;TY1B-GR1;TY1B-LR4;TY1B-OL;TY1B-ML1;TY1B-DR1;TY1B-PR2;TY1B-DR5;TY1B-MR2;TY1B-OR;TY1B-NL1;TY1B-GR3;TY1B-DR3	IGDSNAYTTINSKKRSLEDNETEIKVSRDTW
NaN	NaN	0.205643	0.798175	NaN	1.16935	NaN	1.32815	NaN	NaN	S	2			Casein kinase II substrate motif;Casein kinase II substrate motif;G protein-coupled receptor kinase 1 substrate motif;G protein-coupled receptor kinase 1 substrate motif;MAPKAPK2 kinase substrate motif;MAPKAPK2 kinase substrate motif	0.907968	3.38509e-12	148.41	48.467	662.811	0.8452	420	7.241	NaN	NaN	6.97574	6.56272	NaN	6.38906	NaN	6.26912	NaN	NaN	O13535;Q03619;Q12088;Q12193;P0C2I4;P0CX59;P0CX60;P0CX65;P0CX66;P0CX67;P0CX68;P0CX69;Q03856;Q12217;Q12441;P0C2I3;P0C2I5;P0C2I9;Q03612;Q12414;Q07793;O74302;P0CX57;P0CX58;P0CX70;P0CX71;P0CX72;P0CX73;Q12470;P0C2I6;P0C2J1;Q6Q5H1;P47098;Q03434;Q12269;P47100;Q12141;P0C2I7;Q12273;Q04711;P0CX74;P0CX75;P0CX76;P47099;Q12085;P0C2I8;Q92392;Q12485;Q04706;Q03855;P0C2J0;P0C2I2;Q04670;Q92393;Q12316;Q99231	458;420;420;420;458;420;420;420;420;420;420;420;420;420;420;420;420;420;420;420;420;420;420;420;420;420;420;420;420;420;420;420;420;420;420;420;420;420;420;420;420;420;420;420;420;420;420;420;420;420;420;420;420;420;420;420	O13535;P0C2I3;P0C2I6;P0C2J1;P47098;Q03855;Q12316;Q99231	Transposon Ty1-H Gag-Pol polyprotein;Capsid protein;Ty1 protease;Integrase;Reverse transcriptase/ribonuclease H;Transposon Ty1-ER2 Gag-Pol polyprotein;Capsid protein;Ty1 protease;Integrase;Reverse transcriptase/ribonuclease H;Transposon Ty1-LR1 Gag-Pol polyprotein;Capsid protein;Ty1 protease;Integrase;Reverse transcriptase/ribonuclease H;Transposon Ty1-BR Gag-Pol polyprotein;Capsid protein;Ty1 pr…	TY1B-H;TY1B-ER2;TY1B-LR1;TY1B-BR;TY1A-H;TY1A-OR;TY1A-PR2;TY1A-DR5;TY1A-ER2;TY1A-GR3;TY1A-LR1;TY1A-MR2;TY1A-DR1;TY1A-BR;TY1A-DR3;TY1B-DR6;TY1B-LR2;TY1B-PR1;TY1B-ER1;TY1B-PL;TY1B-DR4;TY1A-DR4;TY1A-A;TY1A-PR1;TY1A-DR6;TY1A-ER1;TY1A-LR2;TY1A-PL;TY1A-NL2;TY1B-LR3;TY1B-PR3;TY1A-PR3;TY1B-JR1;TY1B-ML2;TY1B-GR2;TY1B-JR2;TY1B-GR1;TY1B-LR4;TY1B-OL;TY1B-ML1;TY1A-JR1;TY1A-LR3;TY1A-ML2;TY1A-JR2;TY1A-GR1;TY1A-L…	TSINSPSTDNDSISKSTTEPIQLNNKHDLHL;TSNNSPSTDNDSISKSTTEPIQLNNKHDLHL
NaN	NaN	NaN	NaN	NaN	NaN	NaN	5.63958	4.76744	NaN	S	4			Casein kinase II substrate motif;G protein-coupled receptor kinase 1 substrate motif;MDC1 BRCT domain binding motif;Plk1 PBD domain binding motif;Pyruvate dehydrogenase kinase substrate motif	0.45803	0.00491815	73.981	38.017	641.269	-0.34781	133	6.95601	NaN	NaN	NaN	NaN	NaN	NaN	NaN	6.84116	6.32222	NaN	O13563	133	O13563	26S proteasome regulatory subunit RPN13	RPN13	DKEIYNKMIGVLNNSSESDEEESNDEKQKAQ
0.445197	-0.746737	0.15782	-0.0745322	-0.146132	0.156138	0.258941	0.0935602	0.362554	0.231555	S	2			b-Adrenergic Receptor kinase substrate motif;BARD1 BRCT domain binding motif;Casein kinase II substrate motif	0.999984	4.6473e-264	245.41	245.41	1161.45	-0.50573	135	8.89328	8.07777	7.72164	8.02825	7.96027	7.78201	7.83826	7.8912	7.9899	7.8653	7.52574	O13563	135	O13563	26S proteasome regulatory subunit RPN13	RPN13	EIYNKMIGVLNNSSESDEEESNDEKQKAQDV
NaN	NaN	0.48419	0.128953	-0.00547823	0.615605	0.454913	1.07881	0.876566	1.02645	S	2				0.977475	0.00636188	35.834	31.917	1462.03	1.708	6	8.33874	NaN	NaN	7.3221	7.81465	7.5434	7.30995	7.483	7.32601	7.35176	6.39071	O13571	6	O13571	Putative uncharacterized protein YPR146C		__________MQNMLSMHFFSVMASLNAMAS
-0.272576	-0.488451	0.192825	0.0894982	-0.0983357	0.217479	0.0176369	0.0388575	-0.190684	-0.427246	S	2			CDK kinase substrate motif_minimal;CDK kinase substrate motif_minimal_pS;ERK1,2 kinase substrate motif;G protein-coupled receptor kinase 1 substrate motif;GSK-3, ERK1, ERK2, CDK5 substrate motif;WW domain binding motif	1	2.04965e-20	179.65	152.07	602.79	0.3541	143	8.75677	7.90901	7.69522	7.8024	7.78757	7.75458	7.69619	7.65377	7.78005	7.76008	7.66621	O14467	143	O14467	Multiprotein-bridging factor 1	MBF1	LERALGVKLRGNNIGSPLGAPKKK_______
NaN	-0.17842	NaN	NaN	NaN	NaN	NaN	NaN	NaN	NaN	S	3			Casein kinase I substrate motif;Casein kinase II substrate motif;G protein-coupled receptor kinase 1 substrate motif;GSK3 kinase substrate motif	0.553624	0.00595348	71.002	42.618	1459.67	-0.56833	20	6.70025	NaN	6.70025	NaN	NaN	NaN	NaN	NaN	NaN	NaN	NaN	O14468	20	O14468	Uncharacterized protein YOR304C-A	YOR304C-A	KLEASEEPQAPLANTSETNSIKGDTENIVTV
-0.31423	-0.706841	NaN	NaN	NaN	NaN	0.158337	NaN	0.0756011	NaN	S	2			Casein kinase I substrate motif;MAPKAPK2 kinase substrate motif;PKA kinase substrate motif;PKC kinase substrate motif	0.999943	4.86922e-52	201.17	201.17	1155.03	0.39645	24	7.71408	7.50895	6.87174	NaN	NaN	NaN	NaN	6.77023	NaN	6.78919	NaN	O14468	24	O14468	Uncharacterized protein YOR304C-A	YOR304C-A	SEEPQAPLANTSETNSIKGDTENIVTVFDLA
-0.935365	NaN	-0.356809	NaN	NaN	NaN	NaN	NaN	NaN	NaN	S	2			Casein kinase II substrate motif	0.996131	2.07657e-39	212.11	154.72	666.321	0.54815	288	6.37568	6.29219	NaN	5.6184	NaN	NaN	NaN	NaN	NaN	NaN	NaN	P00330;P00331	288;288	P00330	Alcohol dehydrogenase 1;Alcohol dehydrogenase 2	ADH1;ADH2	AGAKCCSDVFNQVVKSISIVGSYVGNRADTR
-0.558984	-0.173938	-0.00624598	-0.120969	0.0209111	0.160662	0.482539	0.216734	0.298776	0.489646	S	2			14-3-3 domain binding motif;Calmodulin-dependent protein kinase II substrate motif;PKA kinase substrate motif;PKC kinase substrate motif	0.96093	1.05814e-27	179.87	114.96	727.848	-0.32137	201	8.7547	8.11217	7.59112	7.81133	7.77587	7.63007	7.62402	7.65929	7.82006	7.71946	7.42584	P00358;P00359;P00360	201;201;201	P00358;P00359	Glyceraldehyde-3-phosphate dehydrogenase 2;Glyceraldehyde-3-phosphate dehydrogenase 3;Glyceraldehyde-3-phosphate dehydrogenase 1	TDH2;TDH3;TDH1	VDGPSHKDWRGGRTASGNIIPSSTGAAKAVG
NaN	NaN	NaN	NaN	NaN	NaN	NaN	0.0347792	0.131194	NaN	S	2			Casein kinase II substrate motif;DNA dependent Protein kinase substrate motif;G protein-coupled receptor kinase 1 substrate motif	0.743456	2.36489e-09	156.6	145.43	727.848	-0.24042	207	6.76606	NaN	NaN	NaN	NaN	NaN	NaN	NaN	6.53237	6.38528	NaN	P00358;P00359;P00360	207;207;207	P00358;P00359	Glyceraldehyde-3-phosphate dehydrogenase 2;Glyceraldehyde-3-phosphate dehydrogenase 3;Glyceraldehyde-3-phosphate dehydrogenase 1	TDH2;TDH3;TDH1	KDWRGGRTASGNIIPSSTGAAKAVGKVLPEL
0.0980152	-0.441772	0.18053	NaN	0.140124	0.266277	0.125122	-0.250697	NaN	NaN	S	2			Casein kinase I substrate motif;Casein kinase II substrate motif;G protein-coupled receptor kinase 1 substrate motif	0.980129	1.46882e-12	118.57	99.494	1397.1	-0.64518	24	7.52119	6.80007	6.79137	6.63088	NaN	6.27312	6.79262	6.65507	6.58383	NaN	NaN	P00445	24	P00445	Superoxide dismutase [Cu-Zn]	SOD1	KGDAGVSGVVKFEQASESEPTTVSYEIAGNS
NaN	NaN	NaN	NaN	NaN	NaN	NaN	NaN	0.00848693	NaN	S	2			b-Adrenergic Receptor kinase substrate motif;Casein kinase I substrate motif;Casein kinase II substrate motif;G protein-coupled receptor kinase 1 substrate motif	0.806631	1.46882e-12	85.191	85.191	1397.1	-1.4781	26	6.41906	NaN	NaN	NaN	NaN	NaN	NaN	NaN	NaN	6.41906	NaN	P00445	26	P00445	Superoxide dismutase [Cu-Zn]	SOD1	DAGVSGVVKFEQASESEPTTVSYEIAGNSPN
-0.059059	-0.0667899	0.219958	0.27858	0.192447	0.414244	0.266157	0.320773	0.440314	0.307312	S	2			CDK kinase substrate motif_minimal;CDK kinase substrate motif_minimal_pS;ERK1,2 kinase substrate motif;GSK-3, ERK1, ERK2, CDK5 substrate motif;WW domain binding motif	1	9.2711e-102	221.25	127.92	1397.1	-0.281	39	9.32399	8.71118	8.25101	8.43849	8.22181	8.15412	8.28221	8.26081	8.288	8.18943	8.0406	P00445	39	P00445	Superoxide dismutase [Cu-Zn]	SOD1	SESEPTTVSYEIAGNSPNAERGFHIHEFGDA
-1.02691	-0.237302	0.182819	0.13606	-0.129324	0.19862	0.782409	0.269751	0.101112	0.515511	S	3			14-3-3 domain binding motif;Calmodulin-dependent protein kinase I substrate motif;Calmodulin-dependent protein kinase II alpha substrate motif;Calmodulin-dependent protein kinase II substrate motif;Calmodulin-dependent protein kinase IV substrate motif;Chk1 kinase substrate motif;Phosphorylase kinase substrate motif;PKA kinase substrate motif;PKC kinase substrate motif	1	1.62763e-06	143.28	30.974	528.887	-0.72066	9	8.06465	7.29636	7.18073	7.07962	7.10738	7.09733	7.05858	6.9194	7.03322	6.84479	6.79469	P00549	9	P00549	Pyruvate kinase 1	CDC19	_______MSRLERLTSLNVVAGSDLRRTSII
-0.770535	NaN	NaN	NaN	NaN	NaN	NaN	NaN	NaN	NaN	S	2			14-3-3 domain binding motif;14-3-3 domain binding motif;Aurora-A kinase substrate motif;Aurora-A kinase substrate motif;Calmodulin-dependent protein kinase II substrate motif;Calmodulin-dependent protein kinase II substrate motif;Casein kinase I substrate motif;Casein kinase I substrate motif;G protein-coupled receptor kinase 1 substrate motif;G protein-coupled receptor kinase 1 substrate motif;M…	0.993191	0.00121482	109.1	106.42	611.831	0.68266	22	6.18834	6.18834	NaN	NaN	NaN	NaN	NaN	NaN	NaN	NaN	NaN	P00549;P52489	22;24	P00549;P52489	Pyruvate kinase 1;Pyruvate kinase 2	CDC19;PYK2	LANLKIGTPQQLRRTSIIGTIGPKTNSCEAI;LTSLNVVAGSDLRRTSIIGTIGPKTNNPETL
-1.40175	NaN	NaN	NaN	NaN	NaN	NaN	NaN	NaN	NaN	S	2			AMP-activated protein kinase substrate motif;Casein kinase II substrate motif;MAPKAPK2 kinase substrate motif;PKA kinase substrate motif;PKC kinase substrate motif;Pyruvate dehydrogenase kinase substrate motif	1	0.000937634	127.79	89.46	555.776	0.11864	8	6.30585	6.30585	NaN	NaN	NaN	NaN	NaN	NaN	NaN	NaN	NaN	P00560	8	P00560	Phosphoglycerate kinase	PGK1	________MSLSSKLSVQDLDLKDKRVFIRV
-0.665317	-0.545024	-0.35875	-0.456267	-0.444223	-0.215211	0.0641931	-0.0775585	-0.0161034	0.222681	S	2			CDK kinase substrate motif_minimal;CDK kinase substrate motif_minimal_pS;ERK1,2 kinase substrate motif;Growth associated histone HI kinase substrate motif;GSK-3, ERK1, ERK2, CDK5 substrate motif;PKA kinase substrate motif;PKC kinase substrate motif;WW domain binding motif	1	1.51734e-17	134.98	113.61	602.784	0.31696	266	8.001	7.22474	6.97898	7.07063	7.07817	7.02412	6.97451	6.84417	6.97173	6.91147	6.75425	P00817	266	P00817	Inorganic pyrophosphatase	IPP1	TPTYSKAASDAIPPASPKADAPIDKSIDKWF
-0.0287636	-0.703243	0.0565835	-0.296297	-0.792907	-0.748214	-0.394506	-0.807276	-0.686592	-0.568003	S	2			G protein-coupled receptor kinase 1 substrate motif	1	8.02864e-20	184.31	141.38	637.3	0.65329	2	7.73568	6.7501	6.67775	6.56889	6.81455	6.77523	6.82219	6.66025	6.85331	6.77364	6.55002	P00937	2	P00937	Anthranilate synthase component 2;Glutamine amidotransferase;Indole-3-glycerol phosphate synthase	TRP3	______________MSVHAATNPINKHVVLI
-0.882731	-0.761922	NaN	-0.241714	-0.823167	-0.0880247	-0.418832	NaN	NaN	NaN	S	2			G protein-coupled receptor kinase 1 substrate motif;PKA kinase substrate motif;PKC kinase substrate motif	1	4.62359e-68	235.75	235.75	802.354	-0.27361	71	6.8122	6.45983	5.99698	NaN	5.80588	6.02951	5.67479	5.63408	NaN	NaN	NaN	P00942	71	P00942	Triosephosphate isomerase	TPI1	KPQVTVGAQNAYLKASGAFTGENSVDQIKDV
-0.390056	-0.211465	-0.174084	-0.267931	-0.291928	-0.102976	-0.162929	-0.0218043	0.176323	-0.0394439	S	2			G protein-coupled receptor kinase 1 substrate motif;PKA kinase substrate motif;PKC kinase substrate motif	1	9.31055e-57	209.24	111.4	998.459	0.48595	116	8.78676	8.18412	7.76459	7.85859	7.80192	7.63109	7.67428	7.72621	7.69363	7.55926	7.56343	P00950	116	P00950	Phosphoglycerate mutase 1	GPM1	TLKKFGEEKFNTYRRSFDVPPPPIDASSPFS
NaN	0.105276	2.16543	2.77678	0.100978	5.92614	3.22594	0.241108	NaN	NaN	S	2			G protein-coupled receptor kinase 1 substrate motif;GSK3 kinase substrate motif	0.927233	5.57866e-05	120.4	33.313	1078.42	-0.03269	127	7.46097	NaN	6.10988	6.13767	6.93469	5.641	6.83029	7.01435	5.00325	NaN	NaN	P00950	127	P00950	Phosphoglycerate mutase 1	GPM1	TYRRSFDVPPPPIDASSPFSQKGDERYKYVD
-0.831769	-0.566229	-0.368942	0.177089	0.100978	5.92614	-0.0676969	-0.143437	NaN	NaN	S	2			Casein kinase I substrate motif;Casein kinase II substrate motif;CDK kinase substrate motif_minimal;CDK kinase substrate motif_minimal_pS;ERK1,2 kinase substrate motif;GSK-3, ERK1, ERK2, CDK5 substrate motif;MDC1 BRCT domain binding motif;Plk1 PBD domain binding motif;WW domain binding motif	0.927233	5.57866e-05	120.4	33.313	1078.42	-0.03269	128	7.66325	7.10206	6.72201	6.93422	5.82696	5.641	6.83029	6.74106	6.78907	NaN	NaN	P00950	128	P00950	Phosphoglycerate mutase 1	GPM1	YRRSFDVPPPPIDASSPFSQKGDERYKYVDP
-0.094988	0.192068	0.0550568	0.0332292	-0.0138294	0.0184917	-0.0201649	-0.0346036	0.0360461	-0.0248981	S	2			b-Adrenergic Receptor kinase substrate motif;Casein kinase II substrate motif;PKA kinase substrate motif;PKC kinase substrate motif;Pyruvate dehydrogenase kinase substrate motif	1	0	302.28	65.472	778.76	1.3138	100	10.5563	9.47608	9.32762	9.57514	9.66959	9.57079	9.57844	9.53011	9.66382	9.58888	9.48569	P02400	100	P02400	60S acidic ribosomal protein P2-beta	RPP2B	GDAAEEEKEEEAKEESDDDMGFGLFD_____
0.56774	NaN	NaN	0.0294175	0.00934718	-0.102636	NaN	0.117961	-0.219371	-0.351866	S	3			Casein kinase II substrate motif;Pyruvate dehydrogenase kinase substrate motif	0.999935	0.00029053	121.74	92.932	600.624	0.34983	89	7.83694	6.92408	NaN	NaN	7.21181	6.86069	6.79004	NaN	7.02251	7.09785	6.87699	P02407;P14127	89;89	P02407	40S ribosomal protein S17-A;40S ribosomal protein S17-B	RPS17A;RPS17B	QEEERERKDQYVPEVSALDLSRSNGVLNVDN
0.966504	1.95777	2.52359	1.0481	NaN	-0.0312678	NaN	NaN	NaN	NaN	S	2			ATM kinase substrate motif;DNA dependent Protein kinase substrate motif;PKA kinase substrate motif;PKC kinase substrate motif	1	7.84076e-07	150.12	43.03	689.851	0.33536	405	6.65578	6.26131	5.60918	5.62965	5.65426	NaN	6.15155	NaN	NaN	NaN	NaN	P04147	405	P04147	Polyadenylate-binding protein, cytoplasmic and nuclear	PAB1	KPLYVAIAQRKDVRRSQLAQQIQARNQMRYQ
-0.113021	0.5889	0.0968015	0.819586	1.1236	1.04271	1.50279	1.03182	1.23278	2.98249	S	2			14-3-3 domain binding motif;14-3-3 domain binding motif;Calmodulin-dependent protein kinase II substrate motif;Calmodulin-dependent protein kinase II substrate motif;Casein kinase II substrate motif;Casein kinase II substrate motif;PKA kinase substrate motif;PKA kinase substrate motif;PKC epsilon kinase substrate motif;PKC epsilon kinase substrate motif;PKC kinase substrate motif;PKC kinase subst…	1	2.19773e-30	156.08	52.576	514.728	-0.080946	15	8.45998	7.24583	4.91028	7.58395	7.50378	7.64198	7.53504	7.46297	7.60638	7.57316	7.18848	P04806;P04807	15;15	P04806;P04807	Hexokinase-1;Hexokinase-2	HXK1;HXK2	_MVHLGPKKPQARKGSMADVPKELMDEIHQL;_MVHLGPKKPQARKGSMADVPKELMQQIENF
-0.882651	-2.20883	-0.619115	-1.567	-1.54166	-0.984046	-1.11763	-0.736725	-0.893973	-0.953802	S	3			14-3-3 domain binding motif;Aurora-A kinase substrate motif;Calmodulin-dependent protein kinase II substrate motif;PAK2 kinase substrate motif;Phosphorylase kinase substrate motif;PKA kinase substrate motif;PKC epsilon kinase substrate motif;PKC kinase substrate motif	1	5.17188e-13	106.58	96.82	408.211	0.15696	38	8.09065	6.82094	7.26512	7.01837	7.27235	7.18147	6.87742	7.07489	7.2032	7.02698	6.89212	P04817	38	P04817	Arginine permease	CAN1	LFHDVEASQTHHRRGSIPLKDEKSKELYPLR
0.282855	0.259664	-0.0828815	-0.0512197	0.0360461	-0.117756	-0.00772461	0.0467006	0.0989585	0.128425	S	2			b-Adrenergic Receptor kinase substrate motif;Casein kinase II substrate motif;PKA kinase substrate motif;PKC kinase substrate motif;Pyruvate dehydrogenase kinase substrate motif	1	0	302.28	65.472	778.76	1.3138	96	10.4849	9.4706	9.28733	9.61375	9.582	9.46255	9.49353	9.40199	9.55468	9.4863	9.40341	P05318	96	P05318	60S acidic ribosomal protein P1-alpha	RPP1A	GEAEAEKEEEEAKEESDDDMGFGLFD_____
-0.208911	-2.42569	-0.123277	-0.438034	-0.953886	-1.39802	-0.732021	-1.47365	-1.32503	-1.8093	S	2			b-Adrenergic Receptor kinase substrate motif;Casein kinase II substrate motif;Pyruvate dehydrogenase kinase substrate motif	1	1.09539e-256	312.09	78.69	1043.36	-0.097759	96	9.69023	8.89517	8.41454	8.64904	8.80691	8.58344	8.54748	8.52543	8.94786	8.52277	8.67854	P05319;P10622	96;96	P05319	60S acidic ribosomal protein P2-alpha;60S acidic ribosomal protein P1-beta	RPP2A;RPP1B	DAAAEEEKEEEAAEESDDDMGFGLFD_____
-0.158735	0.985646	-0.00874027	-0.162703	0.0229004	-0.164464	-0.276083	-0.110449	-0.16728	-0.296403	S	2			Casein kinase I substrate motif;Casein kinase II substrate motif	1	3.11532e-29	196.8	129.38	707.311	0.4801	49	7.9597	7.07166	6.85689	7.0331	7.06108	6.95576	6.9424	6.88179	7.03214	6.95514	6.66814	P05319	49	P05319	60S acidic ribosomal protein P2-alpha	RPP2A	EDEKVSSVLSALEGKSVDELITEGNEKLAAV
-0.818783	NaN	-0.40463	-0.470869	-0.101381	-0.359102	-0.554655	-0.0143976	-0.173157	-0.128977	S	2			Casein kinase I substrate motif;Casein kinase II substrate motif;G protein-coupled receptor kinase 1 substrate motif;MDC1 BRCT domain binding motif;Phosphorylase kinase substrate motif;PKA kinase substrate motif;PKC kinase substrate motif;Plk1 PBD domain binding motif	0.680715	8.78773e-09	47.062	47.062	585.294	0.25342	40	7.35757	6.21582	NaN	6.48978	6.5543	6.37639	6.32265	6.30572	6.53003	6.48982	6.17173	P05319	40	P05319	60S acidic ribosomal protein P2-alpha	RPP2A	ILESVGIEIEDEKVSSVLSALEGKSVDELIT
-0.505431	0.230941	NaN	NaN	NaN	-0.635114	NaN	NaN	NaN	-0.191376	S	2			Casein kinase II substrate motif;MAPKAPK2 kinase substrate motif	0.999997	3.98653e-12	155.43	152.88	585.294	-0.016322	43	6.79243	6.54285	5.79004	NaN	NaN	NaN	6.09819	NaN	NaN	NaN	5.92427	P05319	43	P05319	60S acidic ribosomal protein P2-alpha	RPP2A	SVGIEIEDEKVSSVLSALEGKSVDELITEGN
NaN	NaN	NaN	-0.0703908	-0.0381841	NaN	0.0776532	-0.0796915	-0.381085	0.184217	S	2				1	0.00122842	99.941	38.799	650.285	0.68415	228	7.0952	NaN	NaN	NaN	6.42656	6.41672	NaN	6.22727	6.34163	6.41732	5.82792	P05737;Q12213	228;228	P05737	60S ribosomal protein L7-A;60S ribosomal protein L7-B	RPL7A;RPL7B	GWGVPRKFKHFIQGGSFGNREEFINKLVKSM
0.851439	0.783163	0.00259443	0.0413831	0.00776951	-0.0161472	-0.194724	-0.15814	-0.0709817	-0.0995408	S	2			14-3-3 domain binding motif;Calmodulin-dependent protein kinase II substrate motif;Calmodulin-dependent protein kinase IV substrate motif;PKA kinase substrate motif;PKC kinase substrate motif;ZIP kinase substrate motif	0.994962	3.10426e-104	120.99	120.99	430.687	-0.3092	65	7.59456	6.53679	6.43737	6.61475	6.69	6.6	6.64843	6.68979	6.68248	6.53348	6.40868	P05740;P46990	65;65	P05740;P46990	60S ribosomal protein L17-A;60S ribosomal protein L17-B	RPL17A;RPL17B	QVLDHQRAIPFRRFNSSIGRTAQGKEFGVTK
NaN	NaN	0.146134	NaN	NaN	NaN	NaN	NaN	NaN	0.102322	S	3			b-Adrenergic Receptor kinase substrate motif;Calmodulin-dependent protein kinase II substrate motif;Casein kinase I substrate motif;Casein kinase II substrate motif;Chk1 kinase substrate motif;PKA kinase substrate motif;PKC kinase substrate motif	0.710051	0.000288899	122.64	95.767	599.948	-0.023513	141	6.82145	NaN	NaN	6.58209	NaN	NaN	NaN	NaN	NaN	NaN	6.44854	P05740;P46990	141;141	P05740;P46990	60S ribosomal protein L17-A;60S ribosomal protein L17-B	RPL17A;RPL17B	RRRTYRAHGRINKYESSPSHIELVVTEKEEA
NaN	0.532766	0.123534	-0.0254413	-0.0147036	0.148999	0.135929	0.0261627	NaN	-0.10995	S	3			Casein kinase II substrate motif;CDK kinase substrate motif_minimal;CDK kinase substrate motif_minimal_pS;ERK1,2 kinase substrate motif;GSK-3, ERK1, ERK2, CDK5 substrate motif;MDC1 BRCT domain binding motif;PKA kinase substrate motif;Plk1 PBD domain binding motif;WW domain binding motif	0.927014	0.000288899	122.64	116.19	599.948	0.087377	142	7.45547	NaN	6.42914	6.60859	6.44604	6.78435	6.44064	6.51008	6.65679	NaN	6.37718	P05740;P46990	142;142	P05740;P46990	60S ribosomal protein L17-A;60S ribosomal protein L17-B	RPL17A;RPL17B	RRTYRAHGRINKYESSPSHIELVVTEKEEAV
-0.0699212	NaN	NaN	NaN	NaN	NaN	NaN	NaN	NaN	NaN	S	2			ATM kinase substrate motif;DNA dependent Protein kinase substrate motif;MDC1 BRCT domain binding motif;PKA kinase substrate motif;PKC kinase substrate motif;Plk1 PBD domain binding motif	0.825451	0.00494681	100.38	100.38	604.261	0.27107	25	5.94388	5.94388	NaN	NaN	NaN	NaN	NaN	NaN	NaN	NaN	NaN	P05743	25	P05743	60S ribosomal protein L26-A	RPL26A	SDRRKARKAYFTAPSSQRRVLLSAPLSKELR
-0.16694	-0.405795	-0.092894	-0.203801	-0.272838	0.127105	0.488824	0.0875986	0.157432	0.425567	S	2			Casein kinase II substrate motif;DNA dependent Protein kinase substrate motif;PKA kinase substrate motif;PKC kinase substrate motif;Pyruvate dehydrogenase kinase substrate motif	1	2.63203e-37	205.62	138.02	646.313	0.32077	221	9.04735	8.17571	7.98615	8.09475	8.14845	8.09033	8.07675	7.91062	8.04313	8.02177	7.80575	P05750	221	P05750	40S ribosomal protein S3	RPS3	VTIIEPKEEEPILAPSVKDYRPAEETEAQAE
0.929185	0.320773	-0.215529	-0.128141	-0.00757963	0.0836559	0.315102	0.103531	0.10017	-0.310701	S	2			Casein kinase II substrate motif;G protein-coupled receptor kinase 1 substrate motif;PKA kinase substrate motif	1	2.92254e-88	254.32	178.77	872.825	0.63326	184	7.65071	6.61512	6.60385	6.79447	6.70676	6.58948	6.5919	6.59786	6.7257	6.63644	6.58888	P05755	184	P05755	40S ribosomal protein S9-B	RPS9B	PGRVARRNAARKAEASGEAAEEAEDEE____
-0.786622	0.187768	-0.0318134	0.059909	NaN	NaN	NaN	0.819096	0.532965	NaN	S	3			Casein kinase I substrate motif;Casein kinase II substrate motif;Pyruvate dehydrogenase kinase substrate motif	1	8.53657e-78	172.75	172.75	840.327	0.017858	484	7.27809	6.90961	6.39978	6.45143	6.59515	NaN	NaN	NaN	5.93219	5.85652	NaN	P06101	484	P06101	Hsp90 co-chaperone Cdc37	CDC37	DQYEQDHEDATMENLSLNDRDGGGDNHEEVK
-0.277342	NaN	0.102457	0.337654	0.314639	0.231432	0.657366	0.23131	0.227125	0.528571	S	3			Casein kinase I substrate motif;Casein kinase II substrate motif;PKA kinase substrate motif	1	9.59984e-82	234.39	85.518	733.647	-0.46096	14	8.19712	7.43543	NaN	7.29195	7.33644	7.04821	7.18216	7.13162	7.38509	7.23409	6.87846	P06101	14	P06101	Hsp90 co-chaperone Cdc37	CDC37	__MAIDYSKWDKIELSDDSDVEVHPNVDKKS
-0.277342	NaN	0.102457	0.337654	0.314639	0.231432	0.657366	0.23131	0.227125	0.528571	S	3			b-Adrenergic Receptor kinase substrate motif;Casein kinase II substrate motif	1	9.59984e-82	234.39	85.518	733.647	-0.46096	17	8.19712	7.43543	NaN	7.29195	7.33644	7.04821	7.18216	7.13162	7.38509	7.23409	6.87846	P06101	17	P06101	Hsp90 co-chaperone Cdc37	CDC37	AIDYSKWDKIELSDDSDVEVHPNVDKKSFIK
-0.494048	-0.180986	0.0822938	0.573762	0.391988	0.474566	1.10024	0.64607	0.325386	0.825623	S	2			Casein kinase II substrate motif	1	7.19202e-71	225.39	224.49	1182.01	-0.35231	61	8.66263	7.96013	7.45443	7.65447	7.61455	7.68718	7.60339	7.56621	7.66276	7.67951	7.53703	P06103	61	P06103	Eukaryotic translation initiation factor 3 subunit B	PRT1	EDIKLEDIPVDDIDFSDLEEQYKVTEEFNFD
-0.565908	NaN	NaN	NaN	NaN	NaN	NaN	NaN	NaN	NaN	S	2			Casein kinase II substrate motif;MAPKAPK2 kinase substrate motif	0.999999	5.54482e-134	278.45	278.45	1044.98	0.0082261	1112	7.46821	7.46821	NaN	NaN	NaN	NaN	NaN	NaN	NaN	NaN	NaN	P06105	1112	P06105	Protein SCP160	SCP160	TMRLTYEPIDLSSILSDGEEKEVTKDTSNDS
-0.322722	-0.0264696	0.0478175	0.13711	0.155102	0.217479	0.332851	0.157303	0.09815	-0.00993102	S	2			14-3-3 domain binding motif;ATM kinase substrate motif;Calmodulin-dependent protein kinase II substrate motif;DNA dependent Protein kinase substrate motif;PKA kinase substrate motif;PKC kinase substrate motif	1	1.41047e-79	241.84	181.98	586.758	0.13203	11	8.1184	7.32517	7.0886	7.19857	7.19535	7.09996	7.08525	6.98751	7.11807	7.06202	6.8645	P06367;P39516	11;12	P06367	40S ribosomal protein S14-A;40S ribosomal protein S14-B	RPS14A;RPS14B	_____MSNVVQARDNSQVFGVARIYASFNDT
-0.353376	NaN	NaN	NaN	NaN	NaN	NaN	NaN	NaN	NaN	S	3			Casein kinase I substrate motif;Casein kinase II substrate motif;DNA dependent Protein kinase substrate motif	0.595052	0.000810083	117.09	117.09	541.926	-0.40357	123	5.93274	5.93274	NaN	NaN	NaN	NaN	NaN	NaN	NaN	NaN	NaN	P06367;P39516	123;124	P06367	40S ribosomal protein S14-A;40S ribosomal protein S14-B	RPS14A;RPS14B	SGLRIGRIEDVTPVPSDSTRKKGGRRGRRL_
-0.281527	-0.35124	-0.558899	-0.417772	-0.562154	-0.588639	-0.491612	-0.371142	-0.118852	0.192068	S	2			Casein kinase II substrate motif;CDK kinase substrate motif_minimal;CDK kinase substrate motif_minimal_pS;ERK1,2 kinase substrate motif;Growth associated histone HI kinase substrate motif;GSK-3, ERK1, ERK2, CDK5 substrate motif;WW domain binding motif	0.996605	4.24177e-16	167.63	163.79	1006.46	-0.30615	33	8.14619	7.25551	7.25995	7.17615	7.25926	7.10907	6.89102	7.08422	7.05146	7.04009	7.19432	P06774	33	P06774	Transcriptional activator HAP2	HAP2	QSDTAAATSTAAASRSPSLQEKPIEMPLDMG
-0.4807	NaN	0.0174944	0.0729976	0.495797	0.299714	0.0551957	-0.0298531	0.187008	0.428893	S	2			AMP-activated protein kinase substrate motif;b-Adrenergic Receptor kinase substrate motif;Casein kinase II substrate motif;G protein-coupled receptor kinase 1 substrate motif;PKA kinase substrate motif	0.999993	9.18901e-94	260.96	206.62	795.34	0.088704	82	7.47461	6.85671	NaN	6.59086	6.55922	6.38625	6.54305	6.31735	6.46015	6.31492	6.3351	P06787	82	P06787	Calmodulin	CMD1	SEFLALMSRQLKSNDSEQELLEAFKVFDKNG
-0.799395	NaN	NaN	NaN	NaN	NaN	NaN	NaN	NaN	NaN	S	2			Casein kinase I substrate motif;Casein kinase II substrate motif;G protein-coupled receptor kinase 1 substrate motif;MAPKAPK2 kinase substrate motif	0.918863	0.000612802	61.938	61.938	1720.28	0.045454	1121	6.62275	6.62275	NaN	NaN	NaN	NaN	NaN	NaN	NaN	NaN	NaN	P07149	1121	P07149	Fatty acid synthase subunit beta;3-hydroxypalmitoyl-[acyl-carrier-protein] dehydratase;Enoyl-[acyl-carrier-protein] reductase [NADH];[Acyl-carrier-protein] acetyltransferase;[Acyl-carrier-protein] malonyltransferase;S-acyl fatty acid synthase thioesterase	FAS1	ESPVDVQSQVDSSSVSEDSAVFKATSSTDEE
-0.713616	NaN	0.0352017	NaN	NaN	NaN	1.1573	NaN	NaN	NaN	S	2			Casein kinase II substrate motif;Cdc2 kinase substrate motif;CDK kinase substrate motif;CDK kinase substrate motif_minimal;CDK kinase substrate motif_minimal_pS;CDK1,2,4,6 kinase substrate motif;ERK1,2 kinase substrate motif;G protein-coupled receptor kinase 1 substrate motif;GSK-3, ERK1, ERK2, CDK5 substrate motif;pSPxK/R;WW domain binding motif	0.97621	4.37615e-107	270.95	270.95	962.41	0.31348	325	6.86475	6.78832	NaN	5.94292	NaN	NaN	NaN	5.48439	NaN	NaN	NaN	P07248	325	P07248	Regulatory protein ADR1	ADR1	YKLPESANNYTYSSGSPTRAYVGANTNSKNA
1.28818	0.382833	-1.08976	-0.310916	-0.512987	-0.286076	-0.453874	-0.608518	-0.386412	NaN	S	3			14-3-3 domain binding motif;Calmodulin-dependent protein kinase II substrate motif;Casein kinase I substrate motif;Casein kinase II substrate motif;G protein-coupled receptor kinase 1 substrate motif;PAK2 kinase substrate motif;PKA kinase substrate motif;PKC epsilon kinase substrate motif;PKC kinase substrate motif	0.963965	4.48087e-75	212.32	162.61	916.354	0.53042	34	7.44492	6.41159	6.64636	6.31486	6.7742	6.52559	6.48897	6.439	6.44711	5.92996	NaN	P07249	34	P07249	Arginine metabolism regulation protein I	ARG80	GDVETNEPTKPIRRLSTPSPEQDQEGDFDEE
0.304628	1.05311	0.0787465	0.435309	1.01849	0.544485	0.786931	0.0890913	-0.0215115	0.231187	S	3			14-3-3 domain binding motif;Aurora-A kinase substrate motif;Calmodulin-dependent protein kinase II substrate motif;Casein kinase II substrate motif;PAK2 kinase substrate motif;Phosphorylase kinase substrate motif;Pim1 kinase substrate sequence;PKA kinase substrate motif;PKC epsilon kinase substrate motif;PKC kinase substrate motif	0.990816	4.01596e-10	107.91	53.522	1065.17	-0.20832	1857	8.69533	7.73181	7.77387	7.92934	7.52582	7.65226	7.82465	7.4961	7.21738	7.74913	7.68398	P07259	1857	P07259	Protein URA2;Glutamine-dependent carbamoyl-phosphate synthase;Aspartate carbamoyltransferase	URA2	TASAELQSTSAKRRFSITEEAIADNLDAAED
-1.05977	NaN	0.465713	NaN	0.389347	0.578794	NaN	NaN	NaN	NaN	S	3			BARD1 BRCT domain binding motif;Casein kinase I substrate motif;Casein kinase II substrate motif;G protein-coupled receptor kinase 1 substrate motif	0.771231	1.96448e-10	81.446	47.395	1397.62	-1.8811	495	7.3532	7.05881	NaN	6.51191	NaN	6.46416	6.69388	NaN	NaN	NaN	NaN	P07264	495	P07264	3-isopropylmalate dehydratase	LEU1	EYKDQDQSSPKVEVTSEDEKELESAAYDHAE
-1.02991	-0.246738	-0.201643	-0.420048	-0.117662	0.028852	0.515914	-0.187477	-0.0219948	-0.230601	S	4			b-Adrenergic Receptor kinase substrate motif;Casein kinase I substrate motif;Casein kinase II substrate motif;PKA kinase substrate motif	0.860907	5.64047e-17	98.76	76.41	1048.47	-0.90471	503	8.28832	7.72935	6.54902	7.29557	7.36554	7.13694	7.19254	7.09621	7.30531	7.43537	6.69013	P07264	503	P07264	3-isopropylmalate dehydratase	LEU1	SPKVEVTSEDEKELESAAYDHAEPVQPEDAP
-0.134509	NaN	NaN	NaN	NaN	NaN	NaN	NaN	NaN	NaN	S	3			CDK kinase substrate motif_minimal;CDK kinase substrate motif_minimal_pS;ERK1,2 kinase substrate motif;GSK-3, ERK1, ERK2, CDK5 substrate motif;WW domain binding motif	0.992757	4.03258e-10	88.13	88.13	1185.93	-1.9311	114	6.89786	6.89786	NaN	NaN	NaN	NaN	NaN	NaN	NaN	NaN	NaN	P07270	114	P07270	Phosphate system positive regulatory protein PHO4	PHO4	HSPATTATIKPRLLYSPLIHTQSAVPVTISP
0.165172	NaN	NaN	NaN	NaN	NaN	NaN	NaN	NaN	NaN	S	3			CDK kinase substrate motif_minimal;CDK kinase substrate motif_minimal_pS;ERK1,2 kinase substrate motif;GSK-3, ERK1, ERK2, CDK5 substrate motif;WW domain binding motif	0.955479	2.68534e-06	76.259	76.259	1185.93	-0.86636	128	6.86671	6.86671	NaN	NaN	NaN	NaN	NaN	NaN	NaN	NaN	NaN	P07270	128	P07270	Phosphate system positive regulatory protein PHO4	PHO4	YSPLIHTQSAVPVTISPNLVATATSTTSANK
-0.213872	0.976144	1.13803	0.792606	0.378845	-0.630885	-0.449296	-0.440949	-1.1074	-0.917597	S	3			AMP-activated protein kinase substrate motif;Calmodulin-dependent protein kinase II substrate motif;Chk1 kinase substrate motif;MAPKAPK2 kinase substrate motif;PAK2 kinase substrate motif;PKA kinase substrate motif;PKC kinase substrate motif	1	6.30587e-206	208.28	120.39	493.539	0.76946	242	8.12028	6.87536	6.87456	6.91908	7.16426	6.87313	7.16894	7.17872	7.38423	7.30456	7.09061	P07270	242	P07270	Phosphate system positive regulatory protein PHO4	PHO4	APHGSSHSRSLSKRRSSGALVDDDKRESHKH
-1.31233	0.512277	-0.700826	-0.65474	-0.163963	-0.935973	-0.467454	-1.11166	0.00302647	-1.03118	S	3			14-3-3 domain binding motif;Calmodulin-dependent protein kinase II substrate motif;MDC1 BRCT domain binding motif;PAK2 kinase substrate motif;Pim1 kinase substrate sequence;PKA kinase substrate motif;PKC epsilon kinase substrate motif;PKC kinase substrate motif;Plk1 PBD domain binding motif	1	6.30587e-206	157.74	120.39	493.539	0.76946	243	7.97043	6.7746	6.69547	6.85549	7.04344	6.98059	6.86674	7.08088	7.1677	7.16557	6.7755	P07270	243	P07270	Phosphate system positive regulatory protein PHO4	PHO4	PHGSSHSRSLSKRRSSGALVDDDKRESHKHA
2.91688	NaN	0.769687	0.245131	0.173	0.0571383	-0.126486	-0.0531194	-0.070815	NaN	S	2			CDK kinase substrate motif_minimal;CDK kinase substrate motif_minimal_pS;ERK1,2 kinase substrate motif;GSK-3, ERK1, ERK2, CDK5 substrate motif;MDC1 BRCT domain binding motif;PKA kinase substrate motif;Plk1 PBD domain binding motif;WW domain binding motif	0.999323	3.88586e-11	169.52	169.52	545.234	0.49093	152	7.13997	6.75049	NaN	5.84959	6.18284	5.95205	5.93922	6.10704	6.10374	6.21181	NaN	P07270	152	P07270	Phosphate system positive regulatory protein PHO4	PHO4	STTSANKVTKNKSNSSPYLNKRRGKPGPDSA
NaN	NaN	0.00259443	NaN	NaN	-0.0764781	NaN	NaN	NaN	0.104337	S	3			Casein kinase II substrate motif;G protein-coupled receptor kinase 1 substrate motif	0.896466	2.91313e-43	117.55	117.55	872.408	-0.23305	221	7.08225	NaN	NaN	6.6741	NaN	NaN	6.67781	NaN	NaN	NaN	6.41512	P07270	221	P07270	Phosphate system positive regulatory protein PHO4	PHO4	VTAKTSSSAEGVVVASESPVIAPHGSSHSRS
-0.336409	0.333195	-0.0241498	0.131853	0.222928	-0.091187	0.211386	-0.0332447	-0.151923	-0.102512	S	4			b-Adrenergic Receptor kinase substrate motif;CDK kinase substrate motif_minimal;CDK kinase substrate motif_minimal_pS;ERK1,2 kinase substrate motif;G protein-coupled receptor kinase 1 substrate motif;GSK-3, ERK1, ERK2, CDK5 substrate motif;WW domain binding motif	0.998396	2.91313e-43	144.82	91.276	654.558	-0.1095	223	8.40559	7.461	7.23525	7.46583	7.52184	7.38324	7.14974	7.47976	7.60874	7.43843	6.96988	P07270	223	P07270	Phosphate system positive regulatory protein PHO4	PHO4	AKTSSSAEGVVVASESPVIAPHGSSHSRSLS
NaN	-0.422617	-0.154442	-0.0493225	NaN	0.0503276	NaN	NaN	0.319618	NaN	S	3			14-3-3 domain binding motif;Aurora-A kinase substrate motif;Calmodulin-dependent protein kinase II substrate motif;Casein kinase II substrate motif;PAK2 kinase substrate motif;Phosphorylase kinase substrate motif;PKA kinase substrate motif;PKC epsilon kinase substrate motif;PKC kinase substrate motif	0.854828	3.34478e-121	190.33	135.81	877.706	-0.029817	145	7.77514	NaN	6.60412	7.42154	6.78102	NaN	7.2985	NaN	NaN	6.5115	NaN	P07278	145	P07278	cAMP-dependent protein kinase regulatory subunit	BCY1	STPPLPMHFNAQRRTSVSGETLQPNNFDDWT
-1.48867	NaN	NaN	NaN	NaN	NaN	NaN	NaN	NaN	NaN	S	2			CDK kinase substrate motif_minimal;CDK kinase substrate motif_minimal_pS;ERK1,2 kinase substrate motif;Growth associated histone HI kinase substrate motif;GSK-3, ERK1, ERK2, CDK5 substrate motif;WW domain binding motif	1	3.92793e-151	231.71	231.71	848.872	0.2036	89	6.90351	6.90351	NaN	NaN	NaN	NaN	NaN	NaN	NaN	NaN	NaN	P07278	89	P07278	cAMP-dependent protein kinase regulatory subunit	BCY1	SAQSQSRSRSSVMFKSPFVNEDPHSNVFKSG
-0.770781	-2.02339	-0.974688	-0.233125	0.0139266	-0.264963	0.237686	0.466862	0.326882	0.22848	S	2			14-3-3 domain binding motif;Calmodulin-dependent protein kinase II substrate motif;MAPKAPK2 kinase substrate motif;PKA kinase substrate motif;PKC kinase substrate motif	0.994061	0.0034402	111.86	96.113	519.228	-0.5557	83	7.43226	6.37515	6.74744	6.46813	6.38387	6.23358	6.42477	6.35526	6.46967	6.37175	6.2538	P07278	83	P07278	cAMP-dependent protein kinase regulatory subunit	BCY1	SFSRPQSAQSQSRSRSSVMFKSPFVNEDPHS
-0.285548	NaN	-0.0477261	0.20989	NaN	0.0439044	0.460271	0.416299	-0.0830801	-0.0302361	S	2			Casein kinase I substrate motif;Casein kinase II substrate motif;PKA kinase substrate motif;Pyruvate dehydrogenase kinase substrate motif	1	4.97027e-17	106.38	106.38	770.304	0.54177	318	7.64396	6.93937	NaN	6.75244	6.75468	NaN	6.77832	6.41486	6.81671	6.83197	6.31473	P08004	318	P08004	Chitin synthase 1	CHS1	GYSHRDLGEYDKDDFSRDDEYDDLNTIDKLQ
-0.970667	NaN	NaN	NaN	NaN	NaN	NaN	NaN	NaN	NaN	S	3			Casein kinase II substrate motif	0.569112	0.0024492	69.088	69.088	985.096	-0.04598	34	5.97468	5.97468	NaN	NaN	NaN	NaN	NaN	NaN	NaN	NaN	NaN	P08004	34	P08004	Chitin synthase 1	CHS1	EPSYELQNAHSGLFHSSNEELTNRNQRYTNQ
-2.3904	0.389567	-0.40993	-0.0908029	0.152768	NaN	0.943059	0.0850168	NaN	NaN	S	2			Casein kinase II substrate motif;CDK kinase substrate motif_minimal;CDK kinase substrate motif_minimal_pS;DNA dependent Protein kinase substrate motif;ERK1,2 kinase substrate motif;GSK-3, ERK1, ERK2, CDK5 substrate motif;WW domain binding motif	0.653033	9.98574e-31	202.16	202.16	854.888	0.42291	248	6.97999	6.61207	5.84233	6.33052	6.1486	5.57843	NaN	5.26776	5.81164	NaN	NaN	P08018	248	P08018	MAP kinase kinase PBS2	PBS2	KMPTKTAQQPQQFAPSPSNKKHIETLSNSKV
-2.47105	NaN	NaN	NaN	NaN	NaN	NaN	NaN	NaN	NaN	S	2			DNA dependent Protein kinase substrate motif;PKA kinase substrate motif;PKC kinase substrate motif	0.748995	7.91229e-55	230.29	230.29	854.888	0.14325	250	6.33337	6.33337	NaN	NaN	NaN	NaN	NaN	NaN	NaN	NaN	NaN	P08018	250	P08018	MAP kinase kinase PBS2	PBS2	PTKTAQQPQQFAPSPSNKKHIETLSNSKVVE
NaN	0.690551	1.65654	1.50833	1.32556	2.76413	1.77079	0.23952	0.0499095	0.8222	S	2			Casein kinase II substrate motif;Cdc2 kinase substrate motif;CDK kinase substrate motif;CDK kinase substrate motif_minimal;CDK kinase substrate motif_minimal_pS;CDK1,2,4,6 kinase substrate motif;ERK1,2 kinase substrate motif;GSK-3, ERK1, ERK2, CDK5 substrate motif;pSPxK/R;WW domain binding motif	0.977627	4.41934e-21	188.96	188.96	717.811	0.71624	522	7.3425	NaN	6.15588	6.40949	6.44593	6.59703	6.14817	6.30237	6.15161	6.58871	6.40637	P08153	522	P08153	Transcriptional factor SWI5	SWI5	QFGTHIKEINTYTTNSPSKITRKLTTLPRGS
NaN	0.467175	NaN	NaN	NaN	NaN	NaN	NaN	NaN	NaN	S	2			Casein kinase I substrate motif;Casein kinase II substrate motif;DNA dependent Protein kinase substrate motif	0.833903	6.89258e-07	134.98	134.98	717.811	0.14642	524	6.1119	NaN	6.1119	NaN	NaN	NaN	NaN	NaN	NaN	NaN	NaN	P08153	524	P08153	Transcriptional factor SWI5	SWI5	GTHIKEINTYTTNSPSKITRKLTTLPRGSID
NaN	NaN	4.57168	4.52206	3.99159	3.16221	1.78232	0.416948	-0.020838	0.601411	S	2			Casein kinase I substrate motif;CDK kinase substrate motif_minimal;CDK kinase substrate motif_minimal_pS;ERK1,2 kinase substrate motif;Growth associated histone HI kinase substrate motif;GSK-3, ERK1, ERK2, CDK5 substrate motif;WW domain binding motif	1	1.42857e-05	148.28	131.83	547.755	0.54546	505	7.66495	NaN	NaN	6.67182	6.66193	6.53343	6.62232	6.65652	6.98007	6.97308	6.76745	P08153	505	P08153	Transcriptional factor SWI5	SWI5	TPSPVLKSQSKYEGRSPQFGTHIKEINTYTT
-2.37034	NaN	NaN	NaN	NaN	NaN	NaN	NaN	NaN	NaN	S	2			Casein kinase II substrate motif	0.999998	2.30146e-64	177.69	177.69	932.865	-1.8157	34	7.20693	7.20693	NaN	NaN	NaN	NaN	NaN	NaN	NaN	NaN	NaN	P08456	34	P08456	CDP-diacylglycerol--serine O-phosphatidyltransferase	CHO1	DVIVNEHRDENDGYASDEVGGTLSRRASSIF
-0.323281	-3.28644	NaN	NaN	NaN	NaN	-2.52185	NaN	NaN	NaN	S	2			G protein-coupled receptor kinase 1 substrate motif;GSK3 kinase substrate motif;PKA kinase substrate motif;PKC kinase substrate motif	0.998931	1.84608e-45	210.14	210.14	932.865	0.053016	42	6.54284	5.99868	5.93577	NaN	NaN	NaN	NaN	6.21235	NaN	NaN	NaN	P08456	42	P08456	CDP-diacylglycerol--serine O-phosphatidyltransferase	CHO1	DENDGYASDEVGGTLSRRASSIFSINTTPLA
-0.955396	0.735176	-0.315612	0.298424	0.681584	0.222557	0.80686	0.342896	0.228234	0.747602	S	3			b-Adrenergic Receptor kinase substrate motif;Casein kinase II substrate motif;Pyruvate dehydrogenase kinase substrate motif	1	2.50764e-102	169.9	120.27	1002.76	-0.96806	4	9.0249	8.46075	7.74199	8.13392	7.96746	7.80147	7.97643	7.90423	8.03258	7.90251	7.77853	P08456	4	P08456	CDP-diacylglycerol--serine O-phosphatidyltransferase	CHO1	____________MVESDEDFAPQEFPHTDTD
-0.933601	NaN	NaN	NaN	NaN	NaN	NaN	NaN	NaN	NaN	S	3			Casein kinase I substrate motif;Casein kinase II substrate motif;G protein-coupled receptor kinase 1 substrate motif;MAPKAPK2 kinase substrate motif	0.77053	3.35631e-09	118.37	118.37	841.427	0.021337	50	6.48678	6.48678	NaN	NaN	NaN	NaN	NaN	NaN	NaN	NaN	NaN	P08456	50	P08456	CDP-diacylglycerol--serine O-phosphatidyltransferase	CHO1	DEVGGTLSRRASSIFSINTTPLAPPNATDIQ
0.204516	-0.0817665	-0.772579	-0.0935096	NaN	-0.042234	1.47296	1.12876	-0.498953	-0.462833	S	2			14-3-3 domain binding motif;Calmodulin-dependent protein kinase II substrate motif;Casein kinase I substrate motif;Casein kinase II substrate motif;MAPKAPK1 kinase substrate motif;MAPKAPK2 kinase substrate motif;PAK2 kinase substrate motif;PKA kinase substrate motif;PKC epsilon kinase substrate motif;PKC kinase substrate motif	0.999999	2.53009e-17	169.3	169.3	644.256	0.91511	60	7.505	6.51258	6.44315	6.55846	6.55581	NaN	6.2748	6.847	6.84024	6.1208	6.20107	P08678	60	P08678	Adenylate cyclase	CYR1	KKRHEQNSGHKSRRNSAYSYYSPRSLSMTKS
1.15853	0.850639	0.0392789	0.233397	0.331247	0.342441	0.574634	0.471656	0.41045	0.537147	S	2			b-Adrenergic Receptor kinase substrate motif;Casein kinase I substrate motif;Casein kinase II substrate motif;G protein-coupled receptor kinase 1 substrate motif	1	3.50714e-19	178.14	130.01	599.753	-0.022044	112	7.91824	6.7342	6.92853	7.07933	7.06908	6.99657	6.87718	6.80806	6.94329	6.82531	6.76768	P09064	112	P09064	Eukaryotic translation initiation factor 2 subunit beta	SUI3	EKELAKAGLDNVDAESKEGTPSANSSIQQEV
2.02514	0.717649	-0.567703	NaN	0.267955	0.211386	0.462366	-0.0108174	0.172231	0.70496	S	3			Akt kinase substrate motif;Casein kinase II substrate motif;Phosphorylase kinase substrate motif;PKA kinase substrate motif;PKC kinase substrate motif	0.833812	4.21422e-34	140.26	95.212	923.43	-1.194	57	7.99043	6.84542	7.01849	6.95576	NaN	6.66522	7.17397	7.25503	7.26505	6.99064	6.74875	P09064	57	P09064	Eukaryotic translation initiation factor 2 subunit beta	SUI3	DDLFAGLKKKKKKSKSVSADAEAEKEPTDDI
2.02514	0.521453	-0.567703	NaN	0.267955	0.211386	NaN	-0.0108174	0.172231	0.619084	S	3			Akt kinase substrate motif;MAPKAPK2 kinase substrate motif;PKA kinase substrate motif;PKC kinase substrate motif	0.795661	4.21422e-34	140.26	110.57	923.43	-0.19268	59	7.92012	6.84542	6.68673	6.95576	NaN	6.66522	7.17397	NaN	7.26505	6.99064	7.16289	P09064	59	P09064	Eukaryotic translation initiation factor 2 subunit beta	SUI3	LFAGLKKKKKKSKSVSADAEAEKEPTDDIAE
-0.463052	0.335026	-0.46947	0.0340749	0.290542	0.0219061	0.432425	0.200253	0.110497	0.558366	S	2			Casein kinase I substrate motif;Casein kinase II substrate motif	1	6.25944e-14	171.91	160.04	648.808	-0.35271	15	7.58156	6.85692	6.06393	6.8489	6.54643	6.47113	6.67247	6.34922	6.61295	6.60249	6.08647	P09938	15	P09938	Ribonucleoside-diphosphate reductase small chain 1	RNR2	_MPKETPSKAAADALSDLEIKDSKSNLNKEL
0.00388999	-0.409412	0.263395	0.0183493	-0.165467	0.282736	0.182819	0.222434	0.191689	0.131721	S	2			Casein kinase II substrate motif;PKA kinase substrate motif	0.999728	5.01519e-13	137.95	108.43	496.205	0.29145	84	8.09774	7.13306	6.97824	7.11464	6.98345	7.15836	7.11803	7.08329	7.14035	7.21701	6.98066	P0C0V8;Q3E754	84;84	P0C0V8	40S ribosomal protein S21-A;40S ribosomal protein S21-B	RPS21A;RPS21B	LNRLAQNDGLLKNVWSYSR____________
-0.236554	-1.31933	-0.113567	-0.49822	-0.848349	-0.155261	-0.435027	-0.207911	-0.220698	-0.62736	S	2				0.999628	5.30045e-05	100.02	100.02	496.205	0.40493	86	7.50094	6.59856	6.35124	6.60721	6.5841	6.05538	6.5487	6.44228	6.61424	6.41929	6.53278	P0C0V8;Q3E754	86;86	P0C0V8	40S ribosomal protein S21-A;40S ribosomal protein S21-B	RPS21A;RPS21B	RLAQNDGLLKNVWSYSR______________
1.86544	0.686792	1.24829	-0.577444	0.179511	0.88049	0.241474	-0.644781	-0.880896	-1.1218	S	2			Casein kinase II substrate motif;G protein-coupled receptor kinase 1 substrate motif	0.999987	4.58957e-45	194.27	194.27	860.383	0.80937	36	8.07773	7.14681	7.20279	7.1733	7.17785	7.16119	6.98563	7.03447	7.17336	6.92008	6.15915	P0C2I3;P0C2I5;P0C2I9;Q03612;Q12414;Q07793;O74302;P0CX57;P0CX58;P0CX70;P0CX71;P0CX72;P0CX73;Q12470;P0C2I6;P0C2J1;Q6Q5H1;P47098;Q03434;Q12269;P47100;Q12141;P0C2I7;Q12273;Q04711;P0CX74;P0CX75;P0CX76;P47099;Q12085;P0C2I8;Q92392;Q12485;Q04706	36;36;36;36;36;36;36;36;36;36;36;36;36;36;36;36;36;36;36;36;36;36;36;36;36;36;36;36;36;36;36;36;36;36	P0C2I3;P0C2I6;P0C2J1;P47098	Transposon Ty1-DR6 Gag-Pol polyprotein;Capsid protein;Ty1 protease;Integrase;Reverse transcriptase/ribonuclease H;Transposon Ty1-LR2 Gag-Pol polyprotein;Capsid protein;Ty1 protease;Integrase;Reverse transcriptase/ribonuclease H;Transposon Ty1-PR1 Gag-Pol polyprotein;Capsid protein;Ty1 protease;Integrase;Reverse transcriptase/ribonuclease H;Transposon Ty1-ER1 Gag-Pol polyprotein;Capsid protein;Ty1…	TY1B-DR6;TY1B-LR2;TY1B-PR1;TY1B-ER1;TY1B-PL;TY1B-DR4;TY1A-DR4;TY1A-A;TY1A-PR1;TY1A-DR6;TY1A-ER1;TY1A-LR2;TY1A-PL;TY1A-NL2;TY1B-LR3;TY1B-PR3;TY1A-PR3;TY1B-JR1;TY1B-ML2;TY1B-GR2;TY1B-JR2;TY1B-GR1;TY1B-LR4;TY1B-OL;TY1B-ML1;TY1A-JR1;TY1A-LR3;TY1A-ML2;TY1A-JR2;TY1A-GR1;TY1A-LR4;TY1A-OL;TY1A-GR2;TY1A-ML1	VTSKEVHTNQDPLDVSASKTEECEKASTKAN
0.38084	0.589763	-0.490862	-0.144329	0.0803847	-0.382137	-0.226257	-0.353174	-0.439794	-0.52666	S	3			Casein kinase II substrate motif	0.993544	2.11494e-18	163.56	119.08	573.924	-0.17201	38	8.19176	7.08632	7.01653	7.27439	7.24316	7.18749	7.10772	7.05119	7.27193	7.30929	7.25653	P0C2I3;P0C2I5;P0C2I9;Q03612;Q12414;Q07793;O74302;P0CX57;P0CX58;P0CX70;P0CX71;P0CX72;P0CX73;Q12470;P0C2I6;P0C2J1;Q6Q5H1;P47098;Q03434;Q12269;P47100;Q12141;P0C2I7;Q12273;Q04711;P0CX74;P0CX75;P0CX76;P47099;Q12085;P0C2I8;Q92392;Q12485;Q04706	38;38;38;38;38;38;38;38;38;38;38;38;38;38;38;38;38;38;38;38;38;38;38;38;38;38;38;38;38;38;38;38;38;38	P0C2I3;P0C2I6;P0C2J1;P47098	Transposon Ty1-DR6 Gag-Pol polyprotein;Capsid protein;Ty1 protease;Integrase;Reverse transcriptase/ribonuclease H;Transposon Ty1-LR2 Gag-Pol polyprotein;Capsid protein;Ty1 protease;Integrase;Reverse transcriptase/ribonuclease H;Transposon Ty1-PR1 Gag-Pol polyprotein;Capsid protein;Ty1 protease;Integrase;Reverse transcriptase/ribonuclease H;Transposon Ty1-ER1 Gag-Pol polyprotein;Capsid protein;Ty1…	TY1B-DR6;TY1B-LR2;TY1B-PR1;TY1B-ER1;TY1B-PL;TY1B-DR4;TY1A-DR4;TY1A-A;TY1A-PR1;TY1A-DR6;TY1A-ER1;TY1A-LR2;TY1A-PL;TY1A-NL2;TY1B-LR3;TY1B-PR3;TY1A-PR3;TY1B-JR1;TY1B-ML2;TY1B-GR2;TY1B-JR2;TY1B-GR1;TY1B-LR4;TY1B-OL;TY1B-ML1;TY1A-JR1;TY1A-LR3;TY1A-ML2;TY1A-JR2;TY1A-GR1;TY1A-LR4;TY1A-OL;TY1A-GR2;TY1A-ML1	SKEVHTNQDPLDVSASKTEECEKASTKANSQ
-0.20015	1.07594	-0.795484	-0.113052	0.313246	NaN	NaN	-0.243421	-0.340605	NaN	S	3			b-Adrenergic Receptor kinase substrate motif;b-Adrenergic Receptor kinase substrate motif;Casein kinase II substrate motif;Casein kinase II substrate motif	0.897557	1.22711e-14	110.57	93.236	957.4	-1.0504	1053	7.78758	7.18273	6.78278	7.08732	6.85194	6.91857	NaN	NaN	6.80791	6.77584	NaN	P0C2I3;P0C2I5;P0C2I9;Q03612;Q12414;Q07793;P47098;Q03434;Q12269;P47100;Q12141;P0C2I7;Q12273;Q04711;Q03855;P0C2J0;P0C2I2;Q04670;Q92393;Q99231	1053;1053;1053;1053;1053;1053;1053;1053;1053;1053;1053;1053;1053;1053;1053;1054;1053;1053;1053;1053	P0C2I3;P47098;Q03855;Q99231	Transposon Ty1-DR6 Gag-Pol polyprotein;Capsid protein;Ty1 protease;Integrase;Reverse transcriptase/ribonuclease H;Transposon Ty1-LR2 Gag-Pol polyprotein;Capsid protein;Ty1 protease;Integrase;Reverse transcriptase/ribonuclease H;Transposon Ty1-PR1 Gag-Pol polyprotein;Capsid protein;Ty1 protease;Integrase;Reverse transcriptase/ribonuclease H;Transposon Ty1-ER1 Gag-Pol polyprotein;Capsid protein;Ty1…	TY1B-DR6;TY1B-LR2;TY1B-PR1;TY1B-ER1;TY1B-PL;TY1B-DR4;TY1B-JR1;TY1B-ML2;TY1B-GR2;TY1B-JR2;TY1B-GR1;TY1B-LR4;TY1B-OL;TY1B-ML1;TY1B-DR1;TY1B-PR2;TY1B-DR5;TY1B-MR2;TY1B-OR;TY1B-DR3	ESSHASKSKDFRHSDSYSENETNHTNVPISS;ESSYASKSKDFRHSDSYSENETNHTNVPISS
NaN	1.0684	NaN	NaN	NaN	NaN	NaN	-0.527824	NaN	-0.148113	S	3			Casein kinase I substrate motif;Casein kinase I substrate motif;Casein kinase II substrate motif;Casein kinase II substrate motif;G protein-coupled receptor kinase 1 substrate motif;G protein-coupled receptor kinase 1 substrate motif;MAPKAPK2 kinase substrate motif;MAPKAPK2 kinase substrate motif	0.900717	6.9737e-08	96.505	90.084	957.4	-1.061	1055	7.27919	NaN	6.72072	NaN	NaN	NaN	NaN	NaN	6.90844	NaN	6.75305	P0C2I3;P0C2I5;P0C2I9;Q03612;Q12414;Q07793;P47098;Q03434;Q12269;P47100;Q12141;P0C2I7;Q12273;Q04711;Q03855;P0C2J0;P0C2I2;Q04670;Q92393;Q99231	1055;1055;1055;1055;1055;1055;1055;1055;1055;1055;1055;1055;1055;1055;1055;1056;1055;1055;1055;1055	P0C2I3;P47098;Q03855;Q99231	Transposon Ty1-DR6 Gag-Pol polyprotein;Capsid protein;Ty1 protease;Integrase;Reverse transcriptase/ribonuclease H;Transposon Ty1-LR2 Gag-Pol polyprotein;Capsid protein;Ty1 protease;Integrase;Reverse transcriptase/ribonuclease H;Transposon Ty1-PR1 Gag-Pol polyprotein;Capsid protein;Ty1 protease;Integrase;Reverse transcriptase/ribonuclease H;Transposon Ty1-ER1 Gag-Pol polyprotein;Capsid protein;Ty1…	TY1B-DR6;TY1B-LR2;TY1B-PR1;TY1B-ER1;TY1B-PL;TY1B-DR4;TY1B-JR1;TY1B-ML2;TY1B-GR2;TY1B-JR2;TY1B-GR1;TY1B-LR4;TY1B-OL;TY1B-ML1;TY1B-DR1;TY1B-PR2;TY1B-DR5;TY1B-MR2;TY1B-OR;TY1B-DR3	SHASKSKDFRHSDSYSENETNHTNVPISSTG;SYASKSKDFRHSDSYSENETNHTNVPISSTG
1.0708	NaN	0.175429	0.978562	NaN	4.63035	-0.131313	3.00031	3.2848	0.306612	S	3			ATM kinase substrate motif;Casein kinase I substrate motif;Casein kinase II substrate motif;DNA dependent Protein kinase substrate motif;G protein-coupled receptor kinase 1 substrate motif;MAPKAPK2 kinase substrate motif	0.924237	9.52665e-15	125.62	57.829	925.71	-1.021	7	8.08497	7.15912	NaN	6.98322	6.30582	NaN	7.72302	6.35255	7.45232	7.05668	5.85021	P0C2I3;P0C2I5;P0C2I9;Q03612;Q12414;Q07793;O74302;P0CX57;P0CX58;P0CX70;P0CX71;P0CX72;P0CX73;Q12470;Q03964;Q04215;Q12112;Q12391	7;7;7;7;7;7;7;7;7;7;7;7;7;7;7;7;7;7	P0C2I3;Q12112	Transposon Ty1-DR6 Gag-Pol polyprotein;Capsid protein;Ty1 protease;Integrase;Reverse transcriptase/ribonuclease H;Transposon Ty1-LR2 Gag-Pol polyprotein;Capsid protein;Ty1 protease;Integrase;Reverse transcriptase/ribonuclease H;Transposon Ty1-PR1 Gag-Pol polyprotein;Capsid protein;Ty1 protease;Integrase;Reverse transcriptase/ribonuclease H;Transposon Ty1-ER1 Gag-Pol polyprotein;Capsid protein;Ty1…	TY1B-DR6;TY1B-LR2;TY1B-PR1;TY1B-ER1;TY1B-PL;TY1B-DR4;TY1A-DR4;TY1A-A;TY1A-PR1;TY1A-DR6;TY1A-ER1;TY1A-LR2;TY1A-PL;TY1A-NL2;TY1A-DR2;TY1A-MR1;TY1B-NL1;TY1A-NL1	_________MESQQLSQHSPISHGSACASVT
0.902575	3.16601	NaN	NaN	NaN	4.34816	3.2014	NaN	-0.286533	5.42169	S	2			Casein kinase I substrate motif;Casein kinase II substrate motif;CDK kinase substrate motif_minimal;CDK kinase substrate motif_minimal_pS;ERK1,2 kinase substrate motif;GSK-3, ERK1, ERK2, CDK5 substrate motif;WW domain binding motif	0.968495	2.60161e-15	133.74	79.407	1348.08	0.10257	10	8.29809	8.02551	7.22968	NaN	NaN	NaN	7.7103	7.13783	NaN	6.33149	6.92595	P0C2I3;P0C2I5;P0C2I9;Q03612;Q12414;Q07793;O74302;P0CX57;P0CX58;P0CX70;P0CX71;P0CX72;P0CX73;Q12470;Q03964;Q04215;Q12112;Q12391	10;10;10;10;10;10;10;10;10;10;10;10;10;10;10;10;10;10	P0C2I3;Q12112	Transposon Ty1-DR6 Gag-Pol polyprotein;Capsid protein;Ty1 protease;Integrase;Reverse transcriptase/ribonuclease H;Transposon Ty1-LR2 Gag-Pol polyprotein;Capsid protein;Ty1 protease;Integrase;Reverse transcriptase/ribonuclease H;Transposon Ty1-PR1 Gag-Pol polyprotein;Capsid protein;Ty1 protease;Integrase;Reverse transcriptase/ribonuclease H;Transposon Ty1-ER1 Gag-Pol polyprotein;Capsid protein;Ty1…	TY1B-DR6;TY1B-LR2;TY1B-PR1;TY1B-ER1;TY1B-PL;TY1B-DR4;TY1A-DR4;TY1A-A;TY1A-PR1;TY1A-DR6;TY1A-ER1;TY1A-LR2;TY1A-PL;TY1A-NL2;TY1A-DR2;TY1A-MR1;TY1B-NL1;TY1A-NL1	______MESQQLSQHSPISHGSACASVTSKE
1.718	NaN	NaN	NaN	NaN	0.0106367	NaN	-0.0457441	NaN	NaN	S	3			Casein kinase I substrate motif;Casein kinase II substrate motif;G protein-coupled receptor kinase 1 substrate motif	0.953378	0.000164802	81.144	81.144	925.71	-0.81052	13	6.99764	6.85059	NaN	NaN	NaN	NaN	6.15039	NaN	6.1593	NaN	NaN	P0C2I3;P0C2I5;P0C2I9;Q03612;Q12414;Q07793;O74302;P0CX57;P0CX58;P0CX70;P0CX71;P0CX72;P0CX73;Q12470;Q03964;Q04215;Q12112;Q12391	13;13;13;13;13;13;13;13;13;13;13;13;13;13;13;13;13;13	P0C2I3;Q12112	Transposon Ty1-DR6 Gag-Pol polyprotein;Capsid protein;Ty1 protease;Integrase;Reverse transcriptase/ribonuclease H;Transposon Ty1-LR2 Gag-Pol polyprotein;Capsid protein;Ty1 protease;Integrase;Reverse transcriptase/ribonuclease H;Transposon Ty1-PR1 Gag-Pol polyprotein;Capsid protein;Ty1 protease;Integrase;Reverse transcriptase/ribonuclease H;Transposon Ty1-ER1 Gag-Pol polyprotein;Capsid protein;Ty1…	TY1B-DR6;TY1B-LR2;TY1B-PR1;TY1B-ER1;TY1B-PL;TY1B-DR4;TY1A-DR4;TY1A-A;TY1A-PR1;TY1A-DR6;TY1A-ER1;TY1A-LR2;TY1A-PL;TY1A-NL2;TY1A-DR2;TY1A-MR1;TY1B-NL1;TY1A-NL1	___MESQQLSQHSPISHGSACASVTSKEVHT
-0.985759	NaN	0.827738	0.978562	NaN	-0.132562	-0.182737	NaN	-0.658606	0.306612	S	3			Casein kinase I substrate motif;G protein-coupled receptor kinase 1 substrate motif;GSK3 kinase substrate motif	0.985946	6.12641e-05	85.881	65.152	925.71	-0.71759	16	7.27978	6.94484	NaN	6.5585	6.30582	NaN	6.00557	6.00531	NaN	6.27049	5.85021	P0C2I3;P0C2I5;P0C2I9;Q03612;Q12414;Q07793;O74302;P0CX57;P0CX58;P0CX70;P0CX71;P0CX72;P0CX73;Q12470;Q03964;Q04215;Q12112;Q12391	16;16;16;16;16;16;16;16;16;16;16;16;16;16;16;16;16;16	P0C2I3;Q12112	Transposon Ty1-DR6 Gag-Pol polyprotein;Capsid protein;Ty1 protease;Integrase;Reverse transcriptase/ribonuclease H;Transposon Ty1-LR2 Gag-Pol polyprotein;Capsid protein;Ty1 protease;Integrase;Reverse transcriptase/ribonuclease H;Transposon Ty1-PR1 Gag-Pol polyprotein;Capsid protein;Ty1 protease;Integrase;Reverse transcriptase/ribonuclease H;Transposon Ty1-ER1 Gag-Pol polyprotein;Capsid protein;Ty1…	TY1B-DR6;TY1B-LR2;TY1B-PR1;TY1B-ER1;TY1B-PL;TY1B-DR4;TY1A-DR4;TY1A-A;TY1A-PR1;TY1A-DR6;TY1A-ER1;TY1A-LR2;TY1A-PL;TY1A-NL2;TY1A-DR2;TY1A-MR1;TY1B-NL1;TY1A-NL1	MESQQLSQHSPISHGSACASVTSKEVHTNQD
-0.985759	NaN	NaN	NaN	NaN	NaN	-0.131313	NaN	NaN	NaN	S	3			Casein kinase I substrate motif;Casein kinase II substrate motif;MAPKAPK2 kinase substrate motif	0.818612	5.50146e-07	102.48	47.537	952.365	-0.1601	20	7.28616	7.25737	NaN	NaN	NaN	NaN	NaN	6.09328	NaN	NaN	NaN	P0C2I3;P0C2I5;P0C2I9;Q03612;Q12414;Q07793;O74302;P0CX57;P0CX58;P0CX70;P0CX71;P0CX72;P0CX73;Q12470;Q03964;Q04215;Q12112;Q12391	20;20;20;20;20;20;20;20;20;20;20;20;20;20;20;20;20;20	P0C2I3;Q12112	Transposon Ty1-DR6 Gag-Pol polyprotein;Capsid protein;Ty1 protease;Integrase;Reverse transcriptase/ribonuclease H;Transposon Ty1-LR2 Gag-Pol polyprotein;Capsid protein;Ty1 protease;Integrase;Reverse transcriptase/ribonuclease H;Transposon Ty1-PR1 Gag-Pol polyprotein;Capsid protein;Ty1 protease;Integrase;Reverse transcriptase/ribonuclease H;Transposon Ty1-ER1 Gag-Pol polyprotein;Capsid protein;Ty1…	TY1B-DR6;TY1B-LR2;TY1B-PR1;TY1B-ER1;TY1B-PL;TY1B-DR4;TY1A-DR4;TY1A-A;TY1A-PR1;TY1A-DR6;TY1A-ER1;TY1A-LR2;TY1A-PL;TY1A-NL2;TY1A-DR2;TY1A-MR1;TY1B-NL1;TY1A-NL1	QLSQHSPISHGSACASVTSKEVHTNQDPLDV
-0.603512	-0.00993102	-0.957188	-0.580094	0.338225	-0.655808	-0.242328	-0.604696	-0.507911	0.00158601	S	3			Casein kinase II substrate motif;MAPKAPK2 kinase substrate motif;PKA kinase substrate motif;PKC kinase substrate motif	0.985131	3.08141e-08	129.51	103.88	750.647	0.27653	1004	8.22487	6.91961	6.92	7.21688	6.76489	7.27093	7.17053	7.29704	7.41787	7.40844	7.37723	P0C2I3;P0C2I5;P0C2I9;Q03612;Q12414;Q07793;P0C2I6;P0C2J1;P47098;Q03434;Q12269;P47100;Q12141;P0C2I7;Q12273;Q04711;Q03855;P0C2J0;P0C2I2;Q04670;Q92393;Q12316	1004;1004;1004;1004;1004;1004;1004;1004;1004;1004;1004;1004;1004;1004;1004;1004;1004;1005;1004;1004;1004;1004	P0C2I3;P0C2I6;P0C2J1;P47098;Q03855;Q12316	Transposon Ty1-DR6 Gag-Pol polyprotein;Capsid protein;Ty1 protease;Integrase;Reverse transcriptase/ribonuclease H;Transposon Ty1-LR2 Gag-Pol polyprotein;Capsid protein;Ty1 protease;Integrase;Reverse transcriptase/ribonuclease H;Transposon Ty1-PR1 Gag-Pol polyprotein;Capsid protein;Ty1 protease;Integrase;Reverse transcriptase/ribonuclease H;Transposon Ty1-ER1 Gag-Pol polyprotein;Capsid protein;Ty1…	TY1B-DR6;TY1B-LR2;TY1B-PR1;TY1B-ER1;TY1B-PL;TY1B-DR4;TY1B-LR3;TY1B-PR3;TY1B-JR1;TY1B-ML2;TY1B-GR2;TY1B-JR2;TY1B-GR1;TY1B-LR4;TY1B-OL;TY1B-ML1;TY1B-DR1;TY1B-PR2;TY1B-DR5;TY1B-MR2;TY1B-OR;TY1B-GR3	DPNISESNILPSKKRSSTPQISNIESTGSGG
-0.0620229	0.666484	-1.33134	-0.368663	-0.213136	-0.229907	-0.61595	-0.530385	0.778797	-0.0244285	S	3			MDC1 BRCT domain binding motif;PAK2 kinase substrate motif;Pim1 kinase substrate sequence;PKA kinase substrate motif;PKC kinase substrate motif;Plk1 PBD domain binding motif	0.960642	3.62997e-24	169.08	169.08	723.991	-0.32763	1005	8.17029	7.00009	6.94686	7.00988	6.74565	7.19835	7.14461	7.21032	7.31888	7.3429	7.38975	P0C2I3;P0C2I5;P0C2I9;Q03612;Q12414;Q07793;P0C2I6;P0C2J1;P47098;Q03434;Q12269;P47100;Q12141;P0C2I7;Q12273;Q04711;Q03855;P0C2J0;P0C2I2;Q04670;Q92393;Q12316	1005;1005;1005;1005;1005;1005;1005;1005;1005;1005;1005;1005;1005;1005;1005;1005;1005;1006;1005;1005;1005;1005	P0C2I3;P0C2I6;P0C2J1;P47098;Q03855;Q12316	Transposon Ty1-DR6 Gag-Pol polyprotein;Capsid protein;Ty1 protease;Integrase;Reverse transcriptase/ribonuclease H;Transposon Ty1-LR2 Gag-Pol polyprotein;Capsid protein;Ty1 protease;Integrase;Reverse transcriptase/ribonuclease H;Transposon Ty1-PR1 Gag-Pol polyprotein;Capsid protein;Ty1 protease;Integrase;Reverse transcriptase/ribonuclease H;Transposon Ty1-ER1 Gag-Pol polyprotein;Capsid protein;Ty1…	TY1B-DR6;TY1B-LR2;TY1B-PR1;TY1B-ER1;TY1B-PL;TY1B-DR4;TY1B-LR3;TY1B-PR3;TY1B-JR1;TY1B-ML2;TY1B-GR2;TY1B-JR2;TY1B-GR1;TY1B-LR4;TY1B-OL;TY1B-ML1;TY1B-DR1;TY1B-PR2;TY1B-DR5;TY1B-MR2;TY1B-OR;TY1B-GR3	PNISESNILPSKKRSSTPQISNIESTGSGGM
0.768841	NaN	NaN	-0.249445	0.283685	NaN	NaN	-0.700732	-0.808008	NaN	S	2			Casein kinase II substrate motif;CDK kinase substrate motif_minimal;CDK kinase substrate motif_minimal_pS;ERK1,2 kinase substrate motif;Growth associated histone HI kinase substrate motif;GSK-3, ERK1, ERK2, CDK5 substrate motif;WW domain binding motif	0.775778	2.74419e-22	153.36	69.98	1142.04	-0.16238	1093	7.57558	7.04175	NaN	NaN	7.07419	6.93703	NaN	NaN	6.4042	6.55342	NaN	P0C2I3;P0C2I5;P0C2I9;Q03612;Q12414;Q07793;P0C2I6;P0C2J1;P47098;Q03434;Q12269;P47100;Q12141;P0C2I7;Q12273;Q04711;Q03855;P0C2J0;P0C2I2;Q04670;Q92393;Q99231	1093;1093;1093;1093;1093;1093;1093;1093;1093;1093;1093;1093;1093;1093;1093;1093;1093;1094;1093;1093;1093;1093	P0C2I3;P0C2I6;P0C2J1;P47098;Q03855;Q99231	Transposon Ty1-DR6 Gag-Pol polyprotein;Capsid protein;Ty1 protease;Integrase;Reverse transcriptase/ribonuclease H;Transposon Ty1-LR2 Gag-Pol polyprotein;Capsid protein;Ty1 protease;Integrase;Reverse transcriptase/ribonuclease H;Transposon Ty1-PR1 Gag-Pol polyprotein;Capsid protein;Ty1 protease;Integrase;Reverse transcriptase/ribonuclease H;Transposon Ty1-ER1 Gag-Pol polyprotein;Capsid protein;Ty1…	TY1B-DR6;TY1B-LR2;TY1B-PR1;TY1B-ER1;TY1B-PL;TY1B-DR4;TY1B-LR3;TY1B-PR3;TY1B-JR1;TY1B-ML2;TY1B-GR2;TY1B-JR2;TY1B-GR1;TY1B-LR4;TY1B-OL;TY1B-ML1;TY1B-DR1;TY1B-PR2;TY1B-DR5;TY1B-MR2;TY1B-OR;TY1B-DR3	PQISDQETEKRIIHRSPSIDASPPENNSSHN
0.714399	0.48656	-0.916616	-0.249068	0.212507	-0.709528	-0.199852	-0.695068	-0.689823	-0.306591	S	3			14-3-3 domain binding motif;Calmodulin-dependent protein kinase II alpha substrate motif;Calmodulin-dependent protein kinase II substrate motif;Calmodulin-dependent protein kinase IV substrate motif;Chk1 kinase substrate motif;DNA dependent Protein kinase substrate motif;G protein-coupled receptor kinase 1 substrate motif;GSK3 kinase substrate motif;Phosphorylase kinase substrate motif;PKA kinase…	0.889935	9.57189e-31	175.65	164.94	761.693	0.072416	1095	8.50885	7.36188	7.20339	7.77463	7.60727	7.47026	7.44031	7.41372	7.5824	7.5908	7.37177	P0C2I3;P0C2I5;P0C2I9;Q03612;Q12414;Q07793;P0C2I6;P0C2J1;P47098;Q03434;Q12269;P47100;Q12141;P0C2I7;Q12273;Q04711;Q03855;P0C2J0;P0C2I2;Q04670;Q92393;Q99231	1095;1095;1095;1095;1095;1095;1095;1095;1095;1095;1095;1095;1095;1095;1095;1095;1095;1096;1095;1095;1095;1095	P0C2I3;P0C2I6;P0C2J1;P47098;Q03855;Q99231	Transposon Ty1-DR6 Gag-Pol polyprotein;Capsid protein;Ty1 protease;Integrase;Reverse transcriptase/ribonuclease H;Transposon Ty1-LR2 Gag-Pol polyprotein;Capsid protein;Ty1 protease;Integrase;Reverse transcriptase/ribonuclease H;Transposon Ty1-PR1 Gag-Pol polyprotein;Capsid protein;Ty1 protease;Integrase;Reverse transcriptase/ribonuclease H;Transposon Ty1-ER1 Gag-Pol polyprotein;Capsid protein;Ty1…	TY1B-DR6;TY1B-LR2;TY1B-PR1;TY1B-ER1;TY1B-PL;TY1B-DR4;TY1B-LR3;TY1B-PR3;TY1B-JR1;TY1B-ML2;TY1B-GR2;TY1B-JR2;TY1B-GR1;TY1B-LR4;TY1B-OL;TY1B-ML1;TY1B-DR1;TY1B-PR2;TY1B-DR5;TY1B-MR2;TY1B-OR;TY1B-DR3	ISDQETEKRIIHRSPSIDASPPENNSSHNIV
0.0695647	1.01749	-0.422192	0.0193461	0.420078	-0.384395	-0.0759609	-0.423429	-0.553553	-0.108301	S	2			Casein kinase II substrate motif;G protein-coupled receptor kinase 1 substrate motif	0.999646	9.98103e-116	121.82	87.932	727.824	0.56591	1081	8.16414	7.13558	7.08536	7.44126	7.28794	6.96082	7.12238	7.01127	7.2108	7.20246	6.91511	P0C2I3;P0C2I5;P0C2I9;Q03612;Q12414;Q07793;P0C2I6;P0C2J1;P47098;Q03434;Q12269;P47100;Q12141;P0C2I7;Q12273;Q04711;Q03855;P0C2J0;P0C2I2;Q04670;Q92393;Q99231	1081;1081;1081;1081;1081;1081;1081;1081;1081;1081;1081;1081;1081;1081;1081;1081;1081;1082;1081;1081;1081;1081	P0C2I3;P0C2I6;P0C2J1;P47098;Q03855;Q99231	Transposon Ty1-DR6 Gag-Pol polyprotein;Capsid protein;Ty1 protease;Integrase;Reverse transcriptase/ribonuclease H;Transposon Ty1-LR2 Gag-Pol polyprotein;Capsid protein;Ty1 protease;Integrase;Reverse transcriptase/ribonuclease H;Transposon Ty1-PR1 Gag-Pol polyprotein;Capsid protein;Ty1 protease;Integrase;Reverse transcriptase/ribonuclease H;Transposon Ty1-ER1 Gag-Pol polyprotein;Capsid protein;Ty1…	TY1B-DR6;TY1B-LR2;TY1B-PR1;TY1B-ER1;TY1B-PL;TY1B-DR4;TY1B-LR3;TY1B-PR3;TY1B-JR1;TY1B-ML2;TY1B-GR2;TY1B-JR2;TY1B-GR1;TY1B-LR4;TY1B-OL;TY1B-ML1;TY1B-DR1;TY1B-PR2;TY1B-DR5;TY1B-MR2;TY1B-OR;TY1B-DR3	ISSTGGTNNKTVPQISDQETEKRIIHRSPSI
-1.30475	0.193078	-1.44026	-0.680012	-0.0336729	-0.88172	-0.241424	-0.463271	-0.500728	0.0976109	S	2			Calmodulin-dependent protein kinase II substrate motif;Casein kinase I substrate motif;Casein kinase II substrate motif;CDK kinase substrate motif_minimal;CDK kinase substrate motif_minimal_pS;Chk1 kinase substrate motif;ERK1,2 kinase substrate motif;G protein-coupled receptor kinase 1 substrate motif;GSK3 kinase substrate motif;GSK-3, ERK1, ERK2, CDK5 substrate motif;MAPKAPK2 kinase substrate mo…	0.999995	3.37274e-114	271.64	216.3	968.912	-0.064491	960	8.56451	7.79982	7.16867	7.78055	7.62962	7.40228	7.5137	7.38222	7.72411	7.52989	7.23684	P0C2I6;P0C2J1	960;960	P0C2I6;P0C2J1	Transposon Ty1-LR3 Gag-Pol polyprotein;Capsid protein;Ty1 protease;Integrase;Reverse transcriptase/ribonuclease H;Transposon Ty1-PR3 Gag-Pol polyprotein;Capsid protein;Ty1 protease;Integrase;Reverse transcriptase/ribonuclease H	TY1B-LR3;TY1B-PR3	ELHPEQPRNVLSKAVSPTDSTPPSTHTEDSK
[truncated: 2,756 more rows]
