# Supplementary material for: PP2ACdc55 Phosphatase Imposes Ordered Cell-Cycle Phosphorylation by Opposing Threonine Phosphorylation
Source: Mol Cell. 2017 Feb 2;65(3):393–402.e3. doi: 10.1016/j.molcel.2016.12.018 (PMC5296252; doi:10.1016/j.molcel.2016.12.018)
Supplement: Data S3. Abridged Mass Spectrometry Data Comparing the Phosphosite Abundance in a Wild-Type Strain between G2 and M, Related to Figure S4D [file mmc4.xlsx]

## Sheet: Peptides
Ratio H/L normalized 1: G2=L, M=H	Ratio H/L normalized 2: G2=H, M=L	Ratio H/L normalized 3: Asynchronous	Amino acid	Charge	Reverse	Contaminant	Motifs	Localization prob	PEP	Score	Score for localization	m/z	Mass error [ppm]	Position	Intensity	Intensity 1: G2=L, M=H	Intensity 2: G2=H, M=L	Intensity 3: Asynchronous	Proteins	Positions within proteins	Leading proteins	Protein names	Gene names	Sequence window
0.28889	0.142609	0.946207	S	2			Casein kinase II substrate motif;G protein-coupled receptor kinase 1 substrate motif	1	2.41946e-77	258.16	258.16	757.789	0.84822	366	8.46799	8.11521	6.9377	8.18952	D6VTK4	366	D6VTK4	Pheromone alpha factor receptor	STE2	RKETTSDKHSERTFVSETADDIEKNQFYQLP
-0.184457	-0.0403189	0.466549	S	3			b-Adrenergic Receptor kinase substrate motif	0.999958	2.61677e-72	234.73	148.41	755.643	0.074013	331	8.59509	8.36547	7.17292	8.16658	D6VTK4	331	D6VTK4	Pheromone alpha factor receptor	STE2	TDRFYPGTLSSFQTDSINNDAKSSLRSRLYD
0.295018	-0.0730594	0.579084	S	2			Casein kinase II substrate motif;PKA kinase substrate motif;PKC kinase substrate motif	1	1.16348e-05	166.62	166.62	574.755	-0.073951	398	8.47611	8.10616	7.27457	8.18409	D6VTK4	398	D6VTK4	Pheromone alpha factor receptor	STE2	PTSSKNTRIGPFADASYKEGEVEPVDMYTPD
-0.279564	0.250477	0.0875986	S	3			14-3-3 domain binding motif;Calmodulin-dependent protein kinase II substrate motif;Casein kinase II substrate motif;Phosphorylase kinase substrate motif;PKA kinase substrate motif;PKC kinase substrate motif;Pyruvate dehydrogenase kinase substrate motif	1	1.15573e-12	157.57	38.511	597.931	-0.73921	15	7.94395	7.25423	7.41646	7.64194	O13297	15	O13297	mRNA-capping enzyme subunit beta	CET1	_MSYTDNPPQTKRALSLDDLVNHDENEKVKL
-0.13005	-0.202572	-0.668524	S	3			CDK kinase substrate motif_minimal;CDK kinase substrate motif_minimal_pS;ERK1,2 kinase substrate motif;GSK-3, ERK1, ERK2, CDK5 substrate motif;WW domain binding motif	0.906764	1.53217e-28	105.19	86.467	621.628	-0.075024	162	7.88394	7.70228	6.78847	7.30153	O13516;P05755	162;162	O13516;P05755	40S ribosomal protein S9-A;40S ribosomal protein S9-B	RPS9A;RPS9B	MVRLDSEKHIDFAPTSPFGGARPGRVARRNA
-0.0584279	0.432532	-0.0275867	S	2			Casein kinase II substrate motif	0.997164	1.74793e-110	260.41	247.64	1077.95	0.64389	404	7.47048	7.11902	6.89949	6.92727	O13535;P0C2I3;P0C2I5;Q12414;Q03612;P0C2I7;P0C2I6;P0C2J1;P47100;Q03855;Q04670;Q92393;Q04711;Q04706;Q07793;Q12273;Q12316;Q92392	442;404;404;404;404;404;404;404;404;404;404;404;404;404;404;404;404;404	O13535;P0C2I3;P0C2I6;P0C2J1;P47100;Q03855;Q04670;Q04711;Q07793;Q12273;Q12316;Q92392	Transposon Ty1-H Gag-Pol polyprotein;Capsid protein;Ty1 protease;Integrase;Reverse transcriptase/ribonuclease H;Transposon Ty1-DR6 Gag-Pol polyprotein;Capsid protein;Ty1 protease;Integrase;Reverse transcriptase/ribonuclease H;Transposon Ty1-LR2 Gag-Pol polyprotein;Capsid protein;Ty1 protease;Integrase;Reverse transcriptase/ribonuclease H;Transposon Ty1-PL Gag-Pol polyprotein;Capsid protein;Ty1 pr…	TY1B-H;TY1B-DR6;TY1B-LR2;TY1B-PL;TY1B-ER1;TY1B-LR4;TY1B-LR3;TY1B-PR3;TY1B-JR2;TY1B-DR1;TY1B-MR2;TY1B-OR;TY1B-ML1;TY1A-ML1;TY1B-DR4;TY1B-OL;TY1B-GR3;TY1A-OL	KTNNSKSKTARAHNVSTSNNSPSTDNDSISK
0.0136409	0.786847	0.367259	S	3			Casein kinase I substrate motif;Casein kinase II substrate motif;G protein-coupled receptor kinase 1 substrate motif	0.843355	2.36343e-20	128.88	106.63	718.969	0.95469	406	8.05285	7.85244	7.11341	7.45882	O13535;P0C2I3;P0C2I5;Q12414;Q03612;P0C2I7;P0C2I6;P0C2J1;P47100;Q03855;Q04670;Q92393;Q04711;Q04706;Q07793;Q12273;Q12316;Q92392	444;406;406;406;406;406;406;406;406;406;406;406;406;406;406;406;406;406	O13535;P0C2I3;P0C2I6;P0C2J1;P47100;Q03855;Q04670;Q04711;Q07793;Q12273;Q12316;Q92392	Transposon Ty1-H Gag-Pol polyprotein;Capsid protein;Ty1 protease;Integrase;Reverse transcriptase/ribonuclease H;Transposon Ty1-DR6 Gag-Pol polyprotein;Capsid protein;Ty1 protease;Integrase;Reverse transcriptase/ribonuclease H;Transposon Ty1-LR2 Gag-Pol polyprotein;Capsid protein;Ty1 protease;Integrase;Reverse transcriptase/ribonuclease H;Transposon Ty1-PL Gag-Pol polyprotein;Capsid protein;Ty1 pr…	TY1B-H;TY1B-DR6;TY1B-LR2;TY1B-PL;TY1B-ER1;TY1B-LR4;TY1B-LR3;TY1B-PR3;TY1B-JR2;TY1B-DR1;TY1B-MR2;TY1B-OR;TY1B-ML1;TY1A-ML1;TY1B-DR4;TY1B-OL;TY1B-GR3;TY1A-OL	NNSKSKTARAHNVSTSNNSPSTDNDSISKST
-0.328272	0.72927	-0.0990772	S	3			Casein kinase I substrate motif;Casein kinase II substrate motif;CDK kinase substrate motif_minimal;CDK kinase substrate motif_minimal_pS;ERK1,2 kinase substrate motif;GSK-3, ERK1, ERK2, CDK5 substrate motif;WW domain binding motif	0.999369	4.31654e-202	316.12	134.62	718.969	-0.92305	409	8.03056	7.8262	7.48019	7.00255	O13535;P0C2I3;P0C2I5;Q12414;Q03612;P0C2I7;P0C2I6;P0C2J1;P47100;Q03855;Q04670;Q92393;Q04711;Q04706;Q07793;Q12273;Q12316;Q92392	447;409;409;409;409;409;409;409;409;409;409;409;409;409;409;409;409;409	O13535;P0C2I3;P0C2I6;P0C2J1;P47100;Q03855;Q04670;Q04711;Q07793;Q12273;Q12316;Q92392	Transposon Ty1-H Gag-Pol polyprotein;Capsid protein;Ty1 protease;Integrase;Reverse transcriptase/ribonuclease H;Transposon Ty1-DR6 Gag-Pol polyprotein;Capsid protein;Ty1 protease;Integrase;Reverse transcriptase/ribonuclease H;Transposon Ty1-LR2 Gag-Pol polyprotein;Capsid protein;Ty1 protease;Integrase;Reverse transcriptase/ribonuclease H;Transposon Ty1-PL Gag-Pol polyprotein;Capsid protein;Ty1 pr…	TY1B-H;TY1B-DR6;TY1B-LR2;TY1B-PL;TY1B-ER1;TY1B-LR4;TY1B-LR3;TY1B-PR3;TY1B-JR2;TY1B-DR1;TY1B-MR2;TY1B-OR;TY1B-ML1;TY1A-ML1;TY1B-DR4;TY1B-OL;TY1B-GR3;TY1A-OL	KSKTARAHNVSTSNNSPSTDNDSISKSTTEP
-0.102264	0.598746	0.367259	S	3			DNA dependent Protein kinase substrate motif	0.892736	1.57063e-152	285.13	165.16	718.969	-1.1047	411	8.65699	8.49624	8.0479	7.45882	O13535;P0C2I3;P0C2I5;Q12414;Q03612;P0C2I7;P0C2I6;P0C2J1;P47100;Q03855;Q04670;Q92393;Q04711;Q04706;Q07793;Q12273;Q12316;Q92392	449;411;411;411;411;411;411;411;411;411;411;411;411;411;411;411;411;411	O13535;P0C2I3;P0C2I6;P0C2J1;P47100;Q03855;Q04670;Q04711;Q07793;Q12273;Q12316;Q92392	Transposon Ty1-H Gag-Pol polyprotein;Capsid protein;Ty1 protease;Integrase;Reverse transcriptase/ribonuclease H;Transposon Ty1-DR6 Gag-Pol polyprotein;Capsid protein;Ty1 protease;Integrase;Reverse transcriptase/ribonuclease H;Transposon Ty1-LR2 Gag-Pol polyprotein;Capsid protein;Ty1 protease;Integrase;Reverse transcriptase/ribonuclease H;Transposon Ty1-PL Gag-Pol polyprotein;Capsid protein;Ty1 pr…	TY1B-H;TY1B-DR6;TY1B-LR2;TY1B-PL;TY1B-ER1;TY1B-LR4;TY1B-LR3;TY1B-PR3;TY1B-JR2;TY1B-DR1;TY1B-MR2;TY1B-OR;TY1B-ML1;TY1A-ML1;TY1B-DR4;TY1B-OL;TY1B-GR3;TY1A-OL	KTARAHNVSTSNNSPSTDNDSISKSTTEPIQ
-0.18917	0.0713507	-0.0752008	S	2			b-Adrenergic Receptor kinase substrate motif;Casein kinase I substrate motif;Casein kinase II substrate motif;G protein-coupled receptor kinase 1 substrate motif;GSK3 kinase substrate motif	0.98917	3.64462e-131	278.16	246.63	1077.95	-0.23874	416	7.91027	7.72464	6.38484	7.41268	O13535;P0C2I3;P0C2I5;Q12414;Q03612;P0C2I7;P0C2I6;P0C2J1;P47100;Q03855;Q04670;Q92393;Q04711;Q04706;Q07793;Q12273;Q12316;Q92392	454;416;416;416;416;416;416;416;416;416;416;416;416;416;416;416;416;416	O13535;P0C2I3;P0C2I6;P0C2J1;P47100;Q03855;Q04670;Q04711;Q07793;Q12273;Q12316;Q92392	Transposon Ty1-H Gag-Pol polyprotein;Capsid protein;Ty1 protease;Integrase;Reverse transcriptase/ribonuclease H;Transposon Ty1-DR6 Gag-Pol polyprotein;Capsid protein;Ty1 protease;Integrase;Reverse transcriptase/ribonuclease H;Transposon Ty1-LR2 Gag-Pol polyprotein;Capsid protein;Ty1 protease;Integrase;Reverse transcriptase/ribonuclease H;Transposon Ty1-PL Gag-Pol polyprotein;Capsid protein;Ty1 pr…	TY1B-H;TY1B-DR6;TY1B-LR2;TY1B-PL;TY1B-ER1;TY1B-LR4;TY1B-LR3;TY1B-PR3;TY1B-JR2;TY1B-DR1;TY1B-MR2;TY1B-OR;TY1B-ML1;TY1A-ML1;TY1B-DR4;TY1B-OL;TY1B-GR3;TY1A-OL	HNVSTSNNSPSTDNDSISKSTTEPIQLNNKH
-0.564713	0.462995	-0.155068	S	3			Calmodulin-dependent protein kinase II substrate motif;Calmodulin-dependent protein kinase II substrate motif;Calmodulin-dependent protein kinase II substrate motif;Casein kinase I substrate motif;Casein kinase I substrate motif;Casein kinase I substrate motif;Casein kinase II substrate motif;Casein kinase II substrate motif;Casein kinase II substrate motif;CDK kinase substrate motif_minimal;CDK …	0.999652	8.16632e-109	257.72	100.67	698.311	-0.023344	960	9.34622	9.21107	8.50938	8.43199	O13535;P0C2I3;P0C2I5;Q12414;Q03612;P0C2I7;O13527;P47100;Q03855;Q04214;Q04670;Q92393;Q04711;Q07793;Q12112;Q12273;Q12316;Q12490;Q99231	998;960;960;960;960;960;401;960;960;960;960;960;960;960;960;960;960;960;960	O13535;P0C2I3;P47100;Q03855;Q04214;Q04670;Q04711;Q07793;Q12112;Q12273;Q12316;Q12490;Q99231	Transposon Ty1-H Gag-Pol polyprotein;Capsid protein;Ty1 protease;Integrase;Reverse transcriptase/ribonuclease H;Transposon Ty1-DR6 Gag-Pol polyprotein;Capsid protein;Ty1 protease;Integrase;Reverse transcriptase/ribonuclease H;Transposon Ty1-LR2 Gag-Pol polyprotein;Capsid protein;Ty1 protease;Integrase;Reverse transcriptase/ribonuclease H;Transposon Ty1-PL Gag-Pol polyprotein;Capsid protein;Ty1 pr…	TY1B-H;TY1B-DR6;TY1B-LR2;TY1B-PL;TY1B-ER1;TY1B-LR4;TY1B-A;TY1B-JR2;TY1B-DR1;TY1B-MR1;TY1B-MR2;TY1B-OR;TY1B-ML1;TY1B-DR4;TY1B-NL1;TY1B-OL;TY1B-GR3;TY1B-BL;TY1B-DR3	ELHPEQLRNVLSKAVSPTDSTPPSTHTEDSK;ELHPEQPRNVLSKAVSPTDSTPPSTHTEDSK;ELYPEQPRNVLSKAVSPTDSTPPSTHTEDSK
-0.802386	0.125519	0.016639	S	3			b-Adrenergic Receptor kinase substrate motif;b-Adrenergic Receptor kinase substrate motif;G protein-coupled receptor kinase 1 substrate motif;G protein-coupled receptor kinase 1 substrate motif;GSK3 kinase substrate motif;GSK3 kinase substrate motif;MAPKAPK2 kinase substrate motif;MAPKAPK2 kinase substrate motif	0.777892	2.13544e-94	134.85	77.959	724.966	0.093591	964	7.65038	7.53419	6.79037	6.63572	O13535;P0C2I3;P0C2I5;Q12414;Q03612;P0C2I7;O13527;P47100;Q03855;Q04214;Q04670;Q92393;Q04711;Q07793;Q12112;Q12273;Q12316;Q12490;Q99231	1002;964;964;964;964;964;405;964;964;964;964;964;964;964;964;964;964;964;964	O13535;P0C2I3;P47100;Q03855;Q04214;Q04670;Q04711;Q07793;Q12112;Q12273;Q12316;Q12490;Q99231	Transposon Ty1-H Gag-Pol polyprotein;Capsid protein;Ty1 protease;Integrase;Reverse transcriptase/ribonuclease H;Transposon Ty1-DR6 Gag-Pol polyprotein;Capsid protein;Ty1 protease;Integrase;Reverse transcriptase/ribonuclease H;Transposon Ty1-LR2 Gag-Pol polyprotein;Capsid protein;Ty1 protease;Integrase;Reverse transcriptase/ribonuclease H;Transposon Ty1-PL Gag-Pol polyprotein;Capsid protein;Ty1 pr…	TY1B-H;TY1B-DR6;TY1B-LR2;TY1B-PL;TY1B-ER1;TY1B-LR4;TY1B-A;TY1B-JR2;TY1B-DR1;TY1B-MR1;TY1B-MR2;TY1B-OR;TY1B-ML1;TY1B-DR4;TY1B-NL1;TY1B-OL;TY1B-GR3;TY1B-BL;TY1B-DR3	EQLRNVLSKAVSPTDSTPPSTHTEDSKRVSK;EQPRNVLSKAVSPTDSTPPSTHTEDSKRVSK
1.73335	-0.786024	-0.0443152	S	3			Casein kinase II substrate motif;Casein kinase II substrate motif;G protein-coupled receptor kinase 1 substrate motif;G protein-coupled receptor kinase 1 substrate motif	0.999748	3.0862e-70	236.27	145.46	574.605	0.2454	993	8.44325	8.31568	7.35422	7.68149	O13535;P0C2I3;P0C2I5;Q12414;Q03612;P0C2I7;O13527;P0C2I6;P0C2J1;P47100;Q03855;Q04214;Q04670;Q92393;Q04711;Q07793;Q12273;Q12316;Q12490;Q99231	1031;993;993;993;993;993;434;993;993;993;993;993;993;993;993;993;993;993;993;993	O13535;P0C2I3;P0C2I6;P0C2J1;P47100;Q03855;Q04214;Q04670;Q04711;Q07793;Q12273;Q12316;Q12490;Q99231	Transposon Ty1-H Gag-Pol polyprotein;Capsid protein;Ty1 protease;Integrase;Reverse transcriptase/ribonuclease H;Transposon Ty1-DR6 Gag-Pol polyprotein;Capsid protein;Ty1 protease;Integrase;Reverse transcriptase/ribonuclease H;Transposon Ty1-LR2 Gag-Pol polyprotein;Capsid protein;Ty1 protease;Integrase;Reverse transcriptase/ribonuclease H;Transposon Ty1-PL Gag-Pol polyprotein;Capsid protein;Ty1 pr…	TY1B-H;TY1B-DR6;TY1B-LR2;TY1B-PL;TY1B-ER1;TY1B-LR4;TY1B-A;TY1B-LR3;TY1B-PR3;TY1B-JR2;TY1B-DR1;TY1B-MR1;TY1B-MR2;TY1B-OR;TY1B-ML1;TY1B-DR4;TY1B-OL;TY1B-GR3;TY1B-BL;TY1B-DR3	SEINLRAPREVDPNISESNILPSKKRSSTPQ;SKTNIRAPREVDPNISESNILPSKKRSSTPQ
1.12015	-0.389281	-0.511012	S	2			Casein kinase II substrate motif	0.999361	7.85063e-25	176.11	176.11	860.383	0.28563	36	7.92826	7.80477	7.14829	6.83957	O13535;Q03855;Q04670;Q92393;Q04711;Q04706;Q12112;Q12316;Q99231;Q12441	36;36;36;36;36;36;36;36;36;36	O13535;Q03855;Q04670;Q04711;Q12112;Q12316;Q99231	Transposon Ty1-H Gag-Pol polyprotein;Capsid protein;Ty1 protease;Integrase;Reverse transcriptase/ribonuclease H;Transposon Ty1-DR1 Gag-Pol polyprotein;Capsid protein;Ty1 protease;Integrase;Reverse transcriptase/ribonuclease H;Transposon Ty1-MR2 Gag-Pol polyprotein;Capsid protein;Ty1 protease;Integrase;Reverse transcriptase/ribonuclease H;Transposon Ty1-OR Gag-Pol polyprotein;Capsid protein;Ty1 pr…	TY1B-H;TY1B-DR1;TY1B-MR2;TY1B-OR;TY1B-ML1;TY1A-ML1;TY1B-NL1;TY1B-GR3;TY1B-DR3;TY1A-DR3	VTSKEVHTNQDPLDVSASKIQEYDKASTKAN
0.899872	-0.151795	-0.172831	S	3				0.683744	1.8553e-12	155.08	155.08	573.924	-0.26354	38	7.72509	7.40214	6.663	7.3665	O13535;Q03855;Q04670;Q92393;Q04711;Q04706;Q12112;Q12316;Q99231;Q12441	38;38;38;38;38;38;38;38;38;38	O13535;Q03855;Q04670;Q04711;Q12112;Q12316;Q99231	Transposon Ty1-H Gag-Pol polyprotein;Capsid protein;Ty1 protease;Integrase;Reverse transcriptase/ribonuclease H;Transposon Ty1-DR1 Gag-Pol polyprotein;Capsid protein;Ty1 protease;Integrase;Reverse transcriptase/ribonuclease H;Transposon Ty1-MR2 Gag-Pol polyprotein;Capsid protein;Ty1 protease;Integrase;Reverse transcriptase/ribonuclease H;Transposon Ty1-OR Gag-Pol polyprotein;Capsid protein;Ty1 pr…	TY1B-H;TY1B-DR1;TY1B-MR2;TY1B-OR;TY1B-ML1;TY1A-ML1;TY1B-NL1;TY1B-GR3;TY1B-DR3;TY1A-DR3	SKEVHTNQDPLDVSASKIQEYDKASTKANSQ
-0.186574	0.57947	-0.253378	S	3			Casein kinase I substrate motif;Casein kinase I substrate motif;Casein kinase I substrate motif;Casein kinase II substrate motif;Casein kinase II substrate motif;Casein kinase II substrate motif;G protein-coupled receptor kinase 1 substrate motif;G protein-coupled receptor kinase 1 substrate motif;G protein-coupled receptor kinase 1 substrate motif;MAPKAPK2 kinase substrate motif;MAPKAPK2 kinase …	0.821263	6.32922e-29	94.927	61.89	952.728	0.49428	1055	7.33274	6.93043	6.68661	6.91037	O13535;Q04214;Q12112;Q12316;Q12490	1093;1055;1055;1055;1055	O13535;Q04214;Q12112;Q12316;Q12490	Transposon Ty1-H Gag-Pol polyprotein;Capsid protein;Ty1 protease;Integrase;Reverse transcriptase/ribonuclease H;Transposon Ty1-MR1 Gag-Pol polyprotein;Capsid protein;Ty1 protease;Integrase;Reverse transcriptase/ribonuclease H;Transposon Ty1-NL1 Gag-Pol polyprotein;Capsid protein;Ty1 protease;Integrase;Reverse transcriptase/ribonuclease H;Transposon Ty1-GR3 Gag-Pol polyprotein;Capsid protein;Ty1 p…	TY1B-H;TY1B-MR1;TY1B-NL1;TY1B-GR3;TY1B-BL	SHASKSKDFRHSDSYSDNETNHTNVPISSTG;SHTSKSKDFRHSDSYSDNETNHTNVPISSTG;SYASKSKDFRHSDSYSDNETNHTNVPISSTG
-0.55349	0.278223	-0.830485	S	3			14-3-3 domain binding motif;Calmodulin-dependent protein kinase II alpha substrate motif;Calmodulin-dependent protein kinase II substrate motif;Calmodulin-dependent protein kinase IV substrate motif;Casein kinase I substrate motif;Casein kinase II substrate motif;Chk1 kinase substrate motif;DNA dependent Protein kinase substrate motif;G protein-coupled receptor kinase 1 substrate motif;GSK3 kinas…	0.881605	2.70566e-05	110.57	75.112	767.697	0.18712	1095	8.41689	8.29962	7.40166	7.56329	O13535;Q04214;Q12112;Q12316;Q12490	1133;1095;1095;1095;1095	O13535;Q04214;Q12112;Q12316;Q12490	Transposon Ty1-H Gag-Pol polyprotein;Capsid protein;Ty1 protease;Integrase;Reverse transcriptase/ribonuclease H;Transposon Ty1-MR1 Gag-Pol polyprotein;Capsid protein;Ty1 protease;Integrase;Reverse transcriptase/ribonuclease H;Transposon Ty1-NL1 Gag-Pol polyprotein;Capsid protein;Ty1 protease;Integrase;Reverse transcriptase/ribonuclease H;Transposon Ty1-GR3 Gag-Pol polyprotein;Capsid protein;Ty1 p…	TY1B-H;TY1B-MR1;TY1B-NL1;TY1B-GR3;TY1B-BL	TSEQETEKRIIHRSPSIDTSSSESNSLHHVV
-0.0977488	0.927366	0.658463	S	2			Casein kinase II substrate motif;MAPKAPK2 kinase substrate motif;Phosphorylase kinase substrate motif;PKA kinase substrate motif;PKC kinase substrate motif;Pyruvate dehydrogenase kinase substrate motif	1	1.48924e-62	245.15	232.6	629.266	0.87564	1181	8.2379	8.05454	7.2267	7.63041	O13535;P0C2I3;P0C2I5;Q12414;Q03612;P0C2I7;O13527;P0C2I6;P0C2J1;P47100;Q03855;Q04214;Q04670;Q92393;Q04711;Q07793;Q12112;Q12273;Q12316;Q12490;Q99231	1219;1181;1181;1181;1181;1181;622;1181;1181;1181;1181;1181;1181;1181;1181;1181;1181;1181;1181;1181;1181	O13535;P0C2I3;P0C2I6;P0C2J1;P47100;Q03855;Q04214;Q04670;Q04711;Q07793;Q12112;Q12273;Q12316;Q12490;Q99231	Transposon Ty1-H Gag-Pol polyprotein;Capsid protein;Ty1 protease;Integrase;Reverse transcriptase/ribonuclease H;Transposon Ty1-DR6 Gag-Pol polyprotein;Capsid protein;Ty1 protease;Integrase;Reverse transcriptase/ribonuclease H;Transposon Ty1-LR2 Gag-Pol polyprotein;Capsid protein;Ty1 protease;Integrase;Reverse transcriptase/ribonuclease H;Transposon Ty1-PL Gag-Pol polyprotein;Capsid protein;Ty1 pr…	TY1B-H;TY1B-DR6;TY1B-LR2;TY1B-PL;TY1B-ER1;TY1B-LR4;TY1B-A;TY1B-LR3;TY1B-PR3;TY1B-JR2;TY1B-DR1;TY1B-MR1;TY1B-MR2;TY1B-OR;TY1B-ML1;TY1B-DR4;TY1B-NL1;TY1B-OL;TY1B-GR3;TY1B-BL;TY1B-DR3	IGDSNAYTTINSKKRSLEDNETEIKVSRDTW
-0.535415	0.498251	-0.17371	S	3			MDC1 BRCT domain binding motif;MDC1 BRCT domain binding motif;PAK2 kinase substrate motif;PAK2 kinase substrate motif;Pim1 kinase substrate sequence;Pim1 kinase substrate sequence;PKA kinase substrate motif;PKA kinase substrate motif;PKC kinase substrate motif;PKC kinase substrate motif;Plk1 PBD domain binding motif;Plk1 PBD domain binding motif	0.948703	1.64269e-95	193.39	156.41	733.655	1.7244	1043	8.14317	8.09174	6.79461	6.96818	O13535;Q04214;Q12112	1043;1005;1005	O13535;Q04214;Q12112	Transposon Ty1-H Gag-Pol polyprotein;Capsid protein;Ty1 protease;Integrase;Reverse transcriptase/ribonuclease H;Transposon Ty1-MR1 Gag-Pol polyprotein;Capsid protein;Ty1 protease;Integrase;Reverse transcriptase/ribonuclease H;Transposon Ty1-NL1 Gag-Pol polyprotein;Capsid protein;Ty1 protease;Integrase;Reverse transcriptase/ribonuclease H	TY1B-H;TY1B-MR1;TY1B-NL1	PNISESNILPSKKRSSTPQISDIESTGSGGM;PNISKSNILPSKKRSSTPQISDIESTGSGGM
0.156397	0.705314	0.466549	S	3			Calmodulin-dependent protein kinase II substrate motif;Casein kinase II substrate motif;Chk1 kinase substrate motif;PKA kinase substrate motif;PKC kinase substrate motif	0.869656	2.47505e-05	80.355	80.355	1157.5	0.59631	261	8.20336	8.06111	6.46334	7.62014	O13535;P0C2I3;P0C2I5;Q12414;Q03612;P0C2I7;P0C2I6;P0C2J1;P47100;Q03855;Q04670;Q92393;Q04711;Q04706;Q07793;Q12273;Q12316;Q92392;Q99231;Q12441	299;261;261;261;261;261;261;261;261;261;261;261;261;261;261;261;261;261;261;261	O13535;P0C2I3;P0C2I6;P0C2J1;P47100;Q03855;Q04670;Q04711;Q07793;Q12273;Q12316;Q92392;Q99231	Transposon Ty1-H Gag-Pol polyprotein;Capsid protein;Ty1 protease;Integrase;Reverse transcriptase/ribonuclease H;Transposon Ty1-DR6 Gag-Pol polyprotein;Capsid protein;Ty1 protease;Integrase;Reverse transcriptase/ribonuclease H;Transposon Ty1-LR2 Gag-Pol polyprotein;Capsid protein;Ty1 protease;Integrase;Reverse transcriptase/ribonuclease H;Transposon Ty1-PL Gag-Pol polyprotein;Capsid protein;Ty1 pr…	TY1B-H;TY1B-DR6;TY1B-LR2;TY1B-PL;TY1B-ER1;TY1B-LR4;TY1B-LR3;TY1B-PR3;TY1B-JR2;TY1B-DR1;TY1B-MR2;TY1B-OR;TY1B-ML1;TY1A-ML1;TY1B-DR4;TY1B-OL;TY1B-GR3;TY1A-OL;TY1B-DR3;TY1A-DR3	TDIMKILSKSIEKMQSDTQEANDIVTLANLQ
-0.174312	-0.232193	-0.0884081	S	3			b-Adrenergic Receptor kinase substrate motif;PKA kinase substrate motif	0.999999	9.16605e-19	90.729	90.729	738.29	0.84474	65	7.67089	7.36152	7.02181	7.126	O13547	65	O13547	Covalently-linked cell wall protein 14	CCW14	CYCEHENSAVKKCLDSICPNNDADAAYSAFK
-0.0120243	0.142217	0.104873	S	2			b-Adrenergic Receptor kinase substrate motif;BARD1 BRCT domain binding motif;Casein kinase II substrate motif	0.999998	5.24989e-199	287.64	238.89	1153.45	-0.23009	135	9.13972	8.45411	8.70175	8.77217	O13563	135	O13563	26S proteasome regulatory subunit RPN13	RPN13	EIYNKMIGVLNNSSESDEEESNDEKQKAQDV
0.0610158	-0.157399	0.075738	S	2			Casein kinase II substrate motif;G protein-coupled receptor kinase 1 substrate motif;GSK3 kinase substrate motif	1	0.000130413	157.68	81.338	517.719	-0.49536	814	7.6846	7.35065	6.65019	7.33212	O13585	814	O13585	Dilute domain-containing protein YPR089W	YPR089W/YPR090W	IHDVNFKQRQNEPQISRTNSGTSDFTGDEDK
0.098689	-0.490943	-0.662643	S	3			CDK kinase substrate motif_minimal;CDK kinase substrate motif_minimal_pS;ERK1,2 kinase substrate motif;G protein-coupled receptor kinase 1 substrate motif;GSK-3, ERK1, ERK2, CDK5 substrate motif;WW domain binding motif	1	1.56532e-20	145.1	47.916	491.924	-0.17597	143	8.17351	7.85466	7.74385	7.34445	O14467	143	O14467	Multiprotein-bridging factor 1	MBF1	LERALGVKLRGNNIGSPLGAPKKK_______
0.121148	0.0513026	0.132906	S	3			Casein kinase II substrate motif;G protein-coupled receptor kinase 1 substrate motif;Pyruvate dehydrogenase kinase substrate motif	1	7.10446e-79	264.92	36.637	619.858	-0.0049517	2	7.69516	7.54491	6.72041	6.96573	O14467	2	O14467	Multiprotein-bridging factor 1	MBF1	______________MSDWDTNTIIGSRARAG
0.336283	-1.17345	0.120086	S	3			G protein-coupled receptor kinase 1 substrate motif;GSK3 kinase substrate motif	0.878475	4.41966e-35	152.17	48.626	1209.85	1.1532	18	7.86815	7.0558	7.26352	7.64444	O43137	18	O43137	Uncharacterized protein YBR085C-A	YBR085C-A	SALYKQSTNFTHSTGSFLQSAPVELTTVSGY
0.0776532	-0.00290272	0.037593	S	2			G protein-coupled receptor kinase 1 substrate motif	1	6.59224e-52	231.13	32.567	782.756	-0.55121	2	7.61517	6.66153	6.75134	7.49133	O94742	2	O94742	26S proteasome complex subunit SEM1	SEM1	______________MSTDVAAAQAQSKIDLT
0.34551	-0.213755	-0.026161	S	2			Casein kinase II substrate motif;Pyruvate dehydrogenase kinase substrate motif	1	4.9881e-71	236.96	236.96	934.954	-0.31437	12	8.04646	6.15924	7.71663	7.76169	O94742	12	O94742	26S proteasome complex subunit SEM1	SEM1	____MSTDVAAAQAQSKIDLTKKKNEEINKK
-0.010832	0.101919	-0.408761	S	3			Cdc2 kinase substrate motif;CDK kinase substrate motif;CDK kinase substrate motif_minimal;CDK kinase substrate motif_minimal_pS;CDK1,2,4,6 kinase substrate motif;ERK1,2 kinase substrate motif;Growth associated histone HI kinase substrate motif;GSK-3, ERK1, ERK2, CDK5 substrate motif;WW domain binding motif	1	1.27724e-14	157.98	126.4	784.106	0.53734	316	7.7375	7.3133	7.46349	6.69834	P00330	316	P00330	Alcohol dehydrogenase 1	ADH1	DTREALDFFARGLVKSPIKVVGLSTLPEIYE
-0.0961596	-0.165176	-0.120028	S	2			Casein kinase II substrate motif;Casein kinase II substrate motif	1	9.88732e-17	164.88	36.193	786.763	-0.52232	288	7.45232	7.0917	6.52377	7.10188	P00330;P00331	288;288	P00330;P00331	Alcohol dehydrogenase 1;Alcohol dehydrogenase 2	ADH1;ADH2	AGAKCCSDVFNQVVKSISIVGSYVGNRADTR;AGAKCSSDVFNHVVKSISIVGSYVGNRADTR
0.106884	-0.054662	-0.198692	S	3			14-3-3 domain binding motif;Calmodulin-dependent protein kinase II substrate motif;PKA kinase substrate motif;PKC kinase substrate motif	0.99871	6.20601e-18	165.17	49.31	512.551	0.82093	201	9.32852	8.77339	8.70976	9.01055	P00358;P00360;P00359	201;201;201	P00358;P00359	Glyceraldehyde-3-phosphate dehydrogenase 2;Glyceraldehyde-3-phosphate dehydrogenase 1;Glyceraldehyde-3-phosphate dehydrogenase 3	TDH2;TDH1;TDH3	VDGPSHKDWRGGRTASGNIIPSSTGAAKAVG
0.266876	-0.0601416	-0.105939	S	3			Casein kinase II substrate motif;DNA dependent Protein kinase substrate motif;G protein-coupled receptor kinase 1 substrate motif	0.932135	1.66961e-09	148.15	42.317	538.879	5.9072	207	7.82457	6.97711	6.79665	7.70774	P00358;P00360;P00359	207;207;207	P00358;P00359	Glyceraldehyde-3-phosphate dehydrogenase 2;Glyceraldehyde-3-phosphate dehydrogenase 1;Glyceraldehyde-3-phosphate dehydrogenase 3	TDH2;TDH1;TDH3	KDWRGGRTASGNIIPSSTGAAKAVGKVLPEL
-0.321369	-0.192002	-0.374804	S	2			G protein-coupled receptor kinase 1 substrate motif;MDC1 BRCT domain binding motif;Plk1 PBD domain binding motif	0.755939	3.27245e-12	150.05	66.809	727.848	-0.10498	208	7.84626	7.41461	7.34226	7.34667	P00358;P00360;P00359	208;208;208	P00358;P00359	Glyceraldehyde-3-phosphate dehydrogenase 2;Glyceraldehyde-3-phosphate dehydrogenase 1;Glyceraldehyde-3-phosphate dehydrogenase 3	TDH2;TDH1;TDH3	DWRGGRTASGNIIPSSTGAAKAVGKVLPELQ
0.0865121	-0.0466379	-0.278164	S	2			Casein kinase I substrate motif;Casein kinase II substrate motif	0.999432	1.6045e-33	199.7	197.85	950.439	-0.1533	149	8.12434	7.67733	7.53382	7.71096	P00358;P00360;P00359	149;149;149	P00358;P00359	Glyceraldehyde-3-phosphate dehydrogenase 2;Glyceraldehyde-3-phosphate dehydrogenase 1;Glyceraldehyde-3-phosphate dehydrogenase 3	TDH2;TDH1;TDH3	NEEKYTSDLKIVSNASCTTNCLAPLAKVIND
-0.20425	-0.706112	-0.920107	S	3			Casein kinase I substrate motif;Casein kinase II substrate motif;G protein-coupled receptor kinase 1 substrate motif	0.992004	1.78206e-50	139.44	107.45	931.734	-0.14598	24	8.23795	8.1087	7.58017	6.81207	P00445	24	P00445	Superoxide dismutase [Cu-Zn]	SOD1	KGDAGVSGVVKFEQASESEPTTVSYEIAGNS
0.22404	-0.634151	-0.175582	S	3			CDK kinase substrate motif_minimal;CDK kinase substrate motif_minimal_pS;ERK1,2 kinase substrate motif;GSK-3, ERK1, ERK2, CDK5 substrate motif;WW domain binding motif	1	8.71654e-48	194.08	169.85	931.734	-0.046793	39	9.40958	9.03874	8.7988	8.92709	P00445	39	P00445	Superoxide dismutase [Cu-Zn]	SOD1	SESEPTTVSYEIAGNSPNAERGFHIHEFGDA
0.0531114	0.268674	0.231678	S	3			14-3-3 domain binding motif;Calmodulin-dependent protein kinase I substrate motif;Calmodulin-dependent protein kinase II alpha substrate motif;Calmodulin-dependent protein kinase II substrate motif;Calmodulin-dependent protein kinase IV substrate motif;Chk1 kinase substrate motif;Phosphorylase kinase substrate motif;PKA kinase substrate motif;PKC kinase substrate motif	0.999102	1.47973e-12	148.52	110.08	527.61	-0.091705	9	8.31685	7.76855	7.79445	7.93672	P00549	9	P00549	Pyruvate kinase 1	CDC19	_______MSRLERLTSLNVVAGSDLRRTSII
0.282143	0.197614	0.432853	S	3			Casein kinase I substrate motif;Casein kinase II substrate motif	0.999001	0.0032283	84.687	32.702	580.845	1.9674	53	7.26107	7.08657	6.45013	6.50744	P00549	53	P00549	Pyruvate kinase 1	CDC19	VALRKAGLNIVRMNFSHGSYEYHKSVIDNAR
-0.280825	0.349026	0.0695647	S	2			14-3-3 domain binding motif;14-3-3 domain binding motif;Aurora-A kinase substrate motif;Aurora-A kinase substrate motif;Calmodulin-dependent protein kinase II substrate motif;Calmodulin-dependent protein kinase II substrate motif;Casein kinase I substrate motif;Casein kinase I substrate motif;G protein-coupled receptor kinase 1 substrate motif;G protein-coupled receptor kinase 1 substrate motif;M…	0.999713	1.7206e-06	125.22	124.16	611.831	0.26723	22	8.12597	7.77229	7.34756	7.71763	P00549;P52489	22;24	P00549;P52489	Pyruvate kinase 1;Pyruvate kinase 2	CDC19;PYK2	LANLKIGTPQQLRRTSIIGTIGPKTNSCEAI;LTSLNVVAGSDLRRTSIIGTIGPKTNNPETL
0.19497	0.255924	-0.0435419	S	2			AMP-activated protein kinase substrate motif;Casein kinase II substrate motif;MAPKAPK2 kinase substrate motif;PKA kinase substrate motif;PKC kinase substrate motif;Pyruvate dehydrogenase kinase substrate motif	1	4.46259e-51	217.97	44.309	555.776	0.26684	8	7.73297	7.26323	7.23188	7.27145	P00560	8	P00560	Phosphoglycerate kinase	PGK1	________MSLSSKLSVQDLDLKDKRVFIRV
0.066537	0.348799	0.091666	S	2			Casein kinase I substrate motif;Casein kinase II substrate motif;MDC1 BRCT domain binding motif;Plk1 PBD domain binding motif	0.997295	3.21038e-51	220.64	220.64	827.919	-1.2512	5	7.56763	6.83689	7.37085	6.81915	P00560	5	P00560	Phosphoglycerate kinase	PGK1	___________MSLSSKLSVQDLDLKDKRVF
-0.439637	-0.254117	-0.804073	S	2			CDK kinase substrate motif_minimal;CDK kinase substrate motif_minimal_pS;ERK1,2 kinase substrate motif;Growth associated histone HI kinase substrate motif;GSK-3, ERK1, ERK2, CDK5 substrate motif;PKA kinase substrate motif;PKC kinase substrate motif;WW domain binding motif	1	3.69494e-25	183.01	183.01	957.964	0.17626	266	8.79669	8.23992	8.56486	7.93068	P00817	266	P00817	Inorganic pyrophosphatase	IPP1	TPTYSKAASDAIPPASPKADAPIDKSIDKWF
-0.0103669	0.201634	-0.205181	S	2			G protein-coupled receptor kinase 1 substrate motif;G protein-coupled receptor kinase 1 substrate motif;MDC1 BRCT domain binding motif;MDC1 BRCT domain binding motif;Plk1 PBD domain binding motif;Plk1 PBD domain binding motif	0.987318	2.65012e-41	222.75	167.61	727.307	-0.36767	251	7.55206	7.10907	6.99181	7.11334	P00924;P00925	251;251	P00924;P00925	Enolase 1;Enolase 2	ENO1;ENO2	AGHDGKIKIGLDCASSEFFKDGKYDLDFKNP;AGHDGKVKIGLDCASSEFFKDGKYDLDFKNP
0.122607	0.341986	0.154065	S	2			14-3-3 domain binding motif;14-3-3 domain binding motif;Calmodulin-dependent protein kinase II substrate motif;Calmodulin-dependent protein kinase II substrate motif;Casein kinase II substrate motif;Casein kinase II substrate motif;G protein-coupled receptor kinase 1 substrate motif;G protein-coupled receptor kinase 1 substrate motif;PKA kinase substrate motif;PKA kinase substrate motif;PKC kinas…	1	1.6019e-05	163.51	138.89	620.292	0.12029	188	8.05208	7.47831	7.59811	7.6337	P00924;P00925	188;188	P00924;P00925	Enolase 1;Enolase 2	ENO1;ENO2	APTGAKTFAEALRIGSEVYHNLKSLTKKRYG;APTGAKTFAEAMRIGSEVYHNLKSLTKKRYG
0.00388999	0.265557	-0.21419	S	3			Casein kinase II substrate motif;Casein kinase II substrate motif	0.99517	0.00305955	82.59	81.656	556.95	0.69115	196	6.9171	6.65787	6.27589	6.26157	P00924;P00925	196;196	P00924;P00925	Enolase 1;Enolase 2	ENO1;ENO2	AEALRIGSEVYHNLKSLTKKRYGASAGNVGD;AEAMRIGSEVYHNLKSLTKKRYGASAGNVGD
0.0506061	0.0669503	0.365916	S	3			G protein-coupled receptor kinase 1 substrate motif	0.987176	1.27019e-06	67.136	42.64	625.303	0.38028	104	7.48204	7.1378	6.78876	7.01953	P00925	104	P00925	Enolase 2	ENO2	AVDDFLLSLDGTANKSKLGANAILGVSMAAA
-0.562623	-0.527429	-0.383887	S	2			G protein-coupled receptor kinase 1 substrate motif	1	8.17416e-23	208.82	193.28	637.3	-0.11918	2	8.9668	8.53547	8.35255	8.55396	P00937	2	P00937	Anthranilate synthase component 2;Glutamine amidotransferase;Indole-3-glycerol phosphate synthase	TRP3	______________MSVHAATNPINKHVVLI
-0.796962	-0.903279	-1.49224	S	2			G protein-coupled receptor kinase 1 substrate motif;PKA kinase substrate motif;PKC kinase substrate motif	1	7.86704e-45	207.76	144.27	1227.05	0.37036	116	9.09892	8.62439	8.73215	8.46988	P00950	116	P00950	Phosphoglycerate mutase 1	GPM1	TLKKFGEEKFNTYRRSFDVPPPPIDASSPFS
-0.847908	-1.02974	-1.6997	S	2			G protein-coupled receptor kinase 1 substrate motif;GSK3 kinase substrate motif	0.978805	3.78757e-32	187.16	187.16	1227.05	0.33692	127	7.75915	7.39442	7.30511	7.09496	P00950	127	P00950	Phosphoglycerate mutase 1	GPM1	TYRRSFDVPPPPIDASSPFSQKGDERYKYVD
-0.821432	-0.88558	-1.60095	S	2			Casein kinase I substrate motif;Casein kinase II substrate motif;CDK kinase substrate motif_minimal;CDK kinase substrate motif_minimal_pS;ERK1,2 kinase substrate motif;GSK-3, ERK1, ERK2, CDK5 substrate motif;MDC1 BRCT domain binding motif;Plk1 PBD domain binding motif;WW domain binding motif	0.823505	5.00607e-114	262.91	112.58	998.459	0.25563	128	8.14641	7.10503	8.0553	7.13925	P00950	128	P00950	Phosphoglycerate mutase 1	GPM1	YRRSFDVPPPPIDASSPFSQKGDERYKYVDP
0.233152	0.204642	0.439144	S	2			Casein kinase I substrate motif;Casein kinase II substrate motif;G protein-coupled receptor kinase 1 substrate motif;MAPKAPK2 kinase substrate motif	0.873949	2.2912e-41	223.39	116.58	666.769	1.7972	198	7.30807	6.74136	6.56593	7.04661	P01119	198	P01119	Ras-like protein 1	RAS1	RQLDNTNEIRDSELTSSATADREKKNNGSYV
0.27262	0.236952	0.442439	S	2			Casein kinase II substrate motif;MDC1 BRCT domain binding motif;Plk1 PBD domain binding motif	0.986403	1.53985e-51	232.37	135.58	666.769	0.36623	199	7.56513	7.02156	6.70964	7.32439	P01119	199	P01119	Ras-like protein 1	RAS1	QLDNTNEIRDSELTSSATADREKKNNGSYVL
0.260989	0.171975	0.263756	S	3			14-3-3 domain binding motif;Calmodulin-dependent protein kinase II substrate motif;PKA kinase substrate motif;PKA, PKG kinase substrate motif;PKC epsilon kinase substrate motif;PKC kinase substrate motif;PKG kinase substrate motif	1	2.58382e-68	155.25	132.36	754.346	1.4501	214	8.04285	7.39319	7.7771	7.41142	P01120	214	P01120	Ras-like protein 2	RAS2	GANSVPRNSGGHRKMSNAANGKNVNSSTTVV
0.144699	0.0729976	0.236952	S	2				1	0.00156653	98.04	98.04	718.815	0.3754	11	7.61125	7.3523	5.91427	7.24373	P02381	11	P02381	Ribosomal protein VAR1, mitochondrial	VAR1	_____MKLKLLNMILSMMNKTNNNNNIIINN
0.121015	-0.121895	0.183709	S	2			b-Adrenergic Receptor kinase substrate motif;Casein kinase II substrate motif;PKA kinase substrate motif;PKC kinase substrate motif;Pyruvate dehydrogenase kinase substrate motif	1	2.85782e-279	325.79	30.543	778.76	-0.39221	100	9.17673	8.58717	8.9306	8.42057	P02400	100	P02400	60S acidic ribosomal protein P2-beta	RPP2B	GDAAEEEKEEEAKEESDDDMGFGLFD_____
0.348119	-0.105427	-0.331028	S	3			Casein kinase II substrate motif;Pyruvate dehydrogenase kinase substrate motif	0.999995	6.54398e-16	145.71	125.28	600.624	0.072717	89	7.56535	7.10037	6.91944	7.20006	P02407;P14127	89;89	P02407	40S ribosomal protein S17-A;40S ribosomal protein S17-B	RPS17A;RPS17B	QEEERERKDQYVPEVSALDLSRSNGVLNVDN
-0.0207502	-0.202937	-0.171125	S	2				1	3.33086e-78	164.93	164.93	688.869	0.35038	125	7.67381	7.23937	7.07936	7.2511	P02407;P14127	125;125	P02407	40S ribosomal protein S17-A;40S ribosomal protein S17-B	RPS17A;RPS17B	VKSLGLKLPLSVINVSAQRDRRYRKRV____
0.0582473	0.153027	0.0807941	S	2				1	1.40728e-43	207.82	207.82	891.917	0.79994	96	9.12966	8.93317	8.11945	8.55495	P02407;P14127	96;96	P02407	40S ribosomal protein S17-A;40S ribosomal protein S17-B	RPS17A;RPS17B	KDQYVPEVSALDLSRSNGVLNVDNQTSDLVK
-2.28181	0.341416	-4.09246	S	2			14-3-3 domain binding motif;14-3-3 domain binding motif;Calmodulin-dependent protein kinase II substrate motif;Calmodulin-dependent protein kinase II substrate motif;Casein kinase I substrate motif;Casein kinase I substrate motif;Casein kinase II substrate motif;Casein kinase II substrate motif;DNA dependent Protein kinase substrate motif;DNA dependent Protein kinase substrate motif;PKA kinase su…	1	6.59713e-15	178.56	32.981	1070.83	4.1009	278	7.0762	5.19479	7.02383	6.07802	P02829;P15108	282;278	P02829;P15108	ATP-dependent molecular chaperone HSP82;ATP-dependent molecular chaperone HSC82	HSP82;HSC82	IEELNKTKPLWTRNPSDITQEEYNAFYKSIS;LEELNKTKPLWTRNPSDITQEEYNAFYKSIS
-0.728957	-0.509902	-0.857364	S	3			Casein kinase I substrate motif;Casein kinase II substrate motif	0.995833	6.10992e-34	188.58	185.02	753.369	-0.6769	258	8.25943	7.62392	7.81796	7.86867	P02992	258	P02992	Elongation factor Tu, mitochondrial	TUF1	RDLNKPFLMPVEDIFSISGRGTVVTGRVERG
-0.485378	0.246955	0.0476779	S	2			ATM kinase substrate motif;DNA dependent Protein kinase substrate motif;PKA kinase substrate motif;PKC kinase substrate motif	1	6.36142e-26	220.31	93.766	612.293	0.022047	405	7.76523	7.39843	7.3959	6.92063	P04147	405	P04147	Polyadenylate-binding protein, cytoplasmic and nuclear	PAB1	KPLYVAIAQRKDVRRSQLAQQIQARNQMRYQ
0.280719	-0.741373	-0.659768	S	3			CDK kinase substrate motif_minimal;CDK kinase substrate motif_minimal_pS;DNA dependent Protein kinase substrate motif;ERK1,2 kinase substrate motif;GSK-3, ERK1, ERK2, CDK5 substrate motif;MAPKAPK2 kinase substrate motif;WW domain binding motif	1	6.36814e-18	172.83	172.83	658.682	0.080098	76	8.29425	8.05971	7.19929	7.82174	P04786	76	P04786	DNA topoisomerase 1	TOP1	TKKIKTEPVQSSSLPSPPAKKSATSKPKKIK
-0.00168891	0.0745054	-0.116098	S	3			b-Adrenergic Receptor kinase substrate motif;Casein kinase II substrate motif	0.994735	6.69674e-21	158.44	158.44	879.702	-0.15497	49	8.68722	8.34727	6.84607	8.4102	P04786	49	P04786	DNA topoisomerase 1	TOP1	SMNSASLQDEAEPYDSDEAISKISKKKTKKI
0.179893	0.299362	0.393526	S	2			Casein kinase II substrate motif;G protein-coupled receptor kinase 1 substrate motif	0.999763	2.28423e-41	216.54	188.59	664.292	0.16455	2	8.03591	7.45635	7.10418	7.82808	P04801	2	P04801	Threonine--tRNA ligase, cytoplasmic	THS1	______________MSASEAGVTEQVKKLSV
0.166073	0.164786	0.352533	S	2			G protein-coupled receptor kinase 1 substrate motif	0.973262	2.66937e-17	167.61	167.61	664.292	-1.1617	4	7.71236	7.3251	6.99938	7.31046	P04801	4	P04801	Threonine--tRNA ligase, cytoplasmic	THS1	____________MSASEAGVTEQVKKLSVKD
0.348686	-0.224992	-0.273395	S	2			14-3-3 domain binding motif;Calmodulin-dependent protein kinase II substrate motif;Casein kinase II substrate motif;PKA kinase substrate motif;PKC epsilon kinase substrate motif;PKC kinase substrate motif;Pyruvate dehydrogenase kinase substrate motif	1	1.59324e-10	160.18	107.53	506.73	-0.026452	15	8.71683	8.07074	8.21903	8.37605	P04806	15	P04806	Hexokinase-1	HXK1	_MVHLGPKKPQARKGSMADVPKELMDEIHQL
0.348686	-0.218884	-0.273395	S	3			14-3-3 domain binding motif;Calmodulin-dependent protein kinase II substrate motif;Casein kinase II substrate motif;PKA kinase substrate motif;PKC epsilon kinase substrate motif;PKC kinase substrate motif;Pyruvate dehydrogenase kinase substrate motif	1	1.59324e-10	160.18	34.817	801.376	-0.61589	15	8.76993	8.07074	8.36801	8.37605	P04807	15	P04807	Hexokinase-2	HXK2	_MVHLGPKKPQARKGSMADVPKELMQQIENF
0.117296	-0.0644045	0.38659	S	3			14-3-3 domain binding motif;Aurora-A kinase substrate motif;Calmodulin-dependent protein kinase II substrate motif;PAK2 kinase substrate motif;Phosphorylase kinase substrate motif;PKA kinase substrate motif;PKC epsilon kinase substrate motif;PKC kinase substrate motif	1	3.478e-59	135.81	79.466	408.211	0.56553	38	8.25215	7.88405	6.8642	7.97695	P04817	38	P04817	Arginine permease	CAN1	LFHDVEASQTHHRRGSIPLKDEKSKELYPLR
0.566474	0.282973	0.887213	S	2			Casein kinase II substrate motif;G protein-coupled receptor kinase 1 substrate motif;Pyruvate dehydrogenase kinase substrate motif	0.983021	1.10485e-78	262.42	244.56	750.809	1.0936	4	7.20132	6.96636	5.67044	6.79062	P04817	4	P04817	Arginine permease	CAN1	____________MTNSKEDADIEEKHMYNEP
0.635244	-0.121016	0.432532	S	2			Casein kinase I substrate motif;Casein kinase II substrate motif	1	3.36481e-43	221.47	221.47	784.795	-0.73322	75	7.95288	7.54558	6.90792	7.66752	P04819	75	P04819	DNA ligase 1	CDC9	KKSSKHMLEDRMDNVSGEEEYATKKLKQTAV
0.250962	0.299831	2.17342	S	3			Casein kinase II substrate motif;G protein-coupled receptor kinase 1 substrate motif	0.970021	0.000476373	99.663	30.869	648.536	-2.2049	2	7.198	7.03866	6.34672	6.41875	P04821	2	P04821	Cell division control protein 25	CDC25	______________MSDTNTSIPNTSSAREA
0.661841	0.369829	0.993058	S	2			Casein kinase II substrate motif;PKA kinase substrate motif;Pyruvate dehydrogenase kinase substrate motif	1	5.46635e-06	126.63	45.28	690.77	0.41076	899	7.5233	7.44397	5.63669	6.71077	P05030;P19657	899;928	P05030	Plasma membrane ATPase 1;Plasma membrane ATPase 2	PMA1;PMA2	RLMNGKPMKEKKSTRSVEDFMAAMQRVSTQH
0.452701	0.211386	1.01307	S	3			PKA kinase substrate motif;PKC kinase substrate motif	1	6.52372e-07	110.56	85.469	762.637	-0.82813	911	9.58487	9.29887	8.63146	9.15433	P05030;P19657	911;940	P05030	Plasma membrane ATPase 1;Plasma membrane ATPase 2	PMA1;PMA2	STRSVEDFMAAMQRVSTQHEKET________
-2.28026	-0.560622	5.43793	S	5			b-Adrenergic Receptor kinase substrate motif;Casein kinase I substrate motif;Casein kinase II substrate motif;Pyruvate dehydrogenase kinase substrate motif	0.996952	0.00439707	37.944	34.715	804.12	-0.55552	302	7.99646	6.88288	7.53543	7.7577	P05317	302	P05317	60S acidic ribosomal protein P0	RPP0	DAAPAEEAAAEEEEESDDDMGFGLFD_____
0.13947	0.0866479	0.114234	S	2			b-Adrenergic Receptor kinase substrate motif;Casein kinase II substrate motif;PKA kinase substrate motif;PKC kinase substrate motif;Pyruvate dehydrogenase kinase substrate motif	1	9.49726e-227	315.43	30.543	778.76	-0.39221	96	8.12401	7.35261	7.97466	7.20933	P05318	96	P05318	60S acidic ribosomal protein P1-alpha	RPP1A	GEAEAEKEEEEAKEESDDDMGFGLFD_____
-0.322505	-0.510375	-0.839854	S	2			b-Adrenergic Receptor kinase substrate motif;Casein kinase II substrate motif;Pyruvate dehydrogenase kinase substrate motif	1	1.50774e-199	299.25	95.666	1043.36	-1.1598	96	8.89198	8.43572	8.69468	7.07907	P05319	96	P05319	60S acidic ribosomal protein P2-alpha	RPP2A	DAAAEEEKEEEAAEESDDDMGFGLFD_____
-0.436647	-0.504448	-0.703783	S	3			G protein-coupled receptor kinase 1 substrate motif	1	1.10867e-85	217.4	205.43	821.046	0.39063	71	9.02148	8.43843	8.72132	8.39764	P05319	71	P05319	60S acidic ribosomal protein P2-alpha	RPP2A	EGNEKLAAVPAAGPASAGGAAAASGDAAAEE
-0.152003	-0.422868	-0.383435	S	2			G protein-coupled receptor kinase 1 substrate motif	1	3.96228e-46	184.78	154.35	1231.07	1.0616	79	8.32	7.33814	8.15116	7.65821	P05319	79	P05319	60S acidic ribosomal protein P2-alpha	RPP2A	VPAAGPASAGGAAAASGDAAAEEEKEEEAAE
0.151729	0.0746424	0.1125	S	2			Casein kinase I substrate motif;Casein kinase II substrate motif	1	1.24248e-51	233.97	233.97	707.311	0.11376	49	7.73173	7.37903	6.91576	7.33738	P05319	49	P05319	60S acidic ribosomal protein P2-alpha	RPP2A	EDEKVSSVLSALEGKSVDELITEGNEKLAAV
-0.0716638	-0.15157	-0.0273221	S	3			Calmodulin-dependent protein kinase II substrate motif;Casein kinase II substrate motif;Chk1 kinase substrate motif;PKA kinase substrate motif;PKC kinase substrate motif;Pyruvate dehydrogenase kinase substrate motif	1	2.04331e-05	87.447	45.992	546.917	0.24839	376	7.95318	7.80662	6.94464	7.22822	P05694	376	P05694	5-methyltetrahydropteroyltriglutamate--homocysteine methyltransferase	MET6	ATQKLDEVVVITKNVSGQDVAAALEANAKSV
-0.509943	-0.249068	-0.431929	S	3			Casein kinase I substrate motif;CDK kinase substrate motif_minimal;CDK kinase substrate motif_minimal_pS;ERK1,2 kinase substrate motif;G protein-coupled receptor kinase 1 substrate motif;Growth associated histone HI kinase substrate motif;GSK-3, ERK1, ERK2, CDK5 substrate motif;PKA kinase substrate motif;PKC kinase substrate motif;WW domain binding motif	1	6.8139e-11	146.78	111.45	677.326	0.0056048	706	6.93793	6.72174	6.16729	6.2854	P05694	706	P05694	5-methyltetrahydropteroyltriglutamate--homocysteine methyltransferase	MET6	KNYPNHIGLGLFDIHSPRIPSKDEFIAKIST
0.240009	0.0784732	-0.0154763	S	2			ATM kinase substrate motif;b-Adrenergic Receptor kinase substrate motif;DNA dependent Protein kinase substrate motif	1	8.89683e-05	135.6	40.025	658.817	0.4273	11	7.93266	7.52204	7.14832	7.58318	P05737;Q12213	11;11	P05737	60S ribosomal protein L7-A;60S ribosomal protein L7-B	RPL7A;RPL7B	_____MAAEKILTPESQLKKSKAQQKTAEQV
-0.247491	-0.374898	-0.442281	S	2			Casein kinase II substrate motif;DNA dependent Protein kinase substrate motif;PKA kinase substrate motif;PKC kinase substrate motif;Pyruvate dehydrogenase kinase substrate motif	1	3.28283e-16	196.84	110.92	646.313	0.013346	221	9.5724	9.23333	8.90587	9.08615	P05750	221	P05750	40S ribosomal protein S3	RPS3	VTIIEPKEEEPILAPSVKDYRPAEETEAQAE
0.352758	-0.162686	0.167615	S	2			Casein kinase II substrate motif;G protein-coupled receptor kinase 1 substrate motif;PKA kinase substrate motif	1	6.1471e-57	225.29	42.123	872.825	0.34049	184	7.84392	7.34749	6.88002	7.6017	P05755	184	P05755	40S ribosomal protein S9-B	RPS9B	PGRVARRNAARKAEASGEAAEEAEDEE____
-0.0373992	-0.0524161	0.124328	S	4			Casein kinase I substrate motif;Casein kinase II substrate motif;Pyruvate dehydrogenase kinase substrate motif	0.999932	2.75091e-09	107.15	61.524	806.09	0.0087173	484	7.98467	7.07397	7.80803	7.30965	P06101	484	P06101	Hsp90 co-chaperone Cdc37	CDC37	DQYEQDHEDATMENLSLNDRDGGGDNHEEVK
-0.133274	-0.242721	-0.298087	S	3			Casein kinase I substrate motif;Casein kinase II substrate motif;PKA kinase substrate motif	1	1.72796e-57	222.24	30.659	876.714	0.072322	14	8.6793	8.15293	8.0639	8.34201	P06101	14	P06101	Hsp90 co-chaperone Cdc37	CDC37	__MAIDYSKWDKIELSDDSDVEVHPNVDKKS
-0.133274	-0.427731	-0.298087	S	3			b-Adrenergic Receptor kinase substrate motif;Casein kinase II substrate motif	1	1.72796e-57	222.24	30.659	876.714	0.072322	17	8.68142	8.15293	8.07262	8.34201	P06101	17	P06101	Hsp90 co-chaperone Cdc37	CDC37	AIDYSKWDKIELSDDSDVEVHPNVDKKSFIK
0.0471196	0.454808	-0.0582626	S	3			14-3-3 domain binding motif;Calmodulin-dependent protein kinase II substrate motif;Phosphorylase kinase substrate motif;PKA kinase substrate motif;PKC kinase substrate motif	1	3.39573e-07	129.07	129.07	814.026	0.49829	798	7.63283	7.39742	6.60883	7.14314	P06102	798	P06102	General negative regulator of transcription subunit 3	NOT3	FLQPPVDTASEVRDVSVDNNNVNDQSNVTLE
-0.666759	0.0615688	-0.846272	S	3			Casein kinase I substrate motif;Casein kinase II substrate motif;CDK kinase substrate motif_minimal;CDK kinase substrate motif_minimal_pS;ERK1,2 kinase substrate motif;G protein-coupled receptor kinase 1 substrate motif;Growth associated histone HI kinase substrate motif;GSK3 kinase substrate motif;GSK-3, ERK1, ERK2, CDK5 substrate motif;WW domain binding motif	0.97452	5.79952e-34	120.4	68.97	852.046	0.35104	322	8.49403	8.19332	7.42311	8.11177	P06102	322	P06102	General negative regulator of transcription subunit 3	NOT3	SPVIPVADASKETERSPSSSPIHNATKPEEA
-0.0273367	-0.0210723	-0.0553964	S	2			14-3-3 domain binding motif;Calmodulin-dependent protein kinase II substrate motif;G protein-coupled receptor kinase 1 substrate motif;MAPKAPK2 kinase substrate motif;PKA kinase substrate motif;PKC kinase substrate motif	1	1.84119e-05	173.72	173.72	490.744	0.22759	450	8.76007	8.39286	8.09736	8.30818	P06102	450	P06102	General negative regulator of transcription subunit 3	NOT3	AAATTTSSNANSRIGSALNTPKLSTSSLSLQ
-0.437701	-0.644645	-0.0631831	S	2			b-Adrenergic Receptor kinase substrate motif;Casein kinase I substrate motif;Casein kinase II substrate motif;G protein-coupled receptor kinase 1 substrate motif;GSK3 kinase substrate motif;PKA kinase substrate motif;PKC kinase substrate motif;Pyruvate dehydrogenase kinase substrate motif	1	5.06812e-24	182.19	182.19	1033.94	0.54323	565	7.39215	6.24837	6.66646	7.26145	P06102	565	P06102	General negative regulator of transcription subunit 3	NOT3	KLQVPTFGVFDDDFESDRDSETEPEEEEQPS
-0.437701	-0.702797	-1.0897	S	3			b-Adrenergic Receptor kinase substrate motif;Casein kinase I substrate motif;Casein kinase II substrate motif;G protein-coupled receptor kinase 1 substrate motif;MAPKAPK2 kinase substrate motif;PKA kinase substrate motif;PKC kinase substrate motif	0.991215	9.68779e-05	60.527	44.726	1347.19	0.32782	569	7.0106	6.24837	6.36277	6.79027	P06102	569	P06102	General negative regulator of transcription subunit 3	NOT3	PTFGVFDDDFESDRDSETEPEEEEQPSTPKY
-0.96266	-0.264201	-1.08238	S	3			CDK kinase substrate motif_minimal;CDK kinase substrate motif_minimal_pS;DNA dependent Protein kinase substrate motif;ERK1,2 kinase substrate motif;G protein-coupled receptor kinase 1 substrate motif;GSK-3, ERK1, ERK2, CDK5 substrate motif;MAPKAPK2 kinase substrate motif;WW domain binding motif	0.995815	4.79527e-08	105.72	105.72	879.085	0.40827	307	7.69978	7.54859	6.87656	6.8574	P06102	307	P06102	General negative regulator of transcription subunit 3	NOT3	ATGAAIPVAGPSSTPSPVIPVADASKETERS
0.186501	-0.0372956	0.142348	S	2				0.755739	1.79357e-79	227.08	227.08	906.856	-0.030552	441	7.11059	6.12866	6.60038	6.87914	P06102	441	P06102	General negative regulator of transcription subunit 3	NOT3	NTSTKTPTTAAATTTSSNANSRIGSALNTPK
0.174151	-0.273204	-0.0429918	S	2			G protein-coupled receptor kinase 1 substrate motif;GSK3 kinase substrate motif;MDC1 BRCT domain binding motif;Plk1 PBD domain binding motif	0.967389	2.72227e-124	279.15	155.49	866.381	0.40303	442	7.96988	7.47702	6.47769	7.78033	P06102	442	P06102	General negative regulator of transcription subunit 3	NOT3	TSTKTPTTAAATTTSSNANSRIGSALNTPKL
0.141694	-0.0978107	0.0268709	S	2			G protein-coupled receptor kinase 1 substrate motif;GSK3 kinase substrate motif;MAPKAPK2 kinase substrate motif	1	4.47365e-183	279.15	269.83	906.856	-0.36454	446	8.27554	7.48664	7.60965	8.06904	P06102	446	P06102	General negative regulator of transcription subunit 3	NOT3	TPTTAAATTTSSNANSRIGSALNTPKLSTSS
-0.0317544	-0.174768	-0.270904	S	2			Casein kinase II substrate motif	1	1.46242e-88	247.02	184.34	1182.51	2.5987	61	8.80166	8.38344	7.31361	8.56937	P06103	61	P06103	Eukaryotic translation initiation factor 3 subunit B	PRT1	EDIKLEDIPVDDIDFSDLEEQYKVTEEFNFD
-0.118915	-0.164335	-0.181918	S	3			Casein kinase II substrate motif;MAPKAPK2 kinase substrate motif	1	8.67836e-221	324.31	175.26	696.992	-0.13855	1112	9.69566	9.28885	8.99924	9.30516	P06105	1112	P06105	Protein SCP160	SCP160	TMRLTYEPIDLSSILSDGEEKEVTKDTSNDS
-0.119589	-0.115207	-0.356421	S	3			DNA dependent Protein kinase substrate motif;G protein-coupled receptor kinase 1 substrate motif	0.687083	0.000553694	77.575	77.575	1010.12	0.8451	286	7.37987	6.88487	7.05584	6.69352	P06168	286	P06168	Ketol-acid reductoisomerase, mitochondrial	ILV5	FLAQYDVLRENGHSPSEAFNETVEEATQSLY
0.146916	0.0140695	-0.318596	S	3			Casein kinase II substrate motif;Pyruvate dehydrogenase kinase substrate motif	1	1.15303e-12	154.46	91.62	645.625	0.70057	223	7.8677	7.51701	6.37825	7.58507	P06169	223	P06169	Pyruvate decarboxylase isozyme 1	PDC1	VKDAKNPVILADACCSRHDVKAETKKLIDLT
0.268913	-0.232227	-0.196161	S	3			G protein-coupled receptor kinase 1 substrate motif	0.61543	0.000690866	93.381	76.358	599.98	-0.2727	163	8.25122	7.92223	7.33834	7.8629	P06242	163	P06242	Serine/threonine-protein kinase KIN28	KIN28	FGLARAIPAPHEILTSNVVTRWYRAPELLFG
0.117562	0.0935602	0.0747794	S	2			14-3-3 domain binding motif;ATM kinase substrate motif;Calmodulin-dependent protein kinase II substrate motif;DNA dependent Protein kinase substrate motif;PKA kinase substrate motif;PKC kinase substrate motif	1	2.0581e-28	207.97	134.2	586.758	0.17861	11	8.13373	7.69887	7.59086	7.6729	P06367;P39516	11;12	P06367	40S ribosomal protein S14-A;40S ribosomal protein S14-B	RPS14A;RPS14B	_____MSNVVQARDNSQVFGVARIYASFNDT
0.103397	0.277628	0.224658	S	2				1	2.09431e-05	121.5	64.776	448.205	0.46313	2	7.60579	7.1692	7.09795	7.11564	P06367	2	P06367	40S ribosomal protein S14-A	RPS14A	______________MSNVVQARDNSQVFGVA
-0.433	-0.276188	-0.654195	S	2			G protein-coupled receptor kinase 1 substrate motif;GSK3 kinase substrate motif	1	8.77838e-08	153.34	77.912	591.69	-0.021819	535	7.30038	6.49163	5.86981	7.20755	P06634	535	P06634	ATP-dependent RNA helicase DED1	DED1	EANQEVPSFLKDAMMSAPGSRSNSRRGGFGR
-0.593093	-0.213303	-0.581497	S	2			Casein kinase II substrate motif;G protein-coupled receptor kinase 1 substrate motif;GSK3 kinase substrate motif;MAPKAPK2 kinase substrate motif	1	3.22808e-05	160.38	77.912	591.69	-0.021819	539	7.65682	7.38602	5.77658	7.31078	P06634	539	P06634	ATP-dependent RNA helicase DED1	DED1	EVPSFLKDAMMSAPGSRSNSRRGGFGRNNNR
0.171975	0.265317	0.42503	S	2			Casein kinase II substrate motif;G protein-coupled receptor kinase 1 substrate motif	0.977012	3.17722e-176	298.66	217.65	1122.97	0.48565	85	7.88868	7.31605	7.04379	7.65921	P06779	85	P06779	DNA repair protein RAD7	RAD7	SRVVEDEEIDEIGTGSGTETERAQVSYDARM
0.484396	-0.12356	0.330558	S	2			ATM kinase substrate motif;DNA dependent Protein kinase substrate motif	1	7.37175e-11	188.91	100.69	555.751	-0.3656	2	7.5095	7.19432	6.743	7.04708	P06780	2	P06780	GTP-binding protein RHO1	RHO1	______________MSQQVGNSIRRKLVIVG
-0.271287	-0.302013	-0.459516	S	3			Casein kinase I substrate motif;Casein kinase II substrate motif;CDK kinase substrate motif_minimal;CDK kinase substrate motif_minimal_pS;ERK1,2 kinase substrate motif;GSK-3, ERK1, ERK2, CDK5 substrate motif;WW domain binding motif	0.999816	5.5832e-116	253.98	166.65	850.386	0.15532	413	8.75009	8.40564	7.82999	8.38092	P06782	413	P06782	Carbon catabolite-derepressing protein kinase	SNF1	ANKSVSDELDTFLSQSPPTFQQQSKSHQKSQ
-0.442752	0.0425042	-0.387053	S	3			Casein kinase I substrate motif;Casein kinase II substrate motif;G protein-coupled receptor kinase 1 substrate motif;MAPKAPK2 kinase substrate motif	0.895835	4.55969e-29	138.54	115.45	1147.19	-0.084792	1121	8.53095	8.09899	7.31875	8.28589	P07149	1121	P07149	Fatty acid synthase subunit beta;3-hydroxypalmitoyl-[acyl-carrier-protein] dehydratase;Enoyl-[acyl-carrier-protein] reductase [NADH];[Acyl-carrier-protein] acetyltransferase;[Acyl-carrier-protein] malonyltransferase;S-acyl fatty acid synthase thioesterase	FAS1	ESPVDVQSQVDSSSVSEDSAVFKATSSTDEE
-0.475676	-0.570293	-0.0144122	S	3			b-Adrenergic Receptor kinase substrate motif	0.790018	4.24966e-29	139.22	67.441	1147.52	0.89295	1124	8.24996	8.19576	7.13171	6.86418	P07149	1124	P07149	Fatty acid synthase subunit beta;3-hydroxypalmitoyl-[acyl-carrier-protein] dehydratase;Enoyl-[acyl-carrier-protein] reductase [NADH];[Acyl-carrier-protein] acetyltransferase;[Acyl-carrier-protein] malonyltransferase;S-acyl fatty acid synthase thioesterase	FAS1	VDVQSQVDSSSVSEDSAVFKATSSTDEESWF
-0.332662	-0.322794	-0.462038	S	2			Casein kinase II substrate motif;DNA dependent Protein kinase substrate motif;Pyruvate dehydrogenase kinase substrate motif	0.999786	1.40106e-12	149.22	139.34	753.384	0.66785	322	7.10554	6.8632	6.51111	6.34412	P07245	322	P07245	C-1-tetrahydrofolate synthase, cytoplasmic;Methylenetetrahydrofolate dehydrogenase;Methenyltetrahydrofolate cyclohydrolase;Formyltetrahydrofolate synthetase	ADE3	LQIPPLPLKLLTPVPSDIDISRAQQPKLINQ
-0.52166	-0.306627	-0.262729	S	2			b-Adrenergic Receptor kinase substrate motif	0.995686	4.42604e-88	255.19	229.4	792.364	-0.047305	97	7.35995	6.93405	6.77549	6.92177	P07250	97	P07250	Inositol polyphosphate multikinase	ARG82	SGDAALLKIDERLSDSTDNLDSIPVKSEKSK
0.170438	-0.295889	-0.122601	S	3			Casein kinase II substrate motif;G protein-coupled receptor kinase 1 substrate motif;PKA kinase substrate motif;PKC kinase substrate motif	1	3.12203e-05	102.64	102.64	477.577	0.93047	178	7.12863	6.71879	6.00307	6.85772	P07251	178	P07251	ATP synthase subunit alpha, mitochondrial	ATP1	RSRAQVKAPGILPRRSVHEPVQTGLKAVDAL
-0.495268	-0.312276	-0.622998	S	2			14-3-3 domain binding motif;Aurora-A kinase substrate motif;Calmodulin-dependent protein kinase II substrate motif;Casein kinase II substrate motif;PAK2 kinase substrate motif;Phosphorylase kinase substrate motif;Pim1 kinase substrate sequence;PKA kinase substrate motif;PKC epsilon kinase substrate motif;PKC kinase substrate motif	0.990746	4.37986e-58	197.05	197.05	1597.25	-0.18692	1857	9.5486	9.19595	8.4704	9.223	P07259	1857	P07259	Protein URA2;Glutamine-dependent carbamoyl-phosphate synthase;Aspartate carbamoyltransferase	URA2	TASAELQSTSAKRRFSITEEAIADNLDAAED
0.0939657	-0.150833	-0.246858	S	2			Casein kinase I substrate motif;Casein kinase II substrate motif;G protein-coupled receptor kinase 1 substrate motif;Pyruvate dehydrogenase kinase substrate motif	1	5.63823e-168	301.57	301.57	866.869	0.64044	15	9.60686	9.46532	8.04755	9.00574	P07260	15	P07260	Eukaryotic translation initiation factor 4E	CDC33	_MSVEEVSKKFEENVSVDDTTATPKTVLSDS
0.209017	0.0720372	0.248292	S	2			Casein kinase II substrate motif;PKA kinase substrate motif	0.999845	1.23557e-12	153.94	153.94	699.819	0.22184	28	8.04646	7.42985	7.81641	7.27543	P07260	28	P07260	Eukaryotic translation initiation factor 4E	CDC33	NVSVDDTTATPKTVLSDSAHFDVKHPLNTKW
-0.956543	-0.260601	-0.399388	S	3				0.960285	2.59432e-08	146.17	89.197	926.375	0.2749	487	8.11411	7.70794	7.4091	7.72718	P07264	487	P07264	3-isopropylmalate dehydratase	LEU1	HFVDIREFEYKDQDQSSPKVEVTSEDEKELE
-0.94167	-0.640007	-1.14325	S	2			Casein kinase I substrate motif;CDK kinase substrate motif_minimal;CDK kinase substrate motif_minimal_pS;ERK1,2 kinase substrate motif;Growth associated histone HI kinase substrate motif;GSK-3, ERK1, ERK2, CDK5 substrate motif;MDC1 BRCT domain binding motif;PKA kinase substrate motif;PKC kinase substrate motif;Plk1 PBD domain binding motif;WW domain binding motif	0.999986	3.44763e-177	325.24	300.51	840.843	0.5861	488	9.07243	8.57167	8.35885	8.76349	P07264	488	P07264	3-isopropylmalate dehydratase	LEU1	FVDIREFEYKDQDQSSPKVEVTSEDEKELES
-1.02544	-0.836733	-1.36442	S	2			BARD1 BRCT domain binding motif;Casein kinase I substrate motif;Casein kinase II substrate motif;G protein-coupled receptor kinase 1 substrate motif	0.99568	1.98979e-43	205.78	200.23	1040.9	0.34021	495	8.94469	8.7806	8.22261	8.04167	P07264	495	P07264	3-isopropylmalate dehydratase	LEU1	EYKDQDQSSPKVEVTSEDEKELESAAYDHAE
-0.968464	-1.40518	-1.52135	S	3			b-Adrenergic Receptor kinase substrate motif;Casein kinase I substrate motif;Casein kinase II substrate motif;PKA kinase substrate motif	0.989307	5.67871e-17	122.34	113.75	1058.8	-0.1933	503	9.40377	7.94314	9.08611	9.08877	P07264	503	P07264	3-isopropylmalate dehydratase	LEU1	SPKVEVTSEDEKELESAAYDHAEPVQPEDAP
-1.15911	0.31904	-0.483057	S	3			AMP-activated protein kinase substrate motif;Casein kinase I substrate motif;CDK kinase substrate motif_minimal;CDK kinase substrate motif_minimal_pS;ERK1,2 kinase substrate motif;GSK-3, ERK1, ERK2, CDK5 substrate motif;WW domain binding motif	0.996706	1.52701e-62	159.14	130.27	757.69	0.31762	44	7.278	7.19521	5.6244	6.45805	P07264	44	P07264	3-isopropylmalate dehydratase	LEU1	SFLLYIDRHLVHEVTSPQAFEGLENAGRKVR
-0.481102	-0.778135	-0.98396	S	3			CDK kinase substrate motif_minimal;CDK kinase substrate motif_minimal_pS;ERK1,2 kinase substrate motif;GSK-3, ERK1, ERK2, CDK5 substrate motif;WW domain binding motif	0.998888	6.58557e-24	130.19	130.19	1159.27	-0.76951	128	7.84664	7.17926	7.28126	7.55666	P07270	128	P07270	Phosphate system positive regulatory protein PHO4	PHO4	YSPLIHTQSAVPVTISPNLVATATSTTSANK
-0.0430958	-0.691662	-0.865963	S	3			b-Adrenergic Receptor kinase substrate motif;CDK kinase substrate motif_minimal;CDK kinase substrate motif_minimal_pS;ERK1,2 kinase substrate motif;G protein-coupled receptor kinase 1 substrate motif;GSK-3, ERK1, ERK2, CDK5 substrate motif;WW domain binding motif	0.999585	5.67922e-134	185.96	182.67	872.408	0.15094	223	8.44275	8.00664	7.4383	8.17082	P07270	223	P07270	Phosphate system positive regulatory protein PHO4	PHO4	AKTSSSAEGVVVASESPVIAPHGSSHSRSLS
0.0054719	0.198871	0.335826	S	3			b-Adrenergic Receptor kinase substrate motif;Casein kinase II substrate motif;PKA kinase substrate motif;PKC kinase substrate motif;Pyruvate dehydrogenase kinase substrate motif	0.921151	1.05611e-11	154.82	150.34	654.941	-0.7469	169	8.31383	8.12094	7.65883	7.45156	P07271	169	P07271	DNA repair and recombination protein PIF1	PIF1	STGFKNPLRPALKKESSFDELQNNSISQERS
0.0790197	0.193583	0.415759	S	3			AMP-activated protein kinase substrate motif;Calmodulin-dependent protein kinase II substrate motif;Casein kinase II substrate motif;Chk1 kinase substrate motif;MDC1 BRCT domain binding motif;PKA kinase substrate motif;PKC kinase substrate motif;Plk1 PBD domain binding motif	0.609865	1.05611e-11	154.82	33.707	681.596	-0.55689	170	8.19852	7.85887	7.79759	7.36069	P07271	170	P07271	DNA repair and recombination protein PIF1	PIF1	TGFKNPLRPALKKESSFDELQNNSISQERSL
-0.354354	-1.55224	-0.286674	S	2				0.861546	9.94564e-05	116.51	32.389	1199.97	-1.4732	118	7.25022	6.99688	5.76794	6.86199	P07273	118	P07273	Transcription elongation factor S-II	DST1	VGESVNGVQQPASSQSDAMKQDKYVSTKPRN
-0.270208	-0.848011	-1.06824	S	3			Casein kinase I substrate motif;PKA kinase substrate motif;PKC kinase substrate motif	0.872187	6.02325e-38	127.17	33.782	591.579	-5.6932	130	8.03599	7.32149	7.26224	7.84126	P07278	130	P07278	cAMP-dependent protein kinase regulatory subunit	BCY1	HQQAQEEQQHTREKTSTPPLPMHFNAQRRTS
-0.0439285	-0.0269104	-0.2121	S	3			14-3-3 domain binding motif;Aurora-A kinase substrate motif;Calmodulin-dependent protein kinase II substrate motif;Casein kinase II substrate motif;PAK2 kinase substrate motif;Phosphorylase kinase substrate motif;PKA kinase substrate motif;PKC epsilon kinase substrate motif;PKC kinase substrate motif	0.869152	4.02714e-28	173.74	147.49	929.74	0.3053	145	8.97372	8.4413	8.53623	8.50691	P07278	145	P07278	cAMP-dependent protein kinase regulatory subunit	BCY1	STPPLPMHFNAQRRTSVSGETLQPNNFDDWT
-0.092494	-0.00847902	-0.251144	S	4			Casein kinase I substrate motif;Casein kinase II substrate motif	0.97056	9.47198e-11	125.79	125.79	761.841	-0.1272	147	7.83786	7.6287	6.82739	7.2921	P07278	147	P07278	cAMP-dependent protein kinase regulatory subunit	BCY1	PPLPMHFNAQRRTSVSGETLQPNNFDDWTPD
0.245496	0.217975	0.426962	S	1			Casein kinase II substrate motif	1	0.000663529	119.16	96.331	1050.45	0.3656	2	6.8879	6.58097	6.24356	6.33496	P07283	2	P07283	Phosphomannomutase	SEC53	______________MSIAEFAYKEKPETLVL
0.529171	0.106214	0.356482	S	2			b-Adrenergic Receptor kinase substrate motif;Casein kinase I substrate motif	1	1.08846e-33	194.27	181.64	920.429	0.26972	222	6.80749	5.98147	6.19193	6.59165	P07347	222	P07347	N-terminal acetyltransferase A complex catalytic subunit ARD1	ARD1	RRLKENEEKLEDDLESDLLEDIIKQGVNDII
-1.38342	-1.80163	0.336169	S	2			b-Adrenergic Receptor kinase substrate motif;Casein kinase II substrate motif;CDK kinase substrate motif_minimal;CDK kinase substrate motif_minimal_pS;ERK1,2 kinase substrate motif;GSK-3, ERK1, ERK2, CDK5 substrate motif;WW domain binding motif	1	8.15176e-27	202.13	56.746	907.357	0.3955	689	8.1417	8.0548	6.78007	7.28112	P07866	689	P07866	Guanine nucleotide exchange factor LTE1	LTE1	TKKSRKVRNIVNNTDSPTLKTKTGFLNLREF
0.692874	-0.0841349	0.685626	S	3			Aurora-A kinase substrate motif;PAK2 kinase substrate motif;Phosphorylase kinase substrate motif;PKA kinase substrate motif;PKC kinase substrate motif	1	0.000308616	74.533	40.589	365.541	-1.9663	1116	6.77255	6.53924	5.66823	6.30014	P07866	1116	P07866	Guanine nucleotide exchange factor LTE1	LTE1	NNLPSFQNSPAEKRKSLLIERRRQTIMNIPF
0.208268	-1.32503	-0.262936	S	2			Casein kinase II substrate motif;CDK kinase substrate motif_minimal;CDK kinase substrate motif_minimal_pS;ERK1,2 kinase substrate motif;Growth associated histone HI kinase substrate motif;GSK-3, ERK1, ERK2, CDK5 substrate motif;PKA kinase substrate motif;WW domain binding motif	0.575453	1.73615e-174	288.57	91.637	998.442	-0.94736	247	6.77614	6.50897	5.7678	6.33407	P07866	247	P07866	Guanine nucleotide exchange factor LTE1	LTE1	LPEKLQSSNSSKNQRSPSMLLFPDNTSNVYS
0.796598	-0.608562	-0.0178844	S	2			14-3-3 domain binding motif;Calmodulin-dependent protein kinase II substrate motif;DNA dependent Protein kinase substrate motif;MAPKAPK2 kinase substrate motif;PKA kinase substrate motif;PKC kinase substrate motif	0.849705	1.73615e-174	288.57	211.33	990.445	0.23939	249	7.03914	6.57095	6.04918	6.78531	P07866	249	P07866	Guanine nucleotide exchange factor LTE1	LTE1	EKLQSSNSSKNQRSPSMLLFPDNTSNVYSKH
0.0408223	0.0861043	0.40021	S	3			b-Adrenergic Receptor kinase substrate motif;Casein kinase I substrate motif;Casein kinase II substrate motif;PKA kinase substrate motif;PKC kinase substrate motif	1	1.94696e-07	115.87	115.87	842.378	-0.0081665	299	8.14211	7.95608	7.07555	7.56146	P08004	299	P08004	Chitin synthase 1	CHS1	HDDSRPVNDGKEELDSVKSGYSHRDLGEYDK
0.0931545	-0.230584	-0.27432	S	4			Casein kinase II substrate motif	0.850541	4.91777e-66	104.67	104.67	771.098	-0.42964	34	7.79128	7.67459	7.00195	6.65579	P08004	34	P08004	Chitin synthase 1	CHS1	EPSYELQNAHSGLFHSSNEELTNRNQRYTNQ
-0.522903	0.459012	0.190299	S	3			14-3-3 domain binding motif;Calmodulin-dependent protein kinase II substrate motif;Calmodulin-dependent protein kinase IV substrate motif;Casein kinase I substrate motif;Casein kinase II substrate motif;Chk1 kinase substrate motif;MDC1 BRCT domain binding motif;PKA kinase substrate motif;PKC kinase substrate motif;Plk1 PBD domain binding motif	0.889834	4.51909e-68	171.79	143.57	689.968	-0.2758	38	8.15345	7.76274	6.8884	7.88502	P08018	38	P08018	MAP kinase kinase PBS2	PBS2	EQTGSDNGSAVKRTSSTSSHYNNINADLHAR
0.772055	-0.850975	-0.703548	S	2			Casein kinase II substrate motif;CDK kinase substrate motif_minimal;CDK kinase substrate motif_minimal_pS;DNA dependent Protein kinase substrate motif;ERK1,2 kinase substrate motif;GSK-3, ERK1, ERK2, CDK5 substrate motif;WW domain binding motif	1	1.7113e-08	139.66	55.66	1000.38	1.2887	248	7.93041	7.55296	6.90991	7.61641	P08018	248	P08018	MAP kinase kinase PBS2	PBS2	KMPTKTAQQPQQFAPSPSNKKHIETLSNSKV
1.82163	-2.65663	-0.436393	S	2			Casein kinase I substrate motif;CDK kinase substrate motif_minimal;CDK kinase substrate motif_minimal_pS;DNA dependent Protein kinase substrate motif;ERK1,2 kinase substrate motif;GSK-3, ERK1, ERK2, CDK5 substrate motif;MAPKAPK2 kinase substrate motif;WW domain binding motif	0.999999	1.80271e-25	198.74	186.72	738.843	0.8873	492	7.33881	7.16343	6.5375	6.58	P08153	492	P08153	Transcriptional factor SWI5	SWI5	EENEPESRFVISETPSPVLKSQSKYEGRSPQ
1.65727	-2.11973	-0.953579	S	4			Casein kinase I substrate motif;Casein kinase II substrate motif;Cdc2 kinase substrate motif;CDK kinase substrate motif;CDK kinase substrate motif_minimal;CDK kinase substrate motif_minimal_pS;CDK1,2,4,6 kinase substrate motif;DNA dependent Protein kinase substrate motif;ERK1,2 kinase substrate motif;G protein-coupled receptor kinase 1 substrate motif;GSK3 kinase substrate motif;GSK-3, ERK1, ERK2…	0.910096	0.00218832	54.66	54.66	851.927	-0.028252	376	7.80578	7.40218	7.29283	7.28033	P08153	376	P08153	Transcriptional factor SWI5	SWI5	KPLGLGIELLGKPGPSPTKSVSLKSASVDIM
2.15082	-2.1623	-0.576067	S	3			Cdc2 kinase substrate motif;CDK kinase substrate motif;CDK kinase substrate motif_minimal;CDK kinase substrate motif_minimal_pS;CDK1,2,4,6 kinase substrate motif;ERK1,2 kinase substrate motif;Growth associated histone HI kinase substrate motif;GSK-3, ERK1, ERK2, CDK5 substrate motif;PKA kinase substrate motif;PKC kinase substrate motif;WW domain binding motif	0.98269	2.33316e-05	96.219	96.219	1006.8	1.2986	300	7.53291	6.9872	6.54407	7.32019	P08153	300	P08153	Transcriptional factor SWI5	SWI5	LCFQELNEGFNDSLISPKKIRSNPNENLSSK
1.64131	-1.14679	-0.651813	S	3			Cdc2 kinase substrate motif;CDK kinase substrate motif;CDK kinase substrate motif_minimal;CDK kinase substrate motif_minimal_pS;CDK1,2,4,6 kinase substrate motif;ERK1,2 kinase substrate motif;Growth associated histone HI kinase substrate motif;GSK-3, ERK1, ERK2, CDK5 substrate motif;PKA kinase substrate motif;PKC kinase substrate motif;WW domain binding motif	1	4.60369e-48	212.82	123.55	770.365	-0.21043	225	7.86587	7.46888	6.80359	7.57555	P08153	225	P08153	Transcriptional factor SWI5	SWI5	QLQATLENSDGPQFLSPKRKISPASENVEDV
2.40887	-0.116442	-0.934979	S	3			G protein-coupled receptor kinase 1 substrate motif	0.999808	1.64898e-22	167.1	98.169	796.69	-0.040651	397	7.12372	6.87092	6.06781	6.67194	P08153	397	P08153	Transcriptional factor SWI5	SWI5	SLKSASVDIMPTIPGSVNNTPSVNKVSLSSS
2.3514	-2.09425	-0.057707	S	3			Casein kinase I substrate motif;CDK kinase substrate motif_minimal;CDK kinase substrate motif_minimal_pS;ERK1,2 kinase substrate motif;Growth associated histone HI kinase substrate motif;GSK-3, ERK1, ERK2, CDK5 substrate motif;WW domain binding motif	0.999968	0.00157516	92.38	92.38	533.915	0.75286	505	7.6714	7.38267	6.53012	7.28776	P08153	505	P08153	Transcriptional factor SWI5	SWI5	TPSPVLKSQSKYEGRSPQFGTHIKEINTYTT
0.144046	-0.519652	-0.715391	S	2			14-3-3 domain binding motif;Calmodulin-dependent protein kinase II substrate motif;Calmodulin-dependent protein kinase IV substrate motif;Casein kinase I substrate motif;Chk1 kinase substrate motif;G protein-coupled receptor kinase 1 substrate motif;GSK3 kinase substrate motif;MAPKAPK2 kinase substrate motif;PAK2 kinase substrate motif;PKA kinase substrate motif;PKC epsilon kinase substrate motif…	0.999971	8.452e-49	178.44	82.413	1301.62	0.95937	46	8.9878	8.69694	8.05108	8.55886	P08456	46	P08456	CDP-diacylglycerol--serine O-phosphatidyltransferase	CHO1	GYASDEVGGTLSRRASSIFSINTTPLAPPNA
-0.174898	-0.578995	-0.99657	S	2			14-3-3 domain binding motif;Calmodulin-dependent protein kinase II substrate motif;Casein kinase I substrate motif;Casein kinase II substrate motif;MDC1 BRCT domain binding motif;Phosphorylase kinase substrate motif;PKA kinase substrate motif;PKC kinase substrate motif;Plk1 PBD domain binding motif;ZIP kinase substrate motif	0.999971	5.05242e-25	178.44	82.413	1301.62	0.95937	47	8.61684	8.32399	7.04692	8.28296	P08456	47	P08456	CDP-diacylglycerol--serine O-phosphatidyltransferase	CHO1	YASDEVGGTLSRRASSIFSINTTPLAPPNAT
-0.107834	-0.610147	-0.824801	S	3			Casein kinase I substrate motif;Casein kinase II substrate motif;G protein-coupled receptor kinase 1 substrate motif;MAPKAPK2 kinase substrate motif	0.981399	9.28199e-17	158.29	47.749	868.082	-0.083947	50	8.47555	8.11348	7.74178	8.05641	P08456	50	P08456	CDP-diacylglycerol--serine O-phosphatidyltransferase	CHO1	DEVGGTLSRRASSIFSINTTPLAPPNATDIQ
0.171463	-0.0896972	0.222434	S	2			Casein kinase II substrate motif	1	0	360.37	301.97	972.848	-0.067161	34	9.35679	8.99531	8.32243	9.03129	P08456	34	P08456	CDP-diacylglycerol--serine O-phosphatidyltransferase	CHO1	DVIVNEHRDENDGYASDEVGGTLSRRASSIF
0.394624	-0.446266	0.167358	S	2			G protein-coupled receptor kinase 1 substrate motif;GSK3 kinase substrate motif;PKA kinase substrate motif;PKC kinase substrate motif	1	0	381.63	381.63	932.865	-0.39987	42	8.96868	8.44736	7.78123	8.77076	P08456	42	P08456	CDP-diacylglycerol--serine O-phosphatidyltransferase	CHO1	DENDGYASDEVGGTLSRRASSIFSINTTPLA
-0.0849152	-0.204699	-0.359027	S	3			b-Adrenergic Receptor kinase substrate motif;Casein kinase II substrate motif;Pyruvate dehydrogenase kinase substrate motif	1	5.57736e-81	171.29	149.16	1016.77	-0.17059	4	10.1371	9.82942	9.22768	9.72179	P08456	4	P08456	CDP-diacylglycerol--serine O-phosphatidyltransferase	CHO1	____________MVESDEDFAPQEFPHTDTD
-0.220749	0.293488	0.303576	S	2			Casein kinase I substrate motif;Casein kinase II substrate motif;CDK kinase substrate motif_minimal;CDK kinase substrate motif_minimal_pS;ERK1,2 kinase substrate motif;G protein-coupled receptor kinase 1 substrate motif;GSK-3, ERK1, ERK2, CDK5 substrate motif;MDC1 BRCT domain binding motif;Plk1 PBD domain binding motif;WW domain binding motif	0.995281	1.11591e-106	260.97	260.97	1154.96	0.46304	28	7.49421	7.21914	6.59465	7.02975	P08678	28	P08678	Adenylate cyclase	CYR1	GPQRQEEQEQQIEQSSPTEANDRSIHDEVPK
-0.2041	-0.393785	-0.163817	S	2			Casein kinase I substrate motif;Casein kinase II substrate motif;G protein-coupled receptor kinase 1 substrate motif	0.99888	1.1387e-39	203.71	203.71	874.35	1.1389	9	6.34238	5.19932	5.94777	6.06254	P08678	9	P08678	Adenylate cyclase	CYR1	_______MSSKPDTGSEISGPQRQEEQEQQI
-0.2041	-0.773245	-0.40788	S	2				1	1.1387e-39	203.71	203.71	874.35	1.1389	12	6.25739	5.19932	4.85346	6.19844	P08678	12	P08678	Adenylate cyclase	CYR1	____MSSKPDTGSEISGPQRQEEQEQQIEQS
-0.0235337	0.527371	0.519642	S	3			Aurora-A kinase substrate motif;Casein kinase I substrate motif;Casein kinase II substrate motif;G protein-coupled receptor kinase 1 substrate motif;GSK3 kinase substrate motif;PAK2 kinase substrate motif;Phosphorylase kinase substrate motif;Pim1 kinase substrate sequence;PKA kinase substrate motif;PKC kinase substrate motif	1	4.63899e-07	130.01	100.22	523.926	0.19842	1171	7.84646	7.53624	6.85648	7.45726	P08964	1171	P08964	Myosin-1	MYO1	NFQRETKEQEQKKRNSLVESLNDSKIKELEA
0.00187425	0.0385766	-0.158236	S	2			Casein kinase I substrate motif;G protein-coupled receptor kinase 1 substrate motif;GSK3 kinase substrate motif	0.999966	3.00728e-06	137.89	137.89	478.207	1.6923	296	7.65976	7.28012	6.87092	7.28319	P09032	296	P09032	Translation initiation factor eIF-2B subunit gamma	GCD1	SFELCQLLKLGPQSMSRQASFKDPFTGNQQQ
-0.321531	-0.241714	0.139993	S	2			b-Adrenergic Receptor kinase substrate motif;Casein kinase I substrate motif;Casein kinase II substrate motif;G protein-coupled receptor kinase 1 substrate motif	1	5.96435e-16	193.32	82.529	599.753	0.16444	112	8.50132	8.04817	7.71697	8.18566	P09064	112	P09064	Eukaryotic translation initiation factor 2 subunit beta	SUI3	EKELAKAGLDNVDAESKEGTPSANSSIQQEV
-0.967053	-0.935365	-0.232006	S	3			Casein kinase I substrate motif;Casein kinase II substrate motif;DNA dependent Protein kinase substrate motif;G protein-coupled receptor kinase 1 substrate motif;GSK3 kinase substrate motif	0.848856	3.7721e-35	175.59	158.44	881.744	-0.24607	118	7.79795	7.3361	6.67737	7.56062	P09064	118	P09064	Eukaryotic translation initiation factor 2 subunit beta	SUI3	AGLDNVDAESKEGTPSANSSIQQEVGLPYSE
0.00992034	0.0963968	0.233152	S	3			Casein kinase I substrate motif;Casein kinase II substrate motif;PKA kinase substrate motif;Pyruvate dehydrogenase kinase substrate motif	1	2.18742e-08	139.34	37.817	915.42	1.3491	40	8.38095	8.0769	7.00497	8.04501	P09064	40	P09064	Eukaryotic translation initiation factor 2 subunit beta	SUI3	IPDDFDAAVNGKENGSGDDLFAGLKKKKKKS
0.228357	0.144177	-0.173889	S	2			G protein-coupled receptor kinase 1 substrate motif	0.904159	4.14787e-45	212.72	142.39	892.429	0.092222	2	7.90696	7.67824	6.95366	7.3813	P09064	2	P09064	Eukaryotic translation initiation factor 2 subunit beta	SUI3	______________MSSDLAAELGFDPALKK
0.0928839	0.0858326	-0.11785	S	2			G protein-coupled receptor kinase 1 substrate motif;MDC1 BRCT domain binding motif;Plk1 PBD domain binding motif	0.529592	4.14787e-45	212.72	45.608	892.429	1.0209	3	7.92795	7.67751	7.02755	7.42274	P09064	3	P09064	Eukaryotic translation initiation factor 2 subunit beta	SUI3	_____________MSSDLAAELGFDPALKKK
1.25314	-1.37056	-0.344813	S	3			Casein kinase I substrate motif;CDK kinase substrate motif_minimal;CDK kinase substrate motif_minimal_pS;ERK1,2 kinase substrate motif;G protein-coupled receptor kinase 1 substrate motif;GSK3 kinase substrate motif;GSK-3, ERK1, ERK2, CDK5 substrate motif;WW domain binding motif	0.940326	7.82215e-34	192.96	192.96	731.999	0.11214	95	7.2023	6.89848	6.43324	6.72472	P09798	95	P09798	Anaphase-promoting complex subunit CDC16	CDC16	NDRLQQPWNRTNTATSPYQSLANSPLIQKLQ
1.26802	-1.34282	-0.344813	S	3			CDK kinase substrate motif_minimal;CDK kinase substrate motif_minimal_pS;ERK1,2 kinase substrate motif;GSK-3, ERK1, ERK2, CDK5 substrate motif;MAPKAPK2 kinase substrate motif;WW domain binding motif	1	7.82215e-34	192.96	192.96	731.999	0.11214	103	7.64583	7.44739	6.5673	7.09812	P09798	103	P09798	Anaphase-promoting complex subunit CDC16	CDC16	NRTNTATSPYQSLANSPLIQKLQANIMTPHQ
0.296545	0.0299829	0.347439	S	2			Casein kinase I substrate motif;Casein kinase II substrate motif	1	2.90111e-44	208.37	126.8	813.885	-0.48927	15	9.27912	8.88701	8.62981	8.84772	P09938	15	P09938	Ribonucleoside-diphosphate reductase small chain 1	RNR2	_MPKETPSKAAADALSDLEIKDSKSNLNKEL
0.280956	-0.0652344	-0.142242	S	2			b-Adrenergic Receptor kinase substrate motif;Casein kinase I substrate motif;Casein kinase II substrate motif;G protein-coupled receptor kinase 1 substrate motif	0.998957	2.20235e-87	246.67	241.13	986.431	0.0016974	176	7.44069	6.96607	6.66957	7.13561	P09959	176	P09959	Regulatory protein SWI6	SWI6	PLKKLKIDTSVIDAESDSTPNTARGKPNDDI
-0.145733	-0.0257497	0.266277	S	2			Casein kinase II substrate motif;PKA kinase substrate motif	0.999914	5.73931e-06	114.89	114.89	496.205	0.29233	84	7.67818	7.1067	7.48206	6.65657	P0C0V8;Q3E754	84;84	P0C0V8	40S ribosomal protein S21-A;40S ribosomal protein S21-B	RPS21A;RPS21B	LNRLAQNDGLLKNVWSYSR____________
0.100709	0.260146	-0.01105	S	3			ATM kinase substrate motif;Casein kinase I substrate motif;Casein kinase II substrate motif;DNA dependent Protein kinase substrate motif;G protein-coupled receptor kinase 1 substrate motif;MAPKAPK2 kinase substrate motif	0.999897	1.95096e-26	165.53	123.6	894.051	-0.049302	7	9.43048	8.77552	8.72596	9.19482	P0C2I3;P0C2I5;Q12414;Q03612;Q03964;Q04214;Q04215;Q07793;Q12112	7;7;7;7;7;7;7;7;7	P0C2I3;Q03964;Q04214;Q07793;Q12112	Transposon Ty1-DR6 Gag-Pol polyprotein;Capsid protein;Ty1 protease;Integrase;Reverse transcriptase/ribonuclease H;Transposon Ty1-LR2 Gag-Pol polyprotein;Capsid protein;Ty1 protease;Integrase;Reverse transcriptase/ribonuclease H;Transposon Ty1-PL Gag-Pol polyprotein;Capsid protein;Ty1 protease;Integrase;Reverse transcriptase/ribonuclease H;Transposon Ty1-ER1 Gag-Pol polyprotein;Capsid protein;Ty1 …	TY1B-DR6;TY1B-LR2;TY1B-PL;TY1B-ER1;TY1A-DR2;TY1B-MR1;TY1A-MR1;TY1B-DR4;TY1B-NL1	_________MESQQLSQHSPISHGSACASVT
0.0370308	0.27858	0.0176369	S	2			Casein kinase I substrate motif;Casein kinase II substrate motif;CDK kinase substrate motif_minimal;CDK kinase substrate motif_minimal_pS;ERK1,2 kinase substrate motif;GSK-3, ERK1, ERK2, CDK5 substrate motif;WW domain binding motif	0.99912	7.37758e-47	191.13	169.13	1340.08	0.27159	10	9.88927	9.64152	9.14535	9.29477	P0C2I3;P0C2I5;Q12414;Q03612;Q03964;Q04214;Q04215;Q07793;Q12112	10;10;10;10;10;10;10;10;10	P0C2I3;Q03964;Q04214;Q07793;Q12112	Transposon Ty1-DR6 Gag-Pol polyprotein;Capsid protein;Ty1 protease;Integrase;Reverse transcriptase/ribonuclease H;Transposon Ty1-LR2 Gag-Pol polyprotein;Capsid protein;Ty1 protease;Integrase;Reverse transcriptase/ribonuclease H;Transposon Ty1-PL Gag-Pol polyprotein;Capsid protein;Ty1 protease;Integrase;Reverse transcriptase/ribonuclease H;Transposon Ty1-ER1 Gag-Pol polyprotein;Capsid protein;Ty1 …	TY1B-DR6;TY1B-LR2;TY1B-PL;TY1B-ER1;TY1A-DR2;TY1B-MR1;TY1A-MR1;TY1B-DR4;TY1B-NL1	______MESQQLSQHSPISHGSACASVTSKE
-0.0774825	0.292311	0.0550568	S	3			Casein kinase I substrate motif;Casein kinase I substrate motif;Casein kinase II substrate motif;Casein kinase II substrate motif;G protein-coupled receptor kinase 1 substrate motif;G protein-coupled receptor kinase 1 substrate motif	0.99632	1.23742e-09	129.2	72.073	947.034	0.11039	13	8.35143	7.46184	7.88297	8.07653	P0C2I3;P0C2I5;Q12414;Q03612;Q03964;Q04214;Q04215;Q07793;Q12112	13;13;13;13;13;13;13;13;13	P0C2I3;Q03964;Q04214;Q07793;Q12112	Transposon Ty1-DR6 Gag-Pol polyprotein;Capsid protein;Ty1 protease;Integrase;Reverse transcriptase/ribonuclease H;Transposon Ty1-LR2 Gag-Pol polyprotein;Capsid protein;Ty1 protease;Integrase;Reverse transcriptase/ribonuclease H;Transposon Ty1-PL Gag-Pol polyprotein;Capsid protein;Ty1 protease;Integrase;Reverse transcriptase/ribonuclease H;Transposon Ty1-ER1 Gag-Pol polyprotein;Capsid protein;Ty1 …	TY1B-DR6;TY1B-LR2;TY1B-PL;TY1B-ER1;TY1A-DR2;TY1B-MR1;TY1A-MR1;TY1B-DR4;TY1B-NL1	___MESQQLSQHSPISHGSACASVTSKEVHT;___MESQQLSQHSPISHGSACASVTSKEVQT
0.498557	0.199248	0.0936954	S	3			Casein kinase I substrate motif;Casein kinase I substrate motif;G protein-coupled receptor kinase 1 substrate motif;G protein-coupled receptor kinase 1 substrate motif;GSK3 kinase substrate motif;GSK3 kinase substrate motif	0.975671	1.34856e-09	130.71	68.291	920.378	-0.21483	16	8.46111	8.06258	8.14953	7.5125	P0C2I3;P0C2I5;Q12414;Q03612;Q03964;Q04214;Q04215;Q07793;Q12112	16;16;16;16;16;16;16;16;16	P0C2I3;Q03964;Q04214;Q07793;Q12112	Transposon Ty1-DR6 Gag-Pol polyprotein;Capsid protein;Ty1 protease;Integrase;Reverse transcriptase/ribonuclease H;Transposon Ty1-LR2 Gag-Pol polyprotein;Capsid protein;Ty1 protease;Integrase;Reverse transcriptase/ribonuclease H;Transposon Ty1-PL Gag-Pol polyprotein;Capsid protein;Ty1 protease;Integrase;Reverse transcriptase/ribonuclease H;Transposon Ty1-ER1 Gag-Pol polyprotein;Capsid protein;Ty1 …	TY1B-DR6;TY1B-LR2;TY1B-PL;TY1B-ER1;TY1A-DR2;TY1B-MR1;TY1A-MR1;TY1B-DR4;TY1B-NL1	MESQQLSQHSPISHGSACASVTSKEVHTNQD;MESQQLSQHSPISHGSACASVTSKEVQTTQD
-0.142401	0.855113	-0.241526	S	3			Casein kinase I substrate motif;Casein kinase I substrate motif;Casein kinase II substrate motif;Casein kinase II substrate motif;MAPKAPK2 kinase substrate motif;MAPKAPK2 kinase substrate motif	0.959807	1.91166e-13	136.14	79.286	947.034	0.4623	20	8.42132	8.09722	7.33054	8.06945	P0C2I3;P0C2I5;Q12414;Q03612;Q03964;Q04214;Q04215;Q07793;Q12112	20;20;20;20;20;20;20;20;20	P0C2I3;Q03964;Q04214;Q07793;Q12112	Transposon Ty1-DR6 Gag-Pol polyprotein;Capsid protein;Ty1 protease;Integrase;Reverse transcriptase/ribonuclease H;Transposon Ty1-LR2 Gag-Pol polyprotein;Capsid protein;Ty1 protease;Integrase;Reverse transcriptase/ribonuclease H;Transposon Ty1-PL Gag-Pol polyprotein;Capsid protein;Ty1 protease;Integrase;Reverse transcriptase/ribonuclease H;Transposon Ty1-ER1 Gag-Pol polyprotein;Capsid protein;Ty1 …	TY1B-DR6;TY1B-LR2;TY1B-PL;TY1B-ER1;TY1A-DR2;TY1B-MR1;TY1A-MR1;TY1B-DR4;TY1B-NL1	QLSQHSPISHGSACASVTSKEVHTNQDPLDV;QLSQHSPISHGSACASVTSKEVQTTQDPLDI
1.10279	-0.264322	-0.511012	S	3			Casein kinase II substrate motif;G protein-coupled receptor kinase 1 substrate motif	0.99962	1.76349e-44	176.11	124.7	832.691	0.24784	36	8.07726	7.88914	7.33953	7.30417	P0C2I3;P0C2I5;Q12414;Q03612;P0C2I7;P0C2I6;P0C2J1;P47100;Q07793	36;36;36;36;36;36;36;36;36	P0C2I3;P0C2I6;P0C2J1;P47100;Q07793	Transposon Ty1-DR6 Gag-Pol polyprotein;Capsid protein;Ty1 protease;Integrase;Reverse transcriptase/ribonuclease H;Transposon Ty1-LR2 Gag-Pol polyprotein;Capsid protein;Ty1 protease;Integrase;Reverse transcriptase/ribonuclease H;Transposon Ty1-PL Gag-Pol polyprotein;Capsid protein;Ty1 protease;Integrase;Reverse transcriptase/ribonuclease H;Transposon Ty1-ER1 Gag-Pol polyprotein;Capsid protein;Ty1 …	TY1B-DR6;TY1B-LR2;TY1B-PL;TY1B-ER1;TY1B-LR4;TY1B-LR3;TY1B-PR3;TY1B-JR2;TY1B-DR4	VTSKEVHTNQDPLDVSASKTEECEKASTKAN
0.0423643	0.133169	-0.115644	S	3			Casein kinase II substrate motif	0.882594	3.47593e-77	155.08	111.11	832.691	0.33407	38	7.98158	7.58852	6.99573	7.67371	P0C2I3;P0C2I5;Q12414;Q03612;P0C2I7;P0C2I6;P0C2J1;P47100;Q07793	38;38;38;38;38;38;38;38;38	P0C2I3;P0C2I6;P0C2J1;P47100;Q07793	Transposon Ty1-DR6 Gag-Pol polyprotein;Capsid protein;Ty1 protease;Integrase;Reverse transcriptase/ribonuclease H;Transposon Ty1-LR2 Gag-Pol polyprotein;Capsid protein;Ty1 protease;Integrase;Reverse transcriptase/ribonuclease H;Transposon Ty1-PL Gag-Pol polyprotein;Capsid protein;Ty1 protease;Integrase;Reverse transcriptase/ribonuclease H;Transposon Ty1-ER1 Gag-Pol polyprotein;Capsid protein;Ty1 …	TY1B-DR6;TY1B-LR2;TY1B-PL;TY1B-ER1;TY1B-LR4;TY1B-LR3;TY1B-PR3;TY1B-JR2;TY1B-DR4	SKEVHTNQDPLDVSASKTEECEKASTKANSQ
0.0736831	0.732226	0.0287106	S	3			Casein kinase II substrate motif;Casein kinase II substrate motif;G protein-coupled receptor kinase 1 substrate motif;G protein-coupled receptor kinase 1 substrate motif;GSK3 kinase substrate motif;GSK3 kinase substrate motif;NIMA kinase substrate motif;NIMA kinase substrate motif;PKA kinase substrate motif;PKA kinase substrate motif;PKC kinase substrate motif;PKC kinase substrate motif	0.838286	4.90218e-07	96.626	42.393	984.056	0.79131	1051	7.65609	7.57062	6.6107	6.60336	P0C2I3;P0C2I5;Q12414;Q03612;P0C2I7;O13527;P47100;Q03855;Q04670;Q92393;Q04711;Q07793;Q12273;Q99231	1051;1051;1051;1051;1051;492;1051;1051;1051;1051;1051;1051;1051;1051	P0C2I3;P47100;Q03855;Q04670;Q04711;Q07793;Q12273;Q99231	Transposon Ty1-DR6 Gag-Pol polyprotein;Capsid protein;Ty1 protease;Integrase;Reverse transcriptase/ribonuclease H;Transposon Ty1-LR2 Gag-Pol polyprotein;Capsid protein;Ty1 protease;Integrase;Reverse transcriptase/ribonuclease H;Transposon Ty1-PL Gag-Pol polyprotein;Capsid protein;Ty1 protease;Integrase;Reverse transcriptase/ribonuclease H;Transposon Ty1-ER1 Gag-Pol polyprotein;Capsid protein;Ty1 …	TY1B-DR6;TY1B-LR2;TY1B-PL;TY1B-ER1;TY1B-LR4;TY1B-A;TY1B-JR2;TY1B-DR1;TY1B-MR2;TY1B-OR;TY1B-ML1;TY1B-DR4;TY1B-OL;TY1B-DR3	THESSHASKSKDFRHSDSYSENETNHTNVPI;THESSYASKSKDFRHSDSYSENETNHTNVPI
0.0223323	0.483571	-0.274215	S	3			b-Adrenergic Receptor kinase substrate motif;b-Adrenergic Receptor kinase substrate motif;Casein kinase II substrate motif;Casein kinase II substrate motif	0.937122	2.82481e-10	118.11	118.11	957.4	0.31366	1053	8.09764	7.7119	7.78341	7.11287	P0C2I3;P0C2I5;Q12414;Q03612;P0C2I7;O13527;P47100;Q03855;Q04670;Q92393;Q04711;Q07793;Q12273;Q99231	1053;1053;1053;1053;1053;494;1053;1053;1053;1053;1053;1053;1053;1053	P0C2I3;P47100;Q03855;Q04670;Q04711;Q07793;Q12273;Q99231	Transposon Ty1-DR6 Gag-Pol polyprotein;Capsid protein;Ty1 protease;Integrase;Reverse transcriptase/ribonuclease H;Transposon Ty1-LR2 Gag-Pol polyprotein;Capsid protein;Ty1 protease;Integrase;Reverse transcriptase/ribonuclease H;Transposon Ty1-PL Gag-Pol polyprotein;Capsid protein;Ty1 protease;Integrase;Reverse transcriptase/ribonuclease H;Transposon Ty1-ER1 Gag-Pol polyprotein;Capsid protein;Ty1 …	TY1B-DR6;TY1B-LR2;TY1B-PL;TY1B-ER1;TY1B-LR4;TY1B-A;TY1B-JR2;TY1B-DR1;TY1B-MR2;TY1B-OR;TY1B-ML1;TY1B-DR4;TY1B-OL;TY1B-DR3	ESSHASKSKDFRHSDSYSENETNHTNVPISS;ESSYASKSKDFRHSDSYSENETNHTNVPISS
0.0278618	0.511974	0.15017	S	3			Casein kinase I substrate motif;Casein kinase I substrate motif;Casein kinase II substrate motif;Casein kinase II substrate motif;G protein-coupled receptor kinase 1 substrate motif;G protein-coupled receptor kinase 1 substrate motif;MAPKAPK2 kinase substrate motif;MAPKAPK2 kinase substrate motif	0.894597	1.3359e-65	115.06	86.987	957.4	0.059145	1055	8.68096	8.47651	7.56507	8.15649	P0C2I3;P0C2I5;Q12414;Q03612;P0C2I7;O13527;P47100;Q03855;Q04670;Q92393;Q04711;Q07793;Q12273;Q99231	1055;1055;1055;1055;1055;496;1055;1055;1055;1055;1055;1055;1055;1055	P0C2I3;P47100;Q03855;Q04670;Q04711;Q07793;Q12273;Q99231	Transposon Ty1-DR6 Gag-Pol polyprotein;Capsid protein;Ty1 protease;Integrase;Reverse transcriptase/ribonuclease H;Transposon Ty1-LR2 Gag-Pol polyprotein;Capsid protein;Ty1 protease;Integrase;Reverse transcriptase/ribonuclease H;Transposon Ty1-PL Gag-Pol polyprotein;Capsid protein;Ty1 protease;Integrase;Reverse transcriptase/ribonuclease H;Transposon Ty1-ER1 Gag-Pol polyprotein;Capsid protein;Ty1 …	TY1B-DR6;TY1B-LR2;TY1B-PL;TY1B-ER1;TY1B-LR4;TY1B-A;TY1B-JR2;TY1B-DR1;TY1B-MR2;TY1B-OR;TY1B-ML1;TY1B-DR4;TY1B-OL;TY1B-DR3	SHASKSKDFRHSDSYSENETNHTNVPISSTG;SYASKSKDFRHSDSYSENETNHTNVPISSTG
-0.496916	0.0989585	-0.723682	S	3			Casein kinase II substrate motif;CDK kinase substrate motif_minimal;CDK kinase substrate motif_minimal_pS;ERK1,2 kinase substrate motif;Growth associated histone HI kinase substrate motif;GSK-3, ERK1, ERK2, CDK5 substrate motif;WW domain binding motif	0.973472	3.79802e-19	179.17	55.662	788.677	1.3005	1093	8.84643	8.38128	7.51783	8.63206	P0C2I3;P0C2I5;Q12414;Q03612;P0C2I7;O13527;P0C2I6;P0C2J1;P47100;Q03855;Q04670;Q92393;Q04711;Q07793;Q12273;Q99231	1093;1093;1093;1093;1093;534;1093;1093;1093;1093;1093;1093;1093;1093;1093;1093	P0C2I3;P0C2I6;P0C2J1;P47100;Q03855;Q04670;Q04711;Q07793;Q12273;Q99231	Transposon Ty1-DR6 Gag-Pol polyprotein;Capsid protein;Ty1 protease;Integrase;Reverse transcriptase/ribonuclease H;Transposon Ty1-LR2 Gag-Pol polyprotein;Capsid protein;Ty1 protease;Integrase;Reverse transcriptase/ribonuclease H;Transposon Ty1-PL Gag-Pol polyprotein;Capsid protein;Ty1 protease;Integrase;Reverse transcriptase/ribonuclease H;Transposon Ty1-ER1 Gag-Pol polyprotein;Capsid protein;Ty1 …	TY1B-DR6;TY1B-LR2;TY1B-PL;TY1B-ER1;TY1B-LR4;TY1B-A;TY1B-LR3;TY1B-PR3;TY1B-JR2;TY1B-DR1;TY1B-MR2;TY1B-OR;TY1B-ML1;TY1B-DR4;TY1B-OL;TY1B-DR3	PQISDQETEKRIIHRSPSIDASPPENNSSHN
-0.417463	-0.291327	-0.873873	S	3			14-3-3 domain binding motif;Calmodulin-dependent protein kinase II alpha substrate motif;Calmodulin-dependent protein kinase II substrate motif;Calmodulin-dependent protein kinase IV substrate motif;Chk1 kinase substrate motif;DNA dependent Protein kinase substrate motif;G protein-coupled receptor kinase 1 substrate motif;GSK3 kinase substrate motif;Phosphorylase kinase substrate motif;PKA kinase…	0.973504	1.12906e-27	184.62	55.662	788.677	1.3005	1095	9.55228	9.32962	8.44919	9.06047	P0C2I3;P0C2I5;Q12414;Q03612;P0C2I7;O13527;P0C2I6;P0C2J1;P47100;Q03855;Q04670;Q92393;Q04711;Q07793;Q12273;Q99231	1095;1095;1095;1095;1095;536;1095;1095;1095;1095;1095;1095;1095;1095;1095;1095	P0C2I3;P0C2I6;P0C2J1;P47100;Q03855;Q04670;Q04711;Q07793;Q12273;Q99231	Transposon Ty1-DR6 Gag-Pol polyprotein;Capsid protein;Ty1 protease;Integrase;Reverse transcriptase/ribonuclease H;Transposon Ty1-LR2 Gag-Pol polyprotein;Capsid protein;Ty1 protease;Integrase;Reverse transcriptase/ribonuclease H;Transposon Ty1-PL Gag-Pol polyprotein;Capsid protein;Ty1 protease;Integrase;Reverse transcriptase/ribonuclease H;Transposon Ty1-ER1 Gag-Pol polyprotein;Capsid protein;Ty1 …	TY1B-DR6;TY1B-LR2;TY1B-PL;TY1B-ER1;TY1B-LR4;TY1B-A;TY1B-LR3;TY1B-PR3;TY1B-JR2;TY1B-DR1;TY1B-MR2;TY1B-OR;TY1B-ML1;TY1B-DR4;TY1B-OL;TY1B-DR3	ISDQETEKRIIHRSPSIDASPPENNSSHNIV
0.554638	-0.490679	-1.97818	S	3			Casein kinase I substrate motif	0.536536	0.00106081	79.236	79.236	788.349	0.35861	1105	7.86818	7.52593	7.20922	7.38137	P0C2I3;P0C2I5;Q12414;Q03612;P0C2I7;O13527;P0C2I6;P0C2J1;P47100;Q03855;Q04670;Q92393;Q04711;Q07793;Q12273;Q99231	1105;1105;1105;1105;1105;546;1105;1105;1105;1105;1105;1105;1105;1105;1105;1105	P0C2I3;P0C2I6;P0C2J1;P47100;Q03855;Q04670;Q04711;Q07793;Q12273;Q99231	Transposon Ty1-DR6 Gag-Pol polyprotein;Capsid protein;Ty1 protease;Integrase;Reverse transcriptase/ribonuclease H;Transposon Ty1-LR2 Gag-Pol polyprotein;Capsid protein;Ty1 protease;Integrase;Reverse transcriptase/ribonuclease H;Transposon Ty1-PL Gag-Pol polyprotein;Capsid protein;Ty1 protease;Integrase;Reverse transcriptase/ribonuclease H;Transposon Ty1-ER1 Gag-Pol polyprotein;Capsid protein;Ty1 …	TY1B-DR6;TY1B-LR2;TY1B-PL;TY1B-ER1;TY1B-LR4;TY1B-A;TY1B-LR3;TY1B-PR3;TY1B-JR2;TY1B-DR1;TY1B-MR2;TY1B-OR;TY1B-ML1;TY1B-DR4;TY1B-OL;TY1B-DR3	IHRSPSIDASPPENNSSHNIVPIKTPTTVSE
-0.432902	0.751378	0.500802	S	3			Casein kinase II substrate motif;MAPKAPK2 kinase substrate motif;PKA kinase substrate motif;PKC kinase substrate motif	0.92474	9.26974e-28	159.67	34.715	772.627	-2.1212	1004	7.64462	7.3529	6.6025	7.24494	P0C2I3;P0C2I5;Q12414;Q03612;P0C2I7;O13527;P0C2I6;P0C2J1;P47100;Q03855;Q04670;Q92393;Q04711;Q07793;Q12273;Q12316	1004;1004;1004;1004;1004;445;1004;1004;1004;1004;1004;1004;1004;1004;1004;1004	P0C2I3;P0C2I6;P0C2J1;P47100;Q03855;Q04670;Q04711;Q07793;Q12273;Q12316	Transposon Ty1-DR6 Gag-Pol polyprotein;Capsid protein;Ty1 protease;Integrase;Reverse transcriptase/ribonuclease H;Transposon Ty1-LR2 Gag-Pol polyprotein;Capsid protein;Ty1 protease;Integrase;Reverse transcriptase/ribonuclease H;Transposon Ty1-PL Gag-Pol polyprotein;Capsid protein;Ty1 protease;Integrase;Reverse transcriptase/ribonuclease H;Transposon Ty1-ER1 Gag-Pol polyprotein;Capsid protein;Ty1 …	TY1B-DR6;TY1B-LR2;TY1B-PL;TY1B-ER1;TY1B-LR4;TY1B-A;TY1B-LR3;TY1B-PR3;TY1B-JR2;TY1B-DR1;TY1B-MR2;TY1B-OR;TY1B-ML1;TY1B-DR4;TY1B-OL;TY1B-GR3	DPNISESNILPSKKRSSTPQISNIESTGSGG
-0.294597	0.830904	0.330329	S	3			MDC1 BRCT domain binding motif;PAK2 kinase substrate motif;Pim1 kinase substrate sequence;PKA kinase substrate motif;PKC kinase substrate motif;Plk1 PBD domain binding motif	0.994581	9.73733e-62	225.2	152.5	718.66	0.074346	1005	9.25626	9.10514	8.12195	8.59961	P0C2I3;P0C2I5;Q12414;Q03612;P0C2I7;O13527;P0C2I6;P0C2J1;P47100;Q03855;Q04670;Q92393;Q04711;Q07793;Q12273;Q12316	1005;1005;1005;1005;1005;446;1005;1005;1005;1005;1005;1005;1005;1005;1005;1005	P0C2I3;P0C2I6;P0C2J1;P47100;Q03855;Q04670;Q04711;Q07793;Q12273;Q12316	Transposon Ty1-DR6 Gag-Pol polyprotein;Capsid protein;Ty1 protease;Integrase;Reverse transcriptase/ribonuclease H;Transposon Ty1-LR2 Gag-Pol polyprotein;Capsid protein;Ty1 protease;Integrase;Reverse transcriptase/ribonuclease H;Transposon Ty1-PL Gag-Pol polyprotein;Capsid protein;Ty1 protease;Integrase;Reverse transcriptase/ribonuclease H;Transposon Ty1-ER1 Gag-Pol polyprotein;Capsid protein;Ty1 …	TY1B-DR6;TY1B-LR2;TY1B-PL;TY1B-ER1;TY1B-LR4;TY1B-A;TY1B-LR3;TY1B-PR3;TY1B-JR2;TY1B-DR1;TY1B-MR2;TY1B-OR;TY1B-ML1;TY1B-DR4;TY1B-OL;TY1B-GR3	PNISESNILPSKKRSSTPQISNIESTGSGGM
0.102994	0.473319	0.217727	S	2			Casein kinase II substrate motif;G protein-coupled receptor kinase 1 substrate motif	0.999924	2.67736e-87	167.32	156.49	805.875	0.37521	1081	8.85056	8.53163	7.94096	8.4494	P0C2I3;P0C2I5;Q12414;Q03612;P0C2I7;O13527;P0C2I6;P0C2J1;P47100;Q03855;Q04670;Q92393;Q04711;Q07793;Q12273;Q99231	1081;1081;1081;1081;1081;522;1081;1081;1081;1081;1081;1081;1081;1081;1081;1081	P0C2I3;P0C2I6;P0C2J1;P47100;Q03855;Q04670;Q04711;Q07793;Q12273;Q99231	Transposon Ty1-DR6 Gag-Pol polyprotein;Capsid protein;Ty1 protease;Integrase;Reverse transcriptase/ribonuclease H;Transposon Ty1-LR2 Gag-Pol polyprotein;Capsid protein;Ty1 protease;Integrase;Reverse transcriptase/ribonuclease H;Transposon Ty1-PL Gag-Pol polyprotein;Capsid protein;Ty1 protease;Integrase;Reverse transcriptase/ribonuclease H;Transposon Ty1-ER1 Gag-Pol polyprotein;Capsid protein;Ty1 …	TY1B-DR6;TY1B-LR2;TY1B-PL;TY1B-ER1;TY1B-LR4;TY1B-A;TY1B-LR3;TY1B-PR3;TY1B-JR2;TY1B-DR1;TY1B-MR2;TY1B-OR;TY1B-ML1;TY1B-DR4;TY1B-OL;TY1B-DR3	ISSTGGTNNKTVPQISDQETEKRIIHRSPSI
-0.626602	0.260869	-0.29244	S	3			Calmodulin-dependent protein kinase II substrate motif;Casein kinase I substrate motif;Casein kinase II substrate motif;CDK kinase substrate motif_minimal;CDK kinase substrate motif_minimal_pS;Chk1 kinase substrate motif;ERK1,2 kinase substrate motif;G protein-coupled receptor kinase 1 substrate motif;GSK3 kinase substrate motif;GSK-3, ERK1, ERK2, CDK5 substrate motif;MAPKAPK2 kinase substrate mo…	0.999395	4.69225e-105	256.84	76.78	672.933	0.89814	960	8.94068	8.72299	8.23193	8.23882	P0C2I6;P0C2J1	960;960	P0C2I6;P0C2J1	Transposon Ty1-LR3 Gag-Pol polyprotein;Capsid protein;Ty1 protease;Integrase;Reverse transcriptase/ribonuclease H;Transposon Ty1-PR3 Gag-Pol polyprotein;Capsid protein;Ty1 protease;Integrase;Reverse transcriptase/ribonuclease H	TY1B-LR3;TY1B-PR3	ELHPEQPRNVLSKAVSPTDSTPPSTHTEDSK
-0.00379928	0.347325	-0.00826141	S	2			Casein kinase I substrate motif;Casein kinase II substrate motif;CDK kinase substrate motif_minimal;CDK kinase substrate motif_minimal_pS;ERK1,2 kinase substrate motif;GSK-3, ERK1, ERK2, CDK5 substrate motif;WW domain binding motif	0.999955	5.49331e-88	228.55	190.35	1346.07	-0.8396	10	8.80699	8.62837	8.08607	7.97447	P0C2J1	10	P0C2J1	Transposon Ty1-PR3 Gag-Pol polyprotein;Capsid protein;Ty1 protease;Integrase;Reverse transcriptase/ribonuclease H	TY1B-PR3	______MESQQLSNYSPISHGSACASVTSKE
0.0250289	-0.7071	-0.679227	S	3			Casein kinase II substrate motif	0.999073	6.18508e-37	191.09	153.88	789.028	0.42997	36	7.85377	7.68441	6.97374	7.13504	P0C2J2;P0C2J5;P0CX63;P0CX64;Q03483;Q12113;Q12439;P0C2J4;P25383;Q99303;Q12472	36;36;36;36;36;36;36;36;36;36;36	P0C2J2;P0C2J5;P0CX63;Q03483;Q12113;Q12439;Q12472	Transposon Ty2-GR1 Gag polyprotein;Capsid protein;Gag-p4;Transposon Ty2-LR2 Gag-Pol polyprotein;Capsid protein;Ty2 protease;Integrase;Reverse transcriptase/ribonuclease H;Transposon Ty2-F Gag-Pol polyprotein;Capsid protein;Ty2 protease;Integrase;Reverse transcriptase/ribonuclease H;Transposon Ty2-GR2 Gag-Pol polyprotein;Capsid protein;Ty2 protease;Integrase;Reverse transcriptase/ribonuclease H;Tr…	TY2A-GR1;TY2B-LR2;TY2B-F;TY2B-GR2;TY2A-DR2;TY2B-OR1;TY2A-OR1;TY2A-LR1;TY2A-C;TY2A-DR3;TY2B-DR1	VTSKEVPSNQDPLAVSASNLPEFDRDSTKVN
-0.291822	0.82171	0.0110662	S	2			Casein kinase I substrate motif;CDK kinase substrate motif_minimal;CDK kinase substrate motif_minimal_pS;ERK1,2 kinase substrate motif;G protein-coupled receptor kinase 1 substrate motif;Growth associated histone HI kinase substrate motif;GSK3 kinase substrate motif;GSK-3, ERK1, ERK2, CDK5 substrate motif;MAPKAPK2 kinase substrate motif;PKA kinase substrate motif;PKC kinase substrate motif;WW dom…	0.999463	8.13443e-168	298.76	218.72	940.367	-0.8336	1014	7.48163	7.28463	6.74397	6.74101	P0C2J5;P0CX63;P0CX64	1014;1014;1014	P0C2J5;P0CX63	Transposon Ty2-LR2 Gag-Pol polyprotein;Capsid protein;Ty2 protease;Integrase;Reverse transcriptase/ribonuclease H;Transposon Ty2-F Gag-Pol polyprotein;Capsid protein;Ty2 protease;Integrase;Reverse transcriptase/ribonuclease H;Transposon Ty2-GR2 Gag-Pol polyprotein;Capsid protein;Ty2 protease;Integrase;Reverse transcriptase/ribonuclease H	TY2B-LR2;TY2B-F;TY2B-GR2	KESTEMGGTVESDTTSPRHSSTFTARNQNRP
0.123799	0.822608	0.148739	S	2			Casein kinase I substrate motif;Casein kinase I substrate motif;Casein kinase II substrate motif;Casein kinase II substrate motif;G protein-coupled receptor kinase 1 substrate motif;G protein-coupled receptor kinase 1 substrate motif	0.992549	6.44194e-122	270.35	262.8	927.394	-0.11579	1090	7.72973	7.58013	7.05778	6.62502	P0C2J5;P0CX63;P0CX64;Q12113;Q12472	1090;1090;1090;1090;1090	P0C2J5;P0CX63;Q12113;Q12472	Transposon Ty2-LR2 Gag-Pol polyprotein;Capsid protein;Ty2 protease;Integrase;Reverse transcriptase/ribonuclease H;Transposon Ty2-F Gag-Pol polyprotein;Capsid protein;Ty2 protease;Integrase;Reverse transcriptase/ribonuclease H;Transposon Ty2-GR2 Gag-Pol polyprotein;Capsid protein;Ty2 protease;Integrase;Reverse transcriptase/ribonuclease H;Transposon Ty2-OR1 Gag-Pol polyprotein;Capsid protein;Ty2 p…	TY2B-LR2;TY2B-F;TY2B-GR2;TY2B-OR1;TY2B-DR1	RTTNSTPSIDDRSSNSESTTPIISIETKAAC;RTTNSTPSIDDRSSNSESTTPIISIETKAVC
-0.0334809	-0.461959	-0.16004	S	3			b-Adrenergic Receptor kinase substrate motif;Calmodulin-dependent protein kinase II substrate motif;Chk1 kinase substrate motif;PKA kinase substrate motif;PKC kinase substrate motif	0.999999	0.000342734	89.468	89.468	777.946	0.56472	636	7.68076	6.29352	7.63553	6.44358	P0CS90	636	P0CS90	Heat shock protein SSC1, mitochondrial	SSC1	QTSSMKLFEQLYKNDSNNNNNNNGNNAESGE
0.352307	0.44074	-2.73648	S	2			Casein kinase I substrate motif;Casein kinase II substrate motif;G protein-coupled receptor kinase 1 substrate motif	0.499999	7.05615e-27	225.33	121.02	636.279	-0.3823	2	7.02082	6.86205	6.46018	5.51505	P0CX47;P0CX48	2;2	P0CX47	40S ribosomal protein S11-A;40S ribosomal protein S11-B	RPS11A;RPS11B	______________MSTELTVQSERAFQKQP
0.141171	0.307778	-2.21156	S	2			G protein-coupled receptor kinase 1 substrate motif;PKA kinase substrate motif;PKC kinase substrate motif	0.999999	2.06063e-18	201.48	147.73	636.279	-0.39539	9	7.13462	6.75092	6.5314	6.66272	P0CX47;P0CX48	9;9	P0CX47	40S ribosomal protein S11-A;40S ribosomal protein S11-B	RPS11A;RPS11B	_______MSTELTVQSERAFQKQPHIFNNPK
0.0764222	0.248292	-0.0185272	S	2			Casein kinase I substrate motif;G protein-coupled receptor kinase 1 substrate motif;GSK3 kinase substrate motif	1	2.8049e-06	124.07	124.07	621.792	0.36341	2	7.51966	7.24022	6.92424	6.86339	P0CX51;P0CX52	2;2	P0CX51	40S ribosomal protein S16-A;40S ribosomal protein S16-B	RPS16A;RPS16B	______________MSAVPSVQTFGKKKSAT
0.0467006	-0.22538	-0.428391	S	2			Cdc2 kinase substrate motif;CDK kinase substrate motif;CDK kinase substrate motif_minimal;CDK kinase substrate motif_minimal_pS;CDK1,2,4,6 kinase substrate motif;ERK1,2 kinase substrate motif;Growth associated histone HI kinase substrate motif;GSK-3, ERK1, ERK2, CDK5 substrate motif;PKA kinase substrate motif;PKC kinase substrate motif;WW domain binding motif	1	4.20079e-05	172.17	84.053	481.26	-0.68656	38	8.42183	8.17091	7.84463	7.66279	P0CX53;P0CX54	38;38	P0CX53	60S ribosomal protein L12-A;60S ribosomal protein L12-B	RPL12A;RPL12B	GASAALAPKIGPLGLSPKKVGEDIAKATKEF
-0.182311	-0.221842	-0.574498	S	2			DNA dependent Protein kinase substrate motif;PKA kinase substrate motif;PKC kinase substrate motif	0.998145	0.000455278	78.548	77.662	489.263	0.24412	40	7.3076	7.11261	6.053	6.79348	P0CX84;P0CX85	40;40	P0CX84	60S ribosomal protein L35-A;60S ribosomal protein L35-B	RPL35A;RPL35B	KKELAELKVQKLSRPSLPKIKTVRKSIACVL
-0.0736361	0.0870554	0.0640551	S	3			14-3-3 domain binding motif;AMP-activated protein kinase substrate motif;Calmodulin-dependent protein kinase II substrate motif;Casein kinase II substrate motif;HMGCoA Reductase kinase substrate motif;PKA kinase substrate motif;PKC kinase substrate motif	1	2.46175e-12	149.86	149.86	556.297	-0.16158	13	7.6574	7.41862	5.60989	7.27439	P0CX84;P0CX85	13;13	P0CX84	60S ribosomal protein L35-A;60S ribosomal protein L35-B	RPL35A;RPL35B	___MAGVKAYELRTKSKEQLASQLVDLKKEL
-0.34311	-0.403008	-0.426373	S	3			Casein kinase I substrate motif;Casein kinase II substrate motif;G protein-coupled receptor kinase 1 substrate motif	0.94722	9.43098e-07	95.122	46.15	1056.48	-0.20505	289	7.55402	7.05736	7.24849	6.82463	P10080	289	P10080	Single-stranded nucleic acid-binding protein	SBP1	IRPENDEEEIEQETGSEEKQE__________
0.0807941	0.745711	0.260508	S	2			G protein-coupled receptor kinase 1 substrate motif	0.999999	6.21068e-170	302.04	302.04	1096.47	-0.336	2	8.73625	8.46848	7.6154	8.32114	P10081	2	P10081	ATP-dependent RNA helicase eIF4A	TIF1	______________MSEGITDIEESQIQTNY
0.349478	0.203013	0.0786098	S	2			G protein-coupled receptor kinase 1 substrate motif;PKA kinase substrate motif	0.999999	1.78054e-70	237	237	849.883	-0.36203	551	7.94085	7.39305	7.6525	7.24603	P10592	551	P10592	Heat shock protein SSA2	SSA2	KNQLESIAYSLKNTISEAGDKLEQADKDAVT
-0.398037	-0.691453	-0.855144	S	3			b-Adrenergic Receptor kinase substrate motif;PKA kinase substrate motif;PKC kinase substrate motif	0.961352	9.69547e-28	184.2	146.72	771.014	0.053632	332	9.23231	8.98801	8.24125	8.74836	P10869	332	P10869	Aspartokinase	HOM3	NGTIIYPDNVAKKGESTPPHPPENLSSSFYE
1.32447	-0.738265	0.00619029	S	3			Casein kinase I substrate motif;Casein kinase II substrate motif	0.745867	0.000170376	84.127	30.585	781.955	-1.1562	342	7.58696	7.20542	7.3412	5.81077	P10869	342	P10869	Aspartokinase	HOM3	AKKGESTPPHPPENLSSSFYEKRKRGATAIT
0.0794293	-1.21571	-0.439422	S	3			14-3-3 domain binding motif;Calmodulin-dependent protein kinase II substrate motif;Casein kinase I substrate motif;Casein kinase II substrate motif;G protein-coupled receptor kinase 1 substrate motif;GSK3 kinase substrate motif;MAPKAPK1 kinase substrate motif;PKA kinase substrate motif;PKC kinase substrate motif	0.830791	5.68084e-24	165.66	125.03	854.692	-0.68543	545	7.87011	7.53748	7.57207	6.3702	P10961	545	P10961	Heat shock factor protein	HSF1	IRPYKQRYLLKNRANSSTSSENPSLTPFDIE
-0.851756	-0.481122	-1.02535	S	3			Casein kinase II substrate motif;CDK kinase substrate motif_minimal;CDK kinase substrate motif_minimal_pS;ERK1,2 kinase substrate motif;G protein-coupled receptor kinase 1 substrate motif;GSK-3, ERK1, ERK2, CDK5 substrate motif;WW domain binding motif	0.999405	1.15866e-17	173.21	173.21	716.35	-0.29911	655	7.79452	7.25957	7.49763	7.10295	P10961	655	P10961	Heat shock factor protein	HSF1	QDARLQNLENMVHILSPGYPNKSFNNKTSST
-0.624555	-0.158445	-0.61834	S	3			CDK kinase substrate motif_minimal;CDK kinase substrate motif_minimal_pS;ERK1,2 kinase substrate motif;GSK-3, ERK1, ERK2, CDK5 substrate motif;WW domain binding motif	0.999998	9.75466e-66	223.18	223.18	831.326	-0.11025	471	7.37251	6.57617	7.10978	6.84095	P10961	471	P10961	Heat shock factor protein	HSF1	RNSFTNATTNARNNMSPNNDDNSIDTASTNT
0.184598	0.158854	0.402067	S	2			Casein kinase I substrate motif;G protein-coupled receptor kinase 1 substrate motif;GSK3 kinase substrate motif	1	9.51885e-24	213.67	213.67	663.782	-0.035254	2	7.46045	7.17155	6.19374	7.09566	P11075	2	P11075	Protein transport protein SEC7	SEC7	______________MSEQNSVVNAEKGDGEI
0.0743684	0.2929	0.486766	S	2			Casein kinase I substrate motif;G protein-coupled receptor kinase 1 substrate motif;MAPKAPK2 kinase substrate motif	1	6.72045e-23	209.79	35.492	777.775	-1.0753	6	7.31742	7.17542	6.16149	6.63768	P11075	6	P11075	Protein transport protein SEC7	SEC7	__________MSEQNSVVNAEKGDGEISSNV
-0.0485912	0.477263	0.503959	S	2			14-3-3 domain binding motif;Calmodulin-dependent protein kinase II substrate motif;Casein kinase I substrate motif;Casein kinase II substrate motif;Phosphorylase kinase substrate motif;PKA kinase substrate motif;PKC kinase substrate motif	1	4.33455e-223	323.45	323.45	1022	0.14537	212	8.28738	8.0892	7.07306	7.77212	P11075	212	P11075	Protein transport protein SEC7	SEC7	TNDSTAPRSTHTRNISLSSNGSNTNSTIILV
0.346531	0.277866	0.369159	S	2			14-3-3 domain binding motif;b-Adrenergic Receptor kinase substrate motif;Calmodulin-dependent protein kinase II substrate motif;Casein kinase I substrate motif;Casein kinase II substrate motif;PKA kinase substrate motif;PKC kinase substrate motif	0.999104	2.72731e-13	159.69	94.487	760.793	0.0011654	777	6.99237	6.27996	6.19095	6.80402	P11075	777	P11075	Protein transport protein SEC7	SEC7	ANKVLLNTTSSARQESRSSLSNDVRSSIMTS
0.489748	0.277866	0.369159	S	2			Casein kinase I substrate motif;Casein kinase II substrate motif	0.905718	1.30678e-09	94.487	94.487	760.793	0.0011654	779	6.77191	6.36356	6.19095	6.31228	P11075	779	P11075	Protein transport protein SEC7	SEC7	KVLLNTTSSARQESRSSLSNDVRSSIMTSND
0.177344	0.277866	0.45628	S	2			Casein kinase II substrate motif;MDC1 BRCT domain binding motif;PKA kinase substrate motif;PKC kinase substrate motif;Plk1 PBD domain binding motif	0.969809	2.72731e-13	159.69	159.69	760.793	0.40682	780	6.85766	6.10151	6.19095	6.64246	P11075	780	P11075	Protein transport protein SEC7	SEC7	VLLNTTSSARQESRSSLSNDVRSSIMTSNDD
0.301471	0.327457	0.682124	S	2			Casein kinase I substrate motif;Casein kinase II substrate motif;MAPKAPK2 kinase substrate motif	0.999912	1.74035e-12	151.59	121.82	629.782	0.1378	437	7.52103	7.22167	6.15351	7.17921	P11075	437	P11075	Protein transport protein SEC7	SEC7	VYDKIDLKQSTSSAVSLSTKNHQQQSAIELS
0.0206267	-0.164464	0.0409626	S	3			Casein kinase I substrate motif;Casein kinase II substrate motif	0.996788	0	369.93	161.99	734.658	0.1176	807	8.52605	8.34631	7.39475	7.94932	P11075	807	P11075	Protein transport protein SEC7	SEC7	SNDDFKPTYEDEESRSLSSQNIDADDPTQFE
-0.124975	0.31603	0.0851526	S	3			14-3-3 domain binding motif;Calmodulin-dependent protein kinase II substrate motif;MAPKAPK2 kinase substrate motif;PKA kinase substrate motif;PKC kinase substrate motif	0.99759	4.78561e-34	196.14	33.36	788.297	-1.5441	809	8.18639	7.95317	6.88058	7.74991	P11075	809	P11075	Protein transport protein SEC7	SEC7	DDFKPTYEDEESRSLSSQNIDADDPTQFENL
-0.0561912	0.31603	0.147176	S	3			ATM kinase substrate motif;DNA dependent Protein kinase substrate motif;MDC1 BRCT domain binding motif;Plk1 PBD domain binding motif	0.997825	4.78561e-34	196.14	33.36	788.297	-1.5441	810	8.21045	8.01774	6.88058	7.70399	P11075	810	P11075	Protein transport protein SEC7	SEC7	DFKPTYEDEESRSLSSQNIDADDPTQFENLK
-0.0215701	-0.181853	-0.00226679	S	2			Casein kinase I substrate motif;Casein kinase II substrate motif;G protein-coupled receptor kinase 1 substrate motif;GSK3 kinase substrate motif;PKA kinase substrate motif;PKC kinase substrate motif	0.999924	3.96325e-12	105.14	101.2	722.833	0.7559	1220	7.68743	7.1882	7.31746	7.0967	P11075	1220	P11075	Protein transport protein SEC7	SEC7	TVPDVAQARVANPRVSYESSRSNNTSFFDVW
-0.020999	0.180403	0.0129261	S	2			G protein-coupled receptor kinase 1 substrate motif;PAK2 kinase substrate motif;PKA kinase substrate motif;PKC kinase substrate motif	1	0.000189543	91.313	63.408	497.26	0.51129	729	7.67904	7.39717	6.88071	7.18193	P11433	729	P11433	Cell division control protein 24	CDC24	HDSMASFSSSHMKRVSDVLPKRRTTSSSFES
-0.0808201	-0.103844	-0.197418	S	3			b-Adrenergic Receptor kinase substrate motif;G protein-coupled receptor kinase 1 substrate motif;PKA kinase substrate motif;PKC kinase substrate motif	0.986623	2.03869e-28	163.79	145.86	585.267	-0.077037	100	8.09311	7.88584	6.86899	7.59806	P11433	100	P11433	Cell division control protein 24	CDC24	KQHQELLKSNGANRDSSDLAPTLRSSSISTA
-0.0182642	-0.211515	-0.240418	S	3			Casein kinase I substrate motif;Casein kinase II substrate motif;DNA dependent Protein kinase substrate motif	1	1.67047e-49	200.95	200.95	902.779	0.63829	591	8.24125	7.65359	7.89273	7.70863	P11484;P40150	591;591	P11484;P40150	Heat shock protein SSB1;Heat shock protein SSB2	SSB1;SSB2	AALSDALAALQIEDPSADELRKAEVGLKRVV
-0.0170083	0.510456	-0.141844	S	2			14-3-3 domain binding motif;Akt kinase substrate motif;b-Adrenergic Receptor kinase substrate motif;Calmodulin-dependent protein kinase II substrate motif;Casein kinase I substrate motif;G protein-coupled receptor kinase 1 substrate motif;GSK3 kinase substrate motif;MAPKAPK1 kinase substrate motif;PKA kinase substrate motif;PKC kinase substrate motif	1	3.20223e-67	227.19	227.19	1257.11	1.4262	548	8.22986	8.02727	7.65546	7.25679	P11484;P40150	548;548	P11484;P40150	Heat shock protein SSB1;Heat shock protein SSB2	SSB1;SSB2	DEAFAKKHEARQRLESYVASIEQTVTDPVLS
0.418568	0.30229	0.453649	S	3			14-3-3 domain binding motif;Calmodulin-dependent protein kinase II substrate motif;Calmodulin-dependent protein kinase IV substrate motif;Casein kinase II substrate motif;Chk1 kinase substrate motif;G protein-coupled receptor kinase 1 substrate motif;MDC1 BRCT domain binding motif;PKA kinase substrate motif;PKC kinase substrate motif;Plk1 PBD domain binding motif	0.841237	4.29635e-05	104.18	71.685	738.693	-0.66715	516	7.65229	7.05953	7.1428	7.29097	P11484;P40150	516;516	P11484;P40150	Heat shock protein SSB1;Heat shock protein SSB2	SSB1;SSB2	KSSNITISNAVGRLSSEEIEKMVNQAEEFKA
-0.0504874	3.85559	-0.436061	S	3				0.910656	0.00878872	95.417	51.726	550.256	-1.0914	122	6.69202	6.51867	6.01153	5.77272	P11484;P40150	122;122	P11484;P40150	Heat shock protein SSB1;Heat shock protein SSB2	SSB1;SSB2	VQYLEETKTFSPQEISAMVLTKMKEIAEAKI
0.0114957	-0.0375472	0.0881415	S	2			b-Adrenergic Receptor kinase substrate motif;G protein-coupled receptor kinase 1 substrate motif	0.999996	2.11986e-289	350.71	350.71	1061.97	-0.28004	123	9.03084	8.70717	8.27103	8.57681	P11491	123	P11491	Repressible alkaline phosphatase;Soluble alkaline phosphatase	PHO8	IGSSRTRSSDSLVTDSAAGATAFACALKSYN
-0.0440177	0.147958	0.11703	S	4			PKA kinase substrate motif;PKC kinase substrate motif	0.99785	2.76668e-66	95.459	95.459	789.059	0.0025418	131	7.71152	7.50514	6.54811	7.20232	P11709	131	P11709	Nuclear fusion protein BIK1	BIK1	KSPTPMRSFRITSRHSGNQQSMDQEASDHHQ
1.13862	-0.0827286	-0.728359	S	3			Casein kinase I substrate motif;Casein kinase II substrate motif;CDK kinase substrate motif_minimal;CDK kinase substrate motif_minimal_pS;ERK1,2 kinase substrate motif;Growth associated histone HI kinase substrate motif;GSK-3, ERK1, ERK2, CDK5 substrate motif;WW domain binding motif	0.986848	8.98317e-17	115.8	102.29	714.651	0.33311	117	8.10106	7.60724	7.76473	7.44001	P11709	117	P11709	Nuclear fusion protein BIK1	BIK1	IVRLTNQFSPMDDPKSPTPMRSFRITSRHSG
0.236829	0.301588	-0.0250596	S	2			Casein kinase II substrate motif	1	5.17074e-155	305.43	180.74	849.846	0.11996	2	8.48666	7.91024	7.67814	8.24964	P11746	2	P11746	Pheromone receptor transcription factor	MCM1	______________MSDIEEGTPTNNGQQKE
-0.379357	-0.386808	-0.323841	S	3			CDK kinase substrate motif_minimal;CDK kinase substrate motif_minimal_pS;ERK1,2 kinase substrate motif;GSK-3, ERK1, ERK2, CDK5 substrate motif;WW domain binding motif	1	4.49637e-05	112.96	112.55	667.28	0.45961	726	7.94809	7.72009	7.15509	7.34141	P11792	726	P11792	Serine/threonine-protein kinase SCH9	SCH9	SYMNKHQPMMTATPLSPAMQAKFAGFTFVDE
-0.160492	0.113701	-0.0239883	S	3			Casein kinase I substrate motif;CDK kinase substrate motif_minimal;CDK kinase substrate motif_minimal_pS;ERK1,2 kinase substrate motif;G protein-coupled receptor kinase 1 substrate motif;GSK3 kinase substrate motif;GSK-3, ERK1, ERK2, CDK5 substrate motif;WW domain binding motif	0.995069	2.13734e-40	100.24	96.793	1014.5	0.1064	617	8.38757	8.30621	7.06213	7.47947	P11972	617	P11972	Protein SST2	SST2	LKEYKPAPLTLAETHSPNASVENSHTIVRYG
-0.342031	0.450274	0.745625	S	2			Casein kinase II substrate motif;MAPKAPK2 kinase substrate motif;PKA kinase substrate motif;PKC kinase substrate motif	1	6.19324e-05	124.51	109	710.8	-0.85937	587	7.96324	7.67193	6.65404	7.60632	P11972	587	P11972	Protein SST2	SST2	LGEPPEVSLKPSKNLSNENCSFKKQGFKHQL
0.892041	-1.09259	-0.83663	S	3			ATM kinase substrate motif;Casein kinase I substrate motif;Casein kinase II substrate motif;DNA dependent Protein kinase substrate motif	0.998539	1.0881e-36	146.72	126.91	681.645	-0.29221	711	7.56578	7.41258	5.88105	7.00762	P11978	711	P11978	Regulatory protein SIR4	SIR4	SASKHEYSDNFPVSLSQPSKKSFANHTEDEQ
0.404576	-0.275874	-0.19075	S	3			Casein kinase I substrate motif;CDK kinase substrate motif_minimal;CDK kinase substrate motif_minimal_pS;ERK1,2 kinase substrate motif;G protein-coupled receptor kinase 1 substrate motif;Growth associated histone HI kinase substrate motif;GSK3 kinase substrate motif;GSK-3, ERK1, ERK2, CDK5 substrate motif;WW domain binding motif	0.999685	0.000564157	102.5	89.805	460.232	-0.057925	389	7.42027	7.16406	6.33357	6.98107	P11978	389	P11978	Regulatory protein SIR4	SIR4	KMKEDADLKRMEILKSPHLSKSPADRPQGRR
-0.00733303	0.40719	-0.66454	S	2			DNA dependent Protein kinase substrate motif;PKA kinase substrate motif;PKC kinase substrate motif	0.5	0.00608045	112.02	102.52	624.305	0.77992	1133	6.5845	6.04068	6.12853	6.14576	P11978	1133	P11978	Regulatory protein SIR4	SIR4	LQITKKPLMVKNVKPSSPPDVKSLVQLSTME
0.155361	0.512581	-0.733507	S	2			AMP-activated protein kinase substrate motif;Casein kinase II substrate motif;CDK kinase substrate motif_minimal;CDK kinase substrate motif_minimal_pS;ERK1,2 kinase substrate motif;GSK-3, ERK1, ERK2, CDK5 substrate motif;HMGCoA Reductase kinase substrate motif;MDC1 BRCT domain binding motif;PKA kinase substrate motif;PKC kinase substrate motif;Plk1 PBD domain binding motif;Pyruvate dehydrogenase …	0.985273	0.000377851	120.92	59.898	624.305	0.54896	1134	7.03443	6.35985	6.64908	6.61035	P11978	1134	P11978	Regulatory protein SIR4	SIR4	QITKKPLMVKNVKPSSPPDVKSLVQLSTMET
0.166458	-2.08878	2.12529	S	2			Casein kinase I substrate motif;Casein kinase II substrate motif;MAPKAPK2 kinase substrate motif	1	0.00467084	82.85	49.595	862.796	0.18681	548	6.78467	6.46838	6.41238	5.75279	P12685	548	P12685	High-affinity potassium transport protein	TRK1	ESGDEDERVQQSEPHSDSELKSHQQQQEKHQ
0.176961	-2.08878	2.12529	S	2			b-Adrenergic Receptor kinase substrate motif;G protein-coupled receptor kinase 1 substrate motif;GSK3 kinase substrate motif	1	0.00467084	82.85	49.595	862.796	0.18681	550	6.90944	6.69612	6.41238	5.75279	P12685	550	P12685	High-affinity potassium transport protein	TRK1	GDEDERVQQSEPHSDSELKSHQQQQEKHQLQ
0.226015	-0.202605	-0.169874	S	2			b-Adrenergic Receptor kinase substrate motif;Casein kinase II substrate motif;PKA kinase substrate motif;Pyruvate dehydrogenase kinase substrate motif	1	1.62295e-44	209.2	198.6	1112.99	0.066229	644	8.18087	7.77921	7.24623	7.86853	P12688	644	P12688	Serine/threonine-protein kinase YPK1	YPK1	TSNFDEEFTREKPIDSVVDEYLSESVQKQFG
0.383608	-0.00324974	0.00129789	S	2			Casein kinase I substrate motif;Casein kinase II substrate motif;G protein-coupled receptor kinase 1 substrate motif	0.926984	1.67042e-44	207.13	174.19	1112.99	0.30527	651	7.6576	6.87547	7.07671	7.41527	P12688	651	P12688	Serine/threonine-protein kinase YPK1	YPK1	FTREKPIDSVVDEYLSESVQKQFGGWTYVGN
0.131063	0.00201835	0.0416635	S	3			b-Adrenergic Receptor kinase substrate motif	0.99999	3.68722e-146	282.37	192.27	742.327	0.50985	653	8.74446	8.43012	7.93928	8.2989	P12688	653	P12688	Serine/threonine-protein kinase YPK1	YPK1	REKPIDSVVDEYLSESVQKQFGGWTYVGNEQ
-0.0134653	-0.639198	-0.518329	S	3			Casein kinase I substrate motif;Casein kinase II substrate motif;DNA dependent Protein kinase substrate motif	0.946806	3.97763e-26	185.95	185.95	545.614	-0.49471	61	7.86222	7.58184	6.65815	7.47834	P12688	61	P12688	Serine/threonine-protein kinase YPK1	YPK1	SITRSSLDRKGTINPSNSSVVPVRVSYDASS
0.253505	0.143132	0.43808	S	3			Casein kinase II substrate motif;G protein-coupled receptor kinase 1 substrate motif;GSK3 kinase substrate motif	0.591043	0.000115783	94.45	36.663	884.712	-0.31402	533	7.01242	6.52741	6.31542	6.6861	P12709	533	P12709	Glucose-6-phosphate isomerase	PGI1	LGKVLAKVIGKELDNSSTISTHDASTNGLIN
0.253505	0.248778	0.349026	S	3			Casein kinase I substrate motif;Casein kinase II substrate motif;G protein-coupled receptor kinase 1 substrate motif;MDC1 BRCT domain binding motif;Plk1 PBD domain binding motif	0.591043	3.07192e-05	104.03	36.663	884.712	-0.31402	534	7.11727	6.52741	6.85955	6.39707	P12709	534	P12709	Glucose-6-phosphate isomerase	PGI1	GKVLAKVIGKELDNSSTISTHDASTNGLINQ
0.375179	0.183455	-0.0129266	S	2			Casein kinase II substrate motif	0.999997	1.48824e-56	258.48	258.48	590.737	-0.032892	5	7.7848	7.40394	7.31165	7.17846	P12709	5	P12709	Glucose-6-phosphate isomerase	PGI1	___________MSNNSFTNFKLATELPAWSK
-0.0804845	-0.0173878	-0.223088	S	3			b-Adrenergic Receptor kinase substrate motif;BARD1 BRCT domain binding motif;Casein kinase II substrate motif;G protein-coupled receptor kinase 1 substrate motif	1	1.80303e-30	165.17	91.276	958.758	0.42943	154	9.11717	8.36648	8.69116	8.76795	P12962	154	P12962	Cap-associated protein CAF20	CAF20	ADKPILGFNAFAALESEDEDDEA________
-0.232583	-0.549451	-0.386167	S	2			Casein kinase II substrate motif;Pim1 kinase substrate sequence;PKA kinase substrate motif;PKC kinase substrate motif;Pyruvate dehydrogenase kinase substrate motif	0.999466	1.97956e-22	143.79	143.79	1558.19	-0.49277	91	8.7675	8.26867	8.08217	8.44559	P12962	91	P12962	Cap-associated protein CAF20	CAF20	TDSDGWCTFEAKKKGSGEDDEEETETTPTST
0.482435	0.280125	0.482539	S	2				1	2.45849e-18	174.59	174.59	677.834	-0.81465	5	9.51981	9.33415	8.25083	8.98824	P13090	5	P13090	Aminotriazole resistance protein	ATR1	___________MGNQSLVVLTESKGEYENET
0.0922074	0.22404	0.144699	S	2			b-Adrenergic Receptor kinase substrate motif;Casein kinase II substrate motif	0.95375	0.000141897	115.88	33.147	718.31	0.15195	12	8.69684	8.01187	7.80629	8.51953	P13090	12	P13090	Aminotriazole resistance protein	ATR1	____MGNQSLVVLTESKGEYENETELPVKKS
-0.173612	-0.17467	-0.0222438	S	3			14-3-3 domain binding motif;Calmodulin-dependent protein kinase II substrate motif;G protein-coupled receptor kinase 1 substrate motif;MAPKAPK2 kinase substrate motif;PKA kinase substrate motif;PKC kinase substrate motif	1	1.04946e-08	136.24	98.133	948.426	0.32678	677	8.30771	8.02898	6.80769	7.95321	P13185	677	P13185	Serine/threonine protein kinase KIN1	KIN1	NSINKPVQKTHSRAVSDFVPGFAKPSYDSNY
-0.906737	0.468635	-0.26401	S	2			Casein kinase II substrate motif;CDK kinase substrate motif_minimal;CDK kinase substrate motif_minimal_pS;ERK1,2 kinase substrate motif;GSK-3, ERK1, ERK2, CDK5 substrate motif;WW domain binding motif	0.999991	1.0776e-57	222.48	222.48	1185.49	0.065986	612	7.91871	7.67965	6.93038	7.42467	P13185	612	P13185	Serine/threonine protein kinase KIN1	KIN1	RKSSDNQRREMEYALSPTPQGNDYQQFRVPS
-0.494495	0.228111	0.222063	S	2			Casein kinase I substrate motif;Casein kinase II substrate motif;CDK kinase substrate motif_minimal;CDK kinase substrate motif_minimal_pS;ERK1,2 kinase substrate motif;GSK-3, ERK1, ERK2, CDK5 substrate motif;WW domain binding motif	0.974755	1.29773e-23	170.78	170.78	803.358	0.48771	593	7.99272	7.81259	6.13966	7.50523	P13185	593	P13185	Serine/threonine protein kinase KIN1	KIN1	VLIPPRLAMPEQAHTSPTSRKSSDNQRREME
-0.204699	0.556699	0.0614305	S	2			Casein kinase II substrate motif;CDK kinase substrate motif_minimal;CDK kinase substrate motif_minimal_pS;ERK1,2 kinase substrate motif;GSK-3, ERK1, ERK2, CDK5 substrate motif;WW domain binding motif	0.997533	7.30462e-25	176.94	163.56	814.851	0.13867	24	7.67033	7.12457	6.90861	7.40456	P13186	24	P13186	Serine/threonine-protein kinase KIN2	KIN2	YLVNPNFRTSKGGSLSPTPEAFNDTRVAAPA
-0.636235	0.0582473	-0.284704	S	2			Casein kinase I substrate motif;Casein kinase II substrate motif;CDK kinase substrate motif_minimal;CDK kinase substrate motif_minimal_pS;ERK1,2 kinase substrate motif;GSK-3, ERK1, ERK2, CDK5 substrate motif;WW domain binding motif	1	2.17712e-28	177.04	45.28	969.81	4.9155	609	8.0389	7.68095	7.30018	7.61742	P13186	609	P13186	Serine/threonine-protein kinase KIN2	KIN2	VMVPPKLTIPEQAHTSPTSRKSSDIHTELNG
-0.358288	0.0177795	-0.137632	S	2			CDK kinase substrate motif_minimal;CDK kinase substrate motif_minimal_pS;DNA dependent Protein kinase substrate motif;ERK1,2 kinase substrate motif;Growth associated histone HI kinase substrate motif;GSK-3, ERK1, ERK2, CDK5 substrate motif;PKA kinase substrate motif;PKC kinase substrate motif;WW domain binding motif	0.999997	0.00208141	102.4	102.4	478.716	-1.0632	146	7.32375	7.14931	5.64313	6.81502	P13186	146	P13186	Serine/threonine-protein kinase KIN2	KIN2	NRASKAYLHKQHSLPSPKNESEILERQKRLE
-0.594509	0.521955	-1.36959	S	2			CDK kinase substrate motif_minimal;CDK kinase substrate motif_minimal_pS;ERK1,2 kinase substrate motif;GSK-3, ERK1, ERK2, CDK5 substrate motif;WW domain binding motif	1	5.25694e-66	248.67	198.87	756.842	-0.3883	549	8.59743	7.69749	7.69021	8.47264	P13186	549	P13186	Serine/threonine-protein kinase KIN2	KIN2	QQQVALGTKVALNNNSPDIMTKMRSPQKEVV
-0.170102	0.144046	-0.124047	S	3			14-3-3 domain binding motif;ATM kinase substrate motif;Calmodulin-dependent protein kinase II substrate motif;Calmodulin-dependent protein kinase IV substrate motif;Casein kinase II substrate motif;Chk1 kinase substrate motif;DNA dependent Protein kinase substrate motif;PAK2 kinase substrate motif;PKA kinase substrate motif;PKC epsilon kinase substrate motif;PKC kinase substrate motif	0.991291	3.67661e-28	162.79	119.65	521.246	-0.045496	663	7.91921	7.2552	7.0177	7.7373	P13186	663	P13186	Serine/threonine-protein kinase KIN2	KIN2	EHQEKNTIGGIFRRISQSGQSQHPTRQQEPL
-0.0676969	0.0824301	0.0501883	S	3			Casein kinase I substrate motif;Casein kinase II substrate motif	0.851409	6.88721e-05	114.31	78.932	521.246	-0.59788	665	7.28818	5.63156	5.47576	7.27161	P13186	665	P13186	Serine/threonine-protein kinase KIN2	KIN2	QEKNTIGGIFRRISQSGQSQHPTRQQEPLPE
-0.117787	0.269512	0.148479	S	2			14-3-3 domain binding motif;Calmodulin-dependent protein kinase II substrate motif;G protein-coupled receptor kinase 1 substrate motif;MAPKAPK2 kinase substrate motif;PKA kinase substrate motif;PKC kinase substrate motif	0.999968	6.67105e-08	175.48	140.14	601.776	0.45536	706	8.0599	7.80289	7.10188	7.5869	P13186	706	P13186	Serine/threonine-protein kinase KIN2	KIN2	NEISIKVPKSHSRTISDYIPSARRYPSYVPN
-0.607683	-0.30036	-0.39954	S	2			14-3-3 domain binding motif;Calmodulin-dependent protein kinase II substrate motif;Calmodulin-dependent protein kinase IV substrate motif;Casein kinase I substrate motif;Casein kinase II substrate motif;CDK kinase substrate motif_minimal;CDK kinase substrate motif_minimal_pS;Chk1 kinase substrate motif;ERK1,2 kinase substrate motif;GSK-3, ERK1, ERK2, CDK5 substrate motif;PKA kinase substrate moti…	0.999941	1.61972e-60	220.88	215.11	1090.95	-0.67575	346	8.33157	7.84569	7.47295	8.05979	P13259	346	P13259	Choline-phosphate cytidylyltransferase	PCT1	NFLDDPFTRKLIREASPATEFANEFTGENST
0.194339	1.23493	0.0494913	S	3			Casein kinase I substrate motif;Casein kinase II substrate motif;G protein-coupled receptor kinase 1 substrate motif;GSK3 kinase substrate motif	0.999965	1.57875e-23	163.41	96.379	594.588	-0.10713	169	7.40297	6.34402	6.78791	7.22907	P13382	169	P13382	DNA polymerase alpha catalytic subunit A	POL1	KPNILLPSKLRENLNSSPTSEFKSSIKRVNG
-0.406101	0.92136	0.513794	S	2			Casein kinase I substrate motif;Casein kinase II substrate motif;CDK kinase substrate motif_minimal;CDK kinase substrate motif_minimal_pS;ERK1,2 kinase substrate motif;GSK-3, ERK1, ERK2, CDK5 substrate motif;MDC1 BRCT domain binding motif;Plk1 PBD domain binding motif;WW domain binding motif	0.998677	1.47562e-50	215.79	215.79	851.396	0.0056673	170	8.05945	7.74722	7.26283	7.60725	P13382	170	P13382	DNA polymerase alpha catalytic subunit A	POL1	PNILLPSKLRENLNSSPTSEFKSSIKRVNGN
0.375846	0.165687	0.561986	S	2			b-Adrenergic Receptor kinase substrate motif;Casein kinase II substrate motif;Pyruvate dehydrogenase kinase substrate motif	1	3.01288e-219	329.5	292.36	962.839	-0.14759	31	8.02111	7.71077	7.20691	7.57402	P13382	31	P13382	DNA polymerase alpha catalytic subunit A	POL1	AARNGTSIDDYEGDESDGDRIYDEIDEKEYR
-0.169842	-0.0172418	-0.406675	S	3			b-Adrenergic Receptor kinase substrate motif;Casein kinase I substrate motif;Casein kinase II substrate motif;Pyruvate dehydrogenase kinase substrate motif	0.999953	1.46537e-18	96.707	96.707	1326.28	-0.24607	274	7.88921	7.76589	6.28912	7.23573	P13382	274	P13382	DNA polymerase alpha catalytic subunit A	POL1	PPSAQSLADEEDDEDSDEDIILKRRTMRSVT
1.3255	-0.796285	0.121679	S	3			CDK kinase substrate motif_minimal;CDK kinase substrate motif_minimal_pS;ERK1,2 kinase substrate motif;G protein-coupled receptor kinase 1 substrate motif;GSK-3, ERK1, ERK2, CDK5 substrate motif;WW domain binding motif	1	6.88721e-50	214.11	143.04	795.7	-0.18813	240	8.24135	8.07871	7.17528	7.59637	P13382	240	P13382	DNA polymerase alpha catalytic subunit A	POL1	RYANDVQDLLDDVENSPVVATKRQNVLQDTL
-0.356772	-0.794983	-0.779472	S	4			ATM kinase substrate motif;Casein kinase I substrate motif;DNA dependent Protein kinase substrate motif	0.767381	1.24801e-20	114.06	45.325	998.224	1.4877	263	8.25015	8.16593	6.45014	7.45559	P13574	263	P13574	Protein STE12	STE12	LLGVGLMDDDAPESPSQINDFIPQKLIIEPN
0.0829751	-0.325503	-0.132942	S	2			Casein kinase II substrate motif;CDK kinase substrate motif_minimal;CDK kinase substrate motif_minimal_pS;ERK1,2 kinase substrate motif;G protein-coupled receptor kinase 1 substrate motif;GSK-3, ERK1, ERK2, CDK5 substrate motif;PKA kinase substrate motif;PKC kinase substrate motif;Pyruvate dehydrogenase kinase substrate motif;WW domain binding motif	1	4.57752e-25	189.09	171.21	702.809	0.38993	400	8.50745	8.11912	7.67237	8.15567	P13574	400	P13574	Protein STE12	STE12	NRDFYSSNNNKEKLVSPSDPTSYMKYDEPVM
-0.157979	-0.181051	-0.219371	S	3			Cdc2 kinase substrate motif;CDK kinase substrate motif;CDK kinase substrate motif_minimal;CDK kinase substrate motif_minimal_pS;CDK1,2,4,6 kinase substrate motif;ERK1,2 kinase substrate motif;GSK-3, ERK1, ERK2, CDK5 substrate motif;PKA kinase substrate motif;WW domain binding motif	0.999739	0.000114973	118.47	66.387	557.914	0.39762	226	7.78582	7.34029	6.98816	7.46903	P13574	226	P13574	Protein STE12	STE12	HLDSRRPSSTTKSDNSPPKLESENFKDNELV
0.504264	-0.925275	-0.907062	S	3			MDC1 BRCT domain binding motif;Plk1 PBD domain binding motif	0.93223	2.78142e-19	168.06	119.92	725.017	0.76492	378	7.087	6.7496	6.58111	6.44525	P13574	378	P13574	Protein STE12	STE12	YQLSVAPTFPVPPSSSRQHFMTNRDFYSSNN
0.403159	-2.55707	0.359296	S	3			b-Adrenergic Receptor kinase substrate motif;Casein kinase I substrate motif	1	1.61776e-97	164.65	31.215	573.248	0.70472	1065	8.3562	8.15878	6.06476	7.91267	P13587;Q01896	1065;1065	P13587	Sodium transport ATPase 1;Sodium transport ATPase 2	ENA1;ENA2	YFKTQRAHNPENDLESNNKRDPFEAYSTSTT
0.11836	-0.12803	0.0977456	S	2			b-Adrenergic Receptor kinase substrate motif;PKA kinase substrate motif;PKC kinase substrate motif	0.999863	1.77341e-28	128.22	115.38	673.796	0.12395	318	7.91181	7.47606	7.0393	7.61011	P13663	318	P13663	Aspartate-semialdehyde dehydrogenase	HOM2	EQPDRPQPRLDRNRDSGYGVSVGRIREDPLL
0.0461418	-0.293164	-0.245369	S	2			Casein kinase I substrate motif;Casein kinase II substrate motif	1	1.81354e-219	323.47	123.83	1035.41	-4.2938	720	9.30989	8.8848	8.57185	8.95475	P14164	720	P14164	ARS-binding factor 1	ABF1	DVAGLIGKADDEEDLSDENIQPELRGQ____
0.270947	-0.105271	0.133958	S	3			b-Adrenergic Receptor kinase substrate motif;Casein kinase I substrate motif;G protein-coupled receptor kinase 1 substrate motif	1	6.71746e-05	105.14	104.45	713.296	-0.20385	618	8.11531	7.53882	7.62984	7.72583	P14164	618	P14164	ARS-binding factor 1	ABF1	SSRNVVDENLINDMDSEDAHKSKRQHLSDIT
1.63733	-1.04973	0.282143	S	2			Casein kinase I substrate motif;Casein kinase II substrate motif	1	2.07015e-22	163.8	159.81	742.297	1.2407	630	7.24242	6.90531	6.5656	6.76014	P14164	630	P14164	ARS-binding factor 1	ABF1	DMDSEDAHKSKRQHLSDITLEERNEDDKLPH
2.83019	-2.878	-0.846947	S	3			CDK kinase substrate motif_minimal;CDK kinase substrate motif_minimal_pS;ERK1,2 kinase substrate motif;GSK-3, ERK1, ERK2, CDK5 substrate motif;WW domain binding motif	0.958506	2.44598e-23	151.89	102.16	1016.13	-0.30915	133	7.87569	7.70377	6.53428	7.3249	P14180	133	P14180	Chitin synthase 2	CHS2	YPRDNADLPVDPYHLSPQQQPSNNLFGSGRL
3.04876	-3.04609	0.212632	S	2			b-Adrenergic Receptor kinase substrate motif;Cdc2 kinase substrate motif;CDK kinase substrate motif;CDK kinase substrate motif_minimal;CDK kinase substrate motif_minimal_pS;CDK1,2,4,6 kinase substrate motif;ERK1,2 kinase substrate motif;G protein-coupled receptor kinase 1 substrate motif;Growth associated histone HI kinase substrate motif;GSK-3, ERK1, ERK2, CDK5 substrate motif;PKA kinase substra…	1	1.24332e-298	190.24	171.05	678.819	0.67069	100	8.11271	7.91725	6.95235	7.57995	P14180	100	P14180	Chitin synthase 2	CHS2	NSPVAPNRYAANLQESPKRAGEAVIHLSEGS
-1.39013	0.745969	-0.121581	S	3			Cdc2 kinase substrate motif;CDK kinase substrate motif;CDK kinase substrate motif_minimal;CDK kinase substrate motif_minimal_pS;CDK1,2,4,6 kinase substrate motif;ERK1,2 kinase substrate motif;G protein-coupled receptor kinase 1 substrate motif;Growth associated histone HI kinase substrate motif;GSK-3, ERK1, ERK2, CDK5 substrate motif;WW domain binding motif	0.962253	4.82669e-31	164.31	133.41	1044.8	-0.67506	497	7.42778	7.24309	6.20091	6.88584	P14242	497	P14242	DNA mismatch repair protein PMS1	PMS1	LNLNNFSNPEFQNITSPDKARSLEKVVEEPV
-0.110604	0.662935	0.201383	S	3			b-Adrenergic Receptor kinase substrate motif;Casein kinase II substrate motif;PKA kinase substrate motif;PKC kinase substrate motif	0.881283	2.33637e-23	154.84	125.31	736.019	0.46556	54	7.82677	7.39159	7.54553	6.86642	P14540	54	P14540	Fructose-bisphosphate aldolase	FBA1	TSSSTAVAALEAARDSKSPIILQTSNGGAAY
-0.160331	0.49416	0.0460021	S	3			Casein kinase I substrate motif;CDK kinase substrate motif_minimal;CDK kinase substrate motif_minimal_pS;ERK1,2 kinase substrate motif;Growth associated histone HI kinase substrate motif;GSK-3, ERK1, ERK2, CDK5 substrate motif;WW domain binding motif	0.796185	1.7503e-13	154.84	147.1	736.019	0.32938	56	7.79781	7.00758	7.55008	7.23338	P14540	56	P14540	Fructose-bisphosphate aldolase	FBA1	SSTAVAALEAARDSKSPIILQTSNGGAAYFA
0.0546401	0.401303	0.0210533	S	3			Casein kinase II substrate motif;PKA kinase substrate motif;PKC kinase substrate motif	0.999993	1.45919e-25	75.819	74.611	433.854	0.64588	76	8.72523	8.4813	7.97239	8.1285	P14540	76	P14540	Fructose-bisphosphate aldolase	FBA1	QTSNGGAAYFAGKGISNEGQNASIKGAIAAA
-0.0137566	-0.00246912	-0.0282486	S	2			G protein-coupled receptor kinase 1 substrate motif;PKA kinase substrate motif;PKC kinase substrate motif	1	4.53349e-20	176.49	141.55	649.293	-0.48848	83	8.23218	7.63005	7.91336	7.66371	P14540	83	P14540	Fructose-bisphosphate aldolase	FBA1	AYFAGKGISNEGQNASIKGAIAAAHYIRSIA
-0.438092	-0.0110064	-0.756526	S	2			CDK kinase substrate motif_minimal;CDK kinase substrate motif_minimal_pS;ERK1,2 kinase substrate motif;GSK-3, ERK1, ERK2, CDK5 substrate motif;WW domain binding motif	1	7.68793e-58	217.17	215.65	1090.51	-0.15377	313	9.38487	9.06911	8.9409	8.58041	P14540	313	P14540	Fructose-bisphosphate aldolase	FBA1	TGIRDYVLNKKDYIMSPVGNPEGPEKPNKKF
0.371503	-0.242704	-0.218632	S	3			14-3-3 domain binding motif;Calmodulin-dependent protein kinase II substrate motif;Calmodulin-dependent protein kinase IV substrate motif;MAPKAPK1 kinase substrate motif;PAK2 kinase substrate motif;Pim1 kinase substrate sequence;PKA kinase substrate motif;PKC epsilon kinase substrate motif;PKC kinase substrate motif;ZIP kinase substrate motif	0.81062	0.000310037	81.904	81.904	430.574	-0.28591	127	7.01393	6.55909	6.01406	6.7536	P14680	127	P14680	Dual specificity protein kinase YAK1	YAK1	DLNSNESLDAYRRRKSSLVVPPARAPAPNPF
0.350384	-0.242704	0.0480967	S	3			14-3-3 domain binding motif;Akt kinase substrate motif;Calmodulin-dependent protein kinase II substrate motif;G protein-coupled receptor kinase 1 substrate motif;MAPKAPK1 kinase substrate motif;MDC1 BRCT domain binding motif;p70 Ribosomal S6 kinase substrate motif;Phosphorylase kinase substrate motif;Pim1 kinase substrate sequence;PKA kinase substrate motif;PKC epsilon kinase substrate motif;PKC …	0.861065	6.95353e-06	79.614	71.888	430.574	-0.19567	128	7.05599	6.32303	6.01406	6.9159	P14680	128	P14680	Dual specificity protein kinase YAK1	YAK1	LNSNESLDAYRRRKSSLVVPPARAPAPNPFQ
0.262193	-0.263473	0.090718	S	2			b-Adrenergic Receptor kinase substrate motif;Casein kinase I substrate motif;G protein-coupled receptor kinase 1 substrate motif	1	2.94251e-35	199.65	124.09	801.296	-0.029978	282	7.55354	7.08113	6.8615	7.21611	P14682	282	P14682	Ubiquitin-conjugating enzyme E2-34 kDa	CDC34	DSVMDRKQPHKAEDESEDVEDVERVSKKI__
0.393416	-0.966771	-0.53799	S	3			CDK kinase substrate motif_minimal;CDK kinase substrate motif_minimal_pS;ERK1,2 kinase substrate motif;GSK-3, ERK1, ERK2, CDK5 substrate motif;WW domain binding motif	1	9.96567e-29	174.2	108.96	939.082	-0.45575	26	7.8097	7.40276	7.0642	7.44168	P14737	26	P14737	DNA repair protein RAD9	RAD9	SPDRVTQSAIKEALHSPLADGDMNEMNVPVD
-0.810131	0.561399	-0.469909	S	3			Casein kinase II substrate motif;CDK kinase substrate motif_minimal;CDK kinase substrate motif_minimal_pS;ERK1,2 kinase substrate motif;GSK-3, ERK1, ERK2, CDK5 substrate motif;WW domain binding motif	0.996611	3.66262e-13	139.7	134.4	908.78	-0.5307	462	7.44155	7.08757	6.461	7.09747	P14737	462	P14737	DNA repair protein RAD9	RAD9	HSTGQTEEIKTQIINSPEQNALNATFETPVT
0.220825	-0.0400222	-0.0831565	S	2			CDK kinase substrate motif_minimal;CDK kinase substrate motif_minimal_pS;ERK1,2 kinase substrate motif;Growth associated histone HI kinase substrate motif;GSK-3, ERK1, ERK2, CDK5 substrate motif;PKA kinase substrate motif;PKC kinase substrate motif;WW domain binding motif	1	8.0393e-09	146.2	129.11	709.802	-0.17482	56	8.05219	7.7062	7.20739	7.66096	P14737	56	P14737	DNA repair protein RAD9	RAD9	DPLENKVNSTNIIEGSPKANPNPVKFMNTSE
-0.607397	0.617299	0.088413	S	3			ATM kinase substrate motif;Casein kinase I substrate motif;DNA dependent Protein kinase substrate motif	1	3.82425e-52	202.6	66.76	833.723	2.0909	253	7.6034	7.42706	6.19435	7.07284	P14742	253	P14742	Glucosamine--fructose-6-phosphate aminotransferase [isomerizing]	GFA1	SFGLGPKKAREFEAGSQNANLLPIAANEFNL
0.112633	0.0747794	0.370276	S	2			b-Adrenergic Receptor kinase substrate motif;Casein kinase I substrate motif;G protein-coupled receptor kinase 1 substrate motif;GSK3 kinase substrate motif	0.999995	4.29153e-53	223.06	190.55	835.898	-0.19039	645	7.94798	7.65185	6.3638	7.61849	P14772	645	P14772	Bile pigment transporter 1	BPT1	LTSSQSGDNLRTDEESIIGSSQIALKNIDHF
-0.203851	0.139731	-0.259772	S	3			Casein kinase II substrate motif;CDK kinase substrate motif_minimal;CDK kinase substrate motif_minimal_pS;ERK1,2 kinase substrate motif;G protein-coupled receptor kinase 1 substrate motif;GSK-3, ERK1, ERK2, CDK5 substrate motif;WW domain binding motif	0.998603	6.94898e-19	163.56	138.05	447.553	0.17872	145	7.47242	6.94548	7.08906	6.9335	P14832	145	P14832	Peptidyl-prolyl cis-trans isomerase	CPR1	VVDGYDIVKKVESLGSPSGATKARIVVAKSG
-0.589507	-0.610808	-1.03744	S	3			Casein kinase II substrate motif;G protein-coupled receptor kinase 1 substrate motif;GSK3 kinase substrate motif;Phosphorylase kinase substrate motif;PKA kinase substrate motif;PKC kinase substrate motif	0.968934	5.67861e-11	96.461	85.881	1127.51	-0.44722	815	7.99208	6.98401	6.86481	7.90971	P14922	815	P14922	General transcriptional corepressor CYC8	CYC8	PPQEASPAEEATKAASVSPSTKPLNTEPESS
-0.641761	-0.582382	-0.695582	S	3			Casein kinase I substrate motif;Casein kinase II substrate motif;CDK kinase substrate motif_minimal;CDK kinase substrate motif_minimal_pS;ERK1,2 kinase substrate motif;GSK-3, ERK1, ERK2, CDK5 substrate motif;WW domain binding motif	0.938554	2.53505e-10	95.823	85.635	1127.51	0.41625	817	7.79263	6.62037	6.57482	7.73324	P14922	817	P14922	General transcriptional corepressor CYC8	CYC8	QEASPAEEATKAASVSPSTKPLNTEPESSSV
-0.542059	-0.806241	-1.13965	S	3			Casein kinase II substrate motif;CDK kinase substrate motif_minimal;CDK kinase substrate motif_minimal_pS;ERK1,2 kinase substrate motif;GSK-3, ERK1, ERK2, CDK5 substrate motif;WW domain binding motif	0.995515	4.49365e-20	152.47	90.308	867.741	1.0468	805	7.57124	7.18594	6.86921	7.16185	P14922	805	P14922	General transcriptional corepressor CYC8	CYC8	SIPSVIGAQEPPQEASPAEEATKAASVSPST
-0.170784	-0.195517	-0.160847	S	3			Casein kinase II substrate motif;CDK kinase substrate motif_minimal;CDK kinase substrate motif_minimal_pS;ERK1,2 kinase substrate motif;Growth associated histone HI kinase substrate motif;GSK-3, ERK1, ERK2, CDK5 substrate motif;MAPKAPK2 kinase substrate motif;WW domain binding motif	0.999995	3.90271e-125	159.26	101.3	838.371	0.0034861	943	8.14158	7.67477	7.11358	7.89355	P14922	943	P14922	General transcriptional corepressor CYC8	CYC8	EEAKMREEEQTSQEKSPQENTLPRENVVRQV
-0.0896511	0.0694271	0.0275787	S	2			Casein kinase I substrate motif;Casein kinase II substrate motif;CDK kinase substrate motif_minimal;CDK kinase substrate motif_minimal_pS;ERK1,2 kinase substrate motif;GSK-3, ERK1, ERK2, CDK5 substrate motif;PKA kinase substrate motif;PKC kinase substrate motif;WW domain binding motif	1	2.26263e-42	226.93	218.12	710.335	-0.19264	741	8.01212	7.68615	7.35828	7.4979	P14922	741	P14922	General transcriptional corepressor CYC8	CYC8	GITNAEPQVKKQKLNSPNSNINKLVNTATSI
-0.87382	-1.11444	-1.81066	S	3			CDK kinase substrate motif_minimal;CDK kinase substrate motif_minimal_pS;ERK1,2 kinase substrate motif;G protein-coupled receptor kinase 1 substrate motif;GSK-3, ERK1, ERK2, CDK5 substrate motif;WW domain binding motif	0.975926	6.06273e-62	175.59	143.5	1153.23	0.55659	429	7.59953	7.3329	7.1756	6.5135	P14922	429	P14922	General transcriptional corepressor CYC8	CYC8	NPGNINKSNGAPTNASPAPPPVILQPTLQPN
0.236584	-0.0169499	0.0761487	S	4			CDK kinase substrate motif_minimal;CDK kinase substrate motif_minimal_pS;ERK1,2 kinase substrate motif;G protein-coupled receptor kinase 1 substrate motif;Growth associated histone HI kinase substrate motif;GSK-3, ERK1, ERK2, CDK5 substrate motif;PKA kinase substrate motif;PKC kinase substrate motif;WW domain binding motif	0.985465	5.75715e-17	122.53	106.86	778.856	0.27248	710	7.46349	7.0774	6.83546	7.01178	P14922	710	P14922	General transcriptional corepressor CYC8	CYC8	DAAVSSSTHTENNTKSPRQPTHAIPTQAPAT
0.234869	0.186754	0.0973411	S	3			14-3-3 domain binding motif;Akt kinase substrate motif;Calmodulin-dependent protein kinase II substrate motif;Casein kinase II substrate motif;MAPKAPK1 kinase substrate motif;PKA kinase substrate motif;PKC kinase substrate motif	0.999464	5.08715e-56	217.91	123.4	563.625	-0.24818	138	8.77564	8.43138	8.00337	8.35363	P15274	138	P15274	AMP deaminase	AMD1	ADHASQNSGGKPRTLSASAQHILPETLKSFA
-0.0892366	0.0813396	-0.142688	S	3			Aurora-A kinase substrate motif;PAK2 kinase substrate motif;Phosphorylase kinase substrate motif;PKA kinase substrate motif;PKC kinase substrate motif	0.999992	7.00812e-66	128.38	128.38	936.118	-0.70196	30	8.41301	8.09968	7.4697	8.01511	P15436	30	P15436	DNA polymerase delta catalytic subunit	POL3	DDEDTPQLEKKIKRQSIDHGVGSEPVSTIEI
0.151729	0.341075	0.523662	S	2			14-3-3 domain binding motif;ATM kinase substrate motif;Calmodulin-dependent protein kinase II substrate motif;Casein kinase I substrate motif;Casein kinase II substrate motif;DNA dependent Protein kinase substrate motif;PKA kinase substrate motif;PKC kinase substrate motif	0.999999	8.57123e-05	162.68	138.22	526.215	-0.21516	569	6.98393	6.17525	6.30274	6.78759	P15442	569	P15442	Serine/threonine-protein kinase GCN2	GCN2	PGDTITVRGNGGRTLSQSSIRRRSFNVGSRF
0.151729	0.27023	0.478713	S	2			MDC1 BRCT domain binding motif;PKA kinase substrate motif;PKC kinase substrate motif;Plk1 PBD domain binding motif	0.999041	8.57123e-05	162.68	111.52	526.215	0.82364	572	7.00856	6.17525	6.30274	6.82569	P15442	572	P15442	Serine/threonine-protein kinase GCN2	GCN2	TITVRGNGGRTLSQSSIRRRSFNVGSRFSSI
0.50457	-0.0843644	0.317536	S	3			Calmodulin-dependent protein kinase II substrate motif;Chk1 kinase substrate motif;G protein-coupled receptor kinase 1 substrate motif;PAK2 kinase substrate motif;PKA kinase substrate motif;PKC kinase substrate motif	1	7.99938e-46	205.65	121.84	694.988	0.098089	149	8.60938	8.45773	7.37365	7.98344	P15454	149	P15454	Guanylate kinase	GUK1	EGRGTETEESINKRLSAAQAELAYAETGAHD
-0.352953	-0.604564	-0.535541	S	3			G protein-coupled receptor kinase 1 substrate motif;PKA kinase substrate motif	0.946385	0.000809825	77.191	77.191	738.359	0.86219	223	7.31633	6.51287	6.98763	6.88876	P15891	223	P15891	Actin-binding protein	ABP1	LKERDFDQAPLKPNQSSYKPIGKIDLQKVIA
-0.407536	-1.19222	-0.993264	S	3			CDK kinase substrate motif_minimal;CDK kinase substrate motif_minimal_pS;DNA dependent Protein kinase substrate motif;ERK1,2 kinase substrate motif;G protein-coupled receptor kinase 1 substrate motif;GSK-3, ERK1, ERK2, CDK5 substrate motif;PKA kinase substrate motif;PKC kinase substrate motif;WW domain binding motif	1	9.82815e-35	195.46	60.528	527.588	-0.79789	183	8.85681	8.08821	8.37504	8.55563	P15891	183	P15891	Actin-binding protein	ABP1	KSPAPVSKKEPVKTPSPAPAAKISSRVNDNN
0.063641	-0.0740158	0.109695	S	2			Casein kinase II substrate motif;G protein-coupled receptor kinase 1 substrate motif;PKA kinase substrate motif;PKC kinase substrate motif	1	1.70433e-11	177.88	172.57	623.789	0.3172	365	8.21819	7.59378	7.42534	7.99736	P15891	365	P15891	Actin-binding protein	ABP1	PDVKDLKSKFEGLAASEKEEEEMENKFAPPP
-0.304683	-0.924016	-0.81919	S	3			Casein kinase II substrate motif;DNA dependent Protein kinase substrate motif;G protein-coupled receptor kinase 1 substrate motif;MAPKAPK2 kinase substrate motif	0.849988	2.2903e-18	167.18	99.5	471.566	0.19887	167	7.63728	7.58352	6.10853	6.576	P15891	167	P15891	Actin-binding protein	ABP1	QGKASTPPVKKSFTPSKSPAPVSKKEPVKTP
-0.468312	-0.893491	-0.820973	S	3			CDK kinase substrate motif_minimal;CDK kinase substrate motif_minimal_pS;ERK1,2 kinase substrate motif;Growth associated histone HI kinase substrate motif;GSK-3, ERK1, ERK2, CDK5 substrate motif;WW domain binding motif	0.999974	2.34553e-80	261.64	125.98	514.264	-0.18266	169	8.87485	8.07251	8.46898	8.52768	P15891	169	P15891	Actin-binding protein	ABP1	KASTPPVKKSFTPSKSPAPVSKKEPVKTPSP
0.329526	0.121015	0.156526	S	2			b-Adrenergic Receptor kinase substrate motif;MAPKAPK2 kinase substrate motif	1	1.77487e-11	189.57	183.99	536.216	0.19403	515	8.15903	7.61089	7.55351	7.83015	P16140	515	P16140	V-type proton ATPase subunit B	VMA2	DTRSSGKKKDASQEESLI_____________
0.137766	0.240253	0.298893	S	3			Casein kinase II substrate motif;PKA kinase substrate motif;PKC kinase substrate motif	1	7.10604e-17	164.53	68.257	529.279	-1.8662	4	8.42744	8.07566	7.64457	8.01883	P16140	4	P16140	V-type proton ATPase subunit B	VMA2	____________MVLSDKELFAINKKAVEQG
1.14163	0.677982	0.59579	S	2			Casein kinase II substrate motif;G protein-coupled receptor kinase 1 substrate motif;Pyruvate dehydrogenase kinase substrate motif	0.99961	2.17712e-28	172.82	172.82	804.811	-0.25493	313	8.96113	8.58375	7.78311	8.67229	P16387	313	P16387	Pyruvate dehydrogenase E1 component subunit alpha, mitochondrial	PDA1	GPLVLEYETYRYGGHSMSDPGTTYRTRDEIQ
0.996895	0.711231	0.462785	S	3			G protein-coupled receptor kinase 1 substrate motif	0.97561	2.40223e-08	136.81	123.76	542.208	0.010198	315	8.45286	7.18974	7.42719	8.38288	P16387	315	P16387	Pyruvate dehydrogenase E1 component subunit alpha, mitochondrial	PDA1	LVLEYETYRYGGHSMSDPGTTYRTRDEIQHM
0.205017	0.311619	0.411101	S	2			Casein kinase II substrate motif	1	6.1474e-116	275.68	261.58	938.868	-0.29384	1039	9.28668	9.10924	7.75842	8.77204	P16521	1039	P16521	Elongation factor 3A	YEF3	KERMKKKKELGDAYVSSDEEF__________
0.207518	0.311619	0.907814	S	2			BARD1 BRCT domain binding motif;Casein kinase II substrate motif;MDC1 BRCT domain binding motif;Plk1 PBD domain binding motif	1	6.1474e-116	275.68	139.11	938.868	-0.050584	1040	9.28544	9.10911	7.75842	8.76832	P16521	1040	P16521	Elongation factor 3A	YEF3	ERMKKKKELGDAYVSSDEEF___________
0.564524	0.515612	0.456491	S	2			Casein kinase II substrate motif;Pim1 kinase substrate sequence;PKA kinase substrate motif;PKC kinase substrate motif	0.999163	0.000198686	115.33	98.156	492.25	-0.067519	1015	7.83763	7.50625	6.17542	7.54688	P16521	1015	P16521	Elongation factor 3A	YEF3	AMGNKIAGGKKKKKLSSAELRKKKKERMKKK
0.619366	1.03808	0.491597	S	3			Casein kinase II substrate motif;MDC1 BRCT domain binding motif;PKA kinase substrate motif;PKC kinase substrate motif;Plk1 PBD domain binding motif	0.980429	0.00191218	104.43	55.401	371.201	0.10646	1016	7.02995	6.38766	5.99977	6.8617	P16521	1016	P16521	Elongation factor 3A	YEF3	MGNKIAGGKKKKKLSSAELRKKKKERMKKKK
0.126841	2.3225	-0.00510176	S	3			PKA kinase substrate motif;PKC kinase substrate motif	0.996753	0.00172912	78.401	66.533	667.985	0.24089	7	6.94909	6.44251	5.7681	6.74331	P16521	7	P16521	Elongation factor 3A	YEF3	_________MSDSQQSIKVLEELFQKLSVAT
0.0947765	0.678433	0.0140695	S	3			14-3-3 domain binding motif;Calmodulin-dependent protein kinase II substrate motif;Calmodulin-dependent protein kinase IV substrate motif;PAK2 kinase substrate motif;PKA kinase substrate motif;PKC epsilon kinase substrate motif;PKC kinase substrate motif	0.999176	1.18463e-144	280.19	55.546	789.029	-0.4962	363	7.76467	7.40116	5.45705	7.51445	P16664	363	P16664	Reduced growth phenotype protein 1	RGP1	RKVSTASAVSFGRRKSSIIDIDSPLEDNEFV
-0.191656	0.678433	0.0423643	S	3			14-3-3 domain binding motif;Calmodulin-dependent protein kinase II substrate motif;Casein kinase II substrate motif;MDC1 BRCT domain binding motif;Phosphorylase kinase substrate motif;Pim1 kinase substrate sequence;PKA kinase substrate motif;PKC epsilon kinase substrate motif;PKC kinase substrate motif;Plk1 PBD domain binding motif;Pyruvate dehydrogenase kinase substrate motif;ZIP kinase substrat…	0.999176	1.18463e-144	280.19	55.546	789.029	-0.4962	364	7.74921	7.60295	5.45705	7.19764	P16664	364	P16664	Reduced growth phenotype protein 1	RGP1	KVSTASAVSFGRRKSSIIDIDSPLEDNEFVK
2.33001	0.423955	0.49774	S	2			Casein kinase I substrate motif;Casein kinase II substrate motif	0.997604	0.000219571	78.244	66.809	621.252	0.78019	354	6.61404	6.32836	5.84533	6.10779	P16664	354	P16664	Reduced growth phenotype protein 1	RGP1	KELKPRLFTRKVSTASAVSFGRRKSSIIDID
2.33001	0.423955	0.465922	S	2				0.999979	0.000219571	78.244	66.809	621.252	0.78019	357	6.61404	6.32836	5.84533	6.10779	P16664	357	P16664	Reduced growth phenotype protein 1	RGP1	KPRLFTRKVSTASAVSFGRRKSSIIDIDSPL
0.0569996	0.27011	0.247563	S	2			G protein-coupled receptor kinase 1 substrate motif;GSK3 kinase substrate motif;PKA kinase substrate motif;PKC kinase substrate motif	0.999848	1.50699e-18	164.81	147.33	557.742	0.02443	188	7.86049	7.42588	6.02987	7.6512	P16861	188	P16861	6-phosphofructokinase subunit alpha	PFK1	AFLEATSEDEIISRASSDASDLLRQTLGSSQ
0.159242	0.119555	0.124725	S	2			BARD1 BRCT domain binding motif;Casein kinase I substrate motif;Casein kinase II substrate motif;G protein-coupled receptor kinase 1 substrate motif	0.999733	9.23839e-199	320.92	320.92	888.39	1.0644	179	8.71174	8.40951	7.7403	8.30788	P16861	179	P16861	6-phosphofructokinase subunit alpha	PFK1	TDSAPTSKDAFLEATSEDEIISRASSDASDL
0.254231	0.364572	0.303576	S	2			Casein kinase I substrate motif;Casein kinase II substrate motif;G protein-coupled receptor kinase 1 substrate motif;GSK3 kinase substrate motif	1	3.78071e-99	260.97	253.95	928.374	-0.1633	185	7.69944	7.34768	6.87962	7.3055	P16861	185	P16861	6-phosphofructokinase subunit alpha	PFK1	SKDAFLEATSEDEIISRASSDASDLLRQTLG
-0.140714	-0.385922	-0.927277	S	4			Casein kinase I substrate motif;Casein kinase II substrate motif	0.63552	1.39118e-34	70.145	70.145	902.937	-0.16431	160	7.34005	7.028	6.87196	6.57601	P16862	160	P16862	6-phosphofructokinase subunit beta	PFK2	NAVSTKPTPPPAPEASAESGLSSKVHSYTDL
-0.595685	-0.466397	-0.726281	S	3			b-Adrenergic Receptor kinase substrate motif;Casein kinase I substrate motif;Casein kinase II substrate motif;G protein-coupled receptor kinase 1 substrate motif;GSK3 kinase substrate motif	0.986687	6.57842e-37	156.57	138.82	801.719	0.8078	163	8.66461	8.27891	7.87223	8.2953	P16862	163	P16862	6-phosphofructokinase subunit beta	PFK2	STKPTPPPAPEASAESGLSSKVHSYTDLAYR
-0.314015	-0.709481	-0.82741	S	2			G protein-coupled receptor kinase 1 substrate motif;GSK3 kinase substrate motif;MAPKAPK2 kinase substrate motif;MDC1 BRCT domain binding motif;Plk1 PBD domain binding motif	0.819351	2.70228e-46	126.51	117.48	901.914	0.69728	167	8.2464	8.01149	6.60061	7.84325	P16862	167	P16862	6-phosphofructokinase subunit beta	PFK2	TPPPAPEASAESGLSSKVHSYTDLAYRMKTT
0.208268	0.412185	0.4246	S	2			Casein kinase II substrate motif;MAPKAPK2 kinase substrate motif;PKA kinase substrate motif;PKC kinase substrate motif;Pyruvate dehydrogenase kinase substrate motif	1	5.48816e-58	221.55	221.55	652.787	0.029225	171	9.17257	8.80758	8.41569	8.7675	P16862	171	P16862	6-phosphofructokinase subunit beta	PFK2	APEASAESGLSSKVHSYTDLAYRMKTTDTYP
0.0159258	0.115166	0.437441	S	3			14-3-3 domain binding motif;Calmodulin-dependent protein kinase II substrate motif;G protein-coupled receptor kinase 1 substrate motif;GSK3 kinase substrate motif;MAPKAPK1 kinase substrate motif;PAK2 kinase substrate motif;PKA kinase substrate motif;PKA, PKG kinase substrate motif;PKC epsilon kinase substrate motif;PKC kinase substrate motif;PKG kinase substrate motif	1	3.49707e-27	168.22	168.22	455.209	-1.2743	69	8.95565	8.11544	8.24635	8.77535	P16965	69	P16965	ATPase-stabilizing factor 15 kDa protein	STF2	DNGEIPPVFKKDRRGSNLQSHEQKFENVQKE
0.650489	-0.827359	0.0381553	S	3			b-Adrenergic Receptor kinase substrate motif;CDK kinase substrate motif_minimal;CDK kinase substrate motif_minimal_pS;ERK1,2 kinase substrate motif;GSK-3, ERK1, ERK2, CDK5 substrate motif;WW domain binding motif	0.999853	0.000254907	103.87	103.87	644.276	0.48343	28	7.82772	7.57724	6.42788	7.42812	P16965	28	P16965	ATPase-stabilizing factor 15 kDa protein	STF2	KADPKYFSHTGNYGESPNHIKKQGSGKGNWG
-0.18007	-0.256321	-0.0901885	S	2			b-Adrenergic Receptor kinase substrate motif;Casein kinase I substrate motif;Casein kinase II substrate motif;Pyruvate dehydrogenase kinase substrate motif	1	1.08828e-176	303.76	118.35	1133.99	0.28326	515	8.32609	7.98499	7.47551	7.9314	P17065	515	P17065	Rab guanine nucleotide exchange factor SEC2	SEC2	DDSISSKIGPLVEDDSDEDQNDAISVRLQDK
0.854155	-0.185458	0.114767	S	2			Casein kinase I substrate motif;PKA kinase substrate motif;PKC kinase substrate motif	1	2.68888e-75	232.07	208.88	1133.99	-0.11501	524	7.87745	7.5208	6.41074	7.5984	P17065	524	P17065	Rab guanine nucleotide exchange factor SEC2	SEC2	PLVEDDSDEDQNDAISVRLQDKALWKQDAKR
-1.44093	-0.552876	-0.955172	S	3			Casein kinase I substrate motif;Casein kinase II substrate motif;CDK kinase substrate motif_minimal;CDK kinase substrate motif_minimal_pS;ERK1,2 kinase substrate motif;G protein-coupled receptor kinase 1 substrate motif;GSK3 kinase substrate motif;GSK-3, ERK1, ERK2, CDK5 substrate motif;MDC1 BRCT domain binding motif;Plk1 PBD domain binding motif;WW domain binding motif	0.816118	7.45203e-14	113.5	113.5	1072.82	0.39022	156	7.92192	7.34934	7.04856	7.69904	P17106	156	P17106	Centromere-binding protein 1	CBF1	NEGVKPNTSLEGMTSSPMESTQQSKNDMLIP
0.158078	-0.345308	0.213005	S	3			ATM kinase substrate motif;Casein kinase I substrate motif;Casein kinase II substrate motif;DNA dependent Protein kinase substrate motif	1	2.19904e-30	168.68	168.68	945.749	-0.043448	45	8.24939	7.9518	7.6544	7.63305	P17106	45	P17106	Centromere-binding protein 1	CBF1	NYSEARKKQRDQGLLSQESNDGNIDSALLSE
0.428893	-0.519073	0.0123541	S	3			b-Adrenergic Receptor kinase substrate motif	0.999996	6.16251e-54	201.13	126.04	945.749	-0.20821	48	8.39889	8.07668	7.90197	7.71133	P17106	48	P17106	Centromere-binding protein 1	CBF1	EARKKQRDQGLLSQESNDGNIDSALLSEGAT
0.56179	-0.487217	-0.364144	S	2			b-Adrenergic Receptor kinase substrate motif;G protein-coupled receptor kinase 1 substrate motif	1	0.0002761	142.85	115.82	681.282	0.81289	3	7.28326	6.98895	6.69875	6.64854	P17119	3	P17119	Kinesin-like protein KAR3	KAR3	_____________MESLPRTPTKGRSTQHLS
-0.164415	-0.690987	-0.732141	S	2			Casein kinase I substrate motif;Casein kinase II substrate motif;G protein-coupled receptor kinase 1 substrate motif	0.999999	1.17898e-70	239.18	239.18	848.403	0.38089	491	8.19604	7.91589	7.37416	7.70752	P17121	491	P17121	GTPase-activating protein SAC7	SAC7	SKMLKPPKQRRPHSKSFGSTPVPPDVIASNK
1.01336	-0.75694	0.248292	S	2			Casein kinase II substrate motif;PKA kinase substrate motif;PKC kinase substrate motif	0.990786	4.96434e-12	185.95	183.81	650.784	0.10062	37	7.87116	7.50548	7.17009	7.43952	P17121	37	P17121	GTPase-activating protein SAC7	SAC7	VPSFWKQFINNPKSMSSENITVPRSPTSLSR
0.0654344	-0.461263	0.261832	S	3			Casein kinase I substrate motif;Casein kinase II substrate motif;G protein-coupled receptor kinase 1 substrate motif;MAPKAPK2 kinase substrate motif;PKA kinase substrate motif;PKC kinase substrate motif	0.989377	0.000495938	55.988	55.988	721.631	-0.034078	109	7.29669	6.59659	6.56282	7.08625	P17536	109	P17536	Tropomyosin-1	TPM1	EIEKLEAELAESKQLSEDSHHLQSNNDNFSK
0.145091	0.158337	0.153676	S	3			Casein kinase I substrate motif;PKA kinase substrate motif;PKC kinase substrate motif	0.999999	4.87558e-05	100.9	100.9	764.329	0.076601	123	7.86692	7.29837	7.42144	7.43678	P17536	123	P17536	Tropomyosin-1	TPM1	LSEDSHHLQSNNDNFSKKNQQLEEDLEESDT
0.040682	-0.250114	1.23051	S	2			14-3-3 domain binding motif;Calmodulin-dependent protein kinase II substrate motif;Casein kinase II substrate motif;G protein-coupled receptor kinase 1 substrate motif;PKA kinase substrate motif;PKC kinase substrate motif	1	5.63427e-88	246.03	246.03	736.319	0.69726	673	7.00277	5.57615	6.16726	6.91475	P17629	673	P17629	THO complex subunit HPR1	HPR1	SFPEREQKIKSQRINSASQTEGDELKSEQTQ
0.677531	0.471239	0.638027	S	2			Casein kinase II substrate motif;Pyruvate dehydrogenase kinase substrate motif	1	3.46551e-50	208.82	119.39	720.811	1.3235	2	9.43152	8.68546	8.61102	9.2572	P17709	2	P17709	Glucokinase-1	GLK1	______________MSFDDLHKATERAVIQA
-0.262954	-0.333025	0.310224	S	2			Casein kinase II substrate motif;G protein-coupled receptor kinase 1 substrate motif;PKA kinase substrate motif;PKC kinase substrate motif;Pyruvate dehydrogenase kinase substrate motif	0.981509	0.0232429	62.94	45.878	1209.53	-0.633	218	7.97415	6.58974	6.67892	7.93226	P17883	218	P17883	Superkiller protein 3	SKI3	YQIKLNSFSWEIIKNSEIDQLYNQLVNILAD
0.218347	-0.133891	1.4268	S	3			Casein kinase I substrate motif;Casein kinase II substrate motif;Pyruvate dehydrogenase kinase substrate motif	0.966385	2.72022e-43	203.26	52.483	662.296	0.67981	189	8.08153	7.50408	7.71142	7.57143	P17890	189	P17890	DNA-directed RNA polymerase III subunit RPC7	RPC31	MLAKLKELAEDVDDASTGDGAAKGSKTGEGE
-0.320828	0.0989585	-0.211715	S	2			Cdc2 kinase substrate motif;CDK kinase substrate motif;CDK kinase substrate motif_minimal;CDK kinase substrate motif_minimal_pS;CDK1,2,4,6 kinase substrate motif;ERK1,2 kinase substrate motif;GSK-3, ERK1, ERK2, CDK5 substrate motif;WW domain binding motif	1	1.41365e-133	282.38	198.35	863.875	-0.17133	52	8.9833	8.53815	8.48403	8.49443	P17891	52	P17891	Clathrin light chain	CLC1	DEFKTEQDDILETEASPAKDDDEIRDFEEQF
0.138159	0.124725	-0.101583	S	3			ATM kinase substrate motif;Casein kinase II substrate motif;DNA dependent Protein kinase substrate motif	0.99918	0.000506024	61.276	61.276	712.656	0.8339	367	7.36205	7.21208	6.44693	6.59353	P17967	367	P17967	Protein disulfide-isomerase	PDI1	LVKDFLKGDASPIVKSQEIFENQDSSVFQLV
-0.0997573	-0.0821787	-0.528032	S	4			Casein kinase I substrate motif;Casein kinase II substrate motif;CDK kinase substrate motif_minimal;CDK kinase substrate motif_minimal_pS;ERK1,2 kinase substrate motif;GSK-3, ERK1, ERK2, CDK5 substrate motif;WW domain binding motif	0.997496	7.04285e-28	69.737	63.691	574.536	0.23034	325	8.09736	7.79482	6.54326	7.77297	P18412	325	P18412	Ty transcription activator TEC1	TEC1	DGYKCVPSKRPLEQLSPTELHQGDRPNKASF
-0.232396	-0.562985	-1.02691	S	3			Casein kinase I substrate motif;Casein kinase II substrate motif;CDK kinase substrate motif_minimal;CDK kinase substrate motif_minimal_pS;DNA dependent Protein kinase substrate motif;ERK1,2 kinase substrate motif;GSK-3, ERK1, ERK2, CDK5 substrate motif;WW domain binding motif	0.999521	4.4861e-37	183.12	172.3	887.386	0.02516	818	7.88913	7.36088	7.45093	7.41946	P18480	818	P18480	SWI/SNF chromatin-remodeling complex subunit SNF5	SNF5	AAPNDTSSGTNAMLPSPESLKTKLNSNIRAG
-2.44371	-2.53952	-0.194493	S	2			14-3-3 domain binding motif;Calmodulin-dependent protein kinase II alpha substrate motif;Calmodulin-dependent protein kinase II substrate motif;Calmodulin-dependent protein kinase IV substrate motif;Casein kinase I substrate motif;Casein kinase II substrate motif;G protein-coupled receptor kinase 1 substrate motif;GSK3 kinase substrate motif;Phosphorylase kinase substrate motif;PKA kinase substra…	0.975923	0.00447923	94.384	94.384	977.387	2.7706	285	6.24465	4.71757	6.15631	5.43315	P18494	285	P18494	Nitrogen regulatory protein GLN3	GLN3	KPMSSTSLANFKRAASVSSSISNMEPSGQNK
-2.44371	-1.96629	-0.194493	S	2			Casein kinase I substrate motif;Casein kinase II substrate motif;MDC1 BRCT domain binding motif;Plk1 PBD domain binding motif	0.526819	0.00447923	94.384	94.384	977.387	2.7706	288	6.20553	4.71757	6.00548	5.73268	P18494	288	P18494	Nitrogen regulatory protein GLN3	GLN3	SSTSLANFKRAASVSSSISNMEPSGQNKKPL
-0.0650684	-0.176218	-0.341007	S	3			Casein kinase II substrate motif	0.826609	3.47709e-19	157.22	33.676	1001.07	4.6331	550	7.8758	7.30044	7.06243	7.63956	P18494	550	P18494	Nitrogen regulatory protein GLN3	GLN3	SVASSPRIISSANFNSNSPLQQNLLSNSFQR
-0.0900964	-0.395132	-0.300608	S	3			CDK kinase substrate motif_minimal;CDK kinase substrate motif_minimal_pS;ERK1,2 kinase substrate motif;GSK-3, ERK1, ERK2, CDK5 substrate motif;WW domain binding motif	0.967712	1.35125e-26	169.51	169.51	920.443	-1.3981	552	8.26029	7.9168	7.49114	7.83595	P18494	552	P18494	Nitrogen regulatory protein GLN3	GLN3	ASSPRIISSANFNSNSPLQQNLLSNSFQRQG
-0.594269	-0.145749	-0.288082	S	3				0.99527	2.15247e-13	144.72	144.72	947.099	-0.019484	562	8.05603	7.66598	7.48051	7.57045	P18494	562	P18494	Nitrogen regulatory protein GLN3	GLN3	NFNSNSPLQQNLLSNSFQRQGMNIPRRKMSR
-0.154506	0.0180643	0.0557509	S	3			14-3-3 domain binding motif;Akt kinase substrate motif;Calmodulin-dependent protein kinase II substrate motif;MAPKAPK1 kinase substrate motif;MAPKAPK2 kinase substrate motif;p70 Ribosomal S6 kinase substrate motif;Phosphorylase kinase substrate motif;PKA kinase substrate motif;PKC epsilon kinase substrate motif;PKC kinase substrate motif	1	1.13564e-06	132.17	129.82	457.233	0.052616	395	7.74222	6.985	7.02735	7.54314	P18494	395	P18494	Nitrogen regulatory protein GLN3	GLN3	SVTTTNAKPIRSRKKSLQQNSLSRVIPEEII
-0.587424	0.0408223	0.125254	S	2			Casein kinase I substrate motif;Cdc2 kinase substrate motif;CDK kinase substrate motif;CDK kinase substrate motif_minimal;CDK kinase substrate motif_minimal_pS;CDK1,2,4,6 kinase substrate motif;ERK1,2 kinase substrate motif;Growth associated histone HI kinase substrate motif;GSK-3, ERK1, ERK2, CDK5 substrate motif;MAPKAPK2 kinase substrate motif;WW domain binding motif	0.953952	4.14547e-76	238.03	238.03	1046.48	0.74559	689	8.18276	7.32253	7.72164	7.89557	P18494	689	P18494	Nitrogen regulatory protein GLN3	GLN3	ISNHKFNNRLSSDSTSPIKYEADVSAGGKIS
-0.0122425	0.219339	0.167229	S	3			Casein kinase II substrate motif;MAPKAPK2 kinase substrate motif;Pyruvate dehydrogenase kinase substrate motif	0.934375	1.11774e-12	142.85	69.03	872.632	0.85307	183	7.9433	7.15558	6.44086	7.84938	P18899	183	P18899	Stress protein DDR48	DDR48	DDSYGSSNKNKSSYGSNNDDSYGSNNDDSYG
-0.0956045	0.0156403	-0.0291905	S	3				1	2.4797e-05	113.63	97.384	871.004	0.061258	13	8.68026	8.37934	8.07711	8.07904	P18899	13	P18899	Stress protein DDR48	DDR48	___MGLFDKVKQFANSNNNNNDSGNNNQGDY
-0.12945	0.167358	0.52667	S	3			Casein kinase II substrate motif;G protein-coupled receptor kinase 1 substrate motif;GSK3 kinase substrate motif;MDC1 BRCT domain binding motif;Plk1 PBD domain binding motif;Pyruvate dehydrogenase kinase substrate motif	0.814639	5.12848e-40	181.75	155.25	920.993	-0.64458	288	7.00552	6.85457	5.86078	6.35182	P18899	288	P18899	Stress protein DDR48	DDR48	SYGSSNKNKSSYGSSSNDDSYGSSNNDDSYG
-0.125463	-0.111072	-0.323805	S	3			BARD1 BRCT domain binding motif;Casein kinase II substrate motif	0.999082	2.22744e-11	121.7	46.63	999.723	-0.24314	2	8.21775	7.76062	7.9982	6.89709	P19211	2	P19211	Eukaryotic translation initiation factor 5A-2	ANB1	______________MSDEEHTFENADAGASA
0.379732	-0.0116316	0.3421	S	2			CDK kinase substrate motif_minimal;CDK kinase substrate motif_minimal_pS;ERK1,2 kinase substrate motif;GSK-3, ERK1, ERK2, CDK5 substrate motif;WW domain binding motif	0.999999	2.29571e-99	257.2	230.06	885.392	0.55422	7	7.97441	7.72146	6.90896	7.52517	P19263	7	P19263	Mediator of RNA polymerase II transcription subunit 14	RGR1	_________MTTTIGSPQMLANEERLSNEMH
-0.750542	0.680864	-0.60542	S	2			Casein kinase I substrate motif;Casein kinase II substrate motif;CDK kinase substrate motif_minimal;CDK kinase substrate motif_minimal_pS;ERK1,2 kinase substrate motif;GSK-3, ERK1, ERK2, CDK5 substrate motif;PKA kinase substrate motif;PKC kinase substrate motif;WW domain binding motif	0.997276	2.38974e-102	171.21	171.21	742.853	0.24564	556	8.11764	7.708	7.83538	7.06461	P19414	556	P19414	Aconitate hydratase, mitochondrial	ACO1	YQAPPADRSTVEVKVSPTSDRLQLLKPFKPW
1.40229	2.9471	0.0360461	S	3			Casein kinase I substrate motif;Casein kinase II substrate motif;G protein-coupled receptor kinase 1 substrate motif;GSK3 kinase substrate motif;PKA kinase substrate motif;PKC kinase substrate motif	0.96656	4.22062e-62	214.26	120.24	703.65	-0.28429	1131	7.94173	7.85079	6.71785	7.05308	P19524	1131	P19524	Myosin-2	MYO2	ENSDLSPNDLNLKSRSTPSSGNNHIDSLSVD
1.67401	3.11078	0.330329	S	3			DNA dependent Protein kinase substrate motif	0.892666	4.45962e-71	118.36	59.359	730.306	-0.41812	1134	7.91514	7.66054	6.82018	7.47532	P19524	1134	P19524	Myosin-2	MYO2	DLSPNDLNLKSRSTPSSGNNHIDSLSVDREN
0.988048	3.11078	-0.0678481	S	3			MAPKAPK2 kinase substrate motif;MDC1 BRCT domain binding motif;Plk1 PBD domain binding motif	0.961994	1.41156e-21	88.168	88.168	730.306	0.40479	1135	7.27028	5.77701	6.82018	7.05786	P19524	1135	P19524	Myosin-2	MYO2	LSPNDLNLKSRSTPSSGNNHIDSLSVDRENG
-0.00733303	-1.50394	-0.44493	S	3			Casein kinase I substrate motif;Casein kinase II substrate motif;CDK kinase substrate motif_minimal;CDK kinase substrate motif_minimal_pS;ERK1,2 kinase substrate motif;GSK-3, ERK1, ERK2, CDK5 substrate motif;WW domain binding motif	0.996339	1.0929e-08	108.94	108.94	1000.15	0.90148	1018	7.86128	7.58964	5.96625	7.51667	P19659	1018	P19659	Mediator of RNA polymerase II transcription subunit 15	GAL11	SVLEISPQDSIASVLSPDSNIMSDSKKIKVD
0.0302654	-1.50394	-0.255873	S	3			b-Adrenergic Receptor kinase substrate motif;G protein-coupled receptor kinase 1 substrate motif;GSK3 kinase substrate motif	0.963091	3.83122e-22	137.86	46.558	1080.12	-1.0713	1021	7.5099	7.26231	5.96625	7.11836	P19659	1021	P19659	Mediator of RNA polymerase II transcription subunit 15	GAL11	EISPQDSIASVLSPDSNIMSDSKKIKVDSPD
-0.0681959	-0.578155	-0.287413	S	2			b-Adrenergic Receptor kinase substrate motif;Casein kinase II substrate motif;CDK kinase substrate motif_minimal;CDK kinase substrate motif_minimal_pS;ERK1,2 kinase substrate motif;G protein-coupled receptor kinase 1 substrate motif;GSK-3, ERK1, ERK2, CDK5 substrate motif;PKA kinase substrate motif;PKC kinase substrate motif;Pyruvate dehydrogenase kinase substrate motif;WW domain binding motif	1	3.38745e-08	160.84	160.84	666.265	0.64475	1034	8.16758	7.8222	7.15409	7.82236	P19659	1034	P19659	Mediator of RNA polymerase II transcription subunit 15	GAL11	PDSNIMSDSKKIKVDSPDDPFMTKSGATTSE
-0.0964527	-0.156949	-0.403046	S	3			CDK kinase substrate motif_minimal;CDK kinase substrate motif_minimal_pS;ERK1,2 kinase substrate motif;G protein-coupled receptor kinase 1 substrate motif;GSK-3, ERK1, ERK2, CDK5 substrate motif;PKA kinase substrate motif;WW domain binding motif	0.989658	1.66962e-52	209.2	130.27	826.377	-0.23871	831	7.78819	7.54549	6.75469	7.31393	P19659	831	P19659	Mediator of RNA polymerase II transcription subunit 15	GAL11	TKNGTPNPNNMKTVQSPMGAQPSYNSAIIEN
0.210015	0.263996	0.550014	S	4			b-Adrenergic Receptor kinase substrate motif;Casein kinase I substrate motif	1	1.83769e-80	199.41	71.54	726.593	-0.30858	42	9.22894	8.91299	7.26453	8.93311	P19807	42	P19807	Choline transport protein	HNM1	DLRVEEEIKPLDDMDSKGAVAADGEVHLRKS
0.20989	0.41446	0.412294	S	2			14-3-3 domain binding motif;Calmodulin-dependent protein kinase II substrate motif;G protein-coupled receptor kinase 1 substrate motif;GSK3 kinase substrate motif;MAPKAPK2 kinase substrate motif;Phosphorylase kinase substrate motif;PKA kinase substrate motif;PKC epsilon kinase substrate motif;PKC kinase substrate motif;PP2B substrate motif	1	6.97723e-14	159.77	78.653	1202	0.13719	545	8.71643	8.50267	7.53006	8.22642	P19807	545	P19807	Choline transport protein	HNM1	EYSNNFDTIEDSREFSVAASDVELENEHVPW
-0.107073	-0.220934	-0.46965	S	2			Casein kinase I substrate motif;Casein kinase II substrate motif;CDK kinase substrate motif_minimal;CDK kinase substrate motif_minimal_pS;ERK1,2 kinase substrate motif;G protein-coupled receptor kinase 1 substrate motif;GSK3 kinase substrate motif;GSK-3, ERK1, ERK2, CDK5 substrate motif;PKA kinase substrate motif;PKC kinase substrate motif;WW domain binding motif	0.606402	1.03168e-69	229.96	229.96	816.831	0.0076367	292	7.12525	6.95556	5.76569	6.57206	P19812	292	P19812	E3 ubiquitin-protein ligase UBR1	UBR1	YENDYMFDGTTTAKTSPSNSPEASPSLAKID
-0.0388953	-0.261241	-0.448705	S	2			Casein kinase II substrate motif;DNA dependent Protein kinase substrate motif;PKA kinase substrate motif	0.785286	2.11529e-17	163.53	163.53	816.831	-0.29276	294	6.91535	6.67649	5.52824	6.49744	P19812	294	P19812	E3 ubiquitin-protein ligase UBR1	UBR1	NDYMFDGTTTAKTSPSNSPEASPSLAKIDPE
0.0114957	-0.180626	-0.311882	S	2			Casein kinase I substrate motif;Casein kinase II substrate motif;CDK kinase substrate motif_minimal;CDK kinase substrate motif_minimal_pS;ERK1,2 kinase substrate motif;G protein-coupled receptor kinase 1 substrate motif;GSK3 kinase substrate motif;GSK-3, ERK1, ERK2, CDK5 substrate motif;MAPKAPK2 kinase substrate motif;WW domain binding motif	0.999972	1.03168e-69	229.96	229.96	816.831	0.0076367	296	6.99485	6.70335	5.39016	6.66143	P19812	296	P19812	E3 ubiquitin-protein ligase UBR1	UBR1	YMFDGTTTAKTSPSNSPEASPSLAKIDPENY
0.185613	-0.173401	0.118493	S	2			BARD1 BRCT domain binding motif;Casein kinase II substrate motif;G protein-coupled receptor kinase 1 substrate motif;GSK3 kinase substrate motif	1	4.10043e-34	205.18	186.72	770.786	0.512	528	8.79578	8.23172	8.22363	8.45788	P19880	528	P19880	AP-1-like transcription factor YAP1	YAP1	EFLEDDDDDKKAANMSDDESSLIKNQLINEE
-1.95792	-0.204599	0.204516	S	2			b-Adrenergic Receptor kinase substrate motif;Casein kinase I substrate motif;MAPKAPK2 kinase substrate motif	0.969359	5.81825e-22	186.98	44.567	770.786	-0.1575	532	7.70421	7.37865	7.33786	6.69218	P19880	532	P19880	AP-1-like transcription factor YAP1	YAP1	DDDDDKKAANMSDDESSLIKNQLINEEPELP
0.367483	-0.162735	0.163885	S	2			Casein kinase I substrate motif;MDC1 BRCT domain binding motif;Plk1 PBD domain binding motif	0.996504	4.10043e-34	205.18	205.18	778.783	-0.21745	533	7.34939	6.2349	6.91077	7.09677	P19880	533	P19880	AP-1-like transcription factor YAP1	YAP1	DDDDKKAANMSDDESSLIKNQLINEEPELPK
-0.11724	-0.514821	-0.291451	S	2			Casein kinase I substrate motif;Casein kinase II substrate motif;CDK kinase substrate motif_minimal;CDK kinase substrate motif_minimal_pS;ERK1,2 kinase substrate motif;GSK-3, ERK1, ERK2, CDK5 substrate motif;WW domain binding motif	1	6.49933e-168	297.36	267.92	901.416	-0.16689	14	8.21727	7.85189	7.70861	7.6304	P19880	14	P19880	AP-1-like transcription factor YAP1	YAP1	__MSVSTAKRSLDVVSPGSLAEFEGSKSRHD
-0.632517	-0.621799	0.064469	S	3			Casein kinase II substrate motif;CDK kinase substrate motif_minimal;CDK kinase substrate motif_minimal_pS;DNA dependent Protein kinase substrate motif;ERK1,2 kinase substrate motif;G protein-coupled receptor kinase 1 substrate motif;GSK-3, ERK1, ERK2, CDK5 substrate motif;PKA kinase substrate motif;Pyruvate dehydrogenase kinase substrate motif;WW domain binding motif	0.987248	0.000721637	99.11	79.88	784.023	0.98323	204	7.49229	6.70566	6.5188	7.35576	P19880	204	P19880	AP-1-like transcription factor YAP1	YAP1	DNDNDNSKNVGKQLPSPNDPSHSAPMPINQT
0.368713	0.0666747	0.250962	S	3			14-3-3 domain binding motif;Aurora-A kinase substrate motif;Calmodulin-dependent protein kinase II alpha substrate motif;Calmodulin-dependent protein kinase II substrate motif;Calmodulin-dependent protein kinase IV substrate motif;Chk1 kinase substrate motif;Doublecortin kinase-1 kinase substrate motif;MAPKAPK1 kinase substrate motif;PAK2 kinase substrate motif;Phosphorylase kinase substrate moti…	1	7.82372e-139	193.18	193.18	971.097	-0.032045	387	9.02338	8.85434	7.48864	8.4906	P20107	387	P20107	Zinc/cadmium resistance protein	ZRC1	EFVSGDVNEDIRRRFSIIAGGSPSSSQEAFD
-0.312151	0.299714	-0.0821024	S	3			14-3-3 domain binding motif;Calmodulin-dependent protein kinase II substrate motif;Casein kinase I substrate motif;Casein kinase II substrate motif;G protein-coupled receptor kinase 1 substrate motif;GSK3 kinase substrate motif;Pim1 kinase substrate sequence;PKA kinase substrate motif;PKC epsilon kinase substrate motif;PKC kinase substrate motif	0.996654	1.48981e-18	149.44	117.96	836.053	0.27564	733	7.56134	7.00783	6.55183	7.35555	P20134	733	P20134	Flocculation suppression protein	SFL1	TTKNTGEADNSKRKGSGVYSLLNQEDSSTSS
-1.38383	1.65965	-0.0540028	S	3			14-3-3 domain binding motif;Calmodulin-dependent protein kinase II substrate motif;Cdc2 kinase substrate motif;CDK kinase substrate motif;CDK kinase substrate motif_minimal;CDK kinase substrate motif_minimal_pS;CDK1,2,4,6 kinase substrate motif;ERK1,2 kinase substrate motif;GSK-3, ERK1, ERK2, CDK5 substrate motif;MAPKAPK2 kinase substrate motif;PAK2 kinase substrate motif;PKA kinase substrate mot…	1	0.000364062	90.707	66.285	447.886	-0.37956	590	7.29482	6.95838	5.75454	7.00264	P20134	590	P20134	Flocculation suppression protein	SFL1	RSLGSTSSLPNDRRNSPLKLTPRSSLNEDSL
0.573859	0.40806	0.493647	S	2			Casein kinase I substrate motif;Casein kinase II substrate motif	1	7.97842e-146	282.22	282.22	1054.88	0.66908	692	7.13865	6.63566	6.45596	6.81834	P20448	692	P20448	ATP-dependent RNA helicase HCA4	HCA4	EAMRREMEAAMEEEISGDEEEGKTVAYLGTG
0.0473989	0.326077	0.0268709	S	2			Casein kinase II substrate motif	0.947849	1.10795e-12	117.65	30.094	876.432	1.566	2	7.88412	7.19769	7.359	7.57931	P20449	2	P20449	ATP-dependent RNA helicase DBP5	DBP5	______________MSDTKRDPADLLASLKI
0.8279	0.518132	0.369159	S	2			Casein kinase II substrate motif;G protein-coupled receptor kinase 1 substrate motif;GSK3 kinase substrate motif	1	7.92742e-66	214.61	205.7	1285.01	0.76561	430	9.17571	8.87334	7.68283	8.84726	P20484	430	P20484	Protein MAK11	MAK11	TMKKRDAETADIGDQSEVESDTEELKKIMFG
0.892274	0.60521	0.475189	S	2			b-Adrenergic Receptor kinase substrate motif;Casein kinase I substrate motif;Casein kinase II substrate motif;MAPKAPK2 kinase substrate motif	0.996883	2.96441e-111	261.69	261.69	1180.98	0.28321	434	9.13859	8.70209	7.37016	8.9288	P20484	434	P20484	Protein MAK11	MAK11	RDAETADIGDQSEVESDTEELKKIMFGEKKK
0.589668	0.191942	0.571337	S	2			14-3-3 domain binding motif;Calmodulin-dependent protein kinase II substrate motif;Casein kinase II substrate motif;Phosphorylase kinase substrate motif;PKA kinase substrate motif;PKC kinase substrate motif	0.999949	0.000306217	132.17	132.17	555.734	0.3024	14	7.73299	7.14495	6.96035	7.49115	P20485	14	P20485	Choline kinase	CKI1	__MVQESRPGSVRSYSVGYQARSRSSSQRRH
-0.126423	-0.157174	-0.196558	S	2			CDK kinase substrate motif_minimal;CDK kinase substrate motif_minimal_pS;ERK1,2 kinase substrate motif;Growth associated histone HI kinase substrate motif;GSK-3, ERK1, ERK2, CDK5 substrate motif;MAPKAPK2 kinase substrate motif;MDC1 BRCT domain binding motif;PKA kinase substrate motif;PKC kinase substrate motif;Plk1 PBD domain binding motif;WW domain binding motif	0.997287	1.81574e-17	169.92	134.81	681.274	0.12807	11	7.17577	6.78196	6.6364	6.66342	P20676	11	P20676	Nucleoporin NUP1	NUP1	_____MSSNTSSVMSSPRVEKRSFSSTLKSF
0.929109	-1.98484	-1.17648	S	2			Casein kinase I substrate motif;Casein kinase II substrate motif;CDK kinase substrate motif_minimal;CDK kinase substrate motif_minimal_pS;DNA dependent Protein kinase substrate motif;ERK1,2 kinase substrate motif;Growth associated histone HI kinase substrate motif;GSK-3, ERK1, ERK2, CDK5 substrate motif;PKA kinase substrate motif;PKC kinase substrate motif;WW domain binding motif	1	1.13618e-07	156.58	48.112	637.326	0.25876	80	7.64533	7.26689	7.26453	6.86423	P21192	80	P21192	Metallothionein expression activator	ACE2	LLTQELRDLDIPLVPSPKTGDGSSDKKNIDR
0.773743	-0.570443	0.143524	S	2			14-3-3 domain binding motif;Calmodulin-dependent protein kinase II substrate motif;Casein kinase II substrate motif;PKA kinase substrate motif;PKC kinase substrate motif	0.999998	2.60627e-56	222.57	198.95	799.89	0.28559	122	7.69875	7.07875	6.98538	7.45206	P21192	122	P21192	Metallothionein expression activator	ACE2	SHYSKKSMSSHKRGLSGTAIFGFLGHNKTLS
0.682304	-1.29117	-0.879675	S	3			G protein-coupled receptor kinase 1 substrate motif;GSK3 kinase substrate motif	0.833855	0.000338192	92.977	79.143	676.997	0.098968	249	7.75215	7.21085	6.91251	7.50634	P21192	249	P21192	Metallothionein expression activator	ACE2	EEVAQKLVSGATNSNSKPGSPVILKTPAMQN
0.682304	-1.29117	-0.838486	S	3			CDK kinase substrate motif_minimal;CDK kinase substrate motif_minimal_pS;ERK1,2 kinase substrate motif;GSK-3, ERK1, ERK2, CDK5 substrate motif;MAPKAPK2 kinase substrate motif;PKA kinase substrate motif;PKC kinase substrate motif;WW domain binding motif	0.972954	0.000338192	92.977	92.977	676.997	0.15127	253	7.75215	7.21085	6.91251	7.50634	P21192	253	P21192	Metallothionein expression activator	ACE2	QKLVSGATNSNSKPGSPVILKTPAMQNGRMK
0.888149	-1.84762	-0.194163	S	3			G protein-coupled receptor kinase 1 substrate motif	0.909069	7.14165e-05	86.546	67.76	837.063	-0.28681	482	7.29671	7.09015	6.49532	6.64014	P21192	482	P21192	Metallothionein expression activator	ACE2	ANALASSSVLPPIPGSSNNTPIKNSLPQKHV
0.808509	-1.84762	-1.49204	S	3			Casein kinase I substrate motif;Casein kinase II substrate motif;G protein-coupled receptor kinase 1 substrate motif;MDC1 BRCT domain binding motif;Plk1 PBD domain binding motif	0.859971	6.02056e-06	104.38	104.38	837.063	0.053219	483	7.18373	6.88165	6.49532	6.65541	P21192	483	P21192	Metallothionein expression activator	ACE2	NALASSSVLPPIPGSSNNTPIKNSLPQKHVF
1.00913	-1.64756	-0.0484122	S	3			PKA kinase substrate motif;PKC kinase substrate motif	0.748578	3.66158e-07	103.29	103.29	1059.52	-0.0087776	491	7.06726	6.59937	6.54512	6.62232	P21192	491	P21192	Metallothionein expression activator	ACE2	LPPIPGSSNNTPIKNSLPQKHVFQHTPVKAP
1.1036	-1.86113	-0.459675	S	2			AMP-activated protein kinase substrate motif;Casein kinase I substrate motif;CDK kinase substrate motif_minimal;CDK kinase substrate motif_minimal_pS;ERK1,2 kinase substrate motif;GSK-3, ERK1, ERK2, CDK5 substrate motif;PKA kinase substrate motif;PKC kinase substrate motif;WW domain binding motif	0.573078	9.61016e-06	112.96	112.96	616.26	0.57583	385	7.40116	6.91807	6.87549	6.97304	P21192	385	P21192	Metallothionein expression activator	ACE2	KNSTGDNIFRLFEKTSPGGLSISPRINGNSL
1.13166	-1.61123	-0.556266	S	2			CDK kinase substrate motif_minimal;CDK kinase substrate motif_minimal_pS;ERK1,2 kinase substrate motif;Growth associated histone HI kinase substrate motif;GSK-3, ERK1, ERK2, CDK5 substrate motif;PKA kinase substrate motif;PKC kinase substrate motif;WW domain binding motif	0.999461	9.61016e-06	112.96	92.856	576.276	-0.21254	392	7.67285	6.87703	7.16125	7.39883	P21192	392	P21192	Metallothionein expression activator	ACE2	IFRLFEKTSPGGLSISPRINGNSLRSPFLVG
0.192194	0.191689	0.117163	S	2			b-Adrenergic Receptor kinase substrate motif;Casein kinase I substrate motif;Casein kinase II substrate motif	1	1.90514e-297	347.71	252.23	1174.47	0.68022	52	9.59643	9.23457	9.0434	9.052	P21304	52	P21304	Periodic tryptophan protein 1	PWP1	NLDDAKATLEEAEGESGVEDDAATGSSNKLK
0.299362	-0.0431999	-0.453459	S	3			Casein kinase II substrate motif;CDK kinase substrate motif_minimal;CDK kinase substrate motif_minimal_pS;ERK1,2 kinase substrate motif;GSK-3, ERK1, ERK2, CDK5 substrate motif;WW domain binding motif	0.997748	1.76477e-09	122.14	122.14	745.391	-0.17364	816	8.02177	7.83382	7.21237	7.31442	P21339	816	P21339	Morphogenesis-related protein MSB1	MSB1	AFTNESRLNVLQGAVSPSQQVTPKPYKNAPG
0.0357646	0.501006	0.236217	S	3			14-3-3 domain binding motif;b-Adrenergic Receptor kinase substrate motif;Calmodulin-dependent protein kinase II substrate motif;Casein kinase II substrate motif;PAK2 kinase substrate motif;PKA kinase substrate motif;PKC epsilon kinase substrate motif;PKC kinase substrate motif;Pyruvate dehydrogenase kinase substrate motif	1	1.35759e-22	153.36	119.62	660.977	0.14127	538	8.11939	7.8799	7.12594	7.62774	P21339	538	P21339	Morphogenesis-related protein MSB1	MSB1	KFQAEVPQQSTVRRDSAPDNQGIYHTVISKN
0.0204844	-0.589615	-0.221405	S	2			14-3-3 domain binding motif;Calmodulin-dependent protein kinase II substrate motif;Casein kinase I substrate motif;CDK kinase substrate motif_minimal;CDK kinase substrate motif_minimal_pS;ERK1,2 kinase substrate motif;G protein-coupled receptor kinase 1 substrate motif;GSK-3, ERK1, ERK2, CDK5 substrate motif;MAPKAPK2 kinase substrate motif;PKA kinase substrate motif;PKC epsilon kinase substrate m…	0.999993	3.09546e-08	143.97	115.38	731.832	0.61244	816	8.8717	8.39524	7.88076	8.62301	P21524	816	P21524	Ribonucleoside-diphosphate reductase large chain 1	RNR1	TIPSLDSSSEASREASPAPTGSHSLTKGMAE
-0.247337	-1.41377	-1.02075	S	3			Casein kinase II substrate motif;G protein-coupled receptor kinase 1 substrate motif;GSK3 kinase substrate motif;MAPKAPK2 kinase substrate motif	0.875509	1.23014e-31	124.38	124.38	1314.6	0.024201	812	7.90582	7.39808	6.78529	7.69371	P21524	812	P21524	Ribonucleoside-diphosphate reductase large chain 1	RNR1	TANATIPSLDSSSEASREASPAPTGSHSLTK
-0.115332	0.215989	-0.410505	S	3			DNA dependent Protein kinase substrate motif;PKA kinase substrate motif;PKC kinase substrate motif	0.529196	1.69696e-51	179.5	67.913	922.414	0.043914	357	8.04988	7.62353	7.14192	7.75038	P21538	357	P21538	DNA-binding protein REB1	REB1	KVISQDTQPHQQKSPSHDNEAGSVDNSEISQ
0.331476	-0.145797	-1.17134	S	3			PKA kinase substrate motif	0.996344	2.9148e-05	115.68	35.118	672.532	-1.8726	862	6.2068	5.65413	6.0291	4.95252	P21657	862	P21657	Transcriptional activator protein DAL81	DAL81	PLPFAPNKSSKKTSQSSPNVTPSHMSRHPPS
-2.41504	-0.0480691	0.553164	S	3			Casein kinase I substrate motif;CDK kinase substrate motif_minimal;CDK kinase substrate motif_minimal_pS;ERK1,2 kinase substrate motif;G protein-coupled receptor kinase 1 substrate motif;GSK-3, ERK1, ERK2, CDK5 substrate motif;MDC1 BRCT domain binding motif;Plk1 PBD domain binding motif;WW domain binding motif	0.996344	0.000143776	100.97	35.118	672.532	-1.8726	863	6.92326	6.13277	6.02735	6.77508	P21657	863	P21657	Transcriptional activator protein DAL81	DAL81	LPFAPNKSSKKTSQSSPNVTPSHMSRHPPSN
-0.21078	-0.318092	-0.711346	S	2			Casein kinase I substrate motif;Casein kinase II substrate motif;Cdc2 kinase substrate motif;CDK kinase substrate motif;CDK kinase substrate motif_minimal;CDK kinase substrate motif_minimal_pS;CDK1,2,4,6 kinase substrate motif;ERK1,2 kinase substrate motif;G protein-coupled receptor kinase 1 substrate motif;GSK3 kinase substrate motif;GSK-3, ERK1, ERK2, CDK5 substrate motif;WW domain binding motif	0.999525	5.62526e-56	215.11	192.09	902.864	0.11779	13	7.98141	7.60411	7.23457	7.585	P21657	13	P21657	Transcriptional activator protein DAL81	DAL81	___MDPHQSPADNAASPTKSVKATTKNSSTN
-1.04266	0.0874628	-0.70228	S	3			G protein-coupled receptor kinase 1 substrate motif;MAPKAPK2 kinase substrate motif;PKA kinase substrate motif;PKC kinase substrate motif	0.994685	0.0016082	71.882	49.425	733.632	0.29672	17	7.29645	6.42773	6.68656	7.08824	P21657	17	P21657	Transcriptional activator protein DAL81	DAL81	DPHQSPADNAASPTKSVKATTKNSSTNNNVN
-0.116614	-0.414422	-0.238936	S	3				0.999788	0.000404312	63.944	63.944	471.188	0.43482	197	7.80483	7.27093	6.99233	7.54796	P21734	197	P21734	Ubiquitin-conjugating enzyme E2 1	UBC1	EKDKIVEVLRRLGVKSLDPNDNNTANRIIEE
0.138945	0.434241	-0.0489345	S	3			BARD1 BRCT domain binding motif;Casein kinase II substrate motif;G protein-coupled receptor kinase 1 substrate motif	1	2.2875e-106	266.45	176.69	655.666	0.51727	10	7.20036	6.52225	6.14937	7.04622	P21957	10	P21957	Transcriptional repressor OPI1	OPI1	______MSENQRLGLSEEEVEAAEVLGVLKQ
0.175557	-0.194295	0.0187766	S	2			G protein-coupled receptor kinase 1 substrate motif;GSK3 kinase substrate motif	0.998266	2.38748e-73	240.61	216.17	956.443	0.13618	198	8.49683	8.09889	7.06228	8.24751	P21965	198	P21965	Protein kinase MCK1	MCK1	DFGSAKKLEHNQPSISYICSRFYRAPELIIG
-0.209361	-0.0311204	-0.349401	S	3			Casein kinase II substrate motif	1	0.000268319	98.676	37.426	521.199	3.5221	2	7.18845	6.93262	6.13758	6.74018	P21965	2	P21965	Protein kinase MCK1	MCK1	______________MSTEEQNGVPLQRGSEF
-0.152484	-0.456207	-0.236622	S	2			Casein kinase I substrate motif;Casein kinase II substrate motif;CDK kinase substrate motif_minimal;CDK kinase substrate motif_minimal_pS;DNA dependent Protein kinase substrate motif;ERK1,2 kinase substrate motif;GSK-3, ERK1, ERK2, CDK5 substrate motif;WW domain binding motif	0.99999	9.454e-08	107.85	107.85	588.792	0.1905	656	7.68474	7.29815	7.11647	7.18873	P22035	656	P22035	Myb-like DNA-binding protein BAS1	BAS1	SDATRGADLNKLLNPSPNSVRSNGSKTKKKE
0.446044	0.0308304	0.431249	S	2			BARD1 BRCT domain binding motif;Casein kinase II substrate motif	1	1.84331e-18	174.59	67.385	758.796	0.034328	1375	7.59672	7.13748	6.35978	7.37101	P22082	1375	P22082	Transcription regulatory protein SNF2	SNF2	NDNMSEEQWLRQFEVSDDEKNDKQARKQRTK
-0.213353	-0.118993	-0.13622	S	3			Casein kinase I substrate motif;Casein kinase II substrate motif;CDK kinase substrate motif_minimal;CDK kinase substrate motif_minimal_pS;ERK1,2 kinase substrate motif;Growth associated histone HI kinase substrate motif;GSK-3, ERK1, ERK2, CDK5 substrate motif;PKA kinase substrate motif;PKC kinase substrate motif;WW domain binding motif	0.999999	2.01982e-34	194.68	131.18	662.954	1.6475	1510	9.08131	8.87921	7.54854	8.6163	P22147	1510	P22147	5'-3' exoribonuclease 1	KEM1	GEIKPSSGTNSTECQSPKSQSNAADRDNKKD
0.144177	0.355129	0.15562	S	2			Casein kinase II substrate motif	0.911688	2.54026e-62	239.75	233.79	830.367	-0.23375	1329	8.11508	7.82875	7.08725	7.70498	P22147	1329	P22147	5'-3' exoribonuclease 1	KEM1	SKPAKKVLLKRPAQKSSENVQVDLANFEKAP
0.072586	0.355129	0.276318	S	2			G protein-coupled receptor kinase 1 substrate motif;MDC1 BRCT domain binding motif;PKA kinase substrate motif;PKC kinase substrate motif;Plk1 PBD domain binding motif	0.5	2.54026e-62	239.75	71.601	830.367	0.010499	1330	7.98547	7.69681	7.08725	7.54074	P22147	1330	P22147	5'-3' exoribonuclease 1	KEM1	KPAKKVLLKRPAQKSSENVQVDLANFEKAPL
0.273217	0.181039	0.413377	S	3			14-3-3 domain binding motif;Calmodulin-dependent protein kinase II substrate motif;Casein kinase II substrate motif;MAPKAPK2 kinase substrate motif;PKA kinase substrate motif;PKC kinase substrate motif	0.846915	8.26652e-44	145.46	145.46	639.276	0.31451	45	7.36842	6.95474	6.13567	7.11327	P22211	45	P22211	Nitrogen permease reactivator protein	NPR1	TTPESQSLDLHSRNKSSSHIGSVSNSSSSDR
-0.226291	0.27011	0.327112	S	2			14-3-3 domain binding motif;Akt kinase substrate motif;Calmodulin-dependent protein kinase II substrate motif;Casein kinase I substrate motif;Casein kinase II substrate motif;G protein-coupled receptor kinase 1 substrate motif;MAPKAPK1 kinase substrate motif;MDC1 BRCT domain binding motif;p70 Ribosomal S6 kinase substrate motif;Phosphorylase kinase substrate motif;PKA kinase substrate motif;PKC k…	0.855045	0.0011749	138.24	111.06	531.219	0.45881	317	6.99155	6.43122	6.62483	6.4613	P22211	317	P22211	Nitrogen permease reactivator protein	NPR1	NGSTPIPKPIRARQSSIYSASRQPTGSYTDN
0.124328	0.289008	-0.00975664	S	2			Casein kinase II substrate motif;G protein-coupled receptor kinase 1 substrate motif;GSK3 kinase substrate motif;MAPKAPK2 kinase substrate motif	0.982351	2.18772e-84	245.78	245.78	860.374	-0.62351	255	8.10305	7.74123	6.99206	7.79134	P22211	255	P22211	Nitrogen permease reactivator protein	NPR1	DSNNANATQSRSISRSGSFSSQLGNFFFSKN
0.0521377	-3.27035	0.436695	S	3			Casein kinase I substrate motif;Casein kinase II substrate motif;G protein-coupled receptor kinase 1 substrate motif;GSK3 kinase substrate motif;Plk1 kinase substrate motif	0.99848	3.52016e-18	119.28	119.28	1282.55	0.1693	367	8.48394	7.7166	7.826	8.26879	P22517	367	P22517	Calcium/calmodulin-dependent protein kinase II	CMK2	MYSLGDDGDNDIEENSLNESLLDGVTHSLDD
0.418244	-0.910095	-0.563113	S	3			CDK kinase substrate motif_minimal;CDK kinase substrate motif_minimal_pS;ERK1,2 kinase substrate motif;GSK-3, ERK1, ERK2, CDK5 substrate motif;PKA kinase substrate motif;WW domain binding motif	1	6.15438e-63	136.92	119.16	712.355	0.91961	599	8.76847	8.23769	8.1312	8.44504	P23201	599	P23201	Protein SPA2	SPA2	ESPVKPLKITQKAINSPIIRPSSSNGVPTTS
1.7748	-1.07817	-0.191195	S	2			14-3-3 domain binding motif;b-Adrenergic Receptor kinase substrate motif;Calmodulin-dependent protein kinase II substrate motif;Casein kinase I substrate motif;CDK kinase substrate motif_minimal;CDK kinase substrate motif_minimal_pS;ERK1,2 kinase substrate motif;G protein-coupled receptor kinase 1 substrate motif;GSK-3, ERK1, ERK2, CDK5 substrate motif;MAPKAPK2 kinase substrate motif;PKA kinase s…	0.999998	0.000115681	115.06	115.06	613.778	0.044976	910	7.33492	6.66469	6.63312	7.10401	P23201	910	P23201	Protein SPA2	SPA2	MTGKAVGPESDSRVESPGMTGQIKSLNMAGK
1.1804	-0.576239	-0.0662159	S	2			Casein kinase II substrate motif;CDK kinase substrate motif_minimal;CDK kinase substrate motif_minimal_pS;ERK1,2 kinase substrate motif;Growth associated histone HI kinase substrate motif;GSK-3, ERK1, ERK2, CDK5 substrate motif;WW domain binding motif	1	3.69268e-63	168.68	155.08	724.351	0.53433	274	9.04324	8.66906	8.30231	8.6409	P23201	274	P23201	Protein SPA2	SPA2	VDKDIDNEKGPEQLKSPEVQRAENNNPNSEM
0.349705	-2.84467	-0.0784723	S	2			Casein kinase II substrate motif;PKA kinase substrate motif;PKC kinase substrate motif;Pyruvate dehydrogenase kinase substrate motif	1	2.03092e-43	204.94	204.94	1007.38	0.039118	1263	7.77448	7.17114	5.58011	7.64626	P23201	1263	P23201	Protein SPA2	SPA2	IKNTGETTAHDEKHYSDDDDSSYQFVPMKHE
2.0126	-0.98339	0.242328	S	2			b-Adrenergic Receptor kinase substrate motif;Casein kinase I substrate motif;Casein kinase II substrate motif;G protein-coupled receptor kinase 1 substrate motif;PKA kinase substrate motif;PKC kinase substrate motif	0.982117	5.06109e-36	157.98	121.82	790.888	0.18001	958	7.76296	7.62504	6.92398	6.86739	P23201	958	P23201	Protein SPA2	SPA2	QIKSLGMTGKITAQESIKSPEAARKLASSGE
2.10926	-1.05307	0.273814	S	3			Casein kinase II substrate motif;CDK kinase substrate motif_minimal;CDK kinase substrate motif_minimal_pS;ERK1,2 kinase substrate motif;G protein-coupled receptor kinase 1 substrate motif;Growth associated histone HI kinase substrate motif;GSK-3, ERK1, ERK2, CDK5 substrate motif;WW domain binding motif	0.997931	1.16367e-36	181.64	73.386	570.292	-0.011783	961	8.42295	8.1214	7.66618	7.93558	P23201	961	P23201	Protein SPA2	SPA2	SLGMTGKITAQESIKSPEAARKLASSGEVDK
1.52932	-0.666553	-0.430528	S	2			b-Adrenergic Receptor kinase substrate motif;Casein kinase I substrate motif;CDK kinase substrate motif_minimal;CDK kinase substrate motif_minimal_pS;ERK1,2 kinase substrate motif;G protein-coupled receptor kinase 1 substrate motif;GSK-3, ERK1, ERK2, CDK5 substrate motif;WW domain binding motif	0.999999	4.54987e-96	249.06	181.61	1007.43	-0.37742	883	7.97933	7.59139	6.32323	7.73415	P23201	883	P23201	Protein SPA2	SPA2	SVRKKNFQEPLGNVESPDMTQKVKSLGMTGK
1.84583	-0.898269	0.21176	S	3			b-Adrenergic Receptor kinase substrate motif;Calmodulin-dependent protein kinase II substrate motif;CDK kinase substrate motif_minimal;CDK kinase substrate motif_minimal_pS;Chk1 kinase substrate motif;ERK1,2 kinase substrate motif;Growth associated histone HI kinase substrate motif;GSK-3, ERK1, ERK2, CDK5 substrate motif;PKA kinase substrate motif;PKC kinase substrate motif;WW domain binding motif	1	3.69998e-07	139.08	130.01	565.949	0.4329	979	8.23782	7.79492	7.33383	7.94926	P23201	979	P23201	Protein SPA2	SPA2	AARKLASSGEVDKIESPRMVRESESLEAVGN
-0.892285	0.966873	-0.0629269	S	3			PKA kinase substrate motif;PKC kinase substrate motif	1	6.2518e-61	217.86	34.125	806.041	-0.069106	575	8.2334	8.01119	7.66246	7.35369	P23201	575	P23201	Protein SPA2	SPA2	GINMKKGFINPRKPASFLNDVEEEESPVKPL
1.60568	-1.89036	-0.308895	S	3			b-Adrenergic Receptor kinase substrate motif;Casein kinase I substrate motif;Cdc2 kinase substrate motif;CDK kinase substrate motif;CDK kinase substrate motif_minimal;CDK kinase substrate motif_minimal_pS;CDK1,2,4,6 kinase substrate motif;ERK1,2 kinase substrate motif;G protein-coupled receptor kinase 1 substrate motif;GSK-3, ERK1, ERK2, CDK5 substrate motif;WW domain binding motif	1	8.24851e-61	214.79	125.78	779.714	0.24952	585	8.70343	8.52077	7.83434	8.02181	P23201	585	P23201	Protein SPA2	SPA2	PRKPASFLNDVEEEESPVKPLKITQKAINSP
0.945683	-0.795283	0.308128	S	3			Cdc2 kinase substrate motif;CDK kinase substrate motif;CDK kinase substrate motif_minimal;CDK kinase substrate motif_minimal_pS;CDK1,2,4,6 kinase substrate motif;ERK1,2 kinase substrate motif;G protein-coupled receptor kinase 1 substrate motif;GSK-3, ERK1, ERK2, CDK5 substrate motif;PKA kinase substrate motif;PKC kinase substrate motif;WW domain binding motif	1	7.04863e-12	151.41	151.41	647.63	0.11286	646	8.09132	7.68199	6.75783	7.84258	P23201	646	P23201	Protein SPA2	SPA2	IAKNSSHKEDNDKYVSPIKAVTSASNSASSN
1.26087	-0.716386	0.0950467	S	3			b-Adrenergic Receptor kinase substrate motif;CDK kinase substrate motif_minimal;CDK kinase substrate motif_minimal_pS;ERK1,2 kinase substrate motif;GSK-3, ERK1, ERK2, CDK5 substrate motif;WW domain binding motif	1	1.45337e-110	257.93	113.25	629.296	-0.11827	254	8.52033	8.12665	7.90422	8.06934	P23201	254	P23201	Protein SPA2	SPA2	RTPTTTHKNYWDVNDSPIIKVDKDIDNEKGP
0.124063	-2.78667	0.299479	S	2			G protein-coupled receptor kinase 1 substrate motif;GSK3 kinase substrate motif;PAK2 kinase substrate motif;PKA kinase substrate motif;PKC kinase substrate motif	0.992444	2.52874e-27	138.75	36.424	633.767	1.5184	154	6.69225	5.94454	5.46133	6.57447	P23248;P33442	154;154	P23248	40S ribosomal protein S1-B;40S ribosomal protein S1-A	RPS1B;RPS1A	AIAFTRKQANQVKRHSYAQSSHIRAIRKVIS
0.437228	3.10029	2.51283	S	3				0.841302	1.8123e-08	98.21	98.21	1032.8	-0.87757	13	6.83394	6.70774	5.90583	5.96165	P23292	13	P23292	Casein kinase I homolog 2	YCK2	___MSQVQSPLTATNSGLAVNNNTMNSQMPN
0.433173	-0.11466	0.0302654	S	3			b-Adrenergic Receptor kinase substrate motif;Casein kinase II substrate motif;Pyruvate dehydrogenase kinase substrate motif	0.999569	6.05559e-11	118.48	64.454	625.579	0.52584	455	8.24792	7.96703	7.18898	7.83781	P23292	455	P23292	Casein kinase I homolog 2	YCK2	QAQQQANRYQLQPDDSHYDEEREASKLDPTS
0.687598	-0.328471	0.235972	S	2			b-Adrenergic Receptor kinase substrate motif;Calmodulin-dependent protein kinase II substrate motif;CDK kinase substrate motif_minimal;CDK kinase substrate motif_minimal_pS;Chk1 kinase substrate motif;ERK1,2 kinase substrate motif;GSK-3, ERK1, ERK2, CDK5 substrate motif;PKA kinase substrate motif;PKC kinase substrate motif;WW domain binding motif	1	1.77696e-55	147.24	81.311	729.871	-0.70511	417	8.19142	7.79449	6.99419	7.92026	P23293	417	P23293	Serine/threonine-protein kinase BUR1	SGV1	RVPTAPRGHIVEKGESPVVKNLGAIPRGPKK
0.887603	-1.05322	-0.445578	S	2			G protein-coupled receptor kinase 1 substrate motif;GSK3 kinase substrate motif	0.961076	1.89175e-05	119.39	119.39	603.774	0.23397	2	6.74568	6.4551	5.60101	6.36494	P23293	2	P23293	Serine/threonine-protein kinase BUR1	SGV1	______________MSDNGSPAVLPKTEFNK
-0.399844	0.675184	-0.385752	S	3			Casein kinase I substrate motif;Casein kinase II substrate motif;CDK kinase substrate motif_minimal;CDK kinase substrate motif_minimal_pS;ERK1,2 kinase substrate motif;GSK-3, ERK1, ERK2, CDK5 substrate motif;WW domain binding motif	0.994621	1.68779e-05	118.19	94.922	701.678	0.54243	74	7.99021	7.5613	7.69291	7.08091	P23301	74	P23301	Eukaryotic translation initiation factor 5A-1	HYP2	LVAIDIFTGKKLEDLSPSTHNMEVPVVKRNE
0.0305479	-0.0118643	-0.0650382	S	2			BARD1 BRCT domain binding motif;Casein kinase II substrate motif	0.999996	1.25844e-109	229.56	199.3	1492.09	-1.1188	2	10.6949	10.2792	10.2599	10.0906	P23301	2	P23301	Eukaryotic translation initiation factor 5A-1	HYP2	______________MSDEEHTFETADAGSSA
-0.381573	-0.0670167	-0.283826	S	2			14-3-3 domain binding motif;Calmodulin-dependent protein kinase II alpha substrate motif;Calmodulin-dependent protein kinase II substrate motif;Calmodulin-dependent protein kinase IV substrate motif;Chk1 kinase substrate motif;G protein-coupled receptor kinase 1 substrate motif;GSK3 kinase substrate motif;Phosphorylase kinase substrate motif;PKA kinase substrate motif;PKC kinase substrate motif	1	1.16389e-26	200.67	102.62	521.225	0.33992	651	8.55962	7.88124	7.05285	8.43996	P23337	651	P23337	Glycogen [starch] synthase isoform 1	GSY1	NTLAGGKKFKIARPLSVPGSPKVRSNSTVYM
-0.498199	-0.0670167	-0.510663	S	2			CDK kinase substrate motif_minimal;CDK kinase substrate motif_minimal_pS;ERK1,2 kinase substrate motif;Growth associated histone HI kinase substrate motif;GSK-3, ERK1, ERK2, CDK5 substrate motif;MAPKAPK2 kinase substrate motif;PKA kinase substrate motif;PKC kinase substrate motif;WW domain binding motif	1	1.16389e-26	200.67	102.62	521.225	0.33992	655	8.59961	7.91793	7.05285	8.48242	P23337	655	P23337	Glycogen [starch] synthase isoform 1	GSY1	GGKKFKIARPLSVPGSPKVRSNSTVYMTPGD
0.143393	0.0698396	-0.0322411	S	2			b-Adrenergic Receptor kinase substrate motif;Casein kinase I substrate motif;CDK kinase substrate motif_minimal;CDK kinase substrate motif_minimal_pS;ERK1,2 kinase substrate motif;G protein-coupled receptor kinase 1 substrate motif;GSK-3, ERK1, ERK2, CDK5 substrate motif;WW domain binding motif	1	1.18697e-115	304.23	232.37	670.803	0.19464	32	8.37586	8.20336	6.97738	7.83507	P23585	32	P23585	High-affinity glucose transporter HXT2	HXT2	SIHSTPIVQKLETDESPIQTKSEYTNAELPA
0.0499095	0.383055	0.299714	S	1			G protein-coupled receptor kinase 1 substrate motif	1	3.84949e-200	138.54	138.54	919.356	-0.18577	2	7.37265	7.23603	5.62795	6.7739	P23585	2	P23585	High-affinity glucose transporter HXT2	HXT2	______________MSEFATSRVESGSQQTS
0.151339	0.0343565	0.611078	S	2			Casein kinase II substrate motif;G protein-coupled receptor kinase 1 substrate motif;GSK3 kinase substrate motif	0.999461	5.27083e-11	185.81	179.37	460.181	0.87035	7	7.52861	7.27699	6.74217	6.96986	P23585	7	P23585	High-affinity glucose transporter HXT2	HXT2	_________MSEFATSRVESGSQQTSIHSTP
0.365245	-0.227489	0.144699	S	3			b-Adrenergic Receptor kinase substrate motif;Casein kinase II substrate motif	0.5	8.65577e-37	171.29	118.24	1132.74	0.50003	39	7.21275	6.78435	6.53366	6.83367	P23615	39	P23615	Transcription elongation factor SPT6	SPT6	TKAPSEEEEGEDVFDSSEEDEDIDEDEDEAR
0.365245	-0.227489	0.144699	S	3			Casein kinase II substrate motif;G protein-coupled receptor kinase 1 substrate motif;MDC1 BRCT domain binding motif;Plk1 PBD domain binding motif;Pyruvate dehydrogenase kinase substrate motif	0.5	8.65577e-37	171.29	118.24	1132.74	0.50003	40	7.21275	6.78435	6.53366	6.83367	P23615	40	P23615	Transcription elongation factor SPT6	SPT6	KAPSEEEEGEDVFDSSEEDEDIDEDEDEARK
0.431249	0.0367495	0.282736	S	4			Casein kinase I substrate motif;Casein kinase II substrate motif;G protein-coupled receptor kinase 1 substrate motif;PKA kinase substrate motif;PKC kinase substrate motif;Pyruvate dehydrogenase kinase substrate motif	1	1.03948e-97	245.66	80.98	732.82	-0.046165	94	9.43541	9.00247	8.65648	9.1025	P23615	94	P23615	Transcription elongation factor SPT6	SPT6	RRKHKRREREEDDRLSEDDLDLLMENAGVER
0.254473	0.362891	0.469573	S	2			BARD1 BRCT domain binding motif;Casein kinase I substrate motif;Casein kinase II substrate motif;G protein-coupled receptor kinase 1 substrate motif	1	3.87527e-145	288.98	167.82	1070.42	-0.49403	155	8.92275	8.56768	8.13059	8.52165	P23615	155	P23615	Transcription elongation factor SPT6	SPT6	AASRQDSTSKLEDFFSEDEEEEESGLRNGRN
0.363564	0.130404	0.383055	S	2			b-Adrenergic Receptor kinase substrate motif;Casein kinase II substrate motif;G protein-coupled receptor kinase 1 substrate motif;Pyruvate dehydrogenase kinase substrate motif	0.999993	3.42368e-197	316.31	316.31	979.392	-0.15312	134	8.77322	8.41095	7.9705	8.38416	P23615	134	P23615	Transcription elongation factor SPT6	SPT6	FKRLKRVGDEGNAAESESDNVAASRQDSTSK
0.550113	0.152508	0.286408	S	2			b-Adrenergic Receptor kinase substrate motif;Casein kinase I substrate motif;G protein-coupled receptor kinase 1 substrate motif	0.998326	5.30582e-148	282.35	262.15	979.392	-0.74698	136	7.12385	6.69859	6.41847	6.75457	P23615	136	P23615	Transcription elongation factor SPT6	SPT6	RLKRVGDEGNAAESESDNVAASRQDSTSKLE
0.68419	-1.75438	0.234869	S	2			Casein kinase II substrate motif;G protein-coupled receptor kinase 1 substrate motif;GSK3 kinase substrate motif;Pyruvate dehydrogenase kinase substrate motif	0.999999	2.72518e-17	167.28	167.28	1019.38	0.57526	142	6.92832	6.27049	5.22071	6.80943	P23615	142	P23615	Transcription elongation factor SPT6	SPT6	DEGNAAESESDNVAASRQDSTSKLEDFFSED
0.590913	0.330673	0.678703	S	3			Casein kinase I substrate motif;Casein kinase II substrate motif;Pyruvate dehydrogenase kinase substrate motif	0.999996	2.04234e-99	223.69	223.69	1095.44	-0.61966	206	8.65605	8.06551	8.31418	8.11568	P23615	206	P23615	Transcription elongation factor SPT6	SPT6	GILDELDDFIEDDEFSDEDDETRQRRIQEKK
0.577924	-0.477161	-0.216485	S	2			Casein kinase II substrate motif;CDK kinase substrate motif_minimal;CDK kinase substrate motif_minimal_pS;ERK1,2 kinase substrate motif;GSK-3, ERK1, ERK2, CDK5 substrate motif;WW domain binding motif	0.964109	4.3579e-55	119.25	74.141	751.334	1.3337	13	7.63731	6.77237	7.42788	7.02845	P23639	13	P23639	Proteasome component Y7	PRE8	___MTDRYSFSLTTFSPSGKLGQIDYALTAV
0.221073	-0.189516	0.0614305	S	3				1	1.185e-20	164.88	144.3	521.615	-0.24638	86	8.06009	7.73467	6.9038	7.72056	P24000;P04449	86;86	P24000	60S ribosomal protein L24-B;60S ribosomal protein L24-A	RPL24B;RPL24A	RSRKTVKAQRPITGASLDLIKERRSLKPEVR
-0.507132	0.0539454	-0.534266	S	2			14-3-3 domain binding motif;Calmodulin-dependent protein kinase II substrate motif;Casein kinase I substrate motif;Casein kinase II substrate motif;G protein-coupled receptor kinase 1 substrate motif;PKA kinase substrate motif;PKC kinase substrate motif;ZIP kinase substrate motif	0.996143	5.56815e-26	193.77	146.2	654.767	0.21015	228	8.49976	8.17857	7.92565	7.90813	P24276	228	P24276	Protein SSD1	SSD1	FPPPPNAHQGHRRATSNLSPPSFKFPPNSHG
-0.0732111	0.00848693	-0.36086	S	2			Casein kinase I substrate motif;Casein kinase II substrate motif;CDK kinase substrate motif_minimal;CDK kinase substrate motif_minimal_pS;ERK1,2 kinase substrate motif;GSK-3, ERK1, ERK2, CDK5 substrate motif;WW domain binding motif	0.999957	1.33489e-09	150.37	133.86	654.767	0.30679	231	8.22786	8.00303	7.07328	7.75173	P24276	231	P24276	Protein SSD1	SSD1	PPNAHQGHRRATSNLSPPSFKFPPNSHGDND
0.0632269	-0.602898	-0.103348	S	2			14-3-3 domain binding motif;Calmodulin-dependent protein kinase II substrate motif;Calmodulin-dependent protein kinase IV substrate motif;Casein kinase II substrate motif;Chk1 kinase substrate motif;Pim1 kinase substrate sequence;PKA kinase substrate motif;PKC epsilon kinase substrate motif;PKC kinase substrate motif;ZIP kinase substrate motif	0.811181	5.49016e-59	193.63	181.94	866.867	0.14434	480	8.06183	7.24254	7.3088	7.88905	P24276	480	P24276	Protein SSD1	SSD1	SDSLSKDDLSVRRKRSSTINNDSDSLSSPTK
-0.00926291	0.0220482	-0.00197787	S	2			Casein kinase I substrate motif;Casein kinase II substrate motif;Cdc2 kinase substrate motif;CDK kinase substrate motif;CDK kinase substrate motif_minimal;CDK kinase substrate motif_minimal_pS;CDK1,2,4,6 kinase substrate motif;ERK1,2 kinase substrate motif;G protein-coupled receptor kinase 1 substrate motif;Growth associated histone HI kinase substrate motif;GSK3 kinase substrate motif;GSK-3, ERK…	0.977204	6.79367e-105	254.82	254.82	866.867	-0.35432	492	8.52903	8.17211	7.77521	8.11351	P24276	492	P24276	Protein SSD1	SSD1	RKRSSTINNDSDSLSSPTKSGVRRRSSLKQR
0.181548	0.0943712	0.266277	S	2			ATM kinase substrate motif;Casein kinase I substrate motif;Casein kinase II substrate motif;DNA dependent Protein kinase substrate motif;MDC1 BRCT domain binding motif;PKA kinase substrate motif;PKC kinase substrate motif;Plk1 PBD domain binding motif	0.960721	4.86725e-09	141.58	100.4	695.293	0.48415	152	7.65026	6.7919	7.30029	7.26802	P24276	152	P24276	Protein SSD1	SSD1	NNSNNPGSNSHRKTSSQSSIYGHSRRHSLGL
-0.154442	0.640158	0.330329	S	3			Casein kinase II substrate motif	0.977417	2.12174e-06	106.38	68.173	490.52	0.06867	154	7.34528	6.78437	6.60767	7.0794	P24276	154	P24276	Protein SSD1	SSD1	SNNPGSNSHRKTSSQSSIYGHSRRHSLGLNE
-0.218279	0.245009	0.242816	S	3			MAPKAPK2 kinase substrate motif;MDC1 BRCT domain binding motif;Plk1 PBD domain binding motif	0.997671	0.000552076	104.94	71.354	533.218	-0.11911	155	7.4914	7.03511	6.8118	7.13602	P24276	155	P24276	Protein SSD1	SSD1	NNPGSNSHRKTSSQSSIYGHSRRHSLGLNEA
-0.409393	-0.0180889	-0.152965	S	3			14-3-3 domain binding motif;Calmodulin-dependent protein kinase II substrate motif;Casein kinase II substrate motif;MAPKAPK2 kinase substrate motif;PKA kinase substrate motif;PKC kinase substrate motif	0.997005	1.04689e-59	201.35	181.05	974.368	0.34668	126	7.79995	7.4645	6.11411	7.51384	P24276	126	P24276	Protein SSD1	SSD1	MSAGGSRSRTHSRNNSGYYHNSYDNNNNSNN
-0.41323	0.184344	-0.378757	S	3			Cdc2 kinase substrate motif;CDK kinase substrate motif;CDK kinase substrate motif_minimal;CDK kinase substrate motif_minimal_pS;CDK1,2,4,6 kinase substrate motif;ERK1,2 kinase substrate motif;GSK-3, ERK1, ERK2, CDK5 substrate motif;WW domain binding motif	1	9.84534e-142	295.79	112.5	589.272	0.074308	286	9.08318	8.73893	8.47599	8.56072	P24276	286	P24276	Protein SSD1	SSD1	NSNWRNQSQQPQQQLSPFRHRGSNSRDYNSF
-0.082362	0.397474	0.284514	S	3			14-3-3 domain binding motif;Aurora-A kinase substrate motif;Calmodulin-dependent protein kinase II substrate motif;MAPKAPK2 kinase substrate motif;PAK2 kinase substrate motif;Phosphorylase kinase substrate motif;PKA kinase substrate motif;PKC epsilon kinase substrate motif;PKC kinase substrate motif	1	5.60662e-60	159.18	62.68	444.898	-0.30648	164	8.39856	7.9762	7.67207	8.03623	P24276	164	P24276	Protein SSD1	SSD1	KTSSQSSIYGHSRRHSLGLNEAKKAAAEEQA
0.361544	-0.102047	0.335712	S	2			Casein kinase II substrate motif;G protein-coupled receptor kinase 1 substrate motif;PAK2 kinase substrate motif;PKA kinase substrate motif;PKC kinase substrate motif	1	2.1098e-11	124.16	124.16	627.316	0.23292	183	7.74475	7.44621	7.07649	7.19573	P24276	183	P24276	Protein SSD1	SSD1	NEAKKAAAEEQAKRISGGEAGVTVKIDSVQA
-0.162864	0.0367495	0.229342	S	2			AMP-activated protein kinase substrate motif;ATM kinase substrate motif;Casein kinase II substrate motif;DNA dependent Protein kinase substrate motif;PKA kinase substrate motif;PKC kinase substrate motif	0.996954	7.05535e-86	244.01	228.01	1045.5	0.85643	40	8.47959	8.14035	7.79399	8.00578	P24276	40	P24276	Protein SSD1	SSD1	GGKNAPKQIHVAHRRSQSELTNLMIEQFTLQ
-0.052117	0.409907	0.312084	S	2			14-3-3 domain binding motif;Calmodulin-dependent protein kinase II substrate motif;Casein kinase I substrate motif;Casein kinase II substrate motif;G protein-coupled receptor kinase 1 substrate motif;PKA kinase substrate motif;PKC kinase substrate motif;ZIP kinase substrate motif	0.963557	6.49771e-248	333.61	41.912	1053.49	-0.43692	42	8.70675	8.2355	8.22732	8.22603	P24276	42	P24276	Protein SSD1	SSD1	KNAPKQIHVAHRRSQSELTNLMIEQFTLQKQ
0.0271541	-0.181231	0.620774	S	3			b-Adrenergic Receptor kinase substrate motif;Casein kinase I substrate motif;Casein kinase II substrate motif;G protein-coupled receptor kinase 1 substrate motif	0.999837	5.79742e-30	149.71	67.283	1017.78	-1.0203	751	8.34684	7.76251	7.86779	7.95721	P24279	751	P24279	DNA replication licensing factor MCM3	MCM3	ALLGEDIGNDIDEEESEYEEALSKRSPQKSP
-0.27542	0.14496	-0.337029	S	3			Casein kinase I substrate motif;CDK kinase substrate motif_minimal;CDK kinase substrate motif_minimal_pS;ERK1,2 kinase substrate motif;G protein-coupled receptor kinase 1 substrate motif;GSK-3, ERK1, ERK2, CDK5 substrate motif;WW domain binding motif	1	2.14514e-57	189.51	104.81	1176.49	-0.030456	824	8.14974	7.8542	7.66707	7.36594	P24279	824	P24279	DNA replication licensing factor MCM3	MCM3	QDDEQNAGEDDNDIMSPLPADEEAELQRRLQ
0.0918014	-0.206612	0.00360232	S	3			Cdc2 kinase substrate motif;CDK kinase substrate motif;CDK kinase substrate motif_minimal;CDK kinase substrate motif_minimal_pS;CDK1,2,4,6 kinase substrate motif;ERK1,2 kinase substrate motif;Growth associated histone HI kinase substrate motif;GSK-3, ERK1, ERK2, CDK5 substrate motif;PKA kinase substrate motif;PKC kinase substrate motif;WW domain binding motif	1	9.41834e-05	100.55	46.592	406.895	-0.17418	845	7.83727	7.41293	7.54485	6.89256	P24279	845	P24279	DNA replication licensing factor MCM3	MCM3	EEAELQRRLQLGLRVSPRRREHLHAPEEGSS
1.09011	-0.536524	3.01201	S	2			Casein kinase II substrate motif;G protein-coupled receptor kinase 1 substrate motif;GSK3 kinase substrate motif	0.998659	9.14009e-44	158.92	87.208	835.353	-0.18893	777	7.89005	7.52985	7.28879	7.38589	P24279	777	P24279	DNA replication licensing factor MCM3	MCM3	PQKSPKKRQRVRQPASNSGSPIKSTPRRSTA
-0.214709	-0.205014	-0.520625	S	3			Casein kinase II substrate motif	0.969225	1.06008e-05	108.45	78.354	647.97	0.11627	779	7.5059	7.12577	6.95708	6.98395	P24279	779	P24279	DNA replication licensing factor MCM3	MCM3	KSPKKRQRVRQPASNSGSPIKSTPRRSTASS
-0.0718305	-0.462853	-0.391115	S	3			Casein kinase I substrate motif;Cdc2 kinase substrate motif;CDK kinase substrate motif;CDK kinase substrate motif_minimal;CDK kinase substrate motif_minimal_pS;CDK1,2,4,6 kinase substrate motif;ERK1,2 kinase substrate motif;G protein-coupled receptor kinase 1 substrate motif;GSK3 kinase substrate motif;GSK-3, ERK1, ERK2, CDK5 substrate motif;MAPKAPK2 kinase substrate motif;WW domain binding motif	0.999117	9.14009e-44	158.92	73.831	674.625	0.40983	781	7.83228	7.35522	7.41414	7.28682	P24279	781	P24279	DNA replication licensing factor MCM3	MCM3	PKKRQRVRQPASNSGSPIKSTPRRSTASSVN
-0.356218	-0.704206	-0.893652	S	3			b-Adrenergic Receptor kinase substrate motif	0.833321	0.00583122	60.472	60.472	1052.46	0.60058	12	7.87821	7.54132	7.42935	7.14273	P24280	12	P24280	SEC14 cytosolic factor	SEC14	____MVTQQEKEFLESYPQNCPPDALPGTPG
-0.45182	0.421587	-0.154538	S	3			BARD1 BRCT domain binding motif;Casein kinase I substrate motif;Casein kinase II substrate motif	0.859321	8.12548e-14	114.74	114.74	1111.79	-0.091366	122	7.41581	7.18333	5.61721	7.01636	P24482	122	P24482	DNA polymerase epsilon subunit B	DPB2	HEENILGRTDDDENNSDDEMPIAADSSLQNV
-0.104201	0.0437644	0.4336	S	2			Casein kinase I substrate motif;Casein kinase II substrate motif;G protein-coupled receptor kinase 1 substrate motif	1	0.0014845	84.759	35.329	1060.85	4.462	761	7.62477	7.06863	6.38791	7.44703	P24583	761	P24583	Protein kinase C-like 1	PKC1	LTIDSTHTNPFRDMNSETFQIEQDHASKEVL
0.554442	-0.812435	-0.183015	S	2			Casein kinase II substrate motif;Cdc2 kinase substrate motif;CDK kinase substrate motif;CDK kinase substrate motif_minimal;CDK kinase substrate motif_minimal_pS;CDK1,2,4,6 kinase substrate motif;ERK1,2 kinase substrate motif;GSK-3, ERK1, ERK2, CDK5 substrate motif;WW domain binding motif	0.998374	6.54105e-100	253.7	253.7	1128.03	-0.036745	577	7.88285	7.61579	7.052	7.3766	P24583	577	P24583	Protein kinase C-like 1	PKC1	AQLGSSIGTANGSDLSPSKLAERANAPLPPQ
0.252537	0.434241	0.263756	S	2			14-3-3 domain binding motif;AMP-activated protein kinase substrate motif;Calmodulin-dependent protein kinase II substrate motif;Casein kinase II substrate motif;HMGCoA Reductase kinase substrate motif;PKA kinase substrate motif;PKC kinase substrate motif	0.969671	6.69144e-56	160.18	50.102	702.301	-1.0816	88	7.89671	7.35203	7.39245	7.50044	P24783	88	P24783	ATP-dependent RNA helicase DBP2	DBP2	FEKNFYVEHESVRDRSDSEIAQFRKENEMTI
0.463204	0.448055	0.363676	S	2			14-3-3 domain binding motif;Akt kinase substrate motif;b-Adrenergic Receptor kinase substrate motif;Calmodulin-dependent protein kinase II substrate motif;G protein-coupled receptor kinase 1 substrate motif;MAPKAPK1 kinase substrate motif;PKA kinase substrate motif;PKC kinase substrate motif	0.999923	2.68228e-56	229.23	168.5	702.301	0.2028	90	8.60265	8.14811	7.7018	8.32133	P24783	90	P24783	ATP-dependent RNA helicase DBP2	DBP2	KNFYVEHESVRDRSDSEIAQFRKENEMTISG
2.49421	-1.47021	-0.254203	S	3			14-3-3 domain binding motif;Calmodulin-dependent protein kinase II substrate motif;MAPKAPK1 kinase substrate motif;PKA kinase substrate motif;PKC kinase substrate motif	0.985337	7.50509e-27	186.72	83.751	573.313	1.4921	188	7.26508	7.13593	5.63748	6.63364	P24869	188	P24869	G2/mitotic-specific cyclin-2	CLB2	RNTESETDSGKKRPISTIVEQELPKKFKVCD
0.209765	0.343123	0.165944	S	2			BARD1 BRCT domain binding motif;Casein kinase II substrate motif;G protein-coupled receptor kinase 1 substrate motif;MDC1 BRCT domain binding motif;Plk1 PBD domain binding motif	0.989256	1.34616e-57	218.25	218.25	1092.93	0.41325	531	7.53928	6.8552	6.644	7.36258	P25037	531	P25037	Ubiquitin carboxyl-terminal hydrolase 1	UBP1	RLPMSKKEKAAQQDSSEDENIGGEYYTKLHE
0.298541	0.595313	0.427606	S	4			Casein kinase II substrate motif	1	1.32318e-85	244.01	31.282	712.048	0.48277	755	8.29772	7.89554	7.2838	8.00277	P25037	755	P25037	Ubiquitin carboxyl-terminal hydrolase 1	UBP1	DEETGKMKDDLEAIQSNNEEDDEKEQEQKGV
0.0966667	-0.0064778	0.109962	S	3			BARD1 BRCT domain binding motif;Casein kinase II substrate motif	0.951683	7.87452e-36	135.47	119.61	1309.22	0.055978	593	8.17866	7.74307	7.15051	7.91064	P25037	593	P25037	Ubiquitin carboxyl-terminal hydrolase 1	UBP1	ISNYDPLNGEVDGVTSDDEDEYIEETDALGN
-0.0435864	-0.127526	-0.200349	S	3			Casein kinase I substrate motif;Casein kinase II substrate motif;G protein-coupled receptor kinase 1 substrate motif	1	8.2522e-168	294.91	42.712	1218.53	-0.45012	638	8.60725	8.12274	7.85327	8.30281	P25037	638	P25037	Ubiquitin carboxyl-terminal hydrolase 1	UBP1	ENVKDNEELQEIDNVSLDEPKINVEDQLETS
0.291721	0.208892	0.212134	S	2			b-Adrenergic Receptor kinase substrate motif;BARD1 BRCT domain binding motif;Casein kinase II substrate motif;G protein-coupled receptor kinase 1 substrate motif	1	9.08659e-64	244.97	64.842	813.298	0.11436	555	8.74511	8.27591	7.83442	8.47564	P25037	555	P25037	Ubiquitin carboxyl-terminal hydrolase 1	UBP1	YYTKLHERFEQEFEDSEEEKEYDDAEGNYAS
0.121148	0.144699	0.212881	S	3			Casein kinase II substrate motif	1	3.47816e-43	218.28	42.712	1218.53	-0.45012	618	8.83369	8.39198	7.96455	8.53542	P25037	618	P25037	Ubiquitin carboxyl-terminal hydrolase 1	UBP1	TDALGNTIKKRIIEHSDVENENVKDNEELQE
-0.227016	-0.203087	-0.341683	S	2			Casein kinase I substrate motif;Casein kinase II substrate motif	0.997248	2.83877e-12	151.59	128.64	860.421	0.30947	670	7.5787	7.42025	6.81945	6.698	P25037	670	P25037	Ubiquitin carboxyl-terminal hydrolase 1	UBP1	DEEDVIPAPPINYARSFSTVPATPLTYSLRS
-0.395967	-0.384038	-1.01173	S	4			Casein kinase II substrate motif;DNA dependent Protein kinase substrate motif;Pyruvate dehydrogenase kinase substrate motif	0.825214	4.56968e-10	86.519	86.519	864.654	0.13797	10	7.72547	7.30582	7.07166	7.3249	P25040	10	P25040	20S rRNA accumulation protein 4	TSR4	______MSKIEELPPSDTDDHSYSSKPGDVF
-0.35334	-0.190092	-0.450006	S	3			Casein kinase II substrate motif;Pyruvate dehydrogenase kinase substrate motif	1	6.83363e-160	284.65	220.82	891.788	-0.29787	69	8.24137	7.85908	7.66967	7.74275	P25293	69	P25293	Nucleosome assembly protein	NAP1	INEEDILANQPLLLQSIQDRLGSLVGQDSGY
-0.310934	-0.118821	-0.390302	S	3			14-3-3 domain binding motif;Akt kinase substrate motif;Calmodulin-dependent protein kinase II substrate motif;Casein kinase II substrate motif;MAPKAPK1 kinase substrate motif;MAPKAPK2 kinase substrate motif;PKA kinase substrate motif;PKC kinase substrate motif	1	5.06943e-25	176.94	34.432	582.633	-0.051948	140	7.86767	7.15616	7.30587	7.59309	P25293	140	P25293	Nucleosome assembly protein	NAP1	LQKYKPIWEQRSRIISGQEQPKPEQIAKGQE
0.0254541	-0.0835233	-0.262971	S	2			14-3-3 domain binding motif;Calmodulin-dependent protein kinase II substrate motif;Phosphorylase kinase substrate motif;PKA kinase substrate motif;PKC kinase substrate motif	1	9.77505e-145	282.47	178.03	864.416	-0.49911	76	8.7896	8.44356	8.29944	8.14323	P25293	76	P25293	Nucleosome assembly protein	NAP1	ANQPLLLQSIQDRLGSLVGQDSGYVGGLPKN
-0.809246	-0.386827	-1.05179	S	3			G protein-coupled receptor kinase 1 substrate motif	0.999967	1.5026e-24	170.14	170.14	980.076	0.52096	27	8.42509	7.87133	8.09743	7.82356	P25293	27	P25293	Nucleosome assembly protein	NAP1	SMQIDNAPTPHNTPASVLNPSYLKNGNPVRA
0.404576	0.425996	0.645609	S	3			MDC1 BRCT domain binding motif;Plk1 PBD domain binding motif	0.957246	1.32122e-80	258.91	46.892	570.262	0.19762	3	8.9988	8.87177	7.2682	8.36988	P25297	3	P25297	Inorganic phosphate transporter PHO84	PHO84	_____________MSSVNKDTIHVAERSLHK
0.248656	-0.138759	0.244887	S	2			CDK kinase substrate motif_minimal;CDK kinase substrate motif_minimal_pS;ERK1,2 kinase substrate motif;GSK-3, ERK1, ERK2, CDK5 substrate motif;WW domain binding motif	1	3.36967e-08	181.67	86.313	649.331	-0.51266	806	8.04187	7.7213	7.20539	7.61731	P25302	806	P25302	Regulatory protein SWI4	SWI4	VIKDIKSTPSKILENSPILYRRRSQSISDEK
-0.0427391	-0.152292	-0.379582	S	2			b-Adrenergic Receptor kinase substrate motif;Casein kinase I substrate motif;Casein kinase II substrate motif;CDK kinase substrate motif_minimal;CDK kinase substrate motif_minimal_pS;ERK1,2 kinase substrate motif;GSK-3, ERK1, ERK2, CDK5 substrate motif;WW domain binding motif	0.999714	5.14801e-31	182.24	182.24	1222.57	0.57352	850	8.93659	8.38895	8.73069	7.91062	P25302	850	P25302	Regulatory protein SWI4	SWI4	KDPLNSVKTAMPSLESPSSLLPIQMSPLGKY
-0.157512	-0.152292	-0.411119	S	3			Casein kinase I substrate motif;DNA dependent Protein kinase substrate motif;G protein-coupled receptor kinase 1 substrate motif	0.992909	4.47441e-16	149.73	55.986	868.691	-0.93519	852	8.91639	8.32292	8.73069	7.88453	P25302	852	P25302	Regulatory protein SWI4	SWI4	PLNSVKTAMPSLESPSSLLPIQMSPLGKYSK
-0.157512	-0.152292	-0.411119	S	3			MDC1 BRCT domain binding motif;Plk1 PBD domain binding motif	0.992909	4.47441e-16	149.73	55.986	868.691	-0.93519	853	8.91639	8.32292	8.73069	7.88453	P25302	853	P25302	Regulatory protein SWI4	SWI4	LNSVKTAMPSLESPSSLLPIQMSPLGKYSKP
-0.0427391	-0.169631	-0.605727	S	3			CDK kinase substrate motif_minimal;CDK kinase substrate motif_minimal_pS;ERK1,2 kinase substrate motif;GSK-3, ERK1, ERK2, CDK5 substrate motif;WW domain binding motif	1	5.14801e-31	182.24	136.39	815.38	0.27549	860	9.01077	8.44127	8.8161	7.97327	P25302	860	P25302	Regulatory protein SWI4	SWI4	MPSLESPSSLLPIQMSPLGKYSKPLSQQINK
-0.154281	0.538439	0.166458	S	3			AMP-activated protein kinase substrate motif;Casein kinase II substrate motif;CDK kinase substrate motif_minimal;CDK kinase substrate motif_minimal_pS;ERK1,2 kinase substrate motif;GSK-3, ERK1, ERK2, CDK5 substrate motif;HMGCoA Reductase kinase substrate motif;Pyruvate dehydrogenase kinase substrate motif;WW domain binding motif	0.980197	5.02249e-27	164.96	115.06	891.093	-0.08813	210	8.02301	7.73431	7.30548	7.49133	P25339	210	P25339	Pumilio homology domain family member 4	PUF4	NNKASSFRRQTFHALSPTDLINAANNVTLSK
-0.03623	-0.171986	-0.0830495	S	2			14-3-3 domain binding motif;Calmodulin-dependent protein kinase II substrate motif;G protein-coupled receptor kinase 1 substrate motif;PKA kinase substrate motif;PKC kinase substrate motif	0.998524	2.62746e-146	292.97	292.97	1002.97	-0.17361	501	8.15051	7.93223	7.19159	7.60561	P25341	501	P25341	Serine/threonine-protein kinase KIN82	KIN82	TYLDTKICSDGFRTNSFVGTEEYLAPEVIRG
-0.205896	0.0809305	0.416624	S	3				0.5	6.59294e-38	138.55	136.99	456.862	-5.3649e-05	311	7.44425	7.13912	6.94855	6.71219	P25342	311	P25342	Cell division control protein 10	CDC10	RARQLIALKENANSRSSAHMSSNAIQR____
0.0278618	0.0809305	0.416624	S	3			G protein-coupled receptor kinase 1 substrate motif;GSK3 kinase substrate motif;MDC1 BRCT domain binding motif;PKA kinase substrate motif;PKC kinase substrate motif;Plk1 PBD domain binding motif	0.77277	6.59294e-38	143.94	143.94	456.862	0.14017	312	7.47567	7.20039	6.94855	6.71219	P25342	312	P25342	Cell division control protein 10	CDC10	ARQLIALKENANSRSSAHMSSNAIQR_____
1.06419	-0.00270033	0.42825	S	3			MAPKAPK2 kinase substrate motif	0.979467	9.14471e-17	165.63	153.39	456.862	-0.26283	316	7.29484	6.97209	6.75031	6.67319	P25342	316	P25342	Cell division control protein 10	CDC10	IALKENANSRSSAHMSSNAIQR_________
0.255199	0.280125	0.187008	S	2			14-3-3 domain binding motif;b-Adrenergic Receptor kinase substrate motif;Calmodulin-dependent protein kinase II substrate motif;Casein kinase I substrate motif;Casein kinase II substrate motif;CDK kinase substrate motif_minimal;CDK kinase substrate motif_minimal_pS;ERK1,2 kinase substrate motif;GSK-3, ERK1, ERK2, CDK5 substrate motif;MAPKAPK2 kinase substrate motif;PAK2 kinase substrate motif;PKA…	0.999996	2.63312e-42	158.42	110.08	585.787	0.26326	202	7.78335	7.31572	6.88093	7.51097	P25344	202	P25344	Protein STE50	STE50	YFDTVHNRQSPSRRESPVTVFRQPSLSHSKS
-0.0504277	-0.425772	-0.947862	S	3			Casein kinase II substrate motif;CDK kinase substrate motif_minimal;CDK kinase substrate motif_minimal_pS;DNA dependent Protein kinase substrate motif;ERK1,2 kinase substrate motif;GSK-3, ERK1, ERK2, CDK5 substrate motif;WW domain binding motif	1	1.91644e-23	103.5	35.737	594.577	0.28199	336	8.49121	8.18355	7.42679	8.11584	P25358	336	P25358	Elongation of fatty acids protein 2	FEN1	VNEYVNVDLKNVPTPSPSPKPQHRRKR____
-0.0947415	-0.45502	-0.842672	S	3			CDK kinase substrate motif_minimal;CDK kinase substrate motif_minimal_pS;DNA dependent Protein kinase substrate motif;ERK1,2 kinase substrate motif;Growth associated histone HI kinase substrate motif;GSK-3, ERK1, ERK2, CDK5 substrate motif;PKA kinase substrate motif;PKC kinase substrate motif;WW domain binding motif	1	3.04999e-13	165.66	35.737	594.577	0.28199	338	8.71723	8.40783	6.92863	8.4103	P25358	338	P25358	Elongation of fatty acids protein 2	FEN1	EYVNVDLKNVPTPSPSPKPQHRRKR______
-1.79596	1.61056	-0.0429769	S	3			Casein kinase I substrate motif;Cdc2 kinase substrate motif;CDK kinase substrate motif;CDK kinase substrate motif_minimal;CDK kinase substrate motif_minimal_pS;CDK1,2,4,6 kinase substrate motif;ERK1,2 kinase substrate motif;G protein-coupled receptor kinase 1 substrate motif;Growth associated histone HI kinase substrate motif;GSK3 kinase substrate motif;GSK-3, ERK1, ERK2, CDK5 substrate motif;PKA…	1	1.11205e-102	258.31	188.1	631.951	0.14233	496	7.96555	7.54776	7.31563	7.56102	P25364	496	P25364	Forkhead transcription factor HCM1	HCM1	IRYITTPGGTLETQISPRKSSAPDVLTSATN
-1.74705	1.63436	-0.347289	S	2			Cdc2 kinase substrate motif;CDK kinase substrate motif;CDK kinase substrate motif_minimal;CDK kinase substrate motif_minimal_pS;CDK1,2,4,6 kinase substrate motif;ERK1,2 kinase substrate motif;GSK-3, ERK1, ERK2, CDK5 substrate motif;WW domain binding motif	0.997857	3.34671e-92	197.38	125.78	954.479	0.2994	387	7.2257	6.7704	6.48666	6.89515	P25364	387	P25364	Forkhead transcription factor HCM1	HCM1	RSNVGAGSLLDPLPYSPLKLYDQKNLALMSK
-1.29683	1.36871	-0.0453272	S	2			Casein kinase I substrate motif;Cdc2 kinase substrate motif;CDK kinase substrate motif;CDK kinase substrate motif_minimal;CDK kinase substrate motif_minimal_pS;CDK1,2,4,6 kinase substrate motif;ERK1,2 kinase substrate motif;G protein-coupled receptor kinase 1 substrate motif;GSK3 kinase substrate motif;GSK-3, ERK1, ERK2, CDK5 substrate motif;WW domain binding motif	1	2.92502e-143	280.32	276.26	1008.94	0.59073	369	7.51811	7.01009	7.00186	7.1035	P25364	369	P25364	Forkhead transcription factor HCM1	HCM1	FRKYFTSFNSNFEDLSPLRSNVGAGSLLDPL
0.456911	-0.0497406	-0.349015	S	3			Casein kinase I substrate motif;Casein kinase II substrate motif;CDK kinase substrate motif_minimal;CDK kinase substrate motif_minimal_pS;ERK1,2 kinase substrate motif;GSK-3, ERK1, ERK2, CDK5 substrate motif;WW domain binding motif	0.961956	8.07099e-10	110.44	40.254	943.074	0.99812	87	8.45741	7.93582	8.19984	7.62318	P25376	87	P25376	General amino acid permease AGP1	AGP1	DEVEATQMNDLTSAISPSSRQAQELEKNESS
1.1595	-3.78878	-0.00744911	S	2			CDK kinase substrate motif_minimal;CDK kinase substrate motif_minimal_pS;ERK1,2 kinase substrate motif;GSK-3, ERK1, ERK2, CDK5 substrate motif;MDC1 BRCT domain binding motif;Plk1 PBD domain binding motif;WW domain binding motif	0.939259	4.66202e-29	140.2	106.45	1039.47	0.44222	439	7.50168	6.77284	7.3017	6.76244	P25389	439	P25389	Probable serine/threonine-protein kinase KCC4	KCC4	RKRSSFLLSSNPTDSSPIPLRSSKRITHINV
-0.230634	-1.65517	-0.364088	S	3			Casein kinase I substrate motif;G protein-coupled receptor kinase 1 substrate motif;PKA kinase substrate motif;PKC kinase substrate motif	1	2.85062e-07	135.21	135.21	767.025	-0.57236	224	8.90085	8.30018	8.24376	8.62426	P25441	224	P25441	DNA-directed RNA polymerase III subunit RPC4	RPC53	HEDVETVKREIQEALSEKPTREPTPSVKTEP
0.151339	0.0536674	0.507008	S	4			Casein kinase I substrate motif;Casein kinase II substrate motif;Pyruvate dehydrogenase kinase substrate motif	1	2.01956e-108	144.01	125.09	570.734	-0.14318	1075	8.49277	7.93636	7.32582	8.3085	P25558	1075	P25558	Bud site selection protein 3	BUD3	DTQSEFLRAADVENLSDDDEHRQNESRVFND
0.733441	-0.97095	0.0606008	S	3			Casein kinase II substrate motif;Cdc2 kinase substrate motif;CDK kinase substrate motif;CDK kinase substrate motif_minimal;CDK kinase substrate motif_minimal_pS;CDK1,2,4,6 kinase substrate motif;ERK1,2 kinase substrate motif;GSK-3, ERK1, ERK2, CDK5 substrate motif;WW domain binding motif	0.999869	7.06652e-30	172.57	135.54	798.717	-0.2722	1549	7.94015	7.67922	7.24177	7.34046	P25558	1549	P25558	Bud site selection protein 3	BUD3	EGFLRKKQKDEPIWVSPSKIDFADLSRRTKA
1.65141	-1.64643	0.559051	S	2			14-3-3 domain binding motif;ATM kinase substrate motif;Calmodulin-dependent protein kinase II substrate motif;Casein kinase I substrate motif;Casein kinase II substrate motif;DNA dependent Protein kinase substrate motif;PKA kinase substrate motif;PKC kinase substrate motif	1	9.17345e-13	157.47	157.47	696.315	0.53026	1254	7.74087	7.49286	6.41266	7.32982	P25558	1254	P25558	Bud site selection protein 3	BUD3	VLDKHDAHYNWKRLASQVSLSEGLKVNTEED
1.96872	-1.64643	0.559051	S	2			Casein kinase II substrate motif	0.999401	9.17345e-13	157.47	143.99	696.315	0.058215	1257	7.69055	7.39936	6.41266	7.32982	P25558	1257	P25558	Bud site selection protein 3	BUD3	KHDAHYNWKRLASQVSLSEGLKVNTEEDAAI
0.531968	-0.32404	0.583134	S	3			Casein kinase I substrate motif;CDK kinase substrate motif_minimal;CDK kinase substrate motif_minimal_pS;ERK1,2 kinase substrate motif;G protein-coupled receptor kinase 1 substrate motif;GSK3 kinase substrate motif;GSK-3, ERK1, ERK2, CDK5 substrate motif;PKA kinase substrate motif;PKC kinase substrate motif;WW domain binding motif	0.967286	2.39775e-05	119.47	119.47	666.984	0.079025	1149	7.41561	7.23297	6.7167	6.57173	P25558	1149	P25558	Bud site selection protein 3	BUD3	SLKTNEDASTLTQKLSPQASKVLTENSNELK
-1.45862	0.300417	-0.774306	S	2			b-Adrenergic Receptor kinase substrate motif;Casein kinase II substrate motif;CDK kinase substrate motif_minimal;CDK kinase substrate motif_minimal_pS;ERK1,2 kinase substrate motif;G protein-coupled receptor kinase 1 substrate motif;GSK-3, ERK1, ERK2, CDK5 substrate motif;PKA kinase substrate motif;WW domain binding motif	0.999305	1.10909e-57	221.9	221.9	1095.51	-0.35429	1515	7.96125	7.77932	7.04064	7.30795	P25558	1515	P25558	Bud site selection protein 3	BUD3	SSNKTVLGNAQKVQESPSGPLIYVLPQSSTK
2.26409	-0.208294	-0.349235	S	2				1	2.09937e-05	125.28	70.959	1028.41	1.3064	39	7.20726	6.25998	6.61172	7.0089	P25567	39	P25567	RNA-binding protein SRO9	SRO9	SKSKQVNLTPAPLPTSSPWKLAPTEIPVSTI
2.26409	-0.208294	2.07279	S	2			Cdc2 kinase substrate motif;CDK kinase substrate motif;CDK kinase substrate motif_minimal;CDK kinase substrate motif_minimal_pS;CDK1,2,4,6 kinase substrate motif;ERK1,2 kinase substrate motif;Growth associated histone HI kinase substrate motif;GSK-3, ERK1, ERK2, CDK5 substrate motif;MDC1 BRCT domain binding motif;Plk1 PBD domain binding motif;WW domain binding motif	1	2.09937e-05	125.28	70.959	1028.41	1.3064	40	6.93556	6.25998	6.61172	6.43321	P25567	40	P25567	RNA-binding protein SRO9	SRO9	KSKQVNLTPAPLPTSSPWKLAPTEIPVSTIS
-0.106995	0.27739	3.85798	S	2			Casein kinase I substrate motif;Casein kinase II substrate motif;CDK kinase substrate motif_minimal;CDK kinase substrate motif_minimal_pS;ERK1,2 kinase substrate motif;Growth associated histone HI kinase substrate motif;GSK-3, ERK1, ERK2, CDK5 substrate motif;PKA kinase substrate motif;PKC kinase substrate motif;WW domain binding motif	0.982936	0.000800797	106.16	106.16	796.855	0.45951	276	7.23937	6.68872	6.09402	7.0503	P25579	276	P25579	Laminarase-resistance protein LRE1	LRE1	HYTKQLPLTVGCDSQSPKEQRSAASMTINQA
0.167358	0.0122111	0.262313	S	2			14-3-3 domain binding motif;Calmodulin-dependent protein kinase II substrate motif;Casein kinase II substrate motif;MAPKAPK1 kinase substrate motif;PAK2 kinase substrate motif;PKA kinase substrate motif;PKA, PKG kinase substrate motif;PKC epsilon kinase substrate motif;PKC kinase substrate motif;PKG kinase substrate motif	0.996264	5.87292e-28	189.59	163.56	825.885	-0.12637	393	7.42302	6.92463	6.41435	7.18986	P25579	393	P25579	Laminarase-resistance protein LRE1	LRE1	MQHRNLIDNMKGRRNSNTINSIFNYKSQHYE
0.521453	0.39835	0.395721	S	3			b-Adrenergic Receptor kinase substrate motif;Casein kinase I substrate motif;Casein kinase II substrate motif;Pyruvate dehydrogenase kinase substrate motif	1	1.33443e-40	178.46	124.81	1022.74	-0.19428	529	8.73092	8.52004	7.5812	8.22758	P25582	529	P25582	AdoMet-dependent rRNA methyltransferase SPB1	SPB1	KDYIEDNDDEGVEGDSDDDEAITNLISKLKG
0.877587	-1.10703	-0.321748	S	3			b-Adrenergic Receptor kinase substrate motif;Casein kinase I substrate motif;Casein kinase II substrate motif	0.999587	0.00021006	129.02	78.378	691.292	0.38868	607	8.22298	7.98078	7.81952	6.73486	P25588	607	P25588	Mediator of replication checkpoint protein 1	MRC1	QKKSHHVKHIINESDSDTEVEAKPKEKADES
-1.1884	-0.10995	-1.34044	S	4			Casein kinase I substrate motif;Casein kinase II substrate motif;CDK kinase substrate motif_minimal;CDK kinase substrate motif_minimal_pS;ERK1,2 kinase substrate motif;G protein-coupled receptor kinase 1 substrate motif;GSK3 kinase substrate motif;GSK-3, ERK1, ERK2, CDK5 substrate motif;WW domain binding motif	0.933402	4.9933e-19	116.72	59.536	991.995	0.10257	496	7.81272	7.3824	6.39936	7.58367	P25623	496	P25623	Suppressor of yeast profilin deletion	SYP1	LQPQSKTKPLPVEPASPSISLPTATVDNQPS
-1.33264	0.0368901	-1.37153	S	3			Casein kinase I substrate motif;Casein kinase II substrate motif;G protein-coupled receptor kinase 1 substrate motif;MAPKAPK2 kinase substrate motif	0.993724	4.9933e-19	124.18	124.18	1116.86	0.3283	500	7.82565	7.29559	6.09409	7.66222	P25623	500	P25623	Suppressor of yeast profilin deletion	SYP1	SKTKPLPVEPASPSISLPTATVDNQPSGQVD
-0.101118	0.513086	0.407081	S	2			Casein kinase II substrate motif;MAPKAPK2 kinase substrate motif	0.682936	1.07243e-08	145.43	136.83	676.311	-0.73514	389	7.64275	7.19584	6.98568	7.26846	P25623	389	P25623	Suppressor of yeast profilin deletion	SYP1	ETPNNSSTRVSSTATSSIYQKQRRPTYSSSK
0.285225	0.097476	0.706287	S	3			14-3-3 domain binding motif;Calmodulin-dependent protein kinase II substrate motif;Calmodulin-dependent protein kinase IV substrate motif;Casein kinase II substrate motif;Chk1 kinase substrate motif;PKA kinase substrate motif;PKC kinase substrate motif;ZIP kinase substrate motif	1	2.78832e-74	139.78	47.815	413.538	2.3305	21	7.64046	7.18298	6.21532	7.42839	P25628	21	P25628	Sterol O-acyltransferase 1	ARE1	DLLQDEEFLKIRRLNSAEANKRHSVTYDNVI
0.52677	0.266157	0.455544	S	2			Casein kinase II substrate motif	1	2.2129e-97	241.79	169.44	1223.5	0.068277	651	8.79024	8.57178	7.67346	8.29387	P25635	651	P25635	Periodic tryptophan protein 2	PWP2	TEAGSLDLIDDAGENSDLEDRIDNSLPGSQR
0.178619	-0.211414	0.29007	S	3			Casein kinase I substrate motif;Casein kinase II substrate motif;G protein-coupled receptor kinase 1 substrate motif;Pyruvate dehydrogenase kinase substrate motif	0.994194	2.19427e-36	176.67	97.904	699.282	0.27102	264	7.73239	7.43115	6.307	7.39766	P25639	264	P25639	Uncharacterized membrane protein YCR061W		NKRRRAEGEDEGDNTSNHDTLRDEDYDNDDD
-0.0426797	0.230818	0.286645	S	3			14-3-3 domain binding motif;Calmodulin-dependent protein kinase II substrate motif;MAPKAPK1 kinase substrate motif;PAK2 kinase substrate motif;PKA kinase substrate motif;PKC epsilon kinase substrate motif;PKC kinase substrate motif	0.96276	0	333.92	109.37	689.308	0.87464	456	8.15305	7.54715	6.79139	8.00355	P25644	456	P25644	DNA topoisomerase 2-associated protein PAT1	PAT1	TGSSAAAVASKQRRRSSYAFNNGNGATNLNK
0.537048	-0.536587	0.343692	S	3			14-3-3 domain binding motif;Calmodulin-dependent protein kinase II substrate motif;MAPKAPK1 kinase substrate motif;MDC1 BRCT domain binding motif;PAK2 kinase substrate motif;Pim1 kinase substrate sequence;PKA kinase substrate motif;PKC epsilon kinase substrate motif;PKC kinase substrate motif;Plk1 PBD domain binding motif;ZIP kinase substrate motif	0.978474	0	278.4	131.18	688.98	1.2023	457	8.22407	7.97469	7.03282	7.79515	P25644	457	P25644	DNA topoisomerase 2-associated protein PAT1	PAT1	GSSAAAVASKQRRRSSYAFNNGNGATNLNKS
0.251931	0.318461	0.315334	S	2				1	4.03192e-05	115.56	113.47	710.798	0.091122	2	7.25787	7.00664	6.6884	6.48783	P25644	2	P25644	DNA topoisomerase 2-associated protein PAT1	PAT1	______________MSFFGLENSGNARDGPL
-0.0100181	-0.4617	-0.307644	S	2			Casein kinase II substrate motif;Cdc2 kinase substrate motif;CDK kinase substrate motif;CDK kinase substrate motif_minimal;CDK kinase substrate motif_minimal_pS;CDK1,2,4,6 kinase substrate motif;ERK1,2 kinase substrate motif;GSK-3, ERK1, ERK2, CDK5 substrate motif;PKA kinase substrate motif;WW domain binding motif	0.999958	1.23649e-34	198.6	180.56	994.998	0.096358	519	7.87919	7.19465	7.6881	7.05296	P25694	519	P25694	Cell division control protein 48	CDC48	EYPVLHPDQYTKFGLSPSKGVLFYGPPGTGK
0.252779	0.31742	0.226015	S	3			b-Adrenergic Receptor kinase substrate motif;Casein kinase I substrate motif;Casein kinase II substrate motif;Pyruvate dehydrogenase kinase substrate motif	1	1.31415e-49	193.54	159.06	911.736	-0.21755	235	8.12437	7.70355	7.45332	7.73426	P26321	235	P26321	60S ribosomal protein L5	RPL5	SELFKGYLADDIDADSLEDIYTSAHEAIRAD
-0.351866	-1.12318	-1.30886	S	5			Casein kinase I substrate motif;Casein kinase II substrate motif	0.772303	8.21331e-06	81.974	37.526	707.888	1.9587	220	6.94086	6.35767	6.57201	6.43387	P26570	220	P26570	Serine/threonine-protein phosphatase PP-Z1	PPZ1	SRRKSDVTHEEPNNGSYSSNNQENYLVQALT
0.470615	-0.415095	0.15562	S	2			ATM kinase substrate motif;DNA dependent Protein kinase substrate motif;PKA kinase substrate motif	1	2.14239e-123	269.85	239.56	955.938	-0.35278	122	8.5982	8.24939	7.55832	8.26176	P26754	122	P26754	Replication factor A protein 2	RFA2	DLAAGNDDSSGKGYGSQVAQQFEIGGYVKVF
0.391328	0.265197	-0.235144	S	2			G protein-coupled receptor kinase 1 substrate motif;GSK3 kinase substrate motif	0.998028	6.41176e-13	159.4	138.97	730.319	0.45165	181	7.26409	6.89775	6.56439	6.83244	P26785	181	P26785	60S ribosomal protein L16-B	RPL16B	YYAKKRAFTKKVSSASAAASESDVAKQLASF
0.00173014	0.254352	0.00100953	S	2			Casein kinase II substrate motif;G protein-coupled receptor kinase 1 substrate motif;MAPKAPK2 kinase substrate motif;Pyruvate dehydrogenase kinase substrate motif	0.964875	8.08647e-44	201.64	168.79	730.319	0.78491	185	7.51828	7.09715	6.99217	7.02751	P26785	185	P26785	60S ribosomal protein L16-B	RPL16B	KRAFTKKVSSASAAASESDVAKQLASFGY__
0.40621	1.58092	1.1306	S	2			b-Adrenergic Receptor kinase substrate motif	0.995074	5.22795e-19	174.02	166.52	730.319	1.7603	187	7.82987	7.29981	7.2463	7.47728	P26785	187	P26785	60S ribosomal protein L16-B	RPL16B	AFTKKVSSASAAASESDVAKQLASFGY____
-0.758697	0.0756011	0.438293	S	3			Casein kinase I substrate motif;Casein kinase II substrate motif	0.997884	3.27989e-09	137.81	97.579	767.637	0.58344	186	8.11889	7.60839	7.43543	7.80376	P27344	186	P27344	DNA polymerase epsilon subunit C	DPB3	LSRFQYKSALDVGEHSDSSDIEVDHTKSTDP
-0.530781	0.128029	0.396159	S	3			b-Adrenergic Receptor kinase substrate motif	0.808259	3.27989e-09	137.81	99.663	767.637	0.57171	188	7.97732	7.60839	7.43543	7.4325	P27344	188	P27344	DNA polymerase epsilon subunit C	DPB3	RFQYKSALDVGEHSDSSDIEVDHTKSTDP__
-0.43774	0.0230425	0.585924	S	3			Casein kinase II substrate motif;MDC1 BRCT domain binding motif;Plk1 PBD domain binding motif	0.903554	3.27989e-09	137.81	77.575	767.637	3.7001	189	8.03334	7.48731	7.23269	7.77943	P27344	189	P27344	DNA polymerase epsilon subunit C	DPB3	FQYKSALDVGEHSDSSDIEVDHTKSTDP___
-0.0519076	-0.0819344	0.169925	S	3			Casein kinase I substrate motif;Casein kinase II substrate motif;G protein-coupled receptor kinase 1 substrate motif;MAPKAPK2 kinase substrate motif	0.991672	1.44693e-05	112.16	112.16	734.987	0.40275	429	7.75931	7.07067	6.55997	7.62381	P27466	429	P27466	Calcium/calmodulin-dependent protein kinase I	CMK1	RVCSSDSDLPGSDIKSLDEAKEKPEGKDTKT
-0.46935	-0.323949	-0.412904	S	2			14-3-3 domain binding motif;Calmodulin-dependent protein kinase II alpha substrate motif;Calmodulin-dependent protein kinase II substrate motif;Calmodulin-dependent protein kinase IV substrate motif;Chk1 kinase substrate motif;G protein-coupled receptor kinase 1 substrate motif;GSK3 kinase substrate motif;Phosphorylase kinase substrate motif;PKA kinase substrate motif;PKC kinase substrate motif	1	3.71512e-17	170.89	48.053	698.331	0.54738	651	8.90693	8.1782	7.61531	8.78898	P27472	651	P27472	Glycogen [starch] synthase isoform 2	GSY2	DALAGGKKLKVARPLSVPGSPRDLRSNSTVY
-0.745043	-0.572008	-0.769822	S	2			Casein kinase II substrate motif;CDK kinase substrate motif_minimal;CDK kinase substrate motif_minimal_pS;ERK1,2 kinase substrate motif;Growth associated histone HI kinase substrate motif;GSK-3, ERK1, ERK2, CDK5 substrate motif;MAPKAPK2 kinase substrate motif;PKA kinase substrate motif;PKC kinase substrate motif;Pyruvate dehydrogenase kinase substrate motif;WW domain binding motif	1	1.4734e-44	170.89	48.053	698.331	0.54738	655	8.97869	8.29596	7.63997	8.85174	P27472	655	P27472	Glycogen [starch] synthase isoform 2	GSY2	GGKKLKVARPLSVPGSPRDLRSNSTVYMTPG
0.696439	0.168642	0.303109	S	2			BARD1 BRCT domain binding motif;Casein kinase I substrate motif;Casein kinase II substrate motif;MAPKAPK2 kinase substrate motif;MDC1 BRCT domain binding motif;Plk1 PBD domain binding motif	0.999479	7.6043e-89	250.27	230.71	1065.36	0.022525	97	6.45873	5.6893	5.9472	6.17641	P27476	97	P27476	Nuclear localization sequence-binding protein	NSR1	KEESKDSSSSSSDSSSDEEEEEEKEETKKEE
0.112366	0.142871	0.156914	S	2			14-3-3 domain binding motif;Calmodulin-dependent protein kinase II substrate motif;Casein kinase II substrate motif;DNA dependent Protein kinase substrate motif;PAK2 kinase substrate motif;PKA kinase substrate motif;PKA, PKG kinase substrate motif;PKC epsilon kinase substrate motif;PKC kinase substrate motif;PKG kinase substrate motif	0.999998	2.35991e-110	231.13	224.67	743.328	0.16397	295	8.98318	8.70539	7.84184	8.58555	P27514	295	P27514	Low-affinity phosphate transporter PHO91	PHO91	TILTYASLNKGTRRPSNTFNLDADRINNDEN
0.0545011	0.132774	-0.0703756	S	3			Casein kinase I substrate motif	0.5	5.64181e-19	134.81	44.931	1140.12	-0.67633	311	8.16286	7.88436	5.48243	7.83613	P27514	311	P27514	Low-affinity phosphate transporter PHO91	PHO91	NTFNLDADRINNDENSSGNEEDEDGNRQEVL
-0.107042	-0.261466	-0.0703756	S	2			Casein kinase I substrate motif;Casein kinase II substrate motif;MDC1 BRCT domain binding motif;Plk1 PBD domain binding motif	0.996608	8.56225e-34	197.46	153.56	1044.37	0.6494	312	8.16098	7.8936	5.68205	7.82033	P27514	312	P27514	Low-affinity phosphate transporter PHO91	PHO91	TFNLDADRINNDENSSGNEEDEDGNRQEVLD
-0.0965915	0.202386	0.230326	S	3				1	5.28421e-11	150.06	34.685	618.271	4.6117	428	8.13802	7.3468	7.22235	7.99344	P27514	428	P27514	Low-affinity phosphate transporter PHO91	PHO91	HLPPKQWLQFIMGQTSLLKFLLITSCFIALL
0.372618	0.450063	0.954345	S	2			14-3-3 domain binding motif;Akt kinase substrate motif;Calmodulin-dependent protein kinase II substrate motif;Casein kinase I substrate motif;Casein kinase II substrate motif;MAPKAPK1 kinase substrate motif;MDC1 BRCT domain binding motif;PKA kinase substrate motif;PKC kinase substrate motif;Plk1 PBD domain binding motif	0.75767	1.89539e-22	182.76	148.52	815.326	-1.1125	14	7.86948	7.34774	6.80378	7.65712	P27515	14	P27515	Uridine kinase	URK1	__MSHRIAPSKERSSSFISILDDETRDTLKA
-0.380765	4.43942	-0.560558	S	2			Casein kinase II substrate motif;Cdc2 kinase substrate motif;CDK kinase substrate motif;CDK kinase substrate motif_minimal;CDK kinase substrate motif_minimal_pS;CDK1,2,4,6 kinase substrate motif;ERK1,2 kinase substrate motif;Growth associated histone HI kinase substrate motif;GSK-3, ERK1, ERK2, CDK5 substrate motif;MDC1 BRCT domain binding motif;Plk1 PBD domain binding motif;WW domain binding mot…	0.979628	3.79956e-49	168.05	168.05	877.422	0.22727	562	7.60417	7.33957	6.40262	7.19899	P27636	562	P27636	Cell division control protein 15	CDC15	HKSAIPSSSSLPLSSSPTRNSPVNSVQSPSR
-0.146419	-0.40421	-0.776676	S	2			Cdc2 kinase substrate motif;CDK kinase substrate motif;CDK kinase substrate motif_minimal;CDK kinase substrate motif_minimal_pS;CDK1,2,4,6 kinase substrate motif;CDK4 kinase substrate motif_2;ERK1,2 kinase substrate motif;GSK-3, ERK1, ERK2, CDK5 substrate motif;WW domain binding motif	1	4.79469e-104	260.97	249.06	1056.43	0.81712	254	7.76112	7.40343	7.01878	7.34108	P27637	254	P27637	Bud site selection protein 14	BUD14	EKDDLEEENDDYQPLSPPRELDPDKLYALYA
-0.0762955	-2.79706	-0.190635	S	2			Casein kinase II substrate motif;MAPKAPK2 kinase substrate motif	0.997713	8.89128e-08	121.91	121.91	1410.54	-0.34003	160	7.31018	6.91756	6.64525	6.88854	P27637	160	P27637	Bud site selection protein 14	BUD14	HYKENSSELPDSYDYSDSEFEDNLERRLQEI
-0.0489644	-2.79706	-0.176968	S	2			b-Adrenergic Receptor kinase substrate motif;Casein kinase II substrate motif;G protein-coupled receptor kinase 1 substrate motif	0.917345	2.43248e-06	110.6	106.11	1410.54	-0.01281	162	7.33256	7.16726	6.64525	6.37842	P27637	162	P27637	Bud site selection protein 14	BUD14	KENSSELPDSYDYSDSEFEDNLERRLQEIET
-0.039429	0.161694	0.262553	S	2			b-Adrenergic Receptor kinase substrate motif	1	1.42651e-87	253.95	231.93	855.331	-0.24417	182	7.37634	6.64737	6.96708	7.00337	P27637	182	P27637	Bud site selection protein 14	BUD14	NLERRLQEIETDSVDSADKDEVHFSVNNTMN
0.159888	-0.284282	0.245252	S	3				1	1.03438e-45	202.6	33.787	534.522	-5.3932	1032	7.66412	7.28708	5.82622	7.41674	P27692	1032	P27692	Transcription elongation factor SPT5	SPT5	WGGNNNNKSTRDGGASAWGNQDDGNRSAWNN
0.15004	-0.386242	-0.192876	S	2			Casein kinase I substrate motif;Casein kinase II substrate motif;CDK kinase substrate motif_minimal;CDK kinase substrate motif_minimal_pS;ERK1,2 kinase substrate motif;G protein-coupled receptor kinase 1 substrate motif;Growth associated histone HI kinase substrate motif;GSK3 kinase substrate motif;GSK-3, ERK1, ERK2, CDK5 substrate motif;PKA kinase substrate motif;PKC kinase substrate motif;WW do…	1	1.65432e-26	200.55	194.55	745.343	0.59264	264	7.71944	7.13761	7.1634	7.38232	P27705	264	P27705	Regulatory protein MIG1	MIG1	DGPEQKQLQQQQNSLSPRYSNTVILPRPRSL
2.90134	-0.221051	-0.445775	S	3			Casein kinase I substrate motif;DNA dependent Protein kinase substrate motif;G protein-coupled receptor kinase 1 substrate motif;GSK3 kinase substrate motif;PAK2 kinase substrate motif;PKA kinase substrate motif;PKC kinase substrate motif	0.951248	3.13732e-44	209.39	160.97	638.646	0.0028455	310	7.7784	7.39317	7.04556	7.38383	P27705	310	P27705	Regulatory protein MIG1	MIG1	SLRAQTQSSVQLKRPSSVLSLNDLLVGQRNT
0.759412	-0.112038	-0.377201	S	2			14-3-3 domain binding motif;AMP-activated protein kinase substrate motif;Calmodulin-dependent protein kinase I substrate motif;Calmodulin-dependent protein kinase II alpha substrate motif;Calmodulin-dependent protein kinase II substrate motif;Calmodulin-dependent protein kinase IV substrate motif;Casein kinase I substrate motif;Casein kinase II substrate motif;Chk1 kinase substrate motif;MDC1 BRC…	0.982015	3.13732e-44	209.39	103.25	957.466	0.34248	311	7.86452	7.15918	7.39261	7.53249	P27705	311	P27705	Regulatory protein MIG1	MIG1	LRAQTQSSVQLKRPSSVLSLNDLLVGQRNTN
0.408168	-0.293677	-0.314105	S	2			Casein kinase II substrate motif;MAPKAPK2 kinase substrate motif;Pyruvate dehydrogenase kinase substrate motif	0.999999	2.51843e-46	174.59	103.25	957.466	0.34248	314	7.96096	7.51757	7.22352	7.62059	P27705	314	P27705	Regulatory protein MIG1	MIG1	QTQSSVQLKRPSSVLSLNDLLVGQRNTNESD
0.100574	-0.397847	-0.329595	S	3			14-3-3 domain binding motif;Calmodulin-dependent protein kinase I substrate motif;Calmodulin-dependent protein kinase II alpha substrate motif;Calmodulin-dependent protein kinase II substrate motif;Calmodulin-dependent protein kinase IV substrate motif;Casein kinase II substrate motif;Chk1 kinase substrate motif;Phosphorylase kinase substrate motif;PKA kinase substrate motif;PKC kinase substrate …	0.974024	3.36335e-257	334.6	155.25	742.669	-0.17758	278	8.10731	7.44851	7.51764	7.82616	P27705	278	P27705	Regulatory protein MIG1	MIG1	LSPRYSNTVILPRPRSLTDFQGLNNANPNNN
0.838185	-0.195269	0.0610158	S	2			Casein kinase I substrate motif;Casein kinase II substrate motif;G protein-coupled receptor kinase 1 substrate motif;GSK3 kinase substrate motif	0.999986	5.50318e-07	180.11	154.72	627.745	0.077264	377	7.64953	6.77316	6.98073	7.46422	P27705	377	P27705	Regulatory protein MIG1	MIG1	QSRKKSKTSTPTTMLSRSTSGTNLHTLGYVM
0.404903	-0.498913	-0.00272928	S	2			Cdc2 kinase substrate motif;CDK kinase substrate motif;CDK kinase substrate motif_minimal;CDK kinase substrate motif_minimal_pS;CDK1,2,4,6 kinase substrate motif;ERK1,2 kinase substrate motif;Growth associated histone HI kinase substrate motif;GSK-3, ERK1, ERK2, CDK5 substrate motif;PKA kinase substrate motif;PKC kinase substrate motif;WW domain binding motif	0.999906	6.66301e-24	177.09	156.51	883.938	-0.12085	972	7.52617	7.1359	6.50424	7.22324	P27895	972	P27895	Kinesin-like protein CIN8	CIN8	LRLSNINSNSVQSVISPKKHAIEDENKSSEN
-0.00433462	-0.337229	0.102322	S	2			Casein kinase II substrate motif;CDK kinase substrate motif_minimal;CDK kinase substrate motif_minimal_pS;DNA dependent Protein kinase substrate motif;ERK1,2 kinase substrate motif;GSK-3, ERK1, ERK2, CDK5 substrate motif;PKA kinase substrate motif;PKC kinase substrate motif;WW domain binding motif	0.977683	1.48107e-13	156.57	51.726	801.352	-1.5356	7	7.48487	6.74058	7.32966	6.56515	P28496	7	P28496	Sphingosine N-acyltransferase LAC1	LAC1	_________MSTIKPSPSNNNLKVRSRPRRK
0	-0.255167	-0.255804	S	2			AMP-activated protein kinase substrate motif;DNA dependent Protein kinase substrate motif;PKA kinase substrate motif	0.999806	1.95092e-52	237.46	51.726	801.352	-1.5356	9	8.58484	8.29754	6.91762	8.24988	P28496	9	P28496	Sphingosine N-acyltransferase LAC1	LAC1	_______MSTIKPSPSNNNLKVRSRPRRKSS
-0.848011	0.400756	-0.306323	S	3			Cdc2 kinase substrate motif;CDK kinase substrate motif;CDK kinase substrate motif_minimal;CDK kinase substrate motif_minimal_pS;CDK1,2,4,6 kinase substrate motif;ERK1,2 kinase substrate motif;GSK-3, ERK1, ERK2, CDK5 substrate motif;WW domain binding motif	1	2.02309e-84	159.69	43.534	585.609	0.46146	132	8.28128	7.94043	7.47818	7.86837	P28708	132	P28708	Serine/threonine-protein kinase PRR1	PRR1	PNQRVVSELIAPANLSPQRVVSLPTVTEEAL
0.0856966	-1.9564	0.0911243	S	2			G protein-coupled receptor kinase 1 substrate motif;GSK3 kinase substrate motif	0.988086	0.0020634	91.317	62.589	966.384	1.7748	317	7.43132	7.35129	6.17246	6.48505	P29295	317	P29295	Casein kinase I homolog HRR25	HRR25	KQRDLLIEKGDLNANSNAASASNSTDNKSET
0.226385	0.276794	0.534858	S	3			14-3-3 domain binding motif;AMP-activated protein kinase substrate motif;Calmodulin-dependent protein kinase I substrate motif;Calmodulin-dependent protein kinase II substrate motif;Calmodulin-dependent protein kinase IV substrate motif;Chk1 kinase substrate motif;PAK2 kinase substrate motif;PKA kinase substrate motif;PKC epsilon kinase substrate motif;PKC kinase substrate motif	0.958086	6.70571e-12	123.63	109.54	532.603	-0.47127	143	7.63882	7.51156	6.14737	6.98467	P29295	143	P29295	Casein kinase I homolog HRR25	HRR25	DIKPDNFLMGVGRRGSTVHVIDFGLSKKYRD
0.297602	-0.110667	-0.342342	S	3			Casein kinase I substrate motif;Casein kinase II substrate motif;G protein-coupled receptor kinase 1 substrate motif;GSK3 kinase substrate motif;Pyruvate dehydrogenase kinase substrate motif	0.999805	2.86223e-17	149.95	149.95	826.739	0.37467	104	7.79428	7.26036	7.2766	7.40057	P29311;P34730	104;104	P29311;P34730	Protein BMH1;Protein BMH2	BMH1;BMH2	SKIETELTKISDDILSVLDSHLIPSATTGES
-0.185146	0.556699	0.0485151	S	3			14-3-3 domain binding motif;Calmodulin-dependent protein kinase II substrate motif;G protein-coupled receptor kinase 1 substrate motif;GSK3 kinase substrate motif;MAPKAPK1 kinase substrate motif;PKA kinase substrate motif;PKC kinase substrate motif	0.999457	5.30427e-16	159.26	113.01	641.63	0.030266	21	8.57619	8.20434	7.92567	8.12228	P29366	21	P29366	Bud emergence protein 1	BEM1	KLSKRDSNGSKGRITSADISTPSHDNGSVIK
0.434455	0.443076	0.29443	S	2			AMP-activated protein kinase substrate motif;Calmodulin-dependent protein kinase II substrate motif;Casein kinase I substrate motif;Casein kinase II substrate motif;Chk1 kinase substrate motif;PKA kinase substrate motif;PKC kinase substrate motif	1	1.58383e-16	185.99	158.93	607.805	0.22506	458	8.4464	7.93095	7.76944	8.13162	P29366	458	P29366	Bud emergence protein 1	BEM1	DNTLTGEDLKLNKKLSDLSLSGSKQAPAQST
0.440208	0.067914	0.36042	S	2			Casein kinase II substrate motif;G protein-coupled receptor kinase 1 substrate motif;GSK3 kinase substrate motif	0.999966	1.956e-12	185.99	151.59	647.788	0.35949	461	8.29482	7.82024	7.58437	7.96684	P29366	461	P29366	Bud emergence protein 1	BEM1	LTGEDLKLNKKLSDLSLSGSKQAPAQSTSGL
0.0813396	0.127897	-0.0369994	S	2			Casein kinase I substrate motif;Casein kinase II substrate motif;G protein-coupled receptor kinase 1 substrate motif;MDC1 BRCT domain binding motif;Plk1 PBD domain binding motif	0.644976	0.000331504	140.91	135.81	614.749	0.057104	48	7.04044	6.32199	6.77116	6.47318	P29366	48	P29366	Bud emergence protein 1	BEM1	SVIKHIKTVPVRYLSSSSTPVKSQRDSSPKN
0.145351	0.1133	-0.00568092	S	2			MDC1 BRCT domain binding motif;Plk1 PBD domain binding motif	0.698679	0.000165119	151.99	45.28	614.749	-0.039644	50	7.27701	6.61214	6.95118	6.77033	P29366	50	P29366	Bud emergence protein 1	BEM1	IKHIKTVPVRYLSSSSTPVKSQRDSSPKNRH
-0.497995	-2.4653	-1.23016	S	3			14-3-3 domain binding motif;Calmodulin-dependent protein kinase II substrate motif;DNA dependent Protein kinase substrate motif;G protein-coupled receptor kinase 1 substrate motif;MAPKAPK2 kinase substrate motif;PKA kinase substrate motif;PKC kinase substrate motif	1	3.90265e-12	152.32	30.483	708.233	2.9647	600	7.45393	7.27261	6.37236	6.86625	P29465	600	P29465	Chitin synthase 3	CHS3	WKLSNENKAVHSRNPSTLLPTSSMFWNKATS
-0.0487852	0.250113	0.337997	S	2			Casein kinase I substrate motif;MDC1 BRCT domain binding motif;Plk1 PBD domain binding motif	0.975737	4.48598e-248	337.41	290.88	987.902	-0.4001	147	8.20839	7.75826	7.26064	7.9347	P29465	147	P29465	Chitin synthase 3	CHS3	DEFDKDGDVDNFEESSTQPINKSIKPLRKET
-0.877129	0.963252	0.344715	S	2			14-3-3 domain binding motif;Calmodulin-dependent protein kinase II substrate motif;CLK1 kinase substrate motif;G protein-coupled receptor kinase 1 substrate motif;Phosphorylase kinase substrate motif;PKA kinase substrate motif;PKC kinase substrate motif	1	0.00132436	78.903	43.501	552.764	0.17286	40	8.10728	7.85569	7.09188	7.64282	P29465	40	P29465	Chitin synthase 3	CHS3	RSRHSVGSGAPHRQGSLVRPERSRLNNPDNP
2.51775	-2.66676	-0.125494	S	2				1	9.18608e-98	249.48	188.39	1152.55	-0.78041	1755	7.77222	7.56424	6.86575	7.18127	P29539	1755	P29539	Telomere length regulator protein RIF1	RIF1	SKETGLEEQPEVADISVLPEIRIPIFNSLKM
0.612494	0.119157	0.548535	S	3			Casein kinase I substrate motif;Casein kinase II substrate motif;Pyruvate dehydrogenase kinase substrate motif	1	7.22437e-17	123.59	80.752	708.302	0.024184	1637	8.15017	7.72506	6.63431	7.92377	P29539	1637	P29539	Telomere length regulator protein RIF1	RIF1	NSSKQTEKSKVDDLRSDEDEHGTVAQEKHQV
0.767655	0.654711	0.786178	S	2			b-Adrenergic Receptor kinase substrate motif;Casein kinase II substrate motif	1	5.51632e-27	175.21	149.69	653.314	0.089126	46	8.73088	8.2796	7.3724	8.51079	P30605	46	P30605	Myo-inositol transporter 1	ITR1	SEHDSPSKRGKITLESHEIQRAPASDDEDRI
0.312898	0.152897	0.254836	S	4			PKA kinase substrate motif	0.66228	6.15742e-23	107.15	52.754	754.324	-0.32841	15	8.39872	8.20082	7.88463	7.17583	P30605	15	P30605	Myo-inositol transporter 1	ITR1	_MGIHIPYLTSKTSQSNVGDAVGNADSVEFN
-0.183753	0.214498	0.0521377	S	3			b-Adrenergic Receptor kinase substrate motif;Casein kinase II substrate motif	0.999668	1.76945e-30	87.511	84.938	1005.43	0.5334	26	8.18752	7.74942	7.65451	7.72187	P30605	26	P30605	Myo-inositol transporter 1	ITR1	KTSQSNVGDAVGNADSVEFNSEHDSPSKRGK
-0.649797	0.53824	0.304161	S	3			Casein kinase I substrate motif;Casein kinase II substrate motif;G protein-coupled receptor kinase 1 substrate motif;GSK3 kinase substrate motif	0.793546	1.03658e-12	83.204	83.204	526.574	0.19349	141	6.97834	6.63983	6.026	6.61155	P30665	141	P30665	DNA replication licensing factor MCM4	MCM4	NGQNRVHMRRNDIHTSDLSSPRRIVDFDTRS
-0.86957	0.52647	0.0951818	S	3				0.802482	1.59576e-08	128.08	76.358	526.574	-0.37696	144	7.38059	6.7792	6.54782	7.16068	P30665	144	P30665	DNA replication licensing factor MCM4	MCM4	NRVHMRRNDIHTSDLSSPRRIVDFDTRSGVN
-0.620401	0.50518	-0.0767215	S	3			Casein kinase I substrate motif;Cdc2 kinase substrate motif;CDK kinase substrate motif;CDK kinase substrate motif_minimal;CDK kinase substrate motif_minimal_pS;CDK1,2,4,6 kinase substrate motif;ERK1,2 kinase substrate motif;Growth associated histone HI kinase substrate motif;GSK-3, ERK1, ERK2, CDK5 substrate motif;MAPKAPK2 kinase substrate motif;MDC1 BRCT domain binding motif;PKA kinase substrate…	0.973147	1.59576e-08	128.08	66.285	474.54	0.20169	145	7.2707	6.66314	6.44354	7.05192	P30665	145	P30665	DNA replication licensing factor MCM4	MCM4	RVHMRRNDIHTSDLSSPRRIVDFDTRSGVNT
-1.44631	1.40893	0.519743	S	2			14-3-3 domain binding motif;Calmodulin-dependent protein kinase II substrate motif;PKA kinase substrate motif;PKC kinase substrate motif	1	1.07224e-07	157.35	143.05	664.767	0.79212	82	6.9293	6.3357	6.19248	6.67886	P30665	82	P30665	DNA replication licensing factor MCM4	MCM4	GSSPLNFPSSSQRQNSDVFQSQGRQGRIRSS
-0.253378	-0.496488	-0.563476	S	3			Casein kinase II substrate motif;G protein-coupled receptor kinase 1 substrate motif;Pyruvate dehydrogenase kinase substrate motif	0.992435	1.95712e-05	80.156	74.698	990.764	-0.18519	13	8.25464	7.84288	7.43083	7.91974	P31109	13	P31109	Synaptobrevin homolog 1	SNC1	___MSSSTPFDPYALSEHDEERPQNVQSKSR
-0.78344	-0.438053	-0.847959	S	3			b-Adrenergic Receptor kinase substrate motif;Casein kinase I substrate motif;Casein kinase II substrate motif;CDK kinase substrate motif_minimal;CDK kinase substrate motif_minimal_pS;ERK1,2 kinase substrate motif;GSK-3, ERK1, ERK2, CDK5 substrate motif;WW domain binding motif	0.95103	5.2752e-40	178.73	125.77	949.831	0.20614	237	7.72423	7.23795	7.43941	6.91349	P31116	237	P31116	Homoserine dehydrogenase	HOM6	RKVTIVGRISGVEVESPTSFPVQSLIPKPLE
-0.0318724	-0.426335	-0.372655	S	2			PKA kinase substrate motif;PKC kinase substrate motif	0.894952	4.15772e-25	182.17	103.79	875.378	0.32423	39	7.96508	7.17577	7.84663	6.84754	P31373	39	P31373	Cystathionine gamma-lyase	CYS3	GSVIEPISLSTTFKQSSPANPIGTYEYSRSQ
-0.134287	-0.337813	-0.413634	S	2			CDK kinase substrate motif_minimal;CDK kinase substrate motif_minimal_pS;ERK1,2 kinase substrate motif;G protein-coupled receptor kinase 1 substrate motif;GSK-3, ERK1, ERK2, CDK5 substrate motif;MDC1 BRCT domain binding motif;PKA kinase substrate motif;PKC kinase substrate motif;Plk1 PBD domain binding motif;WW domain binding motif	0.997183	3.20809e-99	262.25	157.35	875.378	0.18803	40	8.36044	7.5061	8.1745	7.67946	P31373	40	P31373	Cystathionine gamma-lyase	CYS3	SVIEPISLSTTFKQSSPANPIGTYEYSRSQN
-0.415268	0.0287106	-0.154763	S	2			Casein kinase II substrate motif;Cdc2 kinase substrate motif;CDK kinase substrate motif;CDK kinase substrate motif_minimal;CDK kinase substrate motif_minimal_pS;CDK1,2,4,6 kinase substrate motif;ERK1,2 kinase substrate motif;G protein-coupled receptor kinase 1 substrate motif;GSK-3, ERK1, ERK2, CDK5 substrate motif;WW domain binding motif	1	3.5558e-08	137.44	137.44	894.889	0.15171	286	8.28042	7.89783	7.64523	7.82939	P31374	286	P31374	Serine/threonine-protein kinase PSK1	PSK1	KHNNSLFRGDYGNNISPERPSFRQPFKDQTS
-0.475314	0.803806	-0.107228	S	2			Casein kinase I substrate motif;Casein kinase II substrate motif;CDK kinase substrate motif_minimal;CDK kinase substrate motif_minimal_pS;ERK1,2 kinase substrate motif;GSK-3, ERK1, ERK2, CDK5 substrate motif;PKA kinase substrate motif;WW domain binding motif	0.976015	2.22358e-06	113.33	113.33	757.853	-0.5628	1018	7.36916	6.63921	6.64606	7.16477	P31374	1018	P31374	Serine/threonine-protein kinase PSK1	PSK1	NFKVDENLIISKISLSPSTESLADSKSSGKG
0.306962	-0.463828	0.15082	S	2			Casein kinase I substrate motif;Casein kinase II substrate motif;DNA dependent Protein kinase substrate motif;MAPKAPK2 kinase substrate motif	0.998989	3.73428e-34	197.84	197.84	797.836	0.33717	1020	7.50751	7.30449	6.42334	6.97145	P31374	1020	P31374	Serine/threonine-protein kinase PSK1	PSK1	KVDENLIISKISLSPSTESLADSKSSGKGLS
-0.230008	-0.0318871	0.0192037	S	2			Casein kinase II substrate motif;CDK kinase substrate motif_minimal;CDK kinase substrate motif_minimal_pS;ERK1,2 kinase substrate motif;Growth associated histone HI kinase substrate motif;GSK-3, ERK1, ERK2, CDK5 substrate motif;PKA kinase substrate motif;PKC kinase substrate motif;Pyruvate dehydrogenase kinase substrate motif;WW domain binding motif	1	1.32554e-143	287.39	198.14	854.893	1.1268	1055	8.20852	7.91237	6.99105	7.84578	P31374	1055	P31374	Serine/threonine-protein kinase PSK1	PSK1	EKLIDENATENGLAGSPKDEDGIIMTNKRGN
-0.487419	-1.18436	-1.01019	S	2			Casein kinase I substrate motif;Casein kinase II substrate motif;G protein-coupled receptor kinase 1 substrate motif	0.998617	2.43231e-72	218.79	177.82	1259.08	-0.11864	451	8.10264	7.67945	7.12366	7.81667	P31380	451	P31380	Uncharacterized ATP-dependent helicase FUN30	FUN30	EKEDTKAVVEGFDETSAEPTPAPAPAPVERE
1.4599	0.239154	-0.357492	S	3			Casein kinase II substrate motif;MAPKAPK2 kinase substrate motif	0.745321	5.33487e-18	97.271	96.379	839.662	0.64269	6	7.47245	6.63228	6.52276	7.34357	P31380	6	P31380	Uncharacterized ATP-dependent helicase FUN30	FUN30	__________MSGSHSNDEDDVVQVPETSSP
-1.13277	-0.746253	-0.644803	S	3			Casein kinase II substrate motif;PKA kinase substrate motif;PKC kinase substrate motif	0.654465	2.39765e-18	78.653	66.045	809.724	0.061129	26	7.08325	5.91352	7.00381	6.08117	P31380	26	P31380	Uncharacterized ATP-dependent helicase FUN30	FUN30	DVVQVPETSSPTKVASSSPLKPTSPTVPDAS
0.0482362	0.846874	-0.233108	S	2			14-3-3 domain binding motif;Calmodulin-dependent protein kinase II substrate motif;Casein kinase I substrate motif;Casein kinase II substrate motif;Phosphorylase kinase substrate motif;PKA kinase substrate motif;PKC epsilon kinase substrate motif;PKC kinase substrate motif	1	3.74983e-26	187.57	135.98	922.908	-0.36306	58	8.19332	8.05937	6.82162	7.54144	P31381	58	P31381	Nucleoside transporter FUN26	FUN26	EHSDEEGDNYSEREQSVSTEPLDTLPLRKKL
-0.474011	-0.439892	-0.109748	S	2			Casein kinase II substrate motif	0.967796	3.74983e-26	187.57	72.21	922.908	0.11585	60	7.88627	7.70496	6.21654	7.39129	P31381	60	P31381	Nucleoside transporter FUN26	FUN26	SDEEGDNYSEREQSVSTEPLDTLPLRKKLKN
-0.0699364	-0.373402	-0.458148	S	3			Casein kinase I substrate motif;Casein kinase II substrate motif;G protein-coupled receptor kinase 1 substrate motif;GSK3 kinase substrate motif	0.998445	1.53405e-76	229.89	159.86	811.72	0.37251	27	8.52042	8.27987	7.29166	8.08418	P31381	27	P31381	Nucleoside transporter FUN26	FUN26	KPILAVPEPALADTHSEEISRSGEEHESENN
-0.0856345	-0.768199	-0.534621	S	3			Casein kinase I substrate motif;Casein kinase II substrate motif;G protein-coupled receptor kinase 1 substrate motif	0.967933	6.98023e-09	103.71	95.459	911.079	-0.40537	278	7.76224	7.31509	6.79664	7.49028	P31384	278	P31384	Glucose-repressible alcohol dehydrogenase transcriptional effector	CCR4	QQPTGDSTPSGTATNSAVSTPLTPKIELFAN
0.553164	-0.187149	-0.0458037	S	2			ATM kinase substrate motif;Casein kinase I substrate motif;Casein kinase II substrate motif;DNA dependent Protein kinase substrate motif	1	1.15137e-07	156.5	156.5	664.784	0.51847	120	7.69123	7.11301	6.89524	7.4516	P31385	120	P31385	Transcriptional regulatory protein DEP1	DEP1	KVPGENEDESKEEEKSQELEEAIDSKEKSTD
0.220949	-0.439579	-0.172555	S	2			ATM kinase substrate motif;Casein kinase I substrate motif;Casein kinase II substrate motif;DNA dependent Protein kinase substrate motif;G protein-coupled receptor kinase 1 substrate motif	1	1.14795e-186	320.92	231.83	842.857	1.0115	2	6.90937	6.16409	6.34959	6.64551	P31385	2	P31385	Transcriptional regulatory protein DEP1	DEP1	______________MSQQTPQESEQTTAKEQ
0.641361	-0.267496	0.194844	S	2			AMP-activated protein kinase substrate motif;Calmodulin-dependent protein kinase II substrate motif;Chk1 kinase substrate motif;Pim1 kinase substrate sequence;PKA kinase substrate motif;PKC kinase substrate motif	0.999993	1.34402e-24	184.56	184.56	915.848	-0.97218	439	7.43204	6.84558	6.71203	7.17263	P32047	439	P32047	Protein MLF3	MLF3	ELRVEKVSEVLKKKVSNGGFSTEFNSCDT__
-0.0559362	-0.496244	-0.578973	S	2			14-3-3 domain binding motif;Calmodulin-dependent protein kinase II substrate motif;G protein-coupled receptor kinase 1 substrate motif;GSK3 kinase substrate motif;PKA kinase substrate motif;PKA, PKG kinase substrate motif;PKC epsilon kinase substrate motif;PKC kinase substrate motif;PKG kinase substrate motif	1	1.96549e-37	170.27	170.27	1011.49	-0.91185	74	8.2606	7.77035	7.5393	7.94777	P32047	74	P32047	Protein MLF3	MLF3	PISGSEVRTPSLRKNSNNVSSPLDNVIPTSR
-0.105489	-0.165807	-0.613719	S	3			MAPKAPK2 kinase substrate motif	0.868508	6.61208e-16	124.25	120.39	674.66	0.1437	78	7.81873	6.90457	7.68769	6.96052	P32047	78	P32047	Protein MLF3	MLF3	SEVRTPSLRKNSNNVSSPLDNVIPTSRSASN
-0.270243	0.11023	-1.03608	S	3			Casein kinase II substrate motif;CDK kinase substrate motif_minimal;CDK kinase substrate motif_minimal_pS;ERK1,2 kinase substrate motif;GSK-3, ERK1, ERK2, CDK5 substrate motif;MDC1 BRCT domain binding motif;Plk1 PBD domain binding motif;Pyruvate dehydrogenase kinase substrate motif;WW domain binding motif	0.962423	6.61208e-16	137.81	115.87	727.971	0.66469	79	7.16358	6.89066	6.7168	6.20145	P32047	79	P32047	Protein MLF3	MLF3	EVRTPSLRKNSNNVSSPLDNVIPTSRSASNS
0.0557509	-0.309073	-0.566335	S	4			Casein kinase II substrate motif;G protein-coupled receptor kinase 1 substrate motif;GSK3 kinase substrate motif;PKA kinase substrate motif	0.717718	2.8282e-08	90.907	79.616	867.133	-0.14736	191	7.2477	6.74854	5.3085	7.07485	P32047	191	P32047	Protein MLF3	MLF3	SSESSPASPDLKLSRSHSHSAATRPTLNNIN
-0.0817206	-0.427673	-0.674545	S	2			Casein kinase II substrate motif	0.905568	4.67322e-56	219.23	219.23	1195.08	-0.29609	46	7.86306	7.67668	7.02086	7.17508	P32047	46	P32047	Protein MLF3	MLF3	LQPPVSASNTSHSSRSNSFYNLQTISPIPIS
0.0193461	-0.577315	-1.02797	S	2			14-3-3 domain binding motif;Calmodulin-dependent protein kinase II substrate motif;MAPKAPK2 kinase substrate motif;PKA kinase substrate motif;PKC kinase substrate motif	0.827185	9.66855e-68	198.56	100.44	1195.08	-0.60533	48	7.53577	7.22781	6.99156	6.88273	P32047	48	P32047	Protein MLF3	MLF3	PPVSASNTSHSSRSNSFYNLQTISPIPISGS
0.136716	-0.561154	-0.434403	S	2			Calmodulin-dependent protein kinase II substrate motif;Casein kinase I substrate motif;Casein kinase II substrate motif;Chk1 kinase substrate motif;PKA kinase substrate motif;PKC kinase substrate motif	0.940083	3.00474e-28	107.75	107.75	886.837	-0.50962	8	7.65183	6.98281	7.10127	7.35447	P32047	8	P32047	Protein MLF3	MLF3	________MCVYKSNSNNSNPSFIFERTVQE
0.0866479	-0.56796	-0.320558	S	2			Casein kinase I substrate motif;Casein kinase II substrate motif	1	9.92111e-43	213.93	191.22	886.837	0.20216	11	8.10663	7.51128	7.52047	7.79394	P32047	11	P32047	Protein MLF3	MLF3	_____MCVYKSNSNNSNPSFIFERTVQEASS
0.187768	-0.816012	-0.392686	S	2			DNA dependent Protein kinase substrate motif	1	9.92111e-43	213.93	200.67	846.854	0.47335	14	7.67428	6.87592	7.23644	7.35191	P32047	14	P32047	Protein MLF3	MLF3	__MCVYKSNSNNSNPSFIFERTVQEASSNDL
-0.632987	-0.304113	-0.953663	S	2			CDK kinase substrate motif_minimal;CDK kinase substrate motif_minimal_pS;ERK1,2 kinase substrate motif;G protein-coupled receptor kinase 1 substrate motif;Growth associated histone HI kinase substrate motif;GSK-3, ERK1, ERK2, CDK5 substrate motif;PKA kinase substrate motif;PKC kinase substrate motif;WW domain binding motif	1	9.32245e-77	238.7	215.51	1149.52	0.80162	265	7.23472	6.73114	6.89606	6.59238	P32047	265	P32047	Protein MLF3	MLF3	PMKSQAYSCPFILKRSPPQAYSSSSATTTFS
0.259182	-0.00943713	0.302875	S	2			MAPKAPK2 kinase substrate motif	1	4.48279e-08	151.56	138.01	697.315	0.64444	257	7.55286	7.05277	6.52678	7.32348	P32047	257	P32047	Protein MLF3	MLF3	NNTPTSRPPMKSQAYSCPFILKRSPPQAYSS
-0.414884	-0.249342	-1.17609	S	3			14-3-3 domain binding motif;Calmodulin-dependent protein kinase II substrate motif;Calmodulin-dependent protein kinase IV substrate motif;Casein kinase II substrate motif;Chk1 kinase substrate motif;G protein-coupled receptor kinase 1 substrate motif;PKA kinase substrate motif;PKC kinase substrate motif	0.876666	1.74907e-106	259.53	118.15	802.359	0.48044	171	7.67206	7.20358	6.52997	7.44135	P32047	171	P32047	Protein MLF3	MLF3	SSAVSLNMALLARTNSATLPSSESSPASPDL
-0.20219	0.0408223	-0.677864	S	2			b-Adrenergic Receptor kinase substrate motif;G protein-coupled receptor kinase 1 substrate motif;GSK3 kinase substrate motif	0.987081	1.42061e-126	275.54	226.18	1024.93	0.33603	179	7.48074	6.79725	7.03226	7.1209	P32047	179	P32047	Protein MLF3	MLF3	ALLARTNSATLPSSESSPASPDLKLSRSHSH
-0.21108	0.223175	-0.665683	S	2			CDK kinase substrate motif_minimal;CDK kinase substrate motif_minimal_pS;ERK1,2 kinase substrate motif;GSK-3, ERK1, ERK2, CDK5 substrate motif;MAPKAPK2 kinase substrate motif;WW domain binding motif	1	1.48364e-147	282.79	261.69	1024.93	0.06635	183	8.08149	7.55488	7.48973	7.73138	P32047	183	P32047	Protein MLF3	MLF3	RTNSATLPSSESSPASPDLKLSRSHSHSAAT
-0.501831	0.0398403	-0.841947	S	2			Casein kinase I substrate motif;CDK kinase substrate motif_minimal;CDK kinase substrate motif_minimal_pS;ERK1,2 kinase substrate motif;G protein-coupled receptor kinase 1 substrate motif;GSK3 kinase substrate motif;GSK-3, ERK1, ERK2, CDK5 substrate motif;WW domain binding motif	0.997604	5.27439e-194	311.65	311.65	1046.95	0.2187	293	7.83679	7.36052	7.35131	7.36704	P32047	293	P32047	Protein MLF3	MLF3	TFSNPFIKTTELPATSPYVSPQQSARQYSNN
-0.499239	-0.181133	-0.828588	S	2			Casein kinase I substrate motif;CDK kinase substrate motif_minimal;CDK kinase substrate motif_minimal_pS;ERK1,2 kinase substrate motif;G protein-coupled receptor kinase 1 substrate motif;GSK3 kinase substrate motif;GSK-3, ERK1, ERK2, CDK5 substrate motif;MAPKAPK2 kinase substrate motif;WW domain binding motif	1	5.27439e-194	311.65	311.65	1046.95	0.2187	297	7.9109	7.50133	7.48149	7.28845	P32047	297	P32047	Protein MLF3	MLF3	PFIKTTELPATSPYVSPQQSARQYSNNANNN
0.218967	0.246347	-0.331209	S	3			Casein kinase I substrate motif;G protein-coupled receptor kinase 1 substrate motif	1	1.9978e-05	108.77	108.77	808.023	-0.39367	653	7.91865	7.61425	7.02682	7.49336	P32074	653	P32074	Coatomer subunit gamma	SEC21	TPEAESVPEKRADANSFAGPNLDDHQEDLLA
3.19522	-1.26625	0.06226	S	2			Calmodulin-dependent protein kinase II substrate motif;Chk1 kinase substrate motif;PKA kinase substrate motif;PKC kinase substrate motif	1	2.48809e-81	246.96	216.54	702.326	-0.22829	140	7.23915	6.92821	6.60665	6.6835	P32336	140	P32336	Protein NUD1	NUD1	VPESDLIVSDLVKDLSGVLETNTFKRHLDMK
1.35044	-0.576927	0.410667	S	3			14-3-3 domain binding motif;Calmodulin-dependent protein kinase II substrate motif;Casein kinase II substrate motif;MAPKAPK2 kinase substrate motif;PKA kinase substrate motif;PKC kinase substrate motif	0.998153	1.79256e-08	130.72	114.64	507.587	-0.75834	419	7.78498	7.37521	5.97944	7.55958	P32336	419	P32336	Protein NUD1	NUD1	TRAKVKGQMRTSRSISNSNLLEAHKKLKTFP
0.20063	-0.0871203	-0.221825	S	2			14-3-3 domain binding motif;AMP-activated protein kinase substrate motif;Calmodulin-dependent protein kinase I substrate motif;Calmodulin-dependent protein kinase II alpha substrate motif;Calmodulin-dependent protein kinase II substrate motif;Calmodulin-dependent protein kinase IV substrate motif;Casein kinase I substrate motif;Casein kinase II substrate motif;Chk1 kinase substrate motif;Phosphor…	0.999858	0.00615838	100.53	100.53	1105.96	-0.85536	112	8.13818	7.51127	7.02457	7.97508	P32341	112	P32341	Vacuolar ATPase assembly integral membrane protein VPH2	VPH2	QEQELEYQSMVKRSKSVFSLQEDDELTPSQI
0.20063	0.0192037	2.3544	S	2			Casein kinase II substrate motif;PKA kinase substrate motif	0.999908	0.00615838	100.53	100.53	1105.96	-0.85536	115	8.1273	7.51127	6.8562	7.97508	P32341	115	P32341	Vacuolar ATPase assembly integral membrane protein VPH2	VPH2	ELEYQSMVKRSKSVFSLQEDDELTPSQINKQ
-0.142895	-0.753483	-0.164577	S	2			Casein kinase I substrate motif;Casein kinase II substrate motif;G protein-coupled receptor kinase 1 substrate motif;PKA kinase substrate motif;PKC kinase substrate motif	1	9.08884e-28	195.89	96.414	778.835	0.9432	358	7.79442	7.53281	6.64792	7.3755	P32343	358	P32343	Protein SSH4	SSH4	RTYTRDGLLEDPDNVSFREALSEGKDIEVAK
0.780058	0.258097	0.932061	S	3			14-3-3 domain binding motif;Akt kinase substrate motif;Calmodulin-dependent protein kinase II substrate motif;G protein-coupled receptor kinase 1 substrate motif;MAPKAPK1 kinase substrate motif;PKA kinase substrate motif;PKC kinase substrate motif	0.999462	2.4862e-13	160.48	160.48	485.243	-0.85841	394	7.06243	6.88098	5.81929	6.51636	P32349	394	P32349	DNA-directed RNA polymerase III subunit RPC3	RPC82	SLLSRKPSDNKKRSGSNAAASLPSKKLKTED
0.021764	0.179001	0.401194	S	3			14-3-3 domain binding motif;Calmodulin-dependent protein kinase II substrate motif;Casein kinase II substrate motif;G protein-coupled receptor kinase 1 substrate motif;PAK2 kinase substrate motif;PKA kinase substrate motif;PKC epsilon kinase substrate motif;PKC kinase substrate motif;Pyruvate dehydrogenase kinase substrate motif	0.999994	1.09469e-18	169.04	145.69	632.261	0.3552	83	8.02239	7.46596	6.71858	7.85015	P32356	83	P32356	Neutral trehalase	NTH1	FKKTGFGKLQQTRRGSEDDTYSSSQGNRRFF
-4.51546	-2.1822	0.221197	S	3			ATM kinase substrate motif;DNA dependent Protein kinase substrate motif;MDC1 BRCT domain binding motif;Plk1 PBD domain binding motif	0.734061	8.07002e-09	56.9	36.127	632.261	0.75367	91	7.37765	6.96876	6.61271	7.01928	P32356	91	P32356	Neutral trehalase	NTH1	LQQTRRGSEDDTYSSSQGNRRFFIEDVDKTL
-0.529177	-0.235467	-0.890252	S	3			14-3-3 domain binding motif;Akt kinase substrate motif;Calmodulin-dependent protein kinase II substrate motif;Casein kinase I substrate motif;Casein kinase II substrate motif;MAPKAPK1 kinase substrate motif;PAK2 kinase substrate motif;PKA kinase substrate motif;PKC epsilon kinase substrate motif;PKC kinase substrate motif	0.819306	8.65243e-30	115.5	66.083	1013.46	0.72334	20	8.3378	8.09552	7.25542	7.87544	P32356	20	P32356	Neutral trehalase	NTH1	NTSQGPVAQGRQRRLSSLSEFNDPFSNAEVY
-0.00668072	0.249627	0.16092	S	2			14-3-3 domain binding motif;Akt kinase substrate motif;Calmodulin-dependent protein kinase II substrate motif;Casein kinase II substrate motif;MAPKAPK1 kinase substrate motif;p70 Ribosomal S6 kinase substrate motif;Phosphorylase kinase substrate motif;PKA kinase substrate motif;PKC kinase substrate motif;Pyruvate dehydrogenase kinase substrate motif	1	1.93594e-64	251.91	249.41	726.317	-0.65845	60	8.8852	8.50035	8.07067	8.52317	P32356	60	P32356	Neutral trehalase	NTH1	QKQAKPAKINRTRTMSVFDNVSPFKKTGFGK
0.266157	0.306845	0.276318	S	2			BARD1 BRCT domain binding motif;Casein kinase II substrate motif	1	1.14026e-85	245.36	217.98	967.389	0.40305	331	8.11163	7.79052	7.33056	7.66436	P32357	331	P32357	A1 cistron-splicing factor AAR2	AAR2	LLGKDNEDDALIYGISDEERDDEDDEHNPTI
-0.343476	0.104471	-0.0552315	S	2			14-3-3 domain binding motif;Calmodulin-dependent protein kinase II substrate motif;CDK kinase substrate motif_minimal;CDK kinase substrate motif_minimal_pS;ERK1,2 kinase substrate motif;GSK-3, ERK1, ERK2, CDK5 substrate motif;PKA kinase substrate motif;PKC kinase substrate motif;WW domain binding motif	0.999168	2.72479e-18	161.82	141.34	735.342	0.063381	56	8.23822	7.83058	7.65036	7.78297	P32379	56	P32379	Proteasome component PUP2	PUP2	ATKEGVVLGVEKRATSPLLESDSIEKIVEID
0.531269	-0.177066	0.388796	S	2			b-Adrenergic Receptor kinase substrate motif;Casein kinase II substrate motif;CDK kinase substrate motif_minimal;CDK kinase substrate motif_minimal_pS;ERK1,2 kinase substrate motif;G protein-coupled receptor kinase 1 substrate motif;GSK-3, ERK1, ERK2, CDK5 substrate motif;WW domain binding motif	1	1.93088e-122	271.82	209.23	915.853	-0.65227	251	8.23012	7.71266	7.53387	7.92467	P32379	251	P32379	Proteasome component PUP2	PUP2	TAELIKELKEKEAAESPEEADVEMS______
0.0315363	-0.436627	-0.24185	S	2			Casein kinase II substrate motif;CDK kinase substrate motif_minimal;CDK kinase substrate motif_minimal_pS;ERK1,2 kinase substrate motif;GSK-3, ERK1, ERK2, CDK5 substrate motif;WW domain binding motif	0.99671	6.18596e-27	140.14	140.14	558.74	-0.21594	16	7.61211	7.22958	6.80786	7.24415	P32379	16	P32379	Proteasome component PUP2	PUP2	MFLTRSEYDRGVSTFSPEGRLFQVEYSLEAI
-0.760553	0.0507454	-0.781281	S	3			Casein kinase II substrate motif;Cdc2 kinase substrate motif;CDK kinase substrate motif;CDK kinase substrate motif_minimal;CDK kinase substrate motif_minimal_pS;CDK1,2,4,6 kinase substrate motif;ERK1,2 kinase substrate motif;GSK-3, ERK1, ERK2, CDK5 substrate motif;WW domain binding motif	0.991883	8.00119e-14	129.9	102.69	1025.49	0.0094387	36	8.22471	7.75089	7.65144	7.82351	P32380	36	P32380	Spindle pole body component 110	SPC110	GFIKSKRNTTQTQVVSPTKVPNANNGDENEG
-0.570764	0.84004	0.291839	S	2			Casein kinase I substrate motif;Casein kinase II substrate motif;G protein-coupled receptor kinase 1 substrate motif;PKA kinase substrate motif;PKC kinase substrate motif;Pyruvate dehydrogenase kinase substrate motif	1	2.21797e-35	233.32	228.78	601.75	-0.017574	60	7.73418	7.01966	7.25225	7.41305	P32380	60	P32380	Spindle pole body component 110	SPC110	NGDENEGPVKKRQRRSIDDTIDSTRLFSEAS
0.576474	-0.328707	0.235482	S	2			Casein kinase II substrate motif;PKA kinase substrate motif	0.994861	9.00612e-25	189.09	145.1	682.299	0.30228	955	7.81596	7.55121	6.34678	7.44176	P32386	955	P32386	ATP-dependent bile acid permease	YBT1	SRANSSANLAAKSSTSLSNLPAVKEQQVSVN
0.293841	0.184471	0.146003	S	3			14-3-3 domain binding motif;Calmodulin-dependent protein kinase II substrate motif;Calmodulin-dependent protein kinase IV substrate motif;Casein kinase II substrate motif;Chk1 kinase substrate motif;PKA kinase substrate motif;PKA, PKG kinase substrate motif;PKC epsilon kinase substrate motif;PKC kinase substrate motif;PKG kinase substrate motif	0.999875	8.34847e-37	191.42	165.96	828.983	0.12561	564	8.72188	8.18642	8.26418	8.27816	P32389	564	P32389	Transcriptional activator of sulfur metabolism MET4	MET4	SGDLKNKKVPVDRKYSDNEDDEYDDADLHGF
-0.450774	-0.391834	-0.931481	S	2			Aurora-A kinase substrate motif;Casein kinase II substrate motif;DNA dependent Protein kinase substrate motif;G protein-coupled receptor kinase 1 substrate motif;PAK2 kinase substrate motif;Phosphorylase kinase substrate motif;PKA kinase substrate motif;PKC kinase substrate motif	0.999853	3.33216e-16	132.31	115.06	695.325	0.54492	170	7.9228	7.30874	6.58818	7.77439	P32432	170	P32432	Transcription factor SFP1	SFP1	TATNTLQIQQPTKRPSVSNPPYHRGYSISPQ
-0.532428	0.0856966	-0.444989	S	3			Casein kinase II substrate motif;G protein-coupled receptor kinase 1 substrate motif	1	3.93324e-96	271.56	37.884	939.028	-3.681	2	8.71119	8.35702	8.15442	8.15851	P32449	2	P32449	Phospho-2-dehydro-3-deoxyheptonate aldolase, tyrosine-inhibited	ARO4	______________MSESPMFAANGMPKVNQ
-0.359768	0.220825	-0.448666	S	3			b-Adrenergic Receptor kinase substrate motif;CDK kinase substrate motif_minimal;CDK kinase substrate motif_minimal_pS;ERK1,2 kinase substrate motif;G protein-coupled receptor kinase 1 substrate motif;GSK-3, ERK1, ERK2, CDK5 substrate motif;WW domain binding motif	1	1.77766e-153	308.84	37.884	939.028	-3.681	4	8.92971	8.63919	8.37436	8.25059	P32449	4	P32449	Phospho-2-dehydro-3-deoxyheptonate aldolase, tyrosine-inhibited	ARO4	____________MSESPMFAANGMPKVNQGA
-0.16955	0.211635	-0.0695276	S	2			Casein kinase I substrate motif;PKA kinase substrate motif;PKC kinase substrate motif	1	4.57436e-176	316.97	221.25	1147.53	0.883	9	9.67105	9.23183	9.12444	9.21788	P32457	9	P32457	Cell division control protein 3	CDC3	_______MSLKEEQVSIKQDPEQEERQHDQF
-0.0158409	0.280838	0.0669503	S	3			b-Adrenergic Receptor kinase substrate motif	1	1.32773e-13	125.45	97.059	892.742	-0.39617	60	8.1813	7.85234	7.3356	7.77068	P32457	60	P32457	Cell division control protein 3	CDC3	NGTQNDDSERFEAAESDVKVEPGLGMGITSS
0.333424	0.0558898	0.13711	S	2			Casein kinase I substrate motif;Casein kinase II substrate motif	0.63271	1.77298e-06	95.195	45.138	898.857	-0.36549	74	7.8848	7.44824	7.33405	7.43218	P32457	74	P32457	Cell division control protein 3	CDC3	ESDVKVEPGLGMGITSSQSEKGQVLPDQPEI
0.571143	-1.51849	-0.937961	S	3			Casein kinase I substrate motif;Casein kinase II substrate motif;G protein-coupled receptor kinase 1 substrate motif	0.999944	4.7132e-25	83.31	46.663	845.672	-0.96239	498	8.79246	8.24408	8.40441	8.28085	P32457	498	P32457	Cell division control protein 3	CDC3	KQLKALEDKKKQLELSINSASPNVNHSPVPT
-0.221606	0.666575	-0.828127	S	3			Casein kinase II substrate motif	0.999889	4.25849e-45	117.3	46.663	845.672	-0.96239	501	8.86334	8.54228	8.47023	7.93542	P32457	501	P32457	Cell division control protein 3	CDC3	KALEDKKKQLELSINSASPNVNHSPVPTKKK
-1.32196	0.514097	-0.978037	S	2			CDK kinase substrate motif_minimal;CDK kinase substrate motif_minimal_pS;ERK1,2 kinase substrate motif;GSK-3, ERK1, ERK2, CDK5 substrate motif;WW domain binding motif	0.999999	6.35836e-131	267.2	261.69	1148.05	0.38153	503	9.17508	8.80154	8.56067	8.69871	P32457	503	P32457	Cell division control protein 3	CDC3	LEDKKKQLELSINSASPNVNHSPVPTKKKGF
0.579084	-1.13451	-0.821942	S	2			Casein kinase I substrate motif;CDK kinase substrate motif_minimal;CDK kinase substrate motif_minimal_pS;ERK1,2 kinase substrate motif;G protein-coupled receptor kinase 1 substrate motif;GSK-3, ERK1, ERK2, CDK5 substrate motif;WW domain binding motif	1	2.82328e-153	286.85	249.27	1148.05	0.27364	509	9.48357	9.13922	8.80488	9.01237	P32457	509	P32457	Cell division control protein 3	CDC3	QLELSINSASPNVNHSPVPTKKKGFLR____
-0.053329	0.318577	0.178492	S	3			Casein kinase II substrate motif;PKA kinase substrate motif;PKC kinase substrate motif	1	9.23316e-59	216.15	48.182	792.34	-0.25501	2	9.10813	8.79889	8.54609	8.47955	P32457	2	P32457	Cell division control protein 3	CDC3	______________MSLKEEQVSIKQDPEQE
0.913646	-0.692432	0.215368	S	2				1	9.5501e-31	220.53	220.53	606.287	-0.49427	2	7.35079	6.94914	6.8674	6.78987	P32458	2	P32458	Cell division control protein 11	CDC11	______________MSGIIDASSALRKRKHL
-0.0014001	-0.0974092	0.0651587	S	3			b-Adrenergic Receptor kinase substrate motif;PKA kinase substrate motif;PKC kinase substrate motif	0.999966	3.72342e-57	126.5	102.39	824.743	0.65859	305	7.56711	7.45765	6.49907	6.70473	P32458	305	P32458	Cell division control protein 11	CDC11	RYRTEALSGESVAAESIRPNLTKLNGSSSSS
0.652876	-0.974433	0.067914	S	2			Casein kinase II substrate motif;Pyruvate dehydrogenase kinase substrate motif	1	1.84622e-21	187	32.917	807.776	0.65418	3	8.8983	8.50763	7.42825	8.646	P32465	3	P32465	Low-affinity glucose transporter HXT1	HXT1	_____________MNSTPDLISPQKSNSSNS
0.475604	0.338339	-0.219438	S	2			Casein kinase I substrate motif;Cdc2 kinase substrate motif;CDK kinase substrate motif;CDK kinase substrate motif_minimal;CDK kinase substrate motif_minimal_pS;CDK1,2,4,6 kinase substrate motif;ERK1,2 kinase substrate motif;G protein-coupled receptor kinase 1 substrate motif;GSK3 kinase substrate motif;GSK-3, ERK1, ERK2, CDK5 substrate motif;WW domain binding motif	1	1.35622e-10	148.41	32.917	807.776	0.65418	9	7.57697	7.39522	6.54243	6.97424	P32465	9	P32465	Low-affinity glucose transporter HXT1	HXT1	_______MNSTPDLISPQKSNSSNSYELESG
-0.126722	-0.407651	-0.119479	S	2			b-Adrenergic Receptor kinase substrate motif;Casein kinase II substrate motif;PKA kinase substrate motif;PKC kinase substrate motif;Pyruvate dehydrogenase kinase substrate motif	1	4.52363e-19	157.43	157.43	1363.58	0.37522	38	8.40441	8.29848	7.23004	7.57904	P32465	38	P32465	Low-affinity glucose transporter HXT1	HXT1	SGRSKAMNTPEGKNESFHDNLSESQVQPAVA
-0.176789	-0.407651	-0.0688162	S	2			AMP-activated protein kinase substrate motif;Casein kinase I substrate motif;Casein kinase II substrate motif;G protein-coupled receptor kinase 1 substrate motif	0.997564	4.52363e-19	157.43	157.43	1363.58	0.37522	44	8.51795	8.3852	7.23004	7.84399	P32465	44	P32465	Low-affinity glucose transporter HXT1	HXT1	MNTPEGKNESFHDNLSESQVQPAVAPPNTGK
-0.0773759	-0.310271	-0.156965	S	3			ATM kinase substrate motif;b-Adrenergic Receptor kinase substrate motif;DNA dependent Protein kinase substrate motif;G protein-coupled receptor kinase 1 substrate motif	0.984375	6.75085e-19	123.19	123.19	882.733	0.66435	46	8.23391	8.06051	6.66647	7.71412	P32465	46	P32465	Low-affinity glucose transporter HXT1	HXT1	TPEGKNESFHDNLSESQVQPAVAPPNTGKGV
0.652876	-0.974433	0.067914	S	2			Casein kinase II substrate motif;Pyruvate dehydrogenase kinase substrate motif	1	1.84622e-21	187	32.917	807.776	0.65418	3	8.93271	8.51855	7.87392	8.65479	P32466	3	P32466	Low-affinity glucose transporter HXT3	HXT3	_____________MNSTPDLISPQKSSENSN
0.475604	0.338339	-0.219438	S	2			Casein kinase I substrate motif;Cdc2 kinase substrate motif;CDK kinase substrate motif;CDK kinase substrate motif_minimal;CDK kinase substrate motif_minimal_pS;CDK1,2,4,6 kinase substrate motif;ERK1,2 kinase substrate motif;G protein-coupled receptor kinase 1 substrate motif;GSK3 kinase substrate motif;GSK-3, ERK1, ERK2, CDK5 substrate motif;WW domain binding motif	1	1.35622e-10	148.41	32.917	807.776	0.65418	9	7.96352	7.51473	7.6102	7.26651	P32466	9	P32466	Low-affinity glucose transporter HXT3	HXT3	_______MNSTPDLISPQKSSENSNADLPSN
-1.51924	-2.20809	-0.845313	S	3			Casein kinase II substrate motif;G protein-coupled receptor kinase 1 substrate motif;GSK3 kinase substrate motif;MAPKAPK2 kinase substrate motif	0.473678	0.001316	67.218	67.218	859.016	-1.1248	13	7.61773	6.91355	7.3843	6.95655	P32466	13	P32466	Low-affinity glucose transporter HXT3	HXT3	___MNSTPDLISPQKSSENSNADLPSNSSQV
-1.51924	-2.18593	-0.845313	S	4			Casein kinase I substrate motif;Casein kinase II substrate motif;G protein-coupled receptor kinase 1 substrate motif;MDC1 BRCT domain binding motif;PKA kinase substrate motif;PKC kinase substrate motif;Plk1 PBD domain binding motif	0.639675	0.001316	67.218	30.352	1019.88	0.94214	14	7.71385	6.91355	7.53782	6.95655	P32466	14	P32466	Low-affinity glucose transporter HXT3	HXT3	__MNSTPDLISPQKSSENSNADLPSNSSQVM
0.193456	-1.76136	-0.75487	S	3			Casein kinase I substrate motif;Casein kinase II substrate motif;DNA dependent Protein kinase substrate motif	0.951625	3.09379e-06	111.4	111.4	885.671	0.13167	23	7.82225	7.0778	7.65098	6.98588	P32466	23	P32466	Low-affinity glucose transporter HXT3	HXT3	ISPQKSSENSNADLPSNSSQVMNMPEEKGVQ
0.193456	-1.76136	-0.75487	S	3				0.892795	3.09379e-06	111.4	105.67	885.671	0.18505	25	7.59974	7.29739	7.01174	6.98588	P32466	25	P32466	Low-affinity glucose transporter HXT3	HXT3	PQKSSENSNADLPSNSSQVMNMPEEKGVQDD
-0.387374	-0.528656	-0.795058	S	3			b-Adrenergic Receptor kinase substrate motif;Casein kinase I substrate motif;Casein kinase II substrate motif	0.863987	1.26165e-18	150.36	61.525	1050.78	-0.21046	298	7.54158	6.9102	7.30211	6.82076	P32469	298	P32469	Diphthine synthase	DPH5	EYFKPAAWVPPTEDDSDE_____________
-0.0909873	-0.189746	-0.303793	S	6			b-Adrenergic Receptor kinase substrate motif;Casein kinase I substrate motif;G protein-coupled receptor kinase 1 substrate motif	0.333333	1.91382e-14	39.82	39.82	800.833	-0.083275	64	9.64593	6.87907	6.74694	9.64464	P32471	64	P32471	Elongation factor 1-beta	EFB1	SRWFNHIASKADEFDSFPAASAAAAEEEEDD
-0.100824	-0.239873	-0.314571	S	4			BARD1 BRCT domain binding motif;Casein kinase II substrate motif	1	1.13698e-53	151.37	108.04	1111.7	0.10339	86	10.1382	9.86827	9.76779	8.70347	P32471	86	P32471	Elongation factor 1-beta	EFB1	AAAEEEEDDDVDLFGSDDEEADAEAEKLKAE
-0.210262	0.41511	-0.0771019	S	2			Casein kinase II substrate motif;CDK kinase substrate motif_minimal;CDK kinase substrate motif_minimal_pS;ERK1,2 kinase substrate motif;GSK-3, ERK1, ERK2, CDK5 substrate motif;MDC1 BRCT domain binding motif;Plk1 PBD domain binding motif;WW domain binding motif	0.994823	4.78809e-12	151.44	130.4	734.856	0.11655	134	8.17855	7.74851	7.40622	7.84092	P32486	134	P32486	Beta-glucan synthesis-associated protein KRE6	KRE6	NDNSFLQPPHRAIASSPSLNSNLSKNDILSP
0.246469	-0.637648	-0.450104	S	3			14-3-3 domain binding motif;Calmodulin-dependent protein kinase II substrate motif;MAPKAPK2 kinase substrate motif;PKA kinase substrate motif;PKC kinase substrate motif	0.998675	3.17531e-55	185.26	185.26	611.948	0.045106	116	8.36823	7.79518	7.51505	8.14095	P32486	116	P32486	Beta-glucan synthesis-associated protein KRE6	KRE6	SDYKGYYSRNNSRAVSTANDNSFLQPPHRAI
0.010923	-0.422482	-0.791957	S	3			Casein kinase I substrate motif;Casein kinase II substrate motif;G protein-coupled receptor kinase 1 substrate motif;GSK3 kinase substrate motif	0.999832	3.35648e-11	100.23	54.223	719.012	-0.023115	160	8.04147	7.82515	7.3194	7.34829	P32486	160	P32486	Beta-glucan synthesis-associated protein KRE6	KRE6	DILSPPEFDRYPLVGSRVTSMTQLNHHGRSP
0.462262	-0.126974	0.432853	S	3			14-3-3 domain binding motif;Calmodulin-dependent protein kinase II substrate motif;Casein kinase II substrate motif;MAPKAPK2 kinase substrate motif;PKA kinase substrate motif;PKC kinase substrate motif	0.99889	3.80288e-49	143.89	92.866	492.885	0.16515	164	7.74951	7.26269	6.09694	7.5636	P32486	164	P32486	Beta-glucan synthesis-associated protein KRE6	KRE6	PPEFDRYPLVGSRVTSMTQLNHHGRSPTSSP
0.654802	1.55748	0.797428	S	2			Casein kinase I substrate motif;Casein kinase II substrate motif;G protein-coupled receptor kinase 1 substrate motif;GSK3 kinase substrate motif	0.999956	5.30406e-111	260.06	260.06	1136.01	-0.46399	75	8.44713	8.22013	6.77263	8.03362	P32487	75	P32487	Lysine-specific permease	LYP1	KKHGSLQGGAIADVNSITNSLTRLQVVSHET
0.298189	1.55748	0.784588	S	3			Casein kinase II substrate motif;MAPKAPK2 kinase substrate motif	0.99453	5.30406e-111	260.06	180.09	757.677	-0.27452	79	8.46392	8.2481	6.77263	8.03362	P32487	79	P32487	Lysine-specific permease	LYP1	SLQGGAIADVNSITNSLTRLQVVSHETDINE
-0.545613	0.487281	-0.119166	S	2			Casein kinase I substrate motif;Casein kinase II substrate motif;CDK kinase substrate motif_minimal;CDK kinase substrate motif_minimal_pS;ERK1,2 kinase substrate motif;GSK-3, ERK1, ERK2, CDK5 substrate motif;WW domain binding motif	0.999997	5.90358e-131	276.96	276.96	1058.43	0.16366	84	7.74698	7.49159	7.24062	6.87077	P32499	84	P32499	Nucleoporin NUP2	NUP2	FLNRADGTGEAQVDNSPTTESNSRLKALNLQ
0.445939	0.210763	0.313594	S	3			b-Adrenergic Receptor kinase substrate motif;Casein kinase II substrate motif;PKA kinase substrate motif;PKC kinase substrate motif	1	7.57732e-17	165.66	52.784	603.911	0.25398	203	8.29688	7.82459	7.03778	8.0807	P32499	203	P32499	Nucleoporin NUP2	NUP2	VFSFGPKKENRKKDESDSENDIEIKGPEFKF
0.122209	0.382723	0.505078	S	3			b-Adrenergic Receptor kinase substrate motif;Casein kinase I substrate motif;Casein kinase II substrate motif;G protein-coupled receptor kinase 1 substrate motif;Pyruvate dehydrogenase kinase substrate motif	1	1.36155e-16	162.76	52.784	603.911	0.25398	205	7.97937	7.57934	5.96809	7.75182	P32499	205	P32499	Nucleoporin NUP2	NUP2	SFGPKKENRKKDESDSENDIEIKGPEFKFSG
0.254231	-0.158961	-0.180577	S	2			b-Adrenergic Receptor kinase substrate motif;Casein kinase II substrate motif;G protein-coupled receptor kinase 1 substrate motif;MAPKAPK2 kinase substrate motif;PKA kinase substrate motif;PKC kinase substrate motif	0.979681	3.12852e-43	201.61	141.07	939.86	-1.5245	572	7.13494	6.23772	6.41489	6.96922	P32499	572	P32499	Nucleoporin NUP2	NUP2	EQKGSQTTTNDSKEESTTEATGNESQDATKV
0.308361	-0.192414	-0.0503829	S	2			ATM kinase substrate motif;b-Adrenergic Receptor kinase substrate motif;DNA dependent Protein kinase substrate motif;G protein-coupled receptor kinase 1 substrate motif	0.999995	9.64365e-145	282.62	250.27	939.368	-0.14958	581	7.75965	7.04755	6.73624	7.61164	P32499	581	P32499	Nucleoporin NUP2	NUP2	NDSKEESTTEATGNESQDATKVDATPEESKP
-0.0414765	0	-0.118273	S	2			b-Adrenergic Receptor kinase substrate motif;Casein kinase I substrate motif;Casein kinase II substrate motif	0.974406	5.8666e-104	259.64	135.76	1031.86	0.82153	17	8.16578	5.53072	7.62484	8.01699	P32499	17	P32499	Nucleoporin NUP2	NUP2	AKRVADAQIQRETYDSNESDDDVTPSTKVAS
-0.0962675	0.057277	-0.0314004	S	2			b-Adrenergic Receptor kinase substrate motif;Casein kinase II substrate motif;Pyruvate dehydrogenase kinase substrate motif	1	5.93514e-123	270.35	243.23	991.873	0.42812	20	8.10857	7.32644	7.66717	7.78337	P32499	20	P32499	Nucleoporin NUP2	NUP2	VADAQIQRETYDSNESDDDVTPSTKVASSAV
0.396159	-0.176821	-1.03003	S	3			Casein kinase I substrate motif;CDK kinase substrate motif_minimal;CDK kinase substrate motif_minimal_pS;ERK1,2 kinase substrate motif;G protein-coupled receptor kinase 1 substrate motif;GSK3 kinase substrate motif;GSK-3, ERK1, ERK2, CDK5 substrate motif;WW domain binding motif	0.997466	7.57098e-24	170.1	123.19	776.037	1.0634	540	7.98244	7.41511	7.54045	7.54802	P32499	540	P32499	Nucleoporin NUP2	NUP2	SFGKTTANLPANSSTSPAPSIPSTGFKFSLP
0.165301	0.165301	0.304745	S	2			b-Adrenergic Receptor kinase substrate motif;Casein kinase I substrate motif;Casein kinase II substrate motif;G protein-coupled receptor kinase 1 substrate motif	1	4.87308e-163	306.53	31.389	920.838	1.2381	538	9.12222	8.84789	8.10975	8.69174	P32501	538	P32501	Translation initiation factor eIF-2B subunit epsilon	GCD6	TMSVNSIYTDREEIDSEFEDEDFEKEGIATV
-0.0215115	-0.099108	0.194087	S	2			14-3-3 domain binding motif;Akt kinase substrate motif;Calmodulin-dependent protein kinase II substrate motif;Casein kinase I substrate motif;Casein kinase II substrate motif;MAPKAPK1 kinase substrate motif;p70 Ribosomal S6 kinase substrate motif;Phosphorylase kinase substrate motif;PKA kinase substrate motif;PKC kinase substrate motif;ZIP kinase substrate motif	1	5.14862e-51	241.68	207.92	723.772	-0.044944	525	7.72282	7.34394	6.79409	7.38956	P32501	525	P32501	Translation initiation factor eIF-2B subunit epsilon	GCD6	SISSATKKTKKRRTMSVNSIYTDREEIDSEF
0.839476	-0.46033	0.104471	S	2			ATM kinase substrate motif;Casein kinase II substrate motif;DNA dependent Protein kinase substrate motif	1	7.08986e-27	225.32	208.82	681.285	-0.23044	2	8.18659	7.56373	7.69992	7.82572	P32505	2	P32505	Nuclear polyadenylated RNA-binding protein NAB2	NAB2	______________MSQEQYTENLKVIVAEK
0.0866479	0.0625362	0.175684	S	2			Casein kinase I substrate motif;Casein kinase II substrate motif;Pyruvate dehydrogenase kinase substrate motif	1	8.14153e-198	318.8	229.07	1139.38	-0.93476	1281	8.29741	7.11468	7.42847	8.20003	P32521	1281	P32521	Actin cytoskeleton-regulatory complex protein PAN1	PAN1	RRIQRGLDEDEDDGWSDEDESNNRVAVDNKV
0.0648829	0.10742	0.0791561	S	2			b-Adrenergic Receptor kinase substrate motif;BARD1 BRCT domain binding motif;Casein kinase II substrate motif	1	4.79879e-123	270.08	228.01	1008.88	0.18299	1180	8.03209	7.2293	7.31873	7.84435	P32521	1180	P32521	Actin cytoskeleton-regulatory complex protein PAN1	PAN1	RLAALRKQIEDAQNESDEEETNGKDNFGGHV
-0.147074	0.233275	-0.368365	S	2			Casein kinase II substrate motif;CDK kinase substrate motif_minimal;CDK kinase substrate motif_minimal_pS;ERK1,2 kinase substrate motif;GSK-3, ERK1, ERK2, CDK5 substrate motif;MAPKAPK2 kinase substrate motif;MDC1 BRCT domain binding motif;Plk1 PBD domain binding motif;WW domain binding motif	0.961315	8.9351e-66	240.92	240.92	739.296	-0.10286	748	7.50765	7.19053	6.86269	6.97259	P32521	748	P32521	Actin cytoskeleton-regulatory complex protein PAN1	PAN1	RKVYSAKNEEQSSFSSPSAKSVNHSSSTLQT
0.158078	0.202386	0.272382	S	2			b-Adrenergic Receptor kinase substrate motif;BARD1 BRCT domain binding motif;Casein kinase II substrate motif;PKA kinase substrate motif;PKC kinase substrate motif	1	9.60768e-89	258.92	150.21	901.3	0.45321	1135	7.85239	6.96429	7.08959	7.69621	P32521	1135	P32521	Actin cytoskeleton-regulatory complex protein PAN1	PAN1	QPTQPVQNVYNAKQESDDEDEDDEEKRLQEE
-0.2659	0.240497	1.22342	S	2			14-3-3 domain binding motif;Calmodulin-dependent protein kinase II substrate motif;Casein kinase I substrate motif;Casein kinase II substrate motif;CDK kinase substrate motif_minimal;CDK kinase substrate motif_minimal_pS;ERK1,2 kinase substrate motif;G protein-coupled receptor kinase 1 substrate motif;GSK3 kinase substrate motif;GSK-3, ERK1, ERK2, CDK5 substrate motif;MAPKAPK2 kinase substrate mo…	0.999397	0.000284822	137.16	127.17	599.245	0.56988	1003	7.81725	6.85407	7.40061	7.52312	P32521	1003	P32521	Actin cytoskeleton-regulatory complex protein PAN1	PAN1	FVPSSTPTPVDDRSSSPSYSQFKTAEERAAY
-1.01392	-0.637738	-1.2254	S	3			Casein kinase II substrate motif;DNA dependent Protein kinase substrate motif;G protein-coupled receptor kinase 1 substrate motif	0.969319	2.66098e-13	154.42	52.52	728.995	0.45925	991	7.09892	6.55557	6.53231	6.7449	P32521	991	P32521	Actin cytoskeleton-regulatory complex protein PAN1	PAN1	SNSNKSVTESSPFVPSSTPTPVDDRSSSPSY
0.171719	0.296076	0.241108	S	2			Casein kinase II substrate motif;G protein-coupled receptor kinase 1 substrate motif	0.999999	3.2342e-16	201	174.42	643.254	0.1441	50	9.91045	9.65005	8.61237	9.51318	P32527	50	P32527	Zuotin	ZUO1	FFLQHAQRTLRNHTWSEFERIEAEKNVKTVD
-0.0770563	-0.182704	-0.309199	S	3			Casein kinase I substrate motif	0.802549	9.53769e-13	64.507	64.507	738.594	-0.82478	389	8.14063	7.07562	7.71663	7.87078	P32566	389	P32566	Cell wall assembly regulator SMI1	SMI1	PSTLNAESIKGEDSGSADVQSVQDHESVKIV
0.402286	-0.103209	0.186501	S	2			Casein kinase I substrate motif;Casein kinase II substrate motif;Pyruvate dehydrogenase kinase substrate motif	0.999999	9.04248e-34	189.88	188.24	1027.42	-1.0576	394	9.05565	8.43857	8.45529	8.76107	P32566	394	P32566	Cell wall assembly regulator SMI1	SMI1	AESIKGEDSGSADVQSVQDHESVKIVKTEPS
0.449429	0.288063	0.146003	S	2			AMP-activated protein kinase substrate motif;b-Adrenergic Receptor kinase substrate motif;Casein kinase I substrate motif;PKA kinase substrate motif;PKC kinase substrate motif	1	1.07673e-33	189.88	189.88	1067.4	0.11253	400	8.89209	8.40202	8.23613	8.55069	P32566	400	P32566	Cell wall assembly regulator SMI1	SMI1	EDSGSADVQSVQDHESVKIVKTEPSEAETTT
-0.19159	0.0816123	-0.215881	S	2			b-Adrenergic Receptor kinase substrate motif;PKA kinase substrate motif;PKC kinase substrate motif	1	5.05726e-56	217.97	207.43	819.393	-0.11924	381	8.08203	7.58082	7.39665	7.76172	P32566	381	P32566	Cell wall assembly regulator SMI1	SMI1	QKKVAAEQPSTLNAESIKGEDSGSADVQSVQ
-0.752753	-0.270852	0.364909	S	3			b-Adrenergic Receptor kinase substrate motif;G protein-coupled receptor kinase 1 substrate motif	0.975592	1.1547e-06	107.41	54.857	921.054	1.3872	420	7.44573	6.55892	7.1176	7.04829	P32566	420	P32566	Cell wall assembly regulator SMI1	SMI1	KTEPSEAETTTVNTESLGQAEHEIKADNVDI
0.196985	0.151989	0.143132	S	3			Casein kinase II substrate motif;G protein-coupled receptor kinase 1 substrate motif;GSK3 kinase substrate motif;MAPKAPK2 kinase substrate motif	0.992772	4.16075e-14	137.79	97.904	727.329	0.55073	814	8.16459	7.65659	7.40423	7.87716	P32567	814	P32567	Phosphatidic acid phosphohydrolase 1	PAH1	VSKINVSNDVHSLGNSDTESRREQSVNETGR
0.256407	0.0836559	0.10541	S	3			b-Adrenergic Receptor kinase substrate motif;Casein kinase I substrate motif;Casein kinase II substrate motif;MAPKAPK2 kinase substrate motif;PKA kinase substrate motif;PKC kinase substrate motif	0.735348	1.88205e-05	82.663	71.344	675.295	1.1048	818	7.39078	7.04599	6.24866	7.06822	P32567	818	P32567	Phosphatidic acid phosphohydrolase 1	PAH1	NVSNDVHSLGNSDTESRREQSVNETGRNQLP
-0.0451039	-0.0833246	-0.288858	S	2			Casein kinase I substrate motif;CDK kinase substrate motif_minimal;CDK kinase substrate motif_minimal_pS;ERK1,2 kinase substrate motif;G protein-coupled receptor kinase 1 substrate motif;GSK3 kinase substrate motif;GSK-3, ERK1, ERK2, CDK5 substrate motif;WW domain binding motif	1	3.98848e-88	259.18	255.24	838.391	0.71572	744	7.35843	7.02543	6.64738	6.89114	P32567	744	P32567	Phosphatidic acid phosphohydrolase 1	PAH1	MSKGDIGKQIYLELGSPLASPKLRYLDDMDD
-0.0451039	-0.0833246	-0.288858	S	2			CDK kinase substrate motif_minimal;CDK kinase substrate motif_minimal_pS;ERK1,2 kinase substrate motif;Growth associated histone HI kinase substrate motif;GSK-3, ERK1, ERK2, CDK5 substrate motif;MAPKAPK2 kinase substrate motif;PKA kinase substrate motif;PKC kinase substrate motif;WW domain binding motif	1	3.98848e-88	259.18	255.24	838.391	0.71572	748	7.35843	7.02543	6.64738	6.89114	P32567	748	P32567	Phosphatidic acid phosphohydrolase 1	PAH1	DIGKQIYLELGSPLASPKLRYLDDMDDEDSN
0.196229	0.154454	0.380286	S	2			14-3-3 domain binding motif;Calmodulin-dependent protein kinase II substrate motif;G protein-coupled receptor kinase 1 substrate motif;MAPKAPK1 kinase substrate motif;MAPKAPK2 kinase substrate motif;PAK2 kinase substrate motif;PKA kinase substrate motif;PKC epsilon kinase substrate motif;PKC kinase substrate motif	0.958079	5.32486e-21	168.05	168.05	629.295	-0.064503	773	7.82246	7.34778	6.76295	7.58408	P32567	773	P32567	Phosphatidic acid phosphohydrolase 1	PAH1	DDEDSNYNRTKSRRASSAAATSIDKEFKKLS
0.168514	-0.125006	0.0688772	S	2			Casein kinase I substrate motif;Casein kinase II substrate motif;G protein-coupled receptor kinase 1 substrate motif;PKA kinase substrate motif	1	1.31985e-66	251.05	251.05	764.332	0.015281	41	8.08572	7.8457	7.36282	7.45743	P32568	41	P32568	Protein SNQ2	SNQ2	SEESFTGITHDKDEQSDTPADKLTKMLTGPA
0.0261627	0.0795658	0.0978804	S	3			MDC1 BRCT domain binding motif;PKA kinase substrate motif;PKC kinase substrate motif;Plk1 PBD domain binding motif	0.998382	0.00292362	120.77	120.77	368.869	0.031552	182	6.87347	6.41979	5.93195	6.60081	P32578	182	P32578	SNF1 protein kinase subunit beta-1	SIP1	ENERNDKPHHERHRSSIIALKKNLLESSATA
0.372061	-0.530447	-0.0306782	S	3			AMP-activated protein kinase substrate motif;Casein kinase II substrate motif;PKA kinase substrate motif;PKC kinase substrate motif;Pyruvate dehydrogenase kinase substrate motif	0.967106	7.23086e-33	171.47	101.92	628.316	0.51917	643	8.04171	7.84056	7.09096	7.45457	P32578	643	P32578	SNF1 protein kinase subunit beta-1	SIP1	SSSINMRDSFVRLKASSLDLMAEVKPERLVY
0.221568	-0.133939	-0.146962	S	3			AMP-activated protein kinase substrate motif;HMGCoA Reductase kinase substrate motif;MDC1 BRCT domain binding motif;Phosphorylase kinase substrate motif;PKA kinase substrate motif;PKC kinase substrate motif;Plk1 PBD domain binding motif	0.907	7.23086e-33	99.86	94.384	628.316	-0.28404	644	7.808	7.34264	7.12001	7.46352	P32578	644	P32578	SNF1 protein kinase subunit beta-1	SIP1	SSINMRDSFVRLKASSLDLMAEVKPERLVYS
0.0177795	0.273695	0.203139	S	2			14-3-3 domain binding motif;Calmodulin-dependent protein kinase II substrate motif;Casein kinase I substrate motif;Casein kinase II substrate motif;MAPKAPK1 kinase substrate motif;p70 Ribosomal S6 kinase substrate motif;Phosphorylase kinase substrate motif;PKA kinase substrate motif;PKC kinase substrate motif	1	2.99508e-32	204.82	156.6	722.833	-0.44578	33	8.34972	7.96204	7.8772	7.75383	P32578	33	P32578	SNF1 protein kinase subunit beta-1	SIP1	HGHHFHDAFNKDRQGSITSQLFNNRKSTHKR
0.200504	0.166458	3.60869	S	2			ATM kinase substrate motif;DNA dependent Protein kinase substrate motif	0.999965	8.23112e-09	139.08	139.08	818.35	0.21437	36	7.2266	6.93736	6.59696	6.62742	P32578	36	P32578	SNF1 protein kinase subunit beta-1	SIP1	HFHDAFNKDRQGSITSQLFNNRKSTHKRRAS
-0.142146	-0.222633	-0.616326	S	3			14-3-3 domain binding motif;Calmodulin-dependent protein kinase II substrate motif;Casein kinase I substrate motif;Casein kinase II substrate motif;PAK2 kinase substrate motif;Pim1 kinase substrate sequence;PKA kinase substrate motif;PKC epsilon kinase substrate motif;PKC kinase substrate motif	0.998876	1.65134e-10	84.035	60.938	597.256	0.76428	51	7.34725	6.73065	6.70991	7.06967	P32578	51	P32578	SNF1 protein kinase subunit beta-1	SIP1	SQLFNNRKSTHKRRASHTSEHNGAIPPRMQL
-0.103922	-0.555736	-0.0448806	S	3			G protein-coupled receptor kinase 1 substrate motif	0.981003	1.65134e-10	84.035	57.936	597.584	-4.0915	54	6.63399	5.61628	4.70726	6.58444	P32578	54	P32578	SNF1 protein kinase subunit beta-1	SIP1	FNNRKSTHKRRASHTSEHNGAIPPRMQLLAS
-0.170605	0.203765	0.41511	S	3			Casein kinase I substrate motif;G protein-coupled receptor kinase 1 substrate motif;GSK3 kinase substrate motif;PKA kinase substrate motif;PKC kinase substrate motif	0.87853	1.72563e-13	142.45	81.632	519.579	0.013537	384	7.61077	5.49987	5.42862	7.60451	P32578	384	P32578	SNF1 protein kinase subunit beta-1	SIP1	KAQNKKIRSVSNSRRSSFASLHSLQSRKSIL
-0.0874881	0.390998	0.145091	S	2			14-3-3 domain binding motif;Calmodulin-dependent protein kinase II substrate motif;Casein kinase I substrate motif;Casein kinase II substrate motif;MAPKAPK2 kinase substrate motif;MDC1 BRCT domain binding motif;PAK2 kinase substrate motif;PKA kinase substrate motif;PKC epsilon kinase substrate motif;PKC kinase substrate motif;Plk1 PBD domain binding motif	0.997885	3.56777e-14	142.45	140.22	778.372	-0.53464	385	7.57004	7.39618	6.99908	6.35788	P32578	385	P32578	SNF1 protein kinase subunit beta-1	SIP1	AQNKKIRSVSNSRRSSFASLHSLQSRKSILT
0.245252	-0.250972	-0.256063	S	2			b-Adrenergic Receptor kinase substrate motif;Calmodulin-dependent protein kinase II substrate motif;Chk1 kinase substrate motif;G protein-coupled receptor kinase 1 substrate motif;Phosphorylase kinase substrate motif;PKA kinase substrate motif;PKC kinase substrate motif	0.999988	3.71982e-12	158.3	132.17	548.258	0.45991	220	8.29338	7.79253	7.7166	7.91604	P32578	220	P32578	SNF1 protein kinase subunit beta-1	SIP1	SSVHSASLPALTKTDSIDIPVRQPYSKKPSI
0.0923428	0.11703	0.141171	S	2			14-3-3 domain binding motif;b-Adrenergic Receptor kinase substrate motif;Calmodulin-dependent protein kinase II substrate motif;Calmodulin-dependent protein kinase IV substrate motif;Chk1 kinase substrate motif;PKA kinase substrate motif;PKC kinase substrate motif	0.998931	1.63863e-06	133.25	121.32	697.316	0.13784	350	7.79292	7.25873	7.29627	7.3829	P32582	350	P32582	Cystathionine beta-synthase	CYS4	KKNNLWDDDVLARFDSSKLEASTTKYADVFG
0.276675	0.151339	0.0426443	S	2			Casein kinase II substrate motif;MAPKAPK2 kinase substrate motif;Pyruvate dehydrogenase kinase substrate motif	0.992468	0.00327475	103.88	103.88	764.338	0.40919	428	8.58416	8.23317	7.65857	8.22331	P32582	428	P32582	Cystathionine beta-synthase	CYS4	LVTLSELLRKLSINNSNNDNTIKGKYLDFKK
-0.0131304	-0.405012	-0.630841	S	2			Casein kinase II substrate motif;G protein-coupled receptor kinase 1 substrate motif;GSK3 kinase substrate motif	0.995634	2.57712e-117	259.82	203.79	1153.47	-0.50174	301	8.20058	7.97525	7.55564	7.45169	P32583	301	P32583	Suppressor protein SRP40	SRP40	KEATADESKAEETPASSNESTPSASSSSSAN
0.119954	0.366028	0.109427	S	2			14-3-3 domain binding motif;Calmodulin-dependent protein kinase II substrate motif;Casein kinase II substrate motif;Phosphorylase kinase substrate motif;PKA kinase substrate motif;PKC kinase substrate motif	0.999353	8.59258e-05	117.2	70.26	639.784	-0.49481	394	7.57274	6.92909	7.16504	7.15452	P32583	394	P32583	Suppressor protein SRP40	SRP40	TKNKNKMKRGSYRGGSITLESGSYKFQD___
-0.200283	0.826274	0.0871912	S	2			Casein kinase II substrate motif;Casein kinase II substrate motif;CDK kinase substrate motif_minimal;CDK kinase substrate motif_minimal;CDK kinase substrate motif_minimal_pS;CDK kinase substrate motif_minimal_pS;ERK1,2 kinase substrate motif;ERK1,2 kinase substrate motif;GSK-3, ERK1, ERK2, CDK5 substrate motif;GSK-3, ERK1, ERK2, CDK5 substrate motif;WW domain binding motif;WW domain binding motif	0.99989	1.49741e-59	184.48	174.39	797.384	-0.25247	384	8.33009	7.87097	8.07835	7.29607	P32589;P32590	384;384	P32589;P32590	Heat shock protein homolog SSE1;Heat shock protein homolog SSE2	SSE1;SSE2	DEAIAKGAAFICAIHSPTLRVRPFKFEDIHP;DEAVAKGAAFICAIHSPTLRVRPFKFEDIDP
-0.507091	-0.171287	-0.52311	S	2			Casein kinase I substrate motif;CDK kinase substrate motif_minimal;CDK kinase substrate motif_minimal_pS;ERK1,2 kinase substrate motif;G protein-coupled receptor kinase 1 substrate motif;GSK3 kinase substrate motif;GSK-3, ERK1, ERK2, CDK5 substrate motif;WW domain binding motif	0.997451	4.89586e-22	144.5	112.57	1648.12	-0.43116	210	7.85444	7.63919	7.24102	7.02255	P32591	210	P32591	SWI/SNF complex subunit SWI3	SWI3	DEVEEDDEDDDQPMISPDNSIFGDTKSESKQ
-0.32478	-0.512184	-0.643653	S	3			MAPKAPK2 kinase substrate motif	0.801758	1.3188e-21	137.72	137.72	1099.08	0.21277	214	7.53794	7.13351	6.40899	7.26354	P32591	214	P32591	SWI/SNF complex subunit SWI3	SWI3	EDDEDDDQPMISPDNSIFGDTKSESKQLGNT
0.18916	-0.727929	-0.382871	S	2			ATM kinase substrate motif;b-Adrenergic Receptor kinase substrate motif;Casein kinase I substrate motif;Casein kinase II substrate motif;DNA dependent Protein kinase substrate motif;G protein-coupled receptor kinase 1 substrate motif;PKA kinase substrate motif;PKC kinase substrate motif	0.999945	1.72041e-12	122.08	99.747	779.817	0.22976	88	7.01937	6.33602	6.58139	6.65071	P32591	88	P32591	SWI/SNF complex subunit SWI3	SWI3	VTAKQQPTMQANKLDSQETPSTEESRAQNVF
-0.398494	0.103531	-0.701131	S	3				0.978127	2.44044e-22	140.74	33.707	795.965	-0.75583	230	8.06028	7.64498	7.5476	7.54965	P32591	230	P32591	SWI/SNF complex subunit SWI3	SWI3	IFGDTKSESKQLGNTSSVANTPSEIPDAHKA
-0.470169	0.507211	-0.730225	S	3			G protein-coupled receptor kinase 1 substrate motif;MDC1 BRCT domain binding motif;Plk1 PBD domain binding motif	0.992774	5.39035e-36	191.65	33.707	795.965	-0.75583	231	7.72084	7.58214	6.84529	6.8676	P32591	231	P32591	SWI/SNF complex subunit SWI3	SWI3	FGDTKSESKQLGNTSSVANTPSEIPDAHKAE
-0.557497	-0.352455	-0.966038	S	2			DNA dependent Protein kinase substrate motif;G protein-coupled receptor kinase 1 substrate motif	0.999334	9.35766e-27	179.33	179.33	1104.96	0.25863	237	7.67834	7.26297	7.01026	7.28147	P32591	237	P32591	SWI/SNF complex subunit SWI3	SWI3	ESKQLGNTSSVANTPSEIPDAHKAEQEDIIE
0.406972	0.207018	0.240131	S	2			Calmodulin-dependent protein kinase II substrate motif;Chk1 kinase substrate motif;PKA kinase substrate motif;PKC kinase substrate motif	0.815374	1.75518e-16	198.85	198.85	694.334	-0.058693	51	7.53281	7.06703	6.79455	7.20962	P32597	51	P32597	Nuclear protein STH1/NPS1	STH1	LGSEEQPEITIPKPRSSAQLEQLLYRYRAIQ
0.631523	0.207018	0.240131	S	2			MDC1 BRCT domain binding motif;PKA kinase substrate motif;PKC kinase substrate motif;Plk1 PBD domain binding motif	0.837193	3.61575e-22	205.27	205.27	694.334	-0.86999	52	7.52421	7.04143	6.79455	7.20962	P32597	52	P32597	Nuclear protein STH1/NPS1	STH1	GSEEQPEITIPKPRSSAQLEQLLYRYRAIQN
0.387583	0.115832	0.170438	S	2			Casein kinase II substrate motif;PAK2 kinase substrate motif;PKA kinase substrate motif;PKC kinase substrate motif	0.875208	7.48193e-24	181.87	49.66	962.375	0.087647	163	7.27628	6.7405	7.02918	6.43064	P32607	163	P32607	Retrograde regulation protein 1	RTG1	AATNDDSVRPPAKRLSSFEYGGYGEYGNGS_
0.437228	-0.510622	-0.52951	S	2			G protein-coupled receptor kinase 1 substrate motif	0.5	2.33153e-104	259.14	259.14	894.369	0.18801	2	7.5983	7.29453	6.72846	7.16435	P32607	2	P32607	Retrograde regulation protein 1	RTG1	______________MSSIPAGTDPGSCGANF
0.411643	-0.61896	-0.52901	S	2			MDC1 BRCT domain binding motif;Plk1 PBD domain binding motif	0.903631	2.33153e-104	259.14	138.73	894.369	0.15016	3	7.80456	7.46813	7.06659	7.35643	P32607	3	P32607	Retrograde regulation protein 1	RTG1	_____________MSSIPAGTDPGSCGANFK
-0.992403	-0.5256	-0.611844	S	2			Casein kinase I substrate motif	0.999921	5.00231e-25	186.45	186.45	894.369	-0.087789	12	7.04481	6.7599	6.53047	6.28825	P32607	12	P32607	Retrograde regulation protein 1	RTG1	____MSSIPAGTDPGSCGANFKNDRKRRDKI
0.183963	0.335255	0.444137	S	2			Casein kinase II substrate motif;G protein-coupled receptor kinase 1 substrate motif;Pyruvate dehydrogenase kinase substrate motif	0.753838	5.62247e-85	248.25	200.69	874.367	-0.14519	5	7.2616	6.7463	6.28026	7.03266	P32608	5	P32608	Retrograde regulation protein 2	RTG2	___________MSTLSDSDTETEVVSRNLCG
0.253384	0.249506	0.648834	S	2			b-Adrenergic Receptor kinase substrate motif;Casein kinase II substrate motif;G protein-coupled receptor kinase 1 substrate motif	0.999556	2.00595e-71	239.86	235.95	874.367	-0.37504	7	7.47305	7.19651	6.53377	7.02449	P32608	7	P32608	Retrograde regulation protein 2	RTG2	_________MSTLSDSDTETEVVSRNLCGIV
0.0643311	-0.0211161	-0.335736	S	2			Casein kinase I substrate motif;CDK kinase substrate motif_minimal;CDK kinase substrate motif_minimal_pS;ERK1,2 kinase substrate motif;G protein-coupled receptor kinase 1 substrate motif;Growth associated histone HI kinase substrate motif;GSK3 kinase substrate motif;GSK-3, ERK1, ERK2, CDK5 substrate motif;PKA kinase substrate motif;PKC kinase substrate motif;WW domain binding motif	1	8.19449e-25	175.59	133.95	876.44	0.23031	802	7.99123	7.63008	7.42441	7.45883	P32618	802	P32618	Uncharacterized protein YEL043W		SPRISSDFNLLVPNLSPRLSNDVPIVPGNNT
-0.335863	-0.322686	-0.796135	S	3			Casein kinase II substrate motif;CDK kinase substrate motif_minimal;CDK kinase substrate motif_minimal_pS;ERK1,2 kinase substrate motif;GSK-3, ERK1, ERK2, CDK5 substrate motif;WW domain binding motif	0.858472	2.62367e-28	174.26	174.26	866.008	-0.26572	930	7.38698	6.7796	6.92319	6.99903	P32618	930	P32618	Uncharacterized protein YEL043W		ANADTDIQDSSTPSTSPSGRRMSKLLSKSGM
0.251689	0.121281	0.172103	S	2			14-3-3 domain binding motif;Calmodulin-dependent protein kinase I substrate motif;Calmodulin-dependent protein kinase II alpha substrate motif;Calmodulin-dependent protein kinase II substrate motif;Calmodulin-dependent protein kinase IV substrate motif;Chk1 kinase substrate motif;MAPKAPK2 kinase substrate motif;Phosphorylase kinase substrate motif;PKA kinase substrate motif;PKC kinase substrate m…	0.994276	3.92891e-08	137.21	112.02	678.314	0.56929	524	7.74812	7.25876	6.86802	7.48382	P32618	524	P32618	Uncharacterized protein YEL043W		GSIQLPLSNNMSRTGSIDLISNNNKSINNSN
-0.753701	-0.31991	-0.757379	S	3			Casein kinase I substrate motif;CDK kinase substrate motif_minimal;CDK kinase substrate motif_minimal_pS;DNA dependent Protein kinase substrate motif;ERK1,2 kinase substrate motif;G protein-coupled receptor kinase 1 substrate motif;Growth associated histone HI kinase substrate motif;GSK3 kinase substrate motif;GSK-3, ERK1, ERK2, CDK5 substrate motif;PKA kinase substrate motif;PKC kinase substrate…	0.9985	0.000151011	100.11	100.11	494.589	0.30387	885	7.3962	7.08418	6.29938	7.03218	P32618	885	P32618	Uncharacterized protein YEL043W		HLDVPVGPKVPAKEPSPKPSHKRNQSNSSIS
0.153157	-1.77004	-0.965672	S	3			ATM kinase substrate motif;DNA dependent Protein kinase substrate motif	0.995171	2.19655e-12	95.19	95.19	1233.19	0.37956	121	7.26477	6.97231	6.63037	6.67633	P32628	121	P32628	UV excision repair protein RAD23	RAD23	STDASAAPAATAPEGSQPQEEQTATTERTES
0.181166	0.257976	-0.501136	S	2			14-3-3 domain binding motif;b-Adrenergic Receptor kinase substrate motif;Calmodulin-dependent protein kinase II substrate motif;Casein kinase I substrate motif;Casein kinase II substrate motif;G protein-coupled receptor kinase 1 substrate motif;PKA kinase substrate motif;PKC kinase substrate motif	0.993156	3.05302e-21	133.78	133.78	809.361	0.30475	136	7.30337	6.28785	6.88605	7.02015	P32628	136	P32628	UV excision repair protein RAD23	RAD23	SQPQEEQTATTERTESASTPGFVVGTERNET
-0.217222	-0.363252	-0.148929	S	2			Casein kinase I substrate motif;CDK kinase substrate motif_minimal;CDK kinase substrate motif_minimal_pS;ERK1,2 kinase substrate motif;G protein-coupled receptor kinase 1 substrate motif;GSK3 kinase substrate motif;GSK-3, ERK1, ERK2, CDK5 substrate motif;WW domain binding motif	1	0.00164407	112.42	112.42	590.233	-0.18164	877	6.83111	6.33642	5.78995	6.60117	P32634	877	P32634	Negative regulator of sporulation PMD1	PMD1	KAFSRRKSSALRFIASPNQSRQTSFASTAST
-0.217222	-0.363252	-0.148929	S	2			Casein kinase I substrate motif;Casein kinase II substrate motif;G protein-coupled receptor kinase 1 substrate motif;GSK3 kinase substrate motif;MAPKAPK2 kinase substrate motif	1	0.00164407	112.42	112.42	590.233	-0.18164	881	6.83111	6.33642	5.78995	6.60117	P32634	881	P32634	Negative regulator of sporulation PMD1	PMD1	RRKSSALRFIASPNQSRQTSFASTASTASVV
-0.32283	-0.206645	-0.471449	S	2			Casein kinase I substrate motif;Casein kinase II substrate motif;CDK kinase substrate motif_minimal;CDK kinase substrate motif_minimal_pS;ERK1,2 kinase substrate motif;G protein-coupled receptor kinase 1 substrate motif;Growth associated histone HI kinase substrate motif;GSK3 kinase substrate motif;GSK-3, ERK1, ERK2, CDK5 substrate motif;MAPKAPK2 kinase substrate motif;PKA kinase substrate motif;…	0.999979	4.22962e-08	143.25	143.25	699.824	-0.19805	1664	7.95146	7.64927	7.19193	7.46651	P32634	1664	P32634	Negative regulator of sporulation PMD1	PMD1	RKSSIKFSQAPSTQISPRTSVTDFTASQQRR
-0.108192	-0.0382582	-0.0177529	S	3			14-3-3 domain binding motif;Calmodulin-dependent protein kinase II substrate motif;PAK2 kinase substrate motif;PKA kinase substrate motif;PKC epsilon kinase substrate motif;PKC kinase substrate motif	1	9.18166e-23	176.25	176.25	521.94	0.21897	838	7.86423	7.54334	6.48413	7.54609	P32634	838	P32634	Negative regulator of sporulation PMD1	PMD1	TNSSVDDGFSSIRRASHPLQSYIIAKSSPSS
0.280481	-0.0853743	0.421587	S	2			b-Adrenergic Receptor kinase substrate motif;Casein kinase I substrate motif;Casein kinase II substrate motif;Pyruvate dehydrogenase kinase substrate motif	1	4.84345e-70	233.79	197.67	843.331	0.27079	403	7.49087	7.00078	5.81999	7.3072	P32639	403	P32639	Pre-mRNA-splicing helicase BRR2	BRR2	QYKFRETTHSKRELDSGDDQPQSSEAKRTKF
0.450802	0.182692	0.288654	S	3			b-Adrenergic Receptor kinase substrate motif;BARD1 BRCT domain binding motif;Casein kinase II substrate motif	1	2.99802e-52	205.13	202.17	878.668	0.28855	36	8.39312	7.93342	7.3782	8.13849	P32657	36	P32657	Chromo domain-containing protein 1	CHD1	RSHRAAAHQQNYFNDSDDEDDEDNIKQSRRK
0.468323	0.176067	0.457227	S	2			b-Adrenergic Receptor kinase substrate motif;Casein kinase I substrate motif;Casein kinase II substrate motif;PKA kinase substrate motif	1	3.52295e-11	162.48	146.79	764.734	0.50888	1372	7.65229	7.20488	6.22879	7.4343	P32657	1372	P32657	Chromo domain-containing protein 1	CHD1	SSNPSSGSAHEKEYDSMDEEDCRHTMSAIRT
0.0772429	-0.245694	0.206018	S	4			G protein-coupled receptor kinase 1 substrate motif;PKA kinase substrate motif;PKC kinase substrate motif	0.982836	1.37858e-81	231.68	35.198	646.525	-2.542	1552	8.38493	8.05675	7.29783	8.03663	P32660	1552	P32660	Phospholipid-transporting ATPase DNF1	DNF1	TNQLDNRYSVERARTSLDLPGVTNAASLIGT
0.458487	0.162726	0.5065	S	3			G protein-coupled receptor kinase 1 substrate motif	0.956933	4.80614e-05	91.276	78.043	834.386	-0.52913	1563	6.95498	6.59086	5.65827	6.66855	P32660	1563	P32660	Phospholipid-transporting ATPase DNF1	DNF1	RARTSLDLPGVTNAASLIGTQQNN_______
-0.550106	0.54498	0.0666747	S	2			CDK kinase substrate motif_minimal;CDK kinase substrate motif_minimal_pS;ERK1,2 kinase substrate motif;GSK-3, ERK1, ERK2, CDK5 substrate motif;WW domain binding motif	1	1.04369e-171	300.56	249.99	1151.53	-0.17022	1506	8.39686	8.1173	7.25474	8.00169	P32660	1506	P32660	Phospholipid-transporting ATPase DNF1	DNF1	ETWMTSPKETQDLLQSPQFQQAQTFGRGPST
-0.00927745	-0.38628	-0.146324	S	3			Casein kinase II substrate motif;Pyruvate dehydrogenase kinase substrate motif	1	6.4733e-19	173.28	173.28	583.261	-0.46228	53	8.04068	7.70013	6.90865	7.71252	P32660	53	P32660	Phospholipid-transporting ATPase DNF1	DNF1	FDDGATSNKYSRPQVSFNDETPKNKREDAEE
-0.000606022	-0.217709	-0.0943872	S	3			b-Adrenergic Receptor kinase substrate motif;Casein kinase I substrate motif;Casein kinase II substrate motif;G protein-coupled receptor kinase 1 substrate motif	1	8.6453e-74	241.79	33.833	924.366	0.55951	124	8.96502	8.63859	8.15198	8.53859	P32769	124	P32769	Elongation factor 1 alpha-like protein	HBS1	QRPNDRLPDWLDEEESEGERNGEEANDEKTV
-0.653174	-0.213571	-0.597496	S	2			Casein kinase I substrate motif;G protein-coupled receptor kinase 1 substrate motif;GSK3 kinase substrate motif	0.999991	7.04257e-06	124.42	124.42	645.324	0.94117	455	7.62708	7.39709	6.3814	7.1765	P32770	455	P32770	Asparagine-rich protein	NRP1	ALTYNRAHFPAITPLSRQNSLNMAPSNSGSP
-0.0117479	-0.706441	0.0492126	S	2			14-3-3 domain binding motif;ATM kinase substrate motif;Calmodulin-dependent protein kinase II substrate motif;DNA dependent Protein kinase substrate motif;G protein-coupled receptor kinase 1 substrate motif;GSK3 kinase substrate motif;PKA kinase substrate motif;PKC kinase substrate motif	0.999998	7.31858e-44	209.71	132.65	937.886	0.4595	95	7.10894	6.61867	6.38364	6.79772	P32774	95	P32774	Transcription initiation factor IIA subunit 2	TOA2	VKNCQVTVEDSHRDASQNGSGDSQSVISVDK
0.501821	-0.647219	-0.103178	S	2			ATM kinase substrate motif;b-Adrenergic Receptor kinase substrate motif;Casein kinase II substrate motif;DNA dependent Protein kinase substrate motif	0.974786	5.33909e-24	184.38	125.77	937.886	-0.093958	102	6.7972	6.56707	6.07907	6.13956	P32774	102	P32774	Transcription initiation factor IIA subunit 2	TOA2	VEDSHRDASQNGSGDSQSVISVDKLRIVACN
-0.221119	-0.473711	-0.663511	S	2			Casein kinase II substrate motif;G protein-coupled receptor kinase 1 substrate motif;PKA kinase substrate motif	0.818526	2.98724e-07	121.32	37.613	589.776	0.009876	817	7.39035	6.45664	6.29148	7.29552	P32790	817	P32790	Actin cytoskeleton-regulatory complex protein SLA1	SLA1	DLLDLQPLEPKKAAASTPEPNLKDLEPVKTG
0.201759	-0.191804	-0.060277	S	3			Casein kinase I substrate motif;Casein kinase II substrate motif;Cdc2 kinase substrate motif;CDK kinase substrate motif;CDK kinase substrate motif_minimal;CDK kinase substrate motif_minimal_pS;CDK1,2,4,6 kinase substrate motif;ERK1,2 kinase substrate motif;G protein-coupled receptor kinase 1 substrate motif;Growth associated histone HI kinase substrate motif;GSK3 kinase substrate motif;GSK-3, ERK…	0.977791	0.00418011	82.749	82.749	382.189	0.11092	437	6.41135	5.91777	5.94657	5.93787	P32790	437	P32790	Actin cytoskeleton-regulatory complex protein SLA1	SLA1	TASGIIKSIKKNFTKSPSRSRSRSRSKSNAN
0.216238	-0.563305	-0.499239	S	2			Casein kinase II substrate motif;Pyruvate dehydrogenase kinase substrate motif	0.998586	2.17953e-106	254.34	253.13	1122.51	-0.23756	799	8.2935	7.67383	7.18991	8.12672	P32790	799	P32790	Actin cytoskeleton-regulatory complex protein SLA1	SLA1	KSESNLLSKKSEFTGSMQDLLDLQPLEPKKA
-0.0985365	0.00388999	-0.199255	S	3			Casein kinase I substrate motif;Casein kinase II substrate motif	0.994109	7.32477e-34	198.95	144.29	671.982	-0.70954	990	8.18153	7.50868	7.26888	8.00454	P32790	990	P32790	Actin cytoskeleton-regulatory complex protein SLA1	SLA1	TGSILPVQKTANGLISANTGVSMPTVQRTGG
0.0311129	-0.0810643	-0.274861	S	3			Casein kinase I substrate motif;Casein kinase II substrate motif	0.999628	4.80039e-125	271.11	66.644	693.634	-0.29444	996	8.5515	8.18653	7.81037	8.13915	P32790	996	P32790	Actin cytoskeleton-regulatory complex protein SLA1	SLA1	VQKTANGLISANTGVSMPTVQRTGGTMIPQT
-0.0202819	-0.29596	-0.270417	S	3			ATM kinase substrate motif;Casein kinase I substrate motif;Casein kinase II substrate motif;DNA dependent Protein kinase substrate motif	0.920098	0.000337669	77.439	77.439	946.45	-0.18925	901	8.58356	8.17108	7.307	8.33197	P32790	901	P32790	Actin cytoskeleton-regulatory complex protein SLA1	SLA1	RTGGFVVPQTTFGMQSQVTGGILPVQKTGNG
-0.32054	-0.349713	-0.463589	S	3			14-3-3 domain binding motif;Akt kinase substrate motif;Calmodulin-dependent protein kinase II substrate motif;MAPKAPK1 kinase substrate motif;p70 Ribosomal S6 kinase substrate motif;Phosphorylase kinase substrate motif;PKA kinase substrate motif;PKC kinase substrate motif	0.999978	1.29564e-28	123.44	111.84	849.364	0.43093	374	8.9785	8.63379	7.59152	8.68334	P32793	374	P32793	Protein YSC84	YSC84	NTRGNRRGYGRERGYSLGHGPTHPSNMSNVD
-0.25484	0.276199	0.320311	S	2			b-Adrenergic Receptor kinase substrate motif;BARD1 BRCT domain binding motif;Casein kinase I substrate motif;Casein kinase II substrate motif;G protein-coupled receptor kinase 1 substrate motif	1	2.20861e-143	283.49	283.49	991.834	-0.31601	301	8.43514	7.8845	7.66505	8.17455	P32793	301	P32793	Protein YSC84	YSC84	DDDGYGRGRGYGDFDSEDEDYDYGRSPNRNS
0.215368	0.00273846	-0.158623	S	2			Cdc2 kinase substrate motif;CDK kinase substrate motif;CDK kinase substrate motif_minimal;CDK kinase substrate motif_minimal_pS;CDK1,2,4,6 kinase substrate motif;ERK1,2 kinase substrate motif;Growth associated histone HI kinase substrate motif;GSK-3, ERK1, ERK2, CDK5 substrate motif;WW domain binding motif	0.999999	1.01576e-13	120.77	104.26	1258.93	1.0445	311	7.78566	7.31829	6.85751	7.51895	P32793	311	P32793	Protein YSC84	YSC84	YGDFDSEDEDYDYGRSPNRNSSRNRGPQIDR
-1.63004	-0.131108	-0.12433	S	2			14-3-3 domain binding motif;Calmodulin-dependent protein kinase II substrate motif;Casein kinase I substrate motif;CDK kinase substrate motif_minimal;CDK kinase substrate motif_minimal_pS;ERK1,2 kinase substrate motif;G protein-coupled receptor kinase 1 substrate motif;GSK-3, ERK1, ERK2, CDK5 substrate motif;PKA kinase substrate motif;PKC kinase substrate motif;WW domain binding motif	0.981952	7.66311e-33	192.18	192.18	911.884	0.10256	560	7.92352	7.38532	6.52497	7.74988	P32829	560	P32829	Double-strand break repair protein MRE11	MRE11	GLDSFRSSNREVRTGSPDITQSHVDNESRIT
0.545277	0.0560286	0.235727	S	2			Casein kinase II substrate motif;PKA kinase substrate motif;PKC kinase substrate motif;Pyruvate dehydrogenase kinase substrate motif	0.999997	4.37824e-17	167.61	133.48	710.322	1.0314	524	8.07584	6.84349	7.29458	7.96567	P32831	524	P32831	Negative growth regulatory protein NGR1	NGR1	YYNYNNYDYHRNKNGSHSDLVNLQRSNVPYM
0.00891703	-0.0443747	-0.195418	S	3			BARD1 BRCT domain binding motif;Casein kinase I substrate motif;Casein kinase II substrate motif	1	2.00219e-208	307.85	54.008	881.687	3.3693	62	8.72649	8.31397	7.9991	8.35578	P32832	62	P32832	Chromatin structure-remodeling complex subunit RSC7	NPL6	YREEEANEGVNEEEISDEEEQINKSGRNKRR
0.356595	0.293488	0.290896	S	3			Casein kinase I substrate motif;G protein-coupled receptor kinase 1 substrate motif	1	5.41752e-67	186.77	145.48	646.609	-0.11306	86	8.31226	7.72287	7.646	8.03403	P32832	86	P32832	Chromatin structure-remodeling complex subunit RSC7	NPL6	SGRNKRRHVDEEEDLSEDKGVTRSRNRSKFK
0.266397	0.209266	0.257614	S	2			Casein kinase II substrate motif	1	3.93506e-145	291.67	132.74	888.324	-0.5181	2	9.12675	8.61615	8.5691	8.74424	P32832	2	P32832	Chromatin structure-remodeling complex subunit RSC7	NPL6	______________MSDSEGGLASEVEHEKR
0.213503	0.221815	-0.196277	S	2			b-Adrenergic Receptor kinase substrate motif;G protein-coupled receptor kinase 1 substrate motif	1	1.69932e-68	189.81	132.74	888.324	-0.5181	4	8.45874	7.74226	8.09694	8.03068	P32832	4	P32832	Chromatin structure-remodeling complex subunit RSC7	NPL6	____________MSDSEGGLASEVEHEKRSR
0.274172	0.317304	0.100843	S	2			Casein kinase II substrate motif;G protein-coupled receptor kinase 1 substrate motif	1	4.84258e-44	206.11	206.11	888.324	0.59349	10	7.83307	7.46814	7.17289	7.3768	P32832	10	P32832	Chromatin structure-remodeling complex subunit RSC7	NPL6	______MSDSEGGLASEVEHEKRSRSTSNRP
-0.180904	-0.253034	-0.50664	S	2			G protein-coupled receptor kinase 1 substrate motif	1	0.000458667	97.904	49.537	746.294	4.9563	2	7.81232	7.58473	7.06547	7.17176	P32835	2	P32835	GTP-binding nuclear protein GSP1/CNR1	GSP1	______________MSAPAANGEVPTFKLVL
0.573084	0.222063	0.617675	S	3			14-3-3 domain binding motif;Akt kinase substrate motif;Calmodulin-dependent protein kinase II substrate motif;Casein kinase I substrate motif;Casein kinase II substrate motif;MAPKAPK1 kinase substrate motif;p70 Ribosomal S6 kinase substrate motif;Phosphorylase kinase substrate motif;PKA kinase substrate motif;PKC kinase substrate motif;ZIP kinase substrate motif	0.999962	6.88236e-28	152.16	152.16	1051.48	-0.023425	16	8.05262	7.64815	6.73506	7.79915	P32855	16	P32855	Exocyst complex component SEC8	SEC8	MDYLKPAQKGRRRGLSINSLSETQQSAMNSS
0.334568	0.454176	0.57415	S	2			PKA kinase substrate motif;PKC kinase substrate motif	0.997465	8.11229e-230	331.46	302.49	1141.48	-1.0207	11	9.14523	8.56648	8.31486	8.9149	P32861	11	P32861	UTP--glucose-1-phosphate uridylyltransferase	UGP1	_____MSTKKHTKTHSTYAFESNTNSVAASQ
0.460481	0.235237	0.345056	S	3			PKA kinase substrate motif;PKC kinase substrate motif	0.996256	6.47104e-13	131.62	110.75	979.784	-0.39113	464	8.38258	8.10212	7.33734	7.96873	P32864	464	P32864	Rab proteins geranylgeranyltransferase component A	MRS6	EEIVQLTGNGHTIVNSVKLGQSFKEYVPRER
0.0366088	-0.0122571	-0.130839	S	3			Casein kinase II substrate motif;Cdc2 kinase substrate motif;CDK kinase substrate motif;CDK kinase substrate motif_minimal;CDK kinase substrate motif_minimal_pS;CDK1,2,4,6 kinase substrate motif;ERK1,2 kinase substrate motif;GSK-3, ERK1, ERK2, CDK5 substrate motif;WW domain binding motif	1	8.69019e-07	68.82	30.004	573.908	-0.018391	3	8.53738	8.24214	7.41587	8.15821	P32864	3	P32864	Rab proteins geranylgeranyltransferase component A	MRS6	_____________MLSPERRPSMAERRPSFF
0.0366088	-0.0122571	-0.130839	S	3			14-3-3 domain binding motif;Aurora-A kinase substrate motif;Calmodulin-dependent protein kinase II substrate motif;Casein kinase II substrate motif;DNA dependent Protein kinase substrate motif;PAK2 kinase substrate motif;PKA kinase substrate motif;PKC epsilon kinase substrate motif;PKC kinase substrate motif	1	8.69019e-07	68.82	30.004	573.908	-0.018391	9	8.53738	8.24214	7.41587	8.15821	P32864	9	P32864	Rab proteins geranylgeranyltransferase component A	MRS6	_______MLSPERRPSMAERRPSFFSFTQNP
-0.288558	0.444773	-0.0995563	S	2			Casein kinase I substrate motif;Casein kinase II substrate motif;CDK kinase substrate motif_minimal;CDK kinase substrate motif_minimal_pS;ERK1,2 kinase substrate motif;GSK-3, ERK1, ERK2, CDK5 substrate motif;WW domain binding motif	1	0.00150831	127.87	96.866	519.209	0.069309	324	7.80509	7.50184	7.19421	7.21601	P32873	324	P32873	GTPase-activating protein BEM3	BEM3	SLLEVKEGENKALGFSPASKEKLDDFTQLLD
0.334797	-0.527346	0.663755	S	3			Casein kinase I substrate motif;CDK kinase substrate motif_minimal;CDK kinase substrate motif_minimal_pS;ERK1,2 kinase substrate motif;G protein-coupled receptor kinase 1 substrate motif;GSK3 kinase substrate motif;GSK-3, ERK1, ERK2, CDK5 substrate motif;WW domain binding motif	0.995076	2.6471e-36	113.42	79.36	726.987	-0.6129	206	8.29642	7.73165	7.28228	8.09628	P32873	206	P32873	GTPase-activating protein BEM3	BEM3	RSVSSPTKIHSEQLASPAASVTYTTSRITIK
-0.0559962	0.0966667	0.185486	S	3			Casein kinase II substrate motif;G protein-coupled receptor kinase 1 substrate motif;MAPKAPK2 kinase substrate motif	0.998752	4.28688e-13	80.813	80.813	753.643	0.87004	210	7.84058	6.49195	6.484	7.80019	P32873	210	P32873	GTPase-activating protein BEM3	BEM3	SPTKIHSEQLASPAASVTYTTSRITIKSPNK
-0.300662	0.033652	0.228357	S	3			Cdc2 kinase substrate motif;CDK kinase substrate motif;CDK kinase substrate motif_minimal;CDK kinase substrate motif_minimal_pS;CDK1,2,4,6 kinase substrate motif;ERK1,2 kinase substrate motif;Growth associated histone HI kinase substrate motif;GSK-3, ERK1, ERK2, CDK5 substrate motif;WW domain binding motif	0.999873	0.000579393	98.942	98.942	418.227	-0.090978	222	6.88343	6.48565	6.09597	6.52362	P32873	222	P32873	GTPase-activating protein BEM3	BEM3	PAASVTYTTSRITIKSPNKGSKSPLQERLRS
-0.043631	0.12075	0.140909	S	3			Cdc2 kinase substrate motif;CDK kinase substrate motif;CDK kinase substrate motif_minimal;CDK kinase substrate motif_minimal_pS;CDK1,2,4,6 kinase substrate motif;ERK1,2 kinase substrate motif;G protein-coupled receptor kinase 1 substrate motif;GSK-3, ERK1, ERK2, CDK5 substrate motif;WW domain binding motif	1	2.17979e-08	118.13	118.13	552.276	-0.066214	254	8.31292	8.04587	7.1213	7.9095	P32873	254	P32873	GTPase-activating protein BEM3	BEM3	QNPNRMTAVINNHLHSPLKASTSNNLDELTE
-0.45914	0.424922	0.397912	S	3			CDK kinase substrate motif_minimal;CDK kinase substrate motif_minimal_pS;ERK1,2 kinase substrate motif;GSK-3, ERK1, ERK2, CDK5 substrate motif;MAPKAPK2 kinase substrate motif;WW domain binding motif	0.96551	0.00339366	84.166	84.166	646.643	0.29067	396	7.68553	7.4445	7.11244	6.88603	P32873	396	P32873	GTPase-activating protein BEM3	BEM3	SGNIKNSTPLSSHLASPVILNKKDDNFGAQS
0.622556	-0.232396	0	S	3			Casein kinase I substrate motif;Casein kinase II substrate motif;MDC1 BRCT domain binding motif;Plk1 PBD domain binding motif	0.956677	9.74207e-08	145.81	101.3	416.875	-0.039948	488	6.73098	6.15737	6.08217	6.43732	P32873	488	P32873	GTPase-activating protein BEM3	BEM3	TPQGSLKTLRRPHASSVSTVKSVAQSLKSDI
0.291839	0.146916	0.273695	S	3			b-Adrenergic Receptor kinase substrate motif;Casein kinase I substrate motif;Casein kinase II substrate motif;G protein-coupled receptor kinase 1 substrate motif	1	4.54068e-125	292.44	57.989	654.244	0.15501	208	7.65396	7.15351	7.03703	7.29992	P32892	208	P32892	ATP-dependent RNA helicase DRS1	DRS1	LEKGGKDDEIDEEDDSEEAKADFYAPETEGD
-0.0265136	0.588517	0.218471	S	2			14-3-3 domain binding motif;AMP-activated protein kinase substrate motif;Calmodulin-dependent protein kinase I substrate motif;Calmodulin-dependent protein kinase II alpha substrate motif;Calmodulin-dependent protein kinase II substrate motif;Calmodulin-dependent protein kinase IV substrate motif;Chk1 kinase substrate motif;Phosphorylase kinase substrate motif;PKA kinase substrate motif;PKC kinas…	0.999997	0.000201422	110.38	95.067	748.354	-0.57675	369	7.74753	7.18913	7.29935	7.31249	P32900	369	P32900	Protein SKG6	SKG6	SLLSPNEEEDIKRMKSIYQVYLDRAKTMKKE
-0.512329	0.0632269	0.0858326	S	3			G protein-coupled receptor kinase 1 substrate motif;PKA kinase substrate motif;PKC kinase substrate motif	0.990448	6.42916e-14	64.289	64.289	882.087	-0.54578	639	8.07405	6.87794	7.90175	7.49541	P32900	639	P32900	Protein SKG6	SKG6	FNENGAVPSPYQLRQSVVMTNPSDLTAKPSY
0.0399806	0.249263	-0.361231	S	3			CDK kinase substrate motif_minimal;CDK kinase substrate motif_minimal_pS;ERK1,2 kinase substrate motif;GSK-3, ERK1, ERK2, CDK5 substrate motif;WW domain binding motif	0.999907	6.57909e-21	126.12	100.38	509.895	-0.16168	251	9.13777	8.87891	8.49835	8.47943	P32900	251	P32900	Protein SKG6	SKG6	ASSRFQESESFRSHGSPIHNNQLSRGSATEG
-0.219673	-0.399312	-0.555079	S	3			Casein kinase II substrate motif	0.5	4.85929e-11	107.58	107.58	1103.88	0.089352	715	8.04536	7.1564	7.14851	7.91696	P32900	715	P32900	Protein SKG6	SKG6	TDVVQPPSVGGILPHSGSQDDLRKQLGSSHN
-0.209945	-0.215596	-0.635338	S	3			ATM kinase substrate motif;Casein kinase II substrate motif;DNA dependent Protein kinase substrate motif;Pyruvate dehydrogenase kinase substrate motif	0.943821	2.92061e-71	107.58	92.387	1103.88	0.48151	717	8.25327	7.3381	7.55011	8.086	P32900	717	P32900	Protein SKG6	SKG6	VVQPPSVGGILPHSGSQDDLRKQLGSSHNYT
0.158725	0.283329	0.216486	S	3			Casein kinase II substrate motif;CDK kinase substrate motif_minimal;CDK kinase substrate motif_minimal_pS;ERK1,2 kinase substrate motif;GSK-3, ERK1, ERK2, CDK5 substrate motif;WW domain binding motif	0.911027	1.09985e-06	113.29	113.29	965.063	0.48144	52	8.07037	6.95976	7.95343	7.27047	P32901	52	P32901	Peptide transporter PTR2	PTR2	YVSDDVANSTERYNLSPSPEDEDFEGPTEEE
-0.0307372	0.0194884	-0.402169	S	2			Casein kinase I substrate motif;Casein kinase II substrate motif;CDK kinase substrate motif_minimal;CDK kinase substrate motif_minimal_pS;ERK1,2 kinase substrate motif;GSK-3, ERK1, ERK2, CDK5 substrate motif;WW domain binding motif	0.999183	3.10678e-34	189.59	184.22	742.381	0.14734	602	8.186	7.84058	7.35143	7.79045	P32909	602	P32909	Protein SMY2	SMY2	TTVTSKGKAPIGTVVSPYSKTNTSLNSSLTA
-0.13416	-0.430004	-0.763611	S	4			b-Adrenergic Receptor kinase substrate motif;Casein kinase I substrate motif;Casein kinase II substrate motif;G protein-coupled receptor kinase 1 substrate motif	0.995037	2.76299e-08	60.218	39.036	696.05	-0.40047	125	7.9513	7.51186	7.33518	7.54727	P32909	125	P32909	Protein SMY2	SMY2	SGVMSSSFWHGDHPESRVSTPVQQHPLLQRN
-0.646406	-0.31642	-0.291521	S	3			b-Adrenergic Receptor kinase substrate motif;PKA kinase substrate motif;PKC kinase substrate motif	0.897906	8.94686e-18	173.03	150.37	738.007	-0.84121	544	8.44954	7.90699	7.84048	8.11912	P32909	544	P32909	Protein SMY2	SMY2	DIKSQFQKSPKGMKESSPLKELEDPNFIEEQ
-0.597474	-0.0219362	0.00733906	S	3			Cdc2 kinase substrate motif;CDK kinase substrate motif;CDK kinase substrate motif_minimal;CDK kinase substrate motif_minimal_pS;CDK1,2,4,6 kinase substrate motif;ERK1,2 kinase substrate motif;Growth associated histone HI kinase substrate motif;GSK-3, ERK1, ERK2, CDK5 substrate motif;MDC1 BRCT domain binding motif;PKA kinase substrate motif;PKC kinase substrate motif;Plk1 PBD domain binding motif;…	0.857811	1.98459e-06	130.29	122.08	738.007	0.12015	545	8.30805	7.98483	7.62851	7.80739	P32909	545	P32909	Protein SMY2	SMY2	IKSQFQKSPKGMKESSPLKELEDPNFIEEQK
0.108625	0.309525	0.295958	S	2			14-3-3 domain binding motif;Calmodulin-dependent protein kinase II alpha substrate motif;Calmodulin-dependent protein kinase II substrate motif;Calmodulin-dependent protein kinase IV substrate motif;Casein kinase I substrate motif;Casein kinase II substrate motif;Chk1 kinase substrate motif;G protein-coupled receptor kinase 1 substrate motif;GSK3 kinase substrate motif;MAPKAPK2 kinase substrate m…	0.988413	4.81443e-28	182.33	148.41	685.34	-0.083897	84	8.10254	7.54154	7.65074	7.67295	P32909	84	P32909	Protein SMY2	SMY2	NTPLLGGRHPLSRTSSLIDSIGIQRAASPFS
0.0661237	-0.183638	-0.393956	S	2			PKA kinase substrate motif;PKC kinase substrate motif	0.590678	9.01542e-46	167.61	124.1	791.909	0.1722	128	8.49442	7.98119	8.03715	8.03141	P32909	128	P32909	Protein SMY2	SMY2	MSSSFWHGDHPESRVSTPVQQHPLLQRNESS
-0.721397	0.818851	0.117296	S	3			CDK kinase substrate motif_minimal;CDK kinase substrate motif_minimal_pS;ERK1,2 kinase substrate motif;GSK-3, ERK1, ERK2, CDK5 substrate motif;WW domain binding motif	0.999999	0.000157765	117.09	117.09	536.915	0.3833	329	7.70941	7.45533	6.13462	7.32881	P32917	329	P32917	Protein STE5	STE5	RNQIPQKKSNYTFLHSPLGHRRIPSGANSIL
0.113567	0.203514	0.268315	S	3				0.999994	5.61793e-26	172.3	129.77	941.398	0.22262	175	7.71098	7.55728	6.53667	7.07482	P32939	175	P32939	GTP-binding protein YPT7	YPT7	KNAINVDTAFEEIARSALQQNQADTEAFEDD
0.194717	0.154194	0.153676	S	3			Casein kinase II substrate motif;Pyruvate dehydrogenase kinase substrate motif	0.999972	8.51897e-29	83.776	75.018	724.949	-0.89386	91	7.91857	7.59709	6.57192	7.59798	P33202	91	P33202	Ubiquitin fusion degradation protein 4	UFD4	DDSGLLYGYHRTQNGSDEDRNEEEDGLERSH
0.012068	0.472592	0.636358	S	2			14-3-3 domain binding motif;Akt kinase substrate motif;AMP-activated protein kinase substrate motif;b-Adrenergic Receptor kinase substrate motif;Calmodulin-dependent protein kinase II substrate motif;Casein kinase II substrate motif;HMGCoA Reductase kinase substrate motif;MAPKAPK1 kinase substrate motif;PKA kinase substrate motif;PKA, PKG kinase substrate motif;PKC epsilon kinase substrate motif;…	0.999986	5.71768e-32	179.79	159.13	662.847	0.11646	349	8.07221	7.84823	6.53221	7.64515	P33300	349	P33300	Mannosyl phosphorylinositol ceramide synthase SUR1	SUR1	SATLLARQQKRLRKDSNTNIVLLKSSRKSDV
-0.521308	0.333424	0.309293	S	3			b-Adrenergic Receptor kinase substrate motif;Casein kinase I substrate motif;Casein kinase II substrate motif;CDK kinase substrate motif_minimal;CDK kinase substrate motif_minimal_pS;ERK1,2 kinase substrate motif;GSK-3, ERK1, ERK2, CDK5 substrate motif;PKA kinase substrate motif;WW domain binding motif	1	1.99588e-21	178.56	104.67	756.363	0.17061	854	8.08625	7.95309	6.64988	7.44309	P33314	854	P33314	Inhibitory regulator protein BUD2/CLA2	BUD2	SGSSLNLSVDKKDLDSPIEVKPEIGELEFEK
1.57347	4.55643	0.110898	S	2			AMP-activated protein kinase substrate motif;Casein kinase II substrate motif;Cdc2 kinase substrate motif;CDK kinase substrate motif;CDK kinase substrate motif_minimal;CDK kinase substrate motif_minimal_pS;CDK1,2,4,6 kinase substrate motif;ERK1,2 kinase substrate motif;GSK-3, ERK1, ERK2, CDK5 substrate motif;PKA kinase substrate motif;PKC kinase substrate motif;WW domain binding motif	1	1.70979e-06	132.31	32.523	676.276	-0.061842	1066	7.11022	6.79033	6.12136	6.73203	P33314	1066	P33314	Inhibitory regulator protein BUD2/CLA2	BUD2	TLPNSQGKGNLGNRFSPTKLSRIMRKPPNAD
1.07724	-0.55909	0.00863037	S	2			ATM kinase substrate motif;Casein kinase I substrate motif;Casein kinase II substrate motif;DNA dependent Protein kinase substrate motif;MAPKAPK2 kinase substrate motif;MDC1 BRCT domain binding motif;Plk1 PBD domain binding motif	0.993813	2.93758e-126	267.24	261.82	1096.97	-0.24293	399	8.13821	7.63551	7.694	7.65162	P33322	399	P33322	H/ACA ribonucleoprotein complex subunit 4	CBF5	KEYVPLDNAEQSTSSSQETKETEEEPKKAKE
0.0144981	-0.201958	-0.435671	S	3			14-3-3 domain binding motif;ATM kinase substrate motif;Calmodulin-dependent protein kinase II substrate motif;DNA dependent Protein kinase substrate motif;MAPKAPK2 kinase substrate motif;PKA kinase substrate motif;PKC kinase substrate motif	1	1.69456e-103	128.98	128.98	740.674	-0.32181	43	8.35155	8.1465	6.91379	7.88279	P33332	43	P33332	Exocyst complex component SEC3	SEC3	KRTISGSSAHHSRNVSQGAVPSSAPPVSGGN
-0.170167	-0.0291758	-0.12334	S	3			Casein kinase I substrate motif;Casein kinase II substrate motif;G protein-coupled receptor kinase 1 substrate motif;GSK3 kinase substrate motif;PKA kinase substrate motif;PKC kinase substrate motif	0.857077	9.09962e-12	139.04	139.04	800.686	0.3234	288	7.78603	7.47891	6.90888	7.35919	P33332	288	P33332	Exocyst complex component SEC3	SEC3	VGSVPFSAPTERTRRSETESVNPVSTPASVE
-1.06652	-0.938238	-1.24824	S	2			CDK kinase substrate motif_minimal;CDK kinase substrate motif_minimal_pS;ERK1,2 kinase substrate motif;Growth associated histone HI kinase substrate motif;GSK-3, ERK1, ERK2, CDK5 substrate motif;PKA kinase substrate motif;PKC kinase substrate motif;WW domain binding motif	1	1.55507e-104	266.28	195.13	905.461	-0.13295	308	9.03559	8.77342	8.12727	8.55369	P33338	308	P33338	Protein SLA2	SLA2	RTPTPTPPVVAEPAISPRPVSQRTTSTPTGY
2.85818	-2.23053	0.155879	S	3			b-Adrenergic Receptor kinase substrate motif;G protein-coupled receptor kinase 1 substrate motif;MAPKAPK2 kinase substrate motif;PKA kinase substrate motif;PKC kinase substrate motif	0.981226	2.43817e-13	150.28	138.02	590.551	-0.14713	263	7.94598	7.69628	6.23317	7.56704	P33399	263	P33399	La protein homolog	LHP1	PKNKKKNGKEESKEDSSAIADDDEEHKE___
2.79944	-2.34227	0.19497	S	3			Casein kinase I substrate motif;MDC1 BRCT domain binding motif;PKA kinase substrate motif;Plk1 PBD domain binding motif	0.998172	2.43817e-13	150.28	63.181	590.551	0.87832	264	7.98072	7.72481	6.81678	7.55672	P33399	264	P33399	La protein homolog	LHP1	KNKKKNGKEESKEDSSAIADDDEEHKE____
0.115433	0.198117	-0.114597	S	3			14-3-3 domain binding motif;Calmodulin-dependent protein kinase II substrate motif;MAPKAPK2 kinase substrate motif;PAK2 kinase substrate motif;PKA kinase substrate motif;PKC epsilon kinase substrate motif;PKC kinase substrate motif	1	2.44131e-217	269.08	144.18	658.65	-0.15453	19	9.62595	9.24247	8.98888	9.17719	P33399	19	P33399	La protein homolog	LHP1	KPQQEEQEKPQSRRNSFAVIEFTPEVLDRCL
-0.323913	-0.305842	-0.923414	S	3			G protein-coupled receptor kinase 1 substrate motif;PKA kinase substrate motif;PKC kinase substrate motif	1	1.93766e-05	60.032	45.363	677.608	1.1975	2	7.49549	7.30694	6.8908	6.51112	P33399	2	P33399	La protein homolog	LHP1	______________MSEKPQQEEQEKPQSRR
0.0169242	0.0169242	-0.380071	S	3			Casein kinase I substrate motif;G protein-coupled receptor kinase 1 substrate motif;GSK3 kinase substrate motif;PKA kinase substrate motif;PKC kinase substrate motif	1	8.4488e-100	258.9	94.882	651.281	0.24478	15	9.60702	9.20298	8.80808	9.25703	P33399	15	P33399	La protein homolog	LHP1	_MSEKPQQEEQEKPQSRRNSFAVIEFTPEVL
0.707702	0.379954	0.189034	S	2			14-3-3 domain binding motif;Calmodulin-dependent protein kinase II substrate motif;PKA kinase substrate motif;PKC kinase substrate motif	0.999984	2.51722e-11	117.02	94.616	507.214	0.63929	235	7.60495	7.28836	6.38846	7.26472	P33399	235	P33399	La protein homolog	LHP1	QREASKSKNFSGRSRSFNGHKKKNLPKFPKN
-0.0265283	-0.064329	-0.257269	S	2				0.999374	3.66444e-48	204.41	131.79	1230.07	0.58464	120	9.01853	8.77393	8.08124	8.51704	P33401	120	P33401	Phosphoglucomutase-1	PGM1	TYEEKCTGGGIILTASHNPGGPENDLGIKYN
-0.0271162	-0.158301	-0.220715	S	2			CDK kinase substrate motif_minimal;CDK kinase substrate motif_minimal_pS;ERK1,2 kinase substrate motif;Growth associated histone HI kinase substrate motif;GSK-3, ERK1, ERK2, CDK5 substrate motif;PKA kinase substrate motif;PKC kinase substrate motif;WW domain binding motif	1	5.21943e-38	164.33	143.24	493.207	0.26576	6	8.07346	7.5564	7.60818	7.62177	P33417	6	P33417	Intrastrand cross-link recognition protein	IXR1	__________MNTGISPKQDDASNSNLLNIG
-3.18863	0.548141	0.359746	S	3			Casein kinase I substrate motif;Casein kinase II substrate motif;G protein-coupled receptor kinase 1 substrate motif;GSK3 kinase substrate motif	0.752703	1.37207e-36	90.725	43.03	588.588	-0.31167	39	7.07943	6.28892	6.54747	6.81519	P33419	39	P33419	Spindle pole component 29	SPC29	KEHEEALKKLREENFSSNTSELGNKKHYRAQ
-3.18863	-0.378626	0.271665	S	3			G protein-coupled receptor kinase 1 substrate motif;MAPKAPK2 kinase substrate motif	0.991956	6.96023e-58	122.12	84.107	678.316	-0.12538	43	7.29859	6.28892	6.28567	7.20445	P33419	43	P33419	Spindle pole component 29	SPC29	EALKKLREENFSSNTSELGNKKHYRAQERMS
0.478817	-0.0840738	-0.389602	S	3			Casein kinase I substrate motif;PKA kinase substrate motif;PKC kinase substrate motif	0.843975	0.000120505	122.14	42.083	524.233	0.24467	58	7.6041	7.08207	7.34439	6.77874	P33419	58	P33419	Spindle pole component 29	SPC29	SELGNKKHYRAQERMSSPLHRLSPTGKSDDR
0.478817	0.272262	-0.38225	S	3			Casein kinase II substrate motif;CDK kinase substrate motif_minimal;CDK kinase substrate motif_minimal_pS;ERK1,2 kinase substrate motif;GSK-3, ERK1, ERK2, CDK5 substrate motif;PKA kinase substrate motif;PKC kinase substrate motif;WW domain binding motif	0.991161	0.000408895	69.864	69.864	524.233	0.19122	65	7.81152	7.08207	7.60422	7.09736	P33419	65	P33419	Spindle pole component 29	SPC29	HYRAQERMSSPLHRLSPTGKSDDRKVKSPLD
0.231924	0.219958	0.219958	S	2			b-Adrenergic Receptor kinase substrate motif;Casein kinase I substrate motif;Casein kinase II substrate motif;Pyruvate dehydrogenase kinase substrate motif	1	2.34849e-72	219.09	204.99	1426.03	0.23348	266	8.59094	8.10809	8.16239	8.06554	P33441	266	P33441	THO complex subunit MFT1	MFT1	LLNEAEGDNIDEDYESDEDEERKERFKRQRS
2.79913	2.14919	-0.0731352	S	2			b-Adrenergic Receptor kinase substrate motif;Casein kinase I substrate motif	1	8.70413e-06	126.26	37.065	1090.32	-0.76587	332	6.37027	5.4351	5.75633	6.1769	P33441	332	P33441	THO complex subunit MFT1	MFT1	VDVEDIKEDNEVDGESSQQEDNSRQGNNEET
2.79913	-0.0894515	2.16095	S	2			ATM kinase substrate motif;Casein kinase II substrate motif;DNA dependent Protein kinase substrate motif;MDC1 BRCT domain binding motif;Plk1 PBD domain binding motif	1	4.85277e-06	150.23	37.065	1090.32	-0.76587	333	6.29152	5.4351	5.87941	5.96698	P33441	333	P33441	THO complex subunit MFT1	MFT1	DVEDIKEDNEVDGESSQQEDNSRQGNNEETD
-0.632584	-0.0358454	-0.4518	S	3			Aurora-A kinase substrate motif;PKA kinase substrate motif;PKC kinase substrate motif	0.998666	1.28147e-22	149.07	149.07	988.8	0.46024	201	8.05565	7.56433	7.07602	7.8135	P33748	201	P33748	Zinc finger protein MSN2	MSN2	SPRAQQHTSIKDNRLSLPNGANSNLFIDTNP
-0.36775	-0.295075	-0.308609	S	3			PKA kinase substrate motif;PKC kinase substrate motif	1	3.1436e-45	209.23	209.23	737.363	0.58283	451	8.15366	7.62969	6.89268	7.96383	P33748	451	P33748	Zinc finger protein MSN2	MSN2	MKSFNSDLYSRRQRASLPIIDDSLSYDLVNK
0.032242	-0.164529	-0.245899	S	2			14-3-3 domain binding motif;Calmodulin-dependent protein kinase II substrate motif;G protein-coupled receptor kinase 1 substrate motif;MAPKAPK1 kinase substrate motif;PAK2 kinase substrate motif;Pim1 kinase substrate sequence;PKA kinase substrate motif;PKA, PKG kinase substrate motif;PKC epsilon kinase substrate motif;PKC kinase substrate motif;PKG kinase substrate motif;ZIP kinase substrate motif	1	3.1807e-56	215.11	172.81	1040.47	-0.62982	288	8.51886	8.05111	7.61543	8.24679	P33748	288	P33748	Zinc finger protein MSN2	MSN2	LNDDDDDTNLSRRRFSDVITNQFPSMTNSRN
0.0399806	0.154065	0.169284	S	2			14-3-3 domain binding motif;Aurora-A kinase substrate motif;Calmodulin-dependent protein kinase II substrate motif;MAPKAPK2 kinase substrate motif;MDC1 BRCT domain binding motif;PAK2 kinase substrate motif;Phosphorylase kinase substrate motif;PKA kinase substrate motif;PKC epsilon kinase substrate motif;PKC kinase substrate motif;Plk1 PBD domain binding motif	0.997748	7.67088e-13	179.56	179.56	593.297	0.45972	633	7.44671	7.04798	6.84418	6.99201	P33748	633	P33748	Zinc finger protein MSN2	MSN2	RPSYRRKSMTPSRRSSVVIESTKELEEKPFH
-0.370303	0.148348	-0.529281	S	3			14-3-3 domain binding motif;AMP-activated protein kinase substrate motif;Calmodulin-dependent protein kinase I substrate motif;Calmodulin-dependent protein kinase II substrate motif;Calmodulin-dependent protein kinase IV substrate motif;Chk1 kinase substrate motif;MAPKAPK1 kinase substrate motif;PAK2 kinase substrate motif;Pim1 kinase substrate sequence;PKA kinase substrate motif;PKC epsilon kina…	0.998477	3.13749e-17	116.72	102.13	1137.87	-0.90654	582	7.75488	7.51419	6.58994	7.30762	P33748	582	P33748	Zinc finger protein MSN2	MSN2	HTMNSKIGSSLRRRKSAVPLMGTVPLTNQQN
0.214125	-0.0399035	0.388796	S	3			Casein kinase I substrate motif;Casein kinase II substrate motif;G protein-coupled receptor kinase 1 substrate motif;GSK3 kinase substrate motif;PKA kinase substrate motif;PKC kinase substrate motif	0.998317	1.831e-18	171.98	171.98	635.96	-0.39376	279	7.57074	7.26045	6.73972	7.13062	P33749	279	P33749	Zinc finger protein MSN4	MSN4	EVVTSSFPSMTDSRNSISHSIEFWNLNHKNS
0.169925	-0.0399035	0.443607	S	3			Casein kinase II substrate motif	0.555336	1.1124e-06	52.172	52.172	635.96	0.16225	281	7.40073	7.14436	6.73972	6.75781	P33749	281	P33749	Zinc finger protein MSN4	MSN4	VTSSFPSMTDSRNSISHSIEFWNLNHKNSSN
-0.0306929	0.123136	-0.479754	S	2			14-3-3 domain binding motif;Calmodulin-dependent protein kinase II substrate motif;Casein kinase I substrate motif;Casein kinase II substrate motif;G protein-coupled receptor kinase 1 substrate motif;PAK2 kinase substrate motif;PKA kinase substrate motif;PKC epsilon kinase substrate motif;PKC kinase substrate motif	0.96807	4.9905e-47	214.16	214.16	1104.99	-0.75155	316	8.26133	7.62792	7.36112	8.06859	P33749	316	P33749	Zinc finger protein MSN4	MSN4	QQIIPEGTATTERRGSTISPTTTINNSNPNF
0.505992	-3.19139	-0.0586984	S	3			Casein kinase I substrate motif;Casein kinase II substrate motif;CDK kinase substrate motif_minimal;CDK kinase substrate motif_minimal_pS;ERK1,2 kinase substrate motif;G protein-coupled receptor kinase 1 substrate motif;GSK-3, ERK1, ERK2, CDK5 substrate motif;WW domain binding motif	0.785624	4.9905e-47	214.16	31.566	764.306	0.30968	319	7.65146	7.17632	6.88737	7.34431	P33749	319	P33749	Zinc finger protein MSN4	MSN4	IPEGTATTERRGSTISPTTTINNSNPNFKLL
0.0908535	0.562865	0.0561673	S	2			Aurora-A kinase substrate motif;Casein kinase I substrate motif;Casein kinase II substrate motif;PAK2 kinase substrate motif;Phosphorylase kinase substrate motif;Pim1 kinase substrate sequence;PKA kinase substrate motif;PKC kinase substrate motif	0.999662	3.7761e-13	157.35	157.35	730.819	1.0355	558	8.41037	7.8472	7.14641	8.23782	P33749	558	P33749	Zinc finger protein MSN4	MSN4	NNNNGKVPVQPRKRKSITTIDPNNYDKNKPF
0.00460933	0.0441843	-0.836501	S	4			CDK kinase substrate motif_minimal;CDK kinase substrate motif_minimal_pS;ERK1,2 kinase substrate motif;GSK-3, ERK1, ERK2, CDK5 substrate motif;WW domain binding motif	0.966198	3.72028e-11	74.561	74.561	846.634	-0.15535	178	7.88466	7.42193	6.26914	7.68483	P33749	178	P33749	Zinc finger protein MSN4	MSN4	MNPINDSHFNENIELSPHQHATSPKTNLLEA
-0.195186	-0.581281	0.0110662	S	3			G protein-coupled receptor kinase 1 substrate motif;PAK2 kinase substrate motif;PKA kinase substrate motif;PKC kinase substrate motif	0.764534	2.50972e-12	104.79	46.926	513.586	0.13221	92	7.67833	7.15743	6.89764	7.405	P33753	92	P33753	tRNA (uracil(54)-C(5))-methyltransferase	TRM2	MVPPTMKHTVDNKRLSSPLTDSGNRRTKKPK
-0.174719	-0.224368	-0.315486	S	3			14-3-3 domain binding motif;Calmodulin-dependent protein kinase II substrate motif;Casein kinase I substrate motif;Casein kinase II substrate motif;CDK kinase substrate motif_minimal;CDK kinase substrate motif_minimal_pS;ERK1,2 kinase substrate motif;GSK-3, ERK1, ERK2, CDK5 substrate motif;MAPKAPK2 kinase substrate motif;MDC1 BRCT domain binding motif;PKA kinase substrate motif;PKC kinase substra…	0.99961	2.59179e-15	176.48	77.662	461.552	-0.28208	93	8.18264	7.66768	6.4979	8.01119	P33753	93	P33753	tRNA (uracil(54)-C(5))-methyltransferase	TRM2	VPPTMKHTVDNKRLSSPLTDSGNRRTKKPKL
0.0289935	0.0885487	-0.0524909	S	2			14-3-3 domain binding motif;Aurora-A kinase substrate motif;Calmodulin-dependent protein kinase II alpha substrate motif;Calmodulin-dependent protein kinase II substrate motif;Calmodulin-dependent protein kinase IV substrate motif;G protein-coupled receptor kinase 1 substrate motif;MAPKAPK2 kinase substrate motif;PAK2 kinase substrate motif;PKA kinase substrate motif;PKC epsilon kinase substrate …	1	2.95615e-24	149.41	149.41	571.257	0.48741	518	7.8999	7.37223	7.40821	7.48078	P34072	518	P34072	Negative regulator of RAS-cAMP pathway	MKS1	IATGSNTRHRFSRRQSMDIPSKNRNTGFLKT
6.40642	-1.03937	6.19484	S	2			Casein kinase I substrate motif;Casein kinase II substrate motif;G protein-coupled receptor kinase 1 substrate motif	0.976373	0.000210393	62.088	32.746	800.234	-1.3243	237	8.82439	8.32601	8.62358	7.5472	P34072	237	P34072	Negative regulator of RAS-cAMP pathway	MKS1	IGDMNMNCIDNETSKSTSPTLENMGSRKSSF
-0.476498	-0.158091	0.139077	S	2			Casein kinase II substrate motif;CDK kinase substrate motif_minimal;CDK kinase substrate motif_minimal_pS;ERK1,2 kinase substrate motif;GSK-3, ERK1, ERK2, CDK5 substrate motif;MAPKAPK2 kinase substrate motif;PKA kinase substrate motif;PKC kinase substrate motif;WW domain binding motif	0.998776	3.73841e-25	190.46	190.46	720.267	0.66049	239	8.85459	8.38643	8.63122	7.64571	P34072	239	P34072	Negative regulator of RAS-cAMP pathway	MKS1	DMNMNCIDNETSKSTSPTLENMGSRKSSFPQ
0.235605	0.20063	-1.09968	S	2			Casein kinase I substrate motif;Casein kinase II substrate motif;G protein-coupled receptor kinase 1 substrate motif;GSK3 kinase substrate motif;PKA kinase substrate motif;PKC kinase substrate motif	1	3.73841e-25	190.46	190.46	720.267	0.66049	247	8.84724	8.33153	8.62512	7.82668	P34072	247	P34072	Negative regulator of RAS-cAMP pathway	MKS1	NETSKSTSPTLENMGSRKSSFPQKESLFGRP
0.293841	-0.672772	-0.197716	S	2			14-3-3 domain binding motif;Calmodulin-dependent protein kinase II alpha substrate motif;Calmodulin-dependent protein kinase II substrate motif;Calmodulin-dependent protein kinase IV substrate motif;PKA kinase substrate motif;PKC kinase substrate motif	1	1.11236e-07	143.57	143.57	831.872	0.4676	264	7.70027	6.92798	6.76886	7.55396	P34072	264	P34072	Negative regulator of RAS-cAMP pathway	MKS1	KSSFPQKESLFGRPRSYKNDQNGQLSLSKTS
-0.347619	-0.525497	-0.883342	S	2			CDK kinase substrate motif_minimal;CDK kinase substrate motif_minimal_pS;ERK1,2 kinase substrate motif;G protein-coupled receptor kinase 1 substrate motif;GSK-3, ERK1, ERK2, CDK5 substrate motif;WW domain binding motif	0.999896	1.84533e-36	194.82	192.01	1082.01	0.48187	442	7.92074	7.54668	7.50846	7.20033	P34072	442	P34072	Negative regulator of RAS-cAMP pathway	MKS1	KPSLKTSNVTALASLSPPQPSNNERLSMDIQ
-1.68817	1.74661	0.0234683	S	2			Casein kinase II substrate motif;Cdc2 kinase substrate motif;CDK kinase substrate motif;CDK kinase substrate motif_minimal;CDK kinase substrate motif_minimal_pS;CDK1,2,4,6 kinase substrate motif;ERK1,2 kinase substrate motif;G protein-coupled receptor kinase 1 substrate motif;GSK-3, ERK1, ERK2, CDK5 substrate motif;MAPKAPK2 kinase substrate motif;WW domain binding motif	0.999891	5.42877e-40	229.9	170.95	645.808	0.65446	344	7.62002	7.23897	7.01691	7.14476	P34161	344	P34161	Homeobox protein YOX1	YOX1	SPNSRVNKLINSIDHSPSKAKRPVSNPSGSP
0.299362	0.2587	0.316609	S	2			14-3-3 domain binding motif;Calmodulin-dependent protein kinase II substrate motif;PAK2 kinase substrate motif;PKA kinase substrate motif;PKC epsilon kinase substrate motif;PKC kinase substrate motif	1	1.21798e-37	171.26	171.21	617.297	-0.14989	521	8.61407	8.20058	7.7729	8.28607	P34163	521	P34163	Sterol esterase TGL1	TGL1	DDTEDQIHKEQQRRLSAYLESSKDLRQLDAN
0.43189	0.0123541	0.451963	S	2			Casein kinase II substrate motif;MDC1 BRCT domain binding motif;Plk1 PBD domain binding motif	0.742158	9.08426e-19	174.59	120.24	935.925	-0.28203	538	7.41857	7.17554	6.62746	6.84474	P34163	538	P34163	Sterol esterase TGL1	TGL1	YLESSKDLRQLDANSSTTALDALNKE_____
0.309409	0.138945	0.455123	S	3			14-3-3 domain binding motif;AMP-activated protein kinase substrate motif;Calmodulin-dependent protein kinase I substrate motif;Calmodulin-dependent protein kinase II substrate motif;Calmodulin-dependent protein kinase IV substrate motif;Casein kinase II substrate motif;Chk1 kinase substrate motif;PKA kinase substrate motif;PKC kinase substrate motif;ZIP kinase substrate motif	0.999382	1.44617e-21	124.39	123.2	999.407	-0.47008	492	8.57076	8.21397	7.3782	8.26628	P34163	492	P34163	Sterol esterase TGL1	TGL1	EVHNADNSRFLRRVFSTSAIDEDNENEHQDD
-0.0801642	0.347212	-0.0673794	S	3			Casein kinase I substrate motif;Casein kinase II substrate motif;CDK kinase substrate motif_minimal;CDK kinase substrate motif_minimal_pS;ERK1,2 kinase substrate motif;Growth associated histone HI kinase substrate motif;GSK-3, ERK1, ERK2, CDK5 substrate motif;MAPKAPK2 kinase substrate motif;WW domain binding motif	0.99963	9.88558e-53	188.24	103.58	745.317	-0.068202	466	8.34846	8.00208	7.12189	8.03886	P34163	466	P34163	Sterol esterase TGL1	TGL1	HPTHGLSYRTHSADRSPLSVQADEADEVHNA
0.0343565	0.205142	0.0890913	S	2				1	7.02127e-08	148.41	115.91	533.211	0.5547	71	8.13223	7.57978	7.86235	7.39358	P34167	71	P34167	Eukaryotic translation initiation factor 4B	TIF3	AKNNSNNTRSGGFGGSFGGRSRLDPALGGGS
-0.128629	-0.276503	-0.344135	S	2			Casein kinase II substrate motif;G protein-coupled receptor kinase 1 substrate motif;GSK3 kinase substrate motif;MDC1 BRCT domain binding motif;Plk1 PBD domain binding motif	0.999473	3.80444e-87	244.78	244.78	1019.39	-0.17549	1096	6.94586	6.19535	6.47176	6.63314	P34216	1096	P34216	EH domain-containing and endocytosis protein 1	EDE1	TTKRANSNEDGESVSSIQESPKISAQPKAKT
-0.135871	-0.03292	-0.108581	S	2			b-Adrenergic Receptor kinase substrate motif;Casein kinase I substrate motif;CDK kinase substrate motif_minimal;CDK kinase substrate motif_minimal_pS;ERK1,2 kinase substrate motif;G protein-coupled receptor kinase 1 substrate motif;Growth associated histone HI kinase substrate motif;GSK3 kinase substrate motif;GSK-3, ERK1, ERK2, CDK5 substrate motif;MAPKAPK2 kinase substrate motif;PKA kinase subs…	1	3.1674e-169	298.1	207.24	1057.46	0.73917	1100	8.60853	7.97282	8.11076	8.26252	P34216	1100	P34216	EH domain-containing and endocytosis protein 1	EDE1	ANSNEDGESVSSIQESPKISAQPKAKTINEE
-0.334571	0.0395595	-0.20219	S	3			Cdc2 kinase substrate motif;CDK kinase substrate motif;CDK kinase substrate motif_minimal;CDK kinase substrate motif_minimal_pS;CDK1,2,4,6 kinase substrate motif;ERK1,2 kinase substrate motif;Growth associated histone HI kinase substrate motif;GSK-3, ERK1, ERK2, CDK5 substrate motif;MDC1 BRCT domain binding motif;PKA kinase substrate motif;Plk1 PBD domain binding motif;WW domain binding motif	0.897696	3.93781e-11	66.27	57.281	321.159	2.1827	527	7.35942	6.21037	7.16349	6.82505	P34216	527	P34216	EH domain-containing and endocytosis protein 1	EDE1	DTFSAQPPPVPKHASSPVKRTASTTLPQVPN
-0.0435567	-0.499402	-0.558601	S	2			ATM kinase substrate motif;Casein kinase II substrate motif;DNA dependent Protein kinase substrate motif;G protein-coupled receptor kinase 1 substrate motif	0.958362	1.3161e-144	282.62	42.095	994.376	1.3829	1006	8.30138	7.44531	7.63988	8.10938	P34216	1006	P34216	EH domain-containing and endocytosis protein 1	EDE1	SDRFDGDLNEYGIPRSQSLTSSVANNAPQSV
0.287591	-0.471049	-0.182491	S	2			14-3-3 domain binding motif;Calmodulin-dependent protein kinase II alpha substrate motif;Calmodulin-dependent protein kinase II substrate motif;Calmodulin-dependent protein kinase IV substrate motif;Casein kinase I substrate motif;Casein kinase II substrate motif;Chk1 kinase substrate motif;G protein-coupled receptor kinase 1 substrate motif;GSK3 kinase substrate motif;Phosphorylase kinase substr…	0.990891	4.01175e-124	267.24	166.25	913.426	0.1527	1008	8.9609	8.40717	8.44755	8.57781	P34216	1008	P34216	EH domain-containing and endocytosis protein 1	EDE1	RFDGDLNEYGIPRSQSLTSSVANNAPQSVRD
0.193583	-0.261777	-0.222178	S	2				0.985685	1.3161e-144	282.62	282.62	953.409	0.065471	1011	8.10479	7.50385	7.52109	7.79376	P34216	1011	P34216	EH domain-containing and endocytosis protein 1	EDE1	GDLNEYGIPRSQSLTSSVANNAPQSVRDDVE
-0.0323444	-0.300555	-0.043185	S	2			MAPKAPK2 kinase substrate motif;MDC1 BRCT domain binding motif;Plk1 PBD domain binding motif	0.992247	1.11384e-86	252.11	247.85	953.409	-0.32281	1012	8.16122	7.74381	7.72738	7.5579	P34216	1012	P34216	EH domain-containing and endocytosis protein 1	EDE1	DLNEYGIPRSQSLTSSVANNAPQSVRDDVEL
-0.140889	-0.879914	-0.50707	S	3			Casein kinase II substrate motif;PKA kinase substrate motif;PKC kinase substrate motif;Pyruvate dehydrogenase kinase substrate motif	0.999985	0.00915283	92.034	92.034	635.942	1.7078	1020	7.42728	6.87454	6.17621	7.24935	P34216	1020	P34216	EH domain-containing and endocytosis protein 1	EDE1	RSQSLTSSVANNAPQSVRDDVELPETLEERD
0.0384361	-0.244446	-0.0472043	S	2			Casein kinase I substrate motif;Casein kinase II substrate motif;G protein-coupled receptor kinase 1 substrate motif	1	2.99231e-69	228.01	201.52	876.384	0.24543	241	8.9725	8.38014	8.54429	8.5422	P34216	241	P34216	EH domain-containing and endocytosis protein 1	EDE1	LEPVVVNQPNRTTPLSANSTGVSSLTRHSTI
-0.244377	0.227618	0.0588013	S	3			G protein-coupled receptor kinase 1 substrate motif;GSK3 kinase substrate motif	0.981408	2.84818e-109	208.98	117.84	584.592	-0.94763	244	8.28691	7.90663	7.45074	7.92795	P34216	244	P34216	EH domain-containing and endocytosis protein 1	EDE1	VVVNQPNRTTPLSANSTGVSSLTRHSTISRL
0.00475299	0.447209	0.201759	S	2			Casein kinase II substrate motif;MDC1 BRCT domain binding motif;Plk1 PBD domain binding motif	0.956917	2.17922e-55	208.98	145.55	876.384	-0.17597	249	7.76734	7.16349	7.33461	7.3492	P34216	249	P34216	EH domain-containing and endocytosis protein 1	EDE1	PNRTTPLSANSTGVSSLTRHSTISRLSTGAF
-0.515852	-0.325268	-0.600468	S	3			Casein kinase II substrate motif;CDK kinase substrate motif_minimal;CDK kinase substrate motif_minimal_pS;ERK1,2 kinase substrate motif;GSK-3, ERK1, ERK2, CDK5 substrate motif;WW domain binding motif	0.971858	4.46249e-103	256.84	107.74	617.607	0.73854	1179	7.80271	7.50516	7.0876	7.28454	P34216	1179	P34216	EH domain-containing and endocytosis protein 1	EDE1	EIHTEQVIKYPAPGTSPSHNEGNSKKASTNS
-0.166713	-0.335808	-0.912021	S	4			Casein kinase I substrate motif;G protein-coupled receptor kinase 1 substrate motif;GSK3 kinase substrate motif	0.991778	1.82724e-17	111.97	46.028	988.922	-0.3836	389	7.13497	6.77117	5.44271	6.87292	P34217	389	P34217	RNA-binding protein PIN4	PIN4	QQQGQMTSAHPLQPNSTGGSMNRSQSYTSLL
-0.738	-1.05448	-0.929281	S	4			G protein-coupled receptor kinase 1 substrate motif;GSK3 kinase substrate motif;MAPKAPK2 kinase substrate motif	0.990387	3.35e-09	91.819	46.028	988.922	-0.3836	393	7.25813	7.03679	6.28634	6.72444	P34217	393	P34217	RNA-binding protein PIN4	PIN4	QMTSAHPLQPNSTGGSMNRSQSYTSLLQAHA
-0.525393	-0.0337024	-0.576454	S	2			CDK kinase substrate motif_minimal;CDK kinase substrate motif_minimal_pS;ERK1,2 kinase substrate motif;Growth associated histone HI kinase substrate motif;GSK-3, ERK1, ERK2, CDK5 substrate motif;PKA kinase substrate motif;PKC kinase substrate motif;WW domain binding motif	0.99991	5.8666e-104	259.64	223.54	966.942	0.020991	466	9.12843	8.59426	8.7089	8.64309	P34217	466	P34217	RNA-binding protein PIN4	PIN4	KISSQGQFSMQPTLTSPKMNIHHSSQYNSAD
-0.884301	-0.960384	-1.25663	S	3			Casein kinase I substrate motif;CDK kinase substrate motif_minimal;CDK kinase substrate motif_minimal_pS;ERK1,2 kinase substrate motif;G protein-coupled receptor kinase 1 substrate motif;GSK3 kinase substrate motif;GSK-3, ERK1, ERK2, CDK5 substrate motif;WW domain binding motif	0.979516	6.25087e-30	142.3	119.75	1185.9	4.5476	541	8.08117	7.68862	7.65847	7.41797	P34217	541	P34217	RNA-binding protein PIN4	PIN4	YQINSVNPLLRNSQISPPNSQIPINSQTLSQ
-0.216149	-0.651088	-0.239702	S	2			Casein kinase II substrate motif	1	1.216e-93	271.64	95.236	802.858	0.04382	653	8.53357	8.06277	8.22526	7.76424	P34217	653	P34217	RNA-binding protein PIN4	PIN4	SHSGLDDGLEQGLNRSLSGLDLQNQNKKNLW
-0.0430512	0.104739	-0.0167309	S	2			14-3-3 domain binding motif;Calmodulin-dependent protein kinase I substrate motif;Calmodulin-dependent protein kinase II substrate motif;Calmodulin-dependent protein kinase IV substrate motif;Casein kinase II substrate motif;Chk1 kinase substrate motif;PKA kinase substrate motif;PKC kinase substrate motif;Pyruvate dehydrogenase kinase substrate motif	1	1.38555e-99	240.46	95.236	802.858	0.04382	655	9.03218	8.37031	8.69453	8.54084	P34217	655	P34217	RNA-binding protein PIN4	PIN4	SGLDDGLEQGLNRSLSGLDLQNQNKKNLW__
-0.420395	-0.261206	0.0844725	S	3			Casein kinase II substrate motif;G protein-coupled receptor kinase 1 substrate motif;GSK3 kinase substrate motif	0.893826	2.49374e-219	319.99	164.88	626.618	-0.39458	636	8.25083	7.55403	7.42411	8.06371	P34217	636	P34217	RNA-binding protein PIN4	PIN4	MLSAHNLNSADLIYKSLSHSGLDDGLEQGLN
-0.416962	-0.210496	-0.0198723	S	3			Calmodulin-dependent protein kinase II substrate motif;Casein kinase II substrate motif;Chk1 kinase substrate motif;PKA kinase substrate motif;PKC kinase substrate motif	0.854773	2.49374e-219	319.99	191.44	626.618	-0.20769	638	8.48902	7.54633	8.20952	8.04587	P34217	638	P34217	RNA-binding protein PIN4	PIN4	SAHNLNSADLIYKSLSHSGLDDGLEQGLNRS
-0.495695	-0.214223	-0.0733326	S	3			Casein kinase II substrate motif;MAPKAPK2 kinase substrate motif;Pyruvate dehydrogenase kinase substrate motif	0.868839	9.98962e-50	171.21	164.2	626.618	-0.1156	640	8.06621	7.26293	7.42187	7.85575	P34217	640	P34217	RNA-binding protein PIN4	PIN4	HNLNSADLIYKSLSHSGLDDGLEQGLNRSLS
0.392317	0.247198	0.211137	S	2			14-3-3 domain binding motif;Calmodulin-dependent protein kinase II substrate motif;Casein kinase I substrate motif;Casein kinase II substrate motif;MDC1 BRCT domain binding motif;PKA kinase substrate motif;PKC kinase substrate motif;Plk1 PBD domain binding motif	0.998873	5.23236e-28	200.77	154.88	699.283	0.40469	191	8.6868	8.10291	8.31321	8.18679	P34217	191	P34217	RNA-binding protein PIN4	PIN4	KREKRGQLEEQHRSSSNLSLDSLSKMSGSGN
0.316957	-0.00689809	0.12499	S	2			Casein kinase I substrate motif;Casein kinase II substrate motif;MAPKAPK2 kinase substrate motif	1	9.95056e-41	214.5	210.39	699.283	0.14415	194	8.48569	7.94209	8.22683	7.69791	P34217	194	P34217	RNA-binding protein PIN4	PIN4	KRGQLEEQHRSSSNLSLDSLSKMSGSGNNNT
-0.121063	-0.0807896	-0.0657477	S	2			b-Adrenergic Receptor kinase substrate motif;Casein kinase II substrate motif	0.999937	5.52858e-33	212.92	210.39	699.283	0.14415	197	7.75407	6.9154	7.5741	7.0425	P34217	197	P34217	RNA-binding protein PIN4	PIN4	QLEEQHRSSSNLSLDSLSKMSGSGNNNTSNN
0.237564	-0.270225	-0.302511	S	2			b-Adrenergic Receptor kinase substrate motif;CDK kinase substrate motif_minimal;CDK kinase substrate motif_minimal_pS;ERK1,2 kinase substrate motif;Growth associated histone HI kinase substrate motif;GSK-3, ERK1, ERK2, CDK5 substrate motif;PKA kinase substrate motif;PKC kinase substrate motif;WW domain binding motif	1	1.17442e-27	200.97	161.84	704.821	0.59731	9	7.71476	7.41474	6.75515	7.30481	P34218	9	P34218	Histone acetyltransferase SAS3	SAS3	_______MSLTANDESPKPKKNALLKNLEID
-0.240179	0.348232	-0.658265	S	2			14-3-3 domain binding motif;Aurora-A kinase substrate motif;Calmodulin-dependent protein kinase II alpha substrate motif;Calmodulin-dependent protein kinase II substrate motif;Calmodulin-dependent protein kinase IV substrate motif;Chk1 kinase substrate motif;G protein-coupled receptor kinase 1 substrate motif;GSK3 kinase substrate motif;MAPKAPK2 kinase substrate motif;PAK2 kinase substrate motif;…	1	1.14279e-13	159.14	159.14	811.862	0.41215	333	7.69674	7.32601	7.34885	6.79456	P34219	333	P34219	Transcriptional regulatory protein TOD6	TOD6	SFNSHAPTEPISRRASLVVSPYMSPRRLSTS
0.827575	0.0847447	-0.0359785	S	2			Casein kinase I substrate motif;CDK kinase substrate motif_minimal;CDK kinase substrate motif_minimal_pS;ERK1,2 kinase substrate motif;G protein-coupled receptor kinase 1 substrate motif;GSK3 kinase substrate motif;GSK-3, ERK1, ERK2, CDK5 substrate motif;MAPKAPK2 kinase substrate motif;WW domain binding motif	0.999947	3.18675e-12	152.94	152.94	741.809	-0.81789	337	7.27309	6.66805	7.09639	6.20742	P34219	337	P34219	Transcriptional regulatory protein TOD6	TOD6	HAPTEPISRRASLVVSPYMSPRRLSTSQSVH
-0.206662	0.202637	-0.658265	S	2			Cdc2 kinase substrate motif;CDK kinase substrate motif;CDK kinase substrate motif_minimal;CDK kinase substrate motif_minimal_pS;CDK1,2,4,6 kinase substrate motif;ERK1,2 kinase substrate motif;Growth associated histone HI kinase substrate motif;GSK-3, ERK1, ERK2, CDK5 substrate motif;MAPKAPK2 kinase substrate motif;PKA kinase substrate motif;PKC kinase substrate motif;WW domain binding motif	0.99983	1.14279e-13	159.14	159.14	811.862	0.41215	341	7.66864	7.38523	7.20726	6.79456	P34219	341	P34219	Transcriptional regulatory protein TOD6	TOD6	EPISRRASLVVSPYMSPRRLSTSQSVHYHPQ
-0.062731	0.204391	-0.242926	S	3			14-3-3 domain binding motif;Akt kinase substrate motif;Calmodulin-dependent protein kinase II substrate motif;G protein-coupled receptor kinase 1 substrate motif;GSK3 kinase substrate motif;MAPKAPK1 kinase substrate motif;MAPKAPK2 kinase substrate motif;PAK2 kinase substrate motif;PKA kinase substrate motif;PKC epsilon kinase substrate motif;PKC kinase substrate motif	0.999999	1.20942e-12	159.01	89.557	579.945	0.17064	280	8.90072	8.72881	7.8611	8.27293	P34219	280	P34219	Transcriptional regulatory protein TOD6	TOD6	NIGLVPKIIIRSRRNSFIPSTQIPHSTTKTR
0.214871	-0.119322	-0.695022	S	3			G protein-coupled receptor kinase 1 substrate motif;GSK3 kinase substrate motif;PKA kinase substrate motif;PKC kinase substrate motif	0.986601	2.67746e-25	177.91	105.38	615.928	-0.32748	317	7.94221	7.66657	6.81008	7.54003	P34219	317	P34219	Transcriptional regulatory protein TOD6	TOD6	ISSRRSSFNMMHSRRSSFNSHAPTEPISRRA
0.254352	-0.322289	-0.30868	S	3			14-3-3 domain binding motif;Calmodulin-dependent protein kinase II substrate motif;Casein kinase I substrate motif;Casein kinase II substrate motif;MAPKAPK2 kinase substrate motif;MDC1 BRCT domain binding motif;PAK2 kinase substrate motif;PKA kinase substrate motif;PKC epsilon kinase substrate motif;PKC kinase substrate motif;Plk1 PBD domain binding motif	0.922499	8.09244e-18	117.18	97.203	589.272	1.08	318	7.88626	7.76937	7.11823	6.70165	P34219	318	P34219	Transcriptional regulatory protein TOD6	TOD6	SSRRSSFNMMHSRRSSFNSHAPTEPISRRAS
0.194717	-0.249822	-0.746374	S	3			G protein-coupled receptor kinase 1 substrate motif;MAPKAPK2 kinase substrate motif	0.985054	0.00762137	65.949	53.3	589.6	-0.20687	321	6.87032	6.48113	6.16696	6.46567	P34219	321	P34219	Transcriptional regulatory protein TOD6	TOD6	RSSFNMMHSRRSSFNSHAPTEPISRRASLVV
-0.531969	0.0931545	-0.198874	S	3			Casein kinase I substrate motif;G protein-coupled receptor kinase 1 substrate motif;GSK3 kinase substrate motif;PKA kinase substrate motif;PKC kinase substrate motif	0.999999	2.67746e-25	177.91	105.38	615.928	-0.32748	329	8.37809	7.93348	7.23907	8.13255	P34219	329	P34219	Transcriptional regulatory protein TOD6	TOD6	SRRSSFNSHAPTEPISRRASLVVSPYMSPRR
0.24245	0.409255	-0.0710878	S	3			14-3-3 domain binding motif;Akt kinase substrate motif;Calmodulin-dependent protein kinase II substrate motif;Casein kinase II substrate motif;G protein-coupled receptor kinase 1 substrate motif;MAPKAPK1 kinase substrate motif;PKA kinase substrate motif;PKC kinase substrate motif	0.869971	5.81924e-35	199.65	151.55	538.25	-0.074391	226	8.48064	8.22917	8.02698	7.42364	P34219	226	P34219	Transcriptional regulatory protein TOD6	TOD6	QHTKPRKLFVKPRSFSHSITTNTPNVKTAQQ
0.0619835	0.0651587	-0.402435	S	3			14-3-3 domain binding motif;Calmodulin-dependent protein kinase II substrate motif;Casein kinase I substrate motif;Casein kinase II substrate motif;PKA kinase substrate motif;PKC kinase substrate motif	0.892718	4.19764e-39	113.76	93.495	645.618	0.64543	203	7.12313	6.11005	5.7693	7.05694	P34219	203	P34219	Transcriptional regulatory protein TOD6	TOD6	KPKYMDRKLITQRSTSTFSDHEPQHTKPRKL
0.0797024	-0.365834	-0.376938	S	4			Casein kinase II substrate motif;G protein-coupled receptor kinase 1 substrate motif	0.942722	4.19764e-39	113.76	52.52	484.465	-0.10843	206	7.03371	6.64353	5.46471	6.78635	P34219	206	P34219	Transcriptional regulatory protein TOD6	TOD6	YMDRKLITQRSTSTFSDHEPQHTKPRKLFVK
-0.857783	-0.856058	-1.12224	S	2			14-3-3 domain binding motif;Calmodulin-dependent protein kinase II substrate motif;CDK kinase substrate motif_minimal;CDK kinase substrate motif_minimal_pS;ERK1,2 kinase substrate motif;GSK-3, ERK1, ERK2, CDK5 substrate motif;PKA kinase substrate motif;PKC kinase substrate motif;WW domain binding motif	1	3.11592e-56	225.08	182.17	822.898	-0.43691	315	9.53788	8.85118	9.06288	9.19997	P34223	315	P34223	UBX domain-containing protein 1	SHP1	TRKLGGFSGQGQRLGSPIPGESSPAEVPKNE
-0.737471	-0.59281	-0.965925	S	2			b-Adrenergic Receptor kinase substrate motif	0.932947	3.11592e-56	225.08	216.65	862.881	-0.044252	321	8.55118	7.92729	8.07386	8.18373	P34223	321	P34223	UBX domain-containing protein 1	SHP1	FSGQGQRLGSPIPGESSPAEVPKNETPAAQE
-0.737471	-0.59281	-1.00964	S	2			Casein kinase II substrate motif;CDK kinase substrate motif_minimal;CDK kinase substrate motif_minimal_pS;ERK1,2 kinase substrate motif;GSK-3, ERK1, ERK2, CDK5 substrate motif;MDC1 BRCT domain binding motif;Plk1 PBD domain binding motif;WW domain binding motif	0.963166	3.11592e-56	225.08	220.82	862.881	-0.15502	322	8.54539	7.91167	8.03427	8.20753	P34223	322	P34223	UBX domain-containing protein 1	SHP1	SGQGQRLGSPIPGESSPAEVPKNETPAAQEQ
-0.0661102	0.37951	-0.169988	S	2			14-3-3 domain binding motif;Calmodulin-dependent protein kinase II substrate motif;Casein kinase II substrate motif;G protein-coupled receptor kinase 1 substrate motif;PKA kinase substrate motif;PKC kinase substrate motif;Pyruvate dehydrogenase kinase substrate motif	0.977471	2.35069e-111	262.78	246.92	1158.01	0.49415	210	7.60418	7.13786	7.23053	6.97573	P34223	210	P34223	UBX domain-containing protein 1	SHP1	EMGANRFTGRGFRLGSTIDAADEVVEDNTSQ
0.176578	-0.126439	0.336969	S	3			ATM kinase substrate motif;Casein kinase I substrate motif;Casein kinase II substrate motif;DNA dependent Protein kinase substrate motif	0.999165	2.21799e-202	300.12	184.22	772.339	0.94759	224	7.95918	7.46024	7.44428	7.53604	P34223	224	P34223	UBX domain-containing protein 1	SHP1	GSTIDAADEVVEDNTSQSQRRPEKVTREITF
0.0206267	0.79585	0.716069	S	2			AMP-activated protein kinase substrate motif;Casein kinase I substrate motif;Casein kinase II substrate motif	0.983266	4.20215e-34	188.58	57.936	903.354	-0.80667	133	7.40836	7.07199	6.91417	6.74796	P34226	133	P34226	Protein SKT5	SKT5	TPTNSPSPGALRQTNSSTSLTKEQIKKRTRS
0.00331442	0.727703	0.664392	S	2			Casein kinase II substrate motif	0.989469	4.20215e-34	188.58	188.58	854.366	-0.77607	136	7.43173	6.95035	7.03197	6.86564	P34226	136	P34226	Protein SKT5	SKT5	NSPSPGALRQTNSSTSLTKEQIKKRTRSVDL
-0.30349	0.448161	0.0751904	S	3			Casein kinase II substrate motif;Cdc2 kinase substrate motif;CDK kinase substrate motif;CDK kinase substrate motif_minimal;CDK kinase substrate motif_minimal_pS;CDK1,2,4,6 kinase substrate motif;ERK1,2 kinase substrate motif;GSK-3, ERK1, ERK2, CDK5 substrate motif;MAPKAPK2 kinase substrate motif;PKA kinase substrate motif;PKC kinase substrate motif;WW domain binding motif	0.999995	5.52282e-07	135.02	135.02	472.87	0.29537	253	7.26517	6.75446	6.20303	7.04681	P34233	253	P34233	Transcriptional regulatory protein ASH1	ASH1	NYGKELESTRSSKFHSPSKESFDRTKLIPSI
0.0251707	-0.012752	0.214871	S	3			b-Adrenergic Receptor kinase substrate motif;Casein kinase I substrate motif;Casein kinase II substrate motif;Pyruvate dehydrogenase kinase substrate motif	1	2.9122e-45	195.96	74.89	649.277	-1.2891	364	8.03767	7.57557	6.75729	7.81762	P34237	364	P34237	Protein CASP	COY1	LSALKKIEFGVNEDDSDNDIRSEDKNDNTFE
0.370053	-0.0750185	0.515511	S	3			Casein kinase I substrate motif	1	1.6356e-56	122.34	90.534	850.408	-0.2283	262	7.80502	7.42038	6.84139	7.4852	P34240	262	P34240	Zinc-regulated transporter 3	ZRT3	LVCVENNIGYDLENLSLYRKNFLSSRHHHSS
1.03111	-0.135729	0.716157	S	2			AMP-activated protein kinase substrate motif;Calmodulin-dependent protein kinase II substrate motif;Casein kinase II substrate motif;Chk1 kinase substrate motif;Phosphorylase kinase substrate motif;Pim1 kinase substrate sequence;PKA kinase substrate motif;PKC kinase substrate motif;Pyruvate dehydrogenase kinase substrate motif	1	4.96055e-09	182.02	120.57	571.288	1.1546	178	8.14638	7.75407	6.43881	7.90619	P34240	178	P34240	Zinc-regulated transporter 3	ZRT3	LITKDSDRPQMKKKMSLIDLLTRRKSEGECC
0.764601	0.104739	0.292782	S	3			14-3-3 domain binding motif;Calmodulin-dependent protein kinase I substrate motif;Calmodulin-dependent protein kinase II substrate motif;Calmodulin-dependent protein kinase IV substrate motif;Casein kinase II substrate motif;Chk1 kinase substrate motif;PKA kinase substrate motif;PKC kinase substrate motif;Pyruvate dehydrogenase kinase substrate motif	0.974568	4.37632e-09	133.28	116.52	874.089	-0.28384	394	7.75436	7.59752	6.17846	7.19615	P34244	394	P34244	Probable serine/threonine-protein kinase HSL1	HSL1	KVLRKMRKDNMARGKSNSDLHLLNNVSPSIV
0.879627	0.104739	0.186247	S	3			Akt kinase substrate motif;PKA kinase substrate motif;PKC kinase substrate motif	0.933766	1.75196e-17	154.1	154.1	874.089	0.34439	396	7.89345	7.64955	6.17846	7.50669	P34244	396	P34244	Probable serine/threonine-protein kinase HSL1	HSL1	LRKMRKDNMARGKSNSDLHLLNNVSPSIVTL
0.78115	0.104739	0.0496307	S	4			Casein kinase I substrate motif;Casein kinase II substrate motif;DNA dependent Protein kinase substrate motif	0.956086	1.75196e-17	154.1	59.857	655.819	-0.51981	407	7.99824	7.72859	6.17846	7.64893	P34244	407	P34244	Probable serine/threonine-protein kinase HSL1	HSL1	GKSNSDLHLLNNVSPSIVTLHSKGEIDESIL
1.4783	-0.995132	-0.0730594	S	4			Casein kinase I substrate motif;Cdc2 kinase substrate motif;CDK kinase substrate motif;CDK kinase substrate motif_minimal;CDK kinase substrate motif_minimal_pS;CDK1,2,4,6 kinase substrate motif;DNA dependent Protein kinase substrate motif;ERK1,2 kinase substrate motif;G protein-coupled receptor kinase 1 substrate motif;GSK-3, ERK1, ERK2, CDK5 substrate motif;PKA kinase substrate motif;PKC kinase …	1	5.78158e-16	85.203	69.361	502.759	-0.03735	866	7.65602	7.40766	6.34537	7.24331	P34244	866	P34244	Probable serine/threonine-protein kinase HSL1	HSL1	KKIQREQLQKKNDRPSPLKPIQHQELRVNSL
2.85931	-0.559919	0.449324	S	2			ATM kinase substrate motif;DNA dependent Protein kinase substrate motif;G protein-coupled receptor kinase 1 substrate motif;PKA kinase substrate motif;PKC kinase substrate motif	1	4.79539e-43	214.81	69.602	742.319	0.06334	997	7.49447	7.2987	6.51468	6.90627	P34244	997	P34244	Probable serine/threonine-protein kinase HSL1	HSL1	LPSSFLNTSMTFKNLSQILADDGDDKHLSVP
0.879784	-0.265587	0.239031	S	3			Casein kinase I substrate motif;Casein kinase II substrate motif;PKA kinase substrate motif;PKC kinase substrate motif	0.998071	2.85725e-06	66.989	53.754	414.21	0.16065	671	6.38933	5.74005	5.6638	6.15842	P34244	671	P34244	Probable serine/threonine-protein kinase HSL1	HSL1	IAATVAARRTLQNSASKRSLYSLQSISKRSL
0.128557	-0.172587	-0.185015	S	2			14-3-3 domain binding motif;Calmodulin-dependent protein kinase II substrate motif;Casein kinase I substrate motif;Casein kinase II substrate motif;Phosphorylase kinase substrate motif;PKA kinase substrate motif;PKC kinase substrate motif	0.999998	3.93247e-06	123.86	123.86	444.205	0.60366	187	7.78945	7.40763	6.98275	7.4217	P34250	187	P34250	Uncharacterized protein YKL105C		YSLSNRSNQRGGRAYSLPTRNNKTSLMHRNK
2.37854	0.297367	0.29537	S	2			14-3-3 domain binding motif;Akt kinase substrate motif;Calmodulin-dependent protein kinase II substrate motif;G protein-coupled receptor kinase 1 substrate motif;GSK3 kinase substrate motif;MAPKAPK1 kinase substrate motif;MAPKAPK2 kinase substrate motif;p70 Ribosomal S6 kinase substrate motif;Phosphorylase kinase substrate motif;PKA kinase substrate motif;PKC kinase substrate motif	0.997946	0.000150459	121.18	121.18	637.785	0.73088	137	7.99422	7.84643	7.27579	6.98194	P34250	137	P34250	Uncharacterized protein YKL105C		NISSSTGQNSKSRTTSLGNSGSTIRTIKKYI
-0.617167	-0.465201	-0.415057	S	3			Casein kinase I substrate motif;Casein kinase II substrate motif;DNA dependent Protein kinase substrate motif;G protein-coupled receptor kinase 1 substrate motif;PKA kinase substrate motif	0.986363	4.49392e-36	121.47	34.221	732.624	-0.98278	561	9.31044	8.9111	9.05694	7.94811	P34758	561	P34758	Protein SCD5	SCD5	QPYQEVNPTQAKIEPSNISPQHTYSNNVRIN
-0.506086	-0.220463	-0.366931	S	2			Casein kinase I substrate motif;CDK kinase substrate motif_minimal;CDK kinase substrate motif_minimal_pS;ERK1,2 kinase substrate motif;G protein-coupled receptor kinase 1 substrate motif;GSK-3, ERK1, ERK2, CDK5 substrate motif;WW domain binding motif	0.998796	4.74593e-49	171.42	171.42	1018.47	-0.11905	564	9.36173	8.95605	9.09847	8.1514	P34758	564	P34758	Protein SCD5	SCD5	QEVNPTQAKIEPSNISPQHTYSNNVRINNGN
0.387914	-0.331046	-0.647806	S	3				0.997767	6.80726e-41	124.31	42.708	763.925	-0.93066	79	7.0958	5.74432	6.70851	6.8326	P34758	79	P34758	Protein SCD5	SCD5	RNNHSNTAADNATNVSSPQKDNPPNGEVRTL
-0.466656	0.108892	-0.723372	S	3			Cdc2 kinase substrate motif;CDK kinase substrate motif;CDK kinase substrate motif_minimal;CDK kinase substrate motif_minimal_pS;CDK1,2,4,6 kinase substrate motif;ERK1,2 kinase substrate motif;Growth associated histone HI kinase substrate motif;GSK-3, ERK1, ERK2, CDK5 substrate motif;MDC1 BRCT domain binding motif;Plk1 PBD domain binding motif;WW domain binding motif	0.997671	6.80726e-41	136.62	42.708	763.925	-0.93066	80	7.60841	7.48083	6.42137	6.88612	P34758	80	P34758	Protein SCD5	SCD5	NNHSNTAADNATNVSSPQKDNPPNGEVRTLS
-0.158365	-0.282913	-0.346041	S	3				0.5	1.37853e-57	140.28	140.28	629.95	0.095887	36	7.96149	7.48945	6.49104	7.76006	P34761	36	P34761	Protein WHI3	WHI3	VSSTTNTHNISPSHRSSLNLNTTSHPHEASG
-0.158365	-0.282913	-0.346041	S	2			MAPKAPK2 kinase substrate motif;MDC1 BRCT domain binding motif;PKA kinase substrate motif;PKC kinase substrate motif;Plk1 PBD domain binding motif	0.926489	1.37853e-57	140.28	45.438	1025.37	-2.9285	37	7.96639	7.48945	6.61651	7.76006	P34761	37	P34761	Protein WHI3	WHI3	SSTTNTHNISPSHRSSLNLNTTSHPHEASGR
-0.064314	-0.157254	-0.722944	S	3			CDK kinase substrate motif_minimal;CDK kinase substrate motif_minimal_pS;DNA dependent Protein kinase substrate motif;ERK1,2 kinase substrate motif;GSK-3, ERK1, ERK2, CDK5 substrate motif;WW domain binding motif	0.998972	6.78418e-24	122.81	122.81	1175.18	-0.2057	312	7.70702	7.17713	7.04112	7.39629	P34909	312	P34909	General negative regulator of transcription subunit 4	MOT2	GSNTNLLSENFTGTPSPAAMRAQLHHDSHTN
-0.0255294	0.00805652	-0.254255	S	3			CDK kinase substrate motif_minimal;CDK kinase substrate motif_minimal_pS;ERK1,2 kinase substrate motif;GSK-3, ERK1, ERK2, CDK5 substrate motif;WW domain binding motif	0.999185	0.00072809	79.676	62.589	796.36	-0.46012	88	8.1896	7.6945	7.52414	7.85628	P35177	88	P35177	Transcriptional activator SPT7	SPT7	KSFPLTQEEEHHGAVSPAVDTRSDDVSSQTI
-0.305557	-0.837945	-0.393122	S	3			Casein kinase II substrate motif;G protein-coupled receptor kinase 1 substrate motif	1	1.40295e-106	258.83	103.03	655.289	0.85435	157	8.71787	7.97069	8.18554	8.44006	P35197	157	P35197	ADP-ribosylation factor GTPase-activating protein GCS1	GCS1	ATSQTAASATPGVAQSREGTPLENRRSATPA
0.116631	-0.346977	-0.1976	S	2			Casein kinase II substrate motif;G protein-coupled receptor kinase 1 substrate motif;PKA kinase substrate motif;PKC kinase substrate motif	1	3.95762e-33	195.89	111.65	827.811	0.96184	168	7.34588	6.92787	6.78426	6.88204	P35197	168	P35197	ADP-ribosylation factor GTPase-activating protein GCS1	GCS1	GVAQSREGTPLENRRSATPANSSNGANFQKE
0.865048	-1.50951	-0.718331	S	2				0.5	4.18073e-06	94.922	94.922	871.899	0.11644	216	7.52355	7.21888	6.56867	7.1182	P35197	216	P35197	ADP-ribosylation factor GTPase-activating protein GCS1	GCS1	DHLPPSQGGKYQGFGSTPAKPPQERSAGSSN
0.0465608	0.587941	-0.571	S	3			14-3-3 domain binding motif;Calmodulin-dependent protein kinase II substrate motif;MAPKAPK1 kinase substrate motif;MAPKAPK2 kinase substrate motif;PAK2 kinase substrate motif;PKA kinase substrate motif;PKC epsilon kinase substrate motif;PKC kinase substrate motif	0.819801	0.00382417	105.39	75.911	615.643	0.54021	53	7.03326	6.60808	6.6102	6.42563	P35201	53	P35201	Protein MIF2	MIF2	DETSLISMRRKSRRKSSLFLPSTLNGDTKNV
-1.51116	1.60682	0.108491	S	3			CDK kinase substrate motif_minimal;CDK kinase substrate motif_minimal_pS;ERK1,2 kinase substrate motif;GSK-3, ERK1, ERK2, CDK5 substrate motif;WW domain binding motif	0.998207	1.07537e-06	99.069	99.069	645.991	-0.036724	748	7.69367	7.16894	7.25147	7.22523	P35209	748	P35209	Protein SPT21	SPT21	STFIHSGIRVSQVVTSPIGEFQSIKH_____
-0.160266	0.126312	-0.149153	S	3			Casein kinase II substrate motif;CDK kinase substrate motif_minimal;CDK kinase substrate motif_minimal_pS;ERK1,2 kinase substrate motif;Growth associated histone HI kinase substrate motif;GSK-3, ERK1, ERK2, CDK5 substrate motif;PKA kinase substrate motif;PKC kinase substrate motif;WW domain binding motif	1	0.000589119	67.93	36.193	484.921	0.23248	162	7.32767	7.10762	6.4331	6.75912	P35718	162	P35718	DNA-directed RNA polymerase III subunit RPC8	RPC25	RFRIEREVFVDVKPKSPKERELEERAQLENE
-0.366504	-0.125431	-0.530093	S	2			CDK kinase substrate motif_minimal;CDK kinase substrate motif_minimal_pS;ERK1,2 kinase substrate motif;GSK-3, ERK1, ERK2, CDK5 substrate motif;MDC1 BRCT domain binding motif;Plk1 PBD domain binding motif;WW domain binding motif	0.992338	5.94619e-145	286.7	286.7	962.956	0.14283	21	7.98664	7.79487	6.261	7.51577	P35724	21	P35724	Manganese resistance protein MNR2	MNR2	SQKDEGVPLLSPYSSSPQLRKKKRNQKRRKD
0.110764	0.0836559	0.453649	S	3			b-Adrenergic Receptor kinase substrate motif;Casein kinase II substrate motif;PKA kinase substrate motif;PKC kinase substrate motif	0.995176	1.8483e-21	95.205	76.391	518.226	0.29028	569	7.58085	7.19786	6.80329	7.20314	P35724	569	P35724	Manganese resistance protein MNR2	MNR2	VAEKHVRRRRKEKQESATLDHESISRRKSQA
-0.0136109	0.0843364	0.50121	S	2			b-Adrenergic Receptor kinase substrate motif;Casein kinase I substrate motif;Casein kinase II substrate motif	0.999999	2.21564e-35	213.03	212.95	768.322	0.83687	576	8.15582	7.84245	6.45085	7.84977	P35724	576	P35724	Manganese resistance protein MNR2	MNR2	RRRKEKQESATLDHESISRRKSQAYGATMSN
0.110096	0.116764	0.549226	S	2			Casein kinase I substrate motif;G protein-coupled receptor kinase 1 substrate motif;GSK3 kinase substrate motif;PKA kinase substrate motif;PKC kinase substrate motif	0.698001	7.85593e-21	109.83	109.83	768.322	0.47955	578	7.09999	6.55705	6.15915	6.87738	P35724	578	P35724	Manganese resistance protein MNR2	MNR2	RKEKQESATLDHESISRRKSQAYGATMSNES
-0.00473979	0.161823	-0.0911717	S	3			Casein kinase II substrate motif;DNA dependent Protein kinase substrate motif;G protein-coupled receptor kinase 1 substrate motif;PKA kinase substrate motif;PKC kinase substrate motif	0.991336	1.94748e-06	63.727	47.915	565.587	1.1657	104	7.95955	7.65794	6.27862	7.64061	P35724	104	P35724	Manganese resistance protein MNR2	MNR2	SEDPSLKGAFIDHRPSMSQPREGPQSVSSTV
-0.219253	0.0422241	0.000576886	S	3			b-Adrenergic Receptor kinase substrate motif;Calmodulin-dependent protein kinase II substrate motif;Casein kinase II substrate motif;CDK kinase substrate motif_minimal;CDK kinase substrate motif_minimal_pS;Chk1 kinase substrate motif;ERK1,2 kinase substrate motif;GSK-3, ERK1, ERK2, CDK5 substrate motif;PKA kinase substrate motif;PKC kinase substrate motif;WW domain binding motif	0.999947	3.7226e-62	237.73	173.44	513.255	-0.45893	260	8.99567	8.29012	8.33191	8.76366	P35732	260	P35732	RNA polymerase II degradation factor 1	DEF1	AAIATPKPKAVKKTESPLENVAELKKEISDI
-0.00262814	-0.277009	-0.400358	S	2			b-Adrenergic Receptor kinase substrate motif;Casein kinase II substrate motif;PKA kinase substrate motif	1	5.76039e-104	259.77	188.24	961.359	-0.10794	155	8.01191	7.36027	7.8097	7.18563	P35734	155	P35734	DASH complex subunit ASK1	ASK1	TANITSTGQILKLPDSSDEDTGSEAVPSREQ
1.43744	3.25211	-0.496509	S	2			Casein kinase II substrate motif;G protein-coupled receptor kinase 1 substrate motif;MDC1 BRCT domain binding motif;Plk1 PBD domain binding motif;Pyruvate dehydrogenase kinase substrate motif	1	1.94539e-32	188.24	188.24	961.359	-0.10794	156	7.88141	7.18333	7.77122	6.2558	P35734	156	P35734	DASH complex subunit ASK1	ASK1	ANITSTGQILKLPDSSDEDTGSEAVPSREQT
0.337083	-0.296793	0.117163	S	2			14-3-3 domain binding motif;Calmodulin-dependent protein kinase II substrate motif;Calmodulin-dependent protein kinase IV substrate motif;Casein kinase I substrate motif;Casein kinase II substrate motif;Chk1 kinase substrate motif;G protein-coupled receptor kinase 1 substrate motif;PKA kinase substrate motif;PKC kinase substrate motif	0.997949	3.12432e-17	159.04	64.298	698.263	-1.5858	612	6.98014	6.7568	5.53069	6.54427	P35817	612	P35817	Bromodomain-containing factor 1	BDF1	ASNGLDGTSGVTRDASSLSPTSAGSRKRRSK
-0.104061	-0.324148	-0.0308403	S	2			Casein kinase I substrate motif;Casein kinase II substrate motif;G protein-coupled receptor kinase 1 substrate motif;MDC1 BRCT domain binding motif;Plk1 PBD domain binding motif	0.998637	1.63328e-72	158.81	158.81	658.28	-0.36893	613	8.47862	8.11926	7.62384	8.10514	P35817	613	P35817	Bromodomain-containing factor 1	BDF1	SNGLDGTSGVTRDASSLSPTSAGSRKRRSKA
-0.124975	-0.0756113	-0.367173	S	2			Casein kinase I substrate motif;Casein kinase II substrate motif;CDK kinase substrate motif_minimal;CDK kinase substrate motif_minimal_pS;ERK1,2 kinase substrate motif;G protein-coupled receptor kinase 1 substrate motif;GSK-3, ERK1, ERK2, CDK5 substrate motif;WW domain binding motif	0.998645	3.54006e-43	218.12	186.42	658.28	-0.13233	615	8.78704	8.36532	7.97989	8.45488	P35817	615	P35817	Bromodomain-containing factor 1	BDF1	GLDGTSGVTRDASSLSPTSAGSRKRRSKALS
-0.384885	0.0416635	-0.353266	S	2			PKA kinase substrate motif;PKC kinase substrate motif	0.836624	3.39906e-28	198.85	113.29	761.375	-0.17747	269	8.97442	8.68817	7.94598	8.56441	P35817	269	P35817	Bromodomain-containing factor 1	BDF1	MPAKDAPPVIAKGRRSSAQEDAPIVIRRAQT
-0.217206	-0.19052	-0.318344	S	2			14-3-3 domain binding motif;Calmodulin-dependent protein kinase II substrate motif;Casein kinase II substrate motif;MAPKAPK1 kinase substrate motif;MDC1 BRCT domain binding motif;PAK2 kinase substrate motif;PKA kinase substrate motif;PKC epsilon kinase substrate motif;PKC kinase substrate motif;Plk1 PBD domain binding motif	0.999293	7.40532e-105	234.04	201.18	761.375	0.2617	270	9.2821	8.93926	8.35639	8.91277	P35817	270	P35817	Bromodomain-containing factor 1	BDF1	PAKDAPPVIAKGRRSSAQEDAPIVIRRAQTH
0.27739	0.174918	0.309991	S	3			b-Adrenergic Receptor kinase substrate motif;Casein kinase II substrate motif;G protein-coupled receptor kinase 1 substrate motif;GSK3 kinase substrate motif;PKA kinase substrate motif;PKC kinase substrate motif;Pyruvate dehydrogenase kinase substrate motif	0.988476	5.4724e-18	133.29	133.29	1100.43	0.12887	708	7.93506	7.50136	6.73519	7.68981	P35845	708	P35845	Oxysterol-binding protein homolog 1	SWH1	NTLEEIVKFIEATKESDEDSDADEFFDAEEA
0.270828	0.165687	0.304394	S	3			b-Adrenergic Receptor kinase substrate motif;Casein kinase I substrate motif;Casein kinase II substrate motif;MAPKAPK2 kinase substrate motif;Pyruvate dehydrogenase kinase substrate motif	0.999058	5.4724e-18	133.29	113.41	1100.43	0.065435	712	8.03238	7.78976	7.08009	7.53265	P35845	712	P35845	Oxysterol-binding protein homolog 1	SWH1	EIVKFIEATKESDEDSDADEFFDAEEAASDK
0.0251707	-0.0676666	-0.0764173	S	3			14-3-3 domain binding motif;Calmodulin-dependent protein kinase II substrate motif;Casein kinase II substrate motif;MAPKAPK2 kinase substrate motif;Phosphorylase kinase substrate motif;PKA kinase substrate motif;PKC kinase substrate motif	0.999341	1.73866e-50	217.91	168.32	525.91	-0.81408	490	8.14817	7.66991	7.40112	7.83702	P35845	490	P35845	Oxysterol-binding protein homolog 1	SWH1	RPLIEPLPLISSRSQSLSEITPGPHSRKSTV
0.134352	-0.0874421	-0.0818733	S	3			G protein-coupled receptor kinase 1 substrate motif	0.996315	5.13817e-17	167.98	61.477	600.64	-0.49739	14	7.80819	7.39934	7.29334	7.29152	P35997;P38711	14;14	P35997	40S ribosomal protein S27-A;40S ribosomal protein S27-B	RPS27A;RPS27B	__MVLVQDLLHPTAASEARKHKLKTLVQGPR
-0.116536	-0.187543	-0.208044	S	3			AMP-activated protein kinase substrate motif;Aurora-A kinase substrate motif;HMGCoA Reductase kinase substrate motif;PAK2 kinase substrate motif;Phosphorylase kinase substrate motif;PKA kinase substrate motif;PKC kinase substrate motif	0.997446	1.17895e-22	153.75	118.36	682.021	0.40645	357	8.36414	8.09885	6.92433	7.98821	P36006	357	P36006	Myosin-3	MYO3	LVERIMQTSHGMKRGSVYHVPLNPVQATAVR
0.38416	0.285461	0.53057	S	2			Casein kinase I substrate motif;Casein kinase I substrate motif;Casein kinase II substrate motif;Casein kinase II substrate motif;PKA kinase substrate motif;PKA kinase substrate motif;PKC kinase substrate motif;PKC kinase substrate motif	0.951962	0.000352118	86.953	71.085	581.776	0.84746	775	7.69102	7.50139	6.63007	7.11737	P36006;Q04439	775;775	P36006;Q04439	Myosin-3;Myosin-5	MYO3;MYO5	RDYGTKLLAGKKERRSMSLLGYRAFMGDYLS;RDYGTKVLGGRKERRSMSLLGYRAFMGDYLS
0.325962	0.270828	0.604071	S	2			14-3-3 domain binding motif;14-3-3 domain binding motif;Calmodulin-dependent protein kinase II substrate motif;Calmodulin-dependent protein kinase II substrate motif;Phosphorylase kinase substrate motif;Phosphorylase kinase substrate motif;PKA kinase substrate motif;PKA kinase substrate motif;PKC kinase substrate motif;PKC kinase substrate motif;ZIP kinase substrate motif;ZIP kinase substrate mot…	0.999997	1.32464e-09	179.35	135.86	503.725	0.15241	777	8.80638	8.4503	7.63009	8.49912	P36006;Q04439	777;777	P36006;Q04439	Myosin-3;Myosin-5	MYO3;MYO5	YGTKLLAGKKERRSMSLLGYRAFMGDYLSCN;YGTKVLGGRKERRSMSLLGYRAFMGDYLSCN
-0.344703	0.576957	-0.0212771	S	2			Casein kinase I substrate motif;Casein kinase II substrate motif;CDK kinase substrate motif_minimal;CDK kinase substrate motif_minimal_pS;ERK1,2 kinase substrate motif;GSK-3, ERK1, ERK2, CDK5 substrate motif;MAPKAPK2 kinase substrate motif;WW domain binding motif	0.999935	2.6557e-86	188.13	144.57	612.785	0.19583	47	8.07813	7.76924	7.37258	7.57224	P36024	47	P36024	Phosphopantothenoylcysteine decarboxylase subunit SIS2	SIS2	LLDHEDAKGKDSIINSPVSGRQSISPTLSNA
0.119423	0.320311	-0.230008	S	2			Casein kinase I substrate motif;Casein kinase II substrate motif;G protein-coupled receptor kinase 1 substrate motif;MAPKAPK2 kinase substrate motif;PKA kinase substrate motif;PKC kinase substrate motif	0.992127	9.4056e-33	190.96	138.66	865.914	0.47633	54	7.60492	7.3765	7.16113	6.29572	P36024	54	P36024	Phosphopantothenoylcysteine decarboxylase subunit SIS2	SIS2	KGKDSIINSPVSGRQSISPTLSNATTTTTKS
-0.0483525	0.460376	0.10541	S	2			Casein kinase I substrate motif;Casein kinase II substrate motif;CDK kinase substrate motif_minimal;CDK kinase substrate motif_minimal_pS;ERK1,2 kinase substrate motif;G protein-coupled receptor kinase 1 substrate motif;GSK3 kinase substrate motif;GSK-3, ERK1, ERK2, CDK5 substrate motif;WW domain binding motif	0.999874	9.53803e-56	218.25	131.54	865.914	0.91459	56	8.12714	7.83559	7.35342	7.63304	P36024	56	P36024	Phosphopantothenoylcysteine decarboxylase subunit SIS2	SIS2	KDSIINSPVSGRQSISPTLSNATTTTTKSIM
0.157949	0.600079	0.156008	S	2			CDK kinase substrate motif_minimal;CDK kinase substrate motif_minimal_pS;ERK1,2 kinase substrate motif;Growth associated histone HI kinase substrate motif;GSK-3, ERK1, ERK2, CDK5 substrate motif;PKA kinase substrate motif;PKC kinase substrate motif;WW domain binding motif	1	0.00146396	191.44	142.85	767.814	0.30906	372	8.10099	7.68941	7.31256	7.75381	P36027	372	P36027	Cell wall integrity sensor MID2	MID2	DIIEEKFYDEQGNELSPRNY___________
0.0556121	-0.186098	-0.213136	S	2			14-3-3 domain binding motif;Calmodulin-dependent protein kinase II substrate motif;Calmodulin-dependent protein kinase IV substrate motif;Casein kinase I substrate motif;Casein kinase II substrate motif;Chk1 kinase substrate motif;DNA dependent Protein kinase substrate motif;PKA kinase substrate motif;PKC kinase substrate motif	0.99958	8.91627e-09	135.81	42.809	726.807	-0.24948	281	9.70608	9.45675	9.19086	8.82481	P36041	281	P36041	Protein EAP1	EAP1	HETPTDLRPVIPRGPSSITDFLNLKRQDKKE
0.0132121	0.581785	-0.111041	S	2			Casein kinase II substrate motif;MDC1 BRCT domain binding motif;Plk1 PBD domain binding motif;Pyruvate dehydrogenase kinase substrate motif	0.999834	1.35026e-117	232.37	166.03	764.382	0.98922	282	9.74108	9.45781	9.2008	9.02189	P36041	282	P36041	Protein EAP1	EAP1	ETPTDLRPVIPRGPSSITDFLNLKRQDKKEE
0.0791561	-0.262729	-0.291433	S	3			Casein kinase II substrate motif;G protein-coupled receptor kinase 1 substrate motif;MAPKAPK2 kinase substrate motif;Pyruvate dehydrogenase kinase substrate motif	0.886781	3.37931e-13	116.7	79.408	1059.46	0.5626	19	7.66603	6.75069	7.09968	7.44926	P36041	19	P36041	Protein EAP1	EAP1	NDPSIISSSQFSGELSDSDTAAATHKSQQAI
-0.28207	-0.786149	-0.247491	S	3			Casein kinase II substrate motif	1	4.32144e-23	149	53.964	1095.43	1.7115	177	9.31817	8.98484	8.60556	8.85221	P36049	177	P36049	rRNA-processing protein EBP2	EBP2	SEEKEEQEEEQDVPLSDVEFDSDADVVPHHK
-0.078518	-0.626313	-0.399902	S	3			b-Adrenergic Receptor kinase substrate motif;Casein kinase I substrate motif;Casein kinase II substrate motif;Pyruvate dehydrogenase kinase substrate motif	1	4.32144e-23	149	53.964	1095.43	1.7115	183	9.30335	8.98545	8.56478	8.83033	P36049	183	P36049	rRNA-processing protein EBP2	EBP2	QEEEQDVPLSDVEFDSDADVVPHHKLTVNNT
0.00187425	0.201508	0.0825664	S	2			b-Adrenergic Receptor kinase substrate motif;BARD1 BRCT domain binding motif;Casein kinase I substrate motif;Casein kinase II substrate motif	1	6.69643e-176	294.44	220.92	1236.41	0.80071	117	7.64914	5.91819	6.32997	7.61924	P36053	117	P36053	Transcription elongation factor 1	ELF1	DSEQDAKTQNDGEIDSDEEEVDSDEERIGQV
0.00187425	0.201508	0.0825664	S	3			b-Adrenergic Receptor kinase substrate motif;BARD1 BRCT domain binding motif;Casein kinase I substrate motif;Casein kinase II substrate motif	1	6.69643e-176	294.44	132.14	824.609	0.78514	124	7.64914	5.91819	6.32997	7.61924	P36053	124	P36053	Transcription elongation factor 1	ELF1	TQNDGEIDSDEEEVDSDEERIGQVKRGRGAL
-0.432201	-0.915201	-1.38379	S	3			CDK kinase substrate motif_minimal;CDK kinase substrate motif_minimal_pS;ERK1,2 kinase substrate motif;GSK-3, ERK1, ERK2, CDK5 substrate motif;MAPKAPK2 kinase substrate motif;WW domain binding motif	1	4.1251e-72	239.56	157.57	722.98	0.51149	117	8.1037	7.79486	7.2293	7.67821	P36054	117	P36054	Calcipressin-like protein	RCN1	KVPESEKMFLISPPASPPPEFDFSKCEDAPQ
-0.93658	0.0835197	-0.259755	S	2			Casein kinase II substrate motif;CDK kinase substrate motif_minimal;CDK kinase substrate motif_minimal_pS;ERK1,2 kinase substrate motif;G protein-coupled receptor kinase 1 substrate motif;GSK-3, ERK1, ERK2, CDK5 substrate motif;PAK2 kinase substrate motif;PKA kinase substrate motif;PKC kinase substrate motif;WW domain binding motif	0.999991	3.55075e-82	225.08	193.77	1093.04	0.28278	116	8.18355	7.57651	7.7941	7.72131	P36076	116	P36076	Coenzyme A biosynthesis protein 3	CAB3	NTSMPANTNGQQKRFSPSLPSAVSFTVPEVE
-1.08094	0.012068	-0.649616	S	3			Casein kinase I substrate motif;Casein kinase II substrate motif;DNA dependent Protein kinase substrate motif	0.860262	9.38284e-06	113.33	92.264	729.028	0.44299	121	8.26475	8.00949	7.51816	7.68834	P36076	121	P36076	Coenzyme A biosynthesis protein 3	CAB3	ANTNGQQKRFSPSLPSAVSFTVPEVERLPYH
0.0900404	0.180148	0.299245	S	2			14-3-3 domain binding motif;Aurora-A kinase substrate motif;Calmodulin-dependent protein kinase II substrate motif;Casein kinase II substrate motif;DMPK1 kinase substrate motif;MAPKAPK1 kinase substrate motif;p70 Ribosomal S6 kinase substrate motif;PAK2 kinase substrate motif;Phosphorylase kinase substrate motif;PKA kinase substrate motif;PKC epsilon kinase substrate motif;PKC kinase substrate mo…	1	4.88917e-37	143.42	111.12	657.262	0.38178	42	8.15406	7.75884	7.37105	7.7902	P36076	42	P36076	Coenzyme A biosynthesis protein 3	CAB3	TQVPVSILTNKERRKSIHDESNFERSDSHED
0.951439	-1.20796	-0.384508	S	2			14-3-3 domain binding motif;Calmodulin-dependent protein kinase II substrate motif;Casein kinase I substrate motif;Casein kinase II substrate motif;CDK kinase substrate motif_minimal;CDK kinase substrate motif_minimal_pS;ERK1,2 kinase substrate motif;GSK-3, ERK1, ERK2, CDK5 substrate motif;MAPKAPK2 kinase substrate motif;PKA kinase substrate motif;PKC kinase substrate motif;WW domain binding motif	0.999911	1.91904e-88	244.91	244.91	1166.93	-0.21584	326	7.87126	7.39046	7.43984	7.34715	P36094	326	P36094	Spindle pole body component SPC42	SPC42	NHATHRHSSQSSRDYSPSSDACLECSNDLYE
-0.212634	-1.20443	-1.39562	S	3			G protein-coupled receptor kinase 1 substrate motif	0.930237	0.000189562	60.939	60.939	948.783	1.8053	204	7.27704	6.97578	6.49177	6.80379	P36094	204	P36094	Spindle pole body component SPC42	SPC42	AIERTLSVLTNYVMRSEDGNNDRMSPLPSPL
-0.198129	-1.12885	-1.38063	S	3			Casein kinase I substrate motif;CDK kinase substrate motif_minimal;CDK kinase substrate motif_minimal_pS;ERK1,2 kinase substrate motif;G protein-coupled receptor kinase 1 substrate motif;GSK3 kinase substrate motif;GSK-3, ERK1, ERK2, CDK5 substrate motif;PKA kinase substrate motif;PKC kinase substrate motif;WW domain binding motif	0.999282	9.12955e-14	131.42	131.42	975.438	-0.11872	213	7.86518	7.22577	7.48478	7.41432	P36094	213	P36094	Spindle pole body component SPC42	SPC42	TNYVMRSEDGNNDRMSPLPSPLNTILPINNR
-0.198129	-0.967815	-0.889503	S	3			Casein kinase I substrate motif;CDK kinase substrate motif_minimal;CDK kinase substrate motif_minimal_pS;DNA dependent Protein kinase substrate motif;ERK1,2 kinase substrate motif;G protein-coupled receptor kinase 1 substrate motif;GSK-3, ERK1, ERK2, CDK5 substrate motif;MAPKAPK2 kinase substrate motif;WW domain binding motif	1	9.12955e-14	131.42	131.42	975.438	-0.11872	217	7.77952	7.22577	7.42109	7.23053	P36094	217	P36094	Spindle pole body component SPC42	SPC42	MRSEDGNNDRMSPLPSPLNTILPINNRLNFQ
0.304044	0.0531114	0.368042	S	2			Casein kinase I substrate motif;Casein kinase II substrate motif;MDC1 BRCT domain binding motif;PKA kinase substrate motif;PKC kinase substrate motif;Plk1 PBD domain binding motif	0.874553	6.61203e-09	147.12	133.47	655.786	0.19953	389	6.88329	6.53905	6.20634	6.41084	P36107	389	P36107	Inositol phosphorylceramide synthase catalytic subunit AUR1	AUR1	VSPSLFDGSTSVSRSSATSITSLGVKRA___
-0.217357	-0.270626	-0.363976	S	2			b-Adrenergic Receptor kinase substrate motif;BARD1 BRCT domain binding motif;Casein kinase II substrate motif;G protein-coupled receptor kinase 1 substrate motif	1	7.89188e-33	186.56	175	1285	0.0095644	380	8.75485	8.55084	7.65872	8.22422	P36114	380	P36114	Mitochondrial outer membrane protein YKR018C	YKR018C	FDIPAAVKDSSNSEDSEDEEMDGPTLLHPGK
0.361544	0.0930192	0.308827	S	4			14-3-3 domain binding motif;Calmodulin-dependent protein kinase II substrate motif;Casein kinase I substrate motif;Casein kinase II substrate motif;Phosphorylase kinase substrate motif;PKA kinase substrate motif;PKC epsilon kinase substrate motif;PKC kinase substrate motif	0.817546	4.86805e-05	89.011	89.011	612.529	-0.6146	359	7.62669	7.52351	6.81679	6.37905	P36115	359	P36115	Increased rDNA silencing protein 4	IRS4	EQQPSMRFKTTLRKTSVSTNAENDHASSLHE
-0.00497146	-0.273012	-0.263612	S	2			Casein kinase I substrate motif;CDK kinase substrate motif_minimal;CDK kinase substrate motif_minimal_pS;ERK1,2 kinase substrate motif;G protein-coupled receptor kinase 1 substrate motif;GSK3 kinase substrate motif;GSK-3, ERK1, ERK2, CDK5 substrate motif;MDC1 BRCT domain binding motif;Plk1 PBD domain binding motif;WW domain binding motif	0.977995	1.93428e-50	219.68	218.66	828.886	0.1809	569	7.95505	7.41238	7.2104	7.68205	P36117	569	P36117	Arrestin-related trafficking adapter 6	ALY1	SHHDSNIFFPKEVLSSPVLSPNVQKMNIRIP
[truncated: 2,174 more rows]
